# Supplementary material for: Klebsiella pneumoniae OmpR facilitates lung infection through transcriptional regulation of key virulence factors
Source: Microbiol Spectr. 2023 Dec 15;12(1):e03966-23. doi: 10.1128/spectrum.03966-23 (PMC10783089; doi:10.1128/spectrum.03966-23)
Supplement: Table S1 — MIC values for ATCC 43816 WT and ATCC 43816 ΔompR. [file spectrum.03966-23-s0004.xlsx]

## Sheet: Sheet1
Supplementary Table S1: MIC values for ATCC 43816 WT and ATCC 43816 ΔompR. Minimal inhibitory concentrations of several types of antibiotics were determined for both the ATCC 43816 WT and the ATCC 43816 ΔompR strain, using microbroth dilution methods (except for the MIC of ertapenem for the WT strain, which was determined on a Vitek 2). All MIC values are given in µg/ml.
	WT	ΔompR
Ciprofloxacin	≤ 0.25	≤ 0.25
Colistin	≤ 0.25	≤ 0.25
Ertapenem	≤ 0.5	≤ 0.25
Cefotaxime	≤ 0.25	≤ 0.25
Rifampicin	32	32
Erythromycin	128	64
Kanamycin	2	4
Gentamycin	≤ 0.25	≤ 0.25
Amikacin	1	1
Tetracycline	1	4
Minocycline	0.5	2
Choramphenicol	8	16
Tellurite	0.5	1
Spectinomycin	8	8
