# Supplementary material for: Klebsiella pneumoniae OmpR facilitates lung infection through transcriptional regulation of key virulence factors
Source: Microbiol Spectr. 2023 Dec 15;12(1):e03966-23. doi: 10.1128/spectrum.03966-23 (PMC10783089; doi:10.1128/spectrum.03966-23)
Supplement: Table S2 — Read counts for the features encoding the ribosomal RNAs in the host and K. pneumoniae ATCC 43816 genomes. [file spectrum.03966-23-s0005.xlsx]

## Sheet: Supplemental_Table_SX_general_m
Supplementary Table S2: Read counts for the features encoding the ribosomal RNAs in the host and K. pneumoniae ATCC 43816 genomes. The mapped reads were inspected for the number of reads mapping to the features encoding ribosomal RNAs in the genomes of the host cells and K. pneumoniae ATCC 43816. Median and interquartile range for the counts per genome, per sequencing sample, are displayed
Organism	KP1	KP2	KP3	KP4	KP5	All Samples
Human	0.8 (0-2)	0 (0-1)	0.5 (0-1.2)	1 (0-2)	1 (0-2)	0.5 (0-2)
Klebsiella pneumoniae	5295.9 (179.3-8405.8)	3125 (134.4-5248.5)	3633.3 (168.6-5513.1)	6350.6 (258.8-10918.5)	5566.9 (237.6-9221.5)	5107.5 (221.6-5902.4)
