# Supplementary material for: Klebsiella pneumoniae OmpR facilitates lung infection through transcriptional regulation of key virulence factors
Source: Microbiol Spectr. 2023 Dec 15;12(1):e03966-23. doi: 10.1128/spectrum.03966-23 (PMC10783089; doi:10.1128/spectrum.03966-23)
Supplement: Table S3 — DESeq2 analysis of the genes in the K. pneumoniae genome. [file spectrum.03966-23-s0006.xlsx]

## Sheet: Sheet1
Supplementary Table S3: Full results of DESeq2 analysis of the genes in the K. pneumoniae genome. Complete standard DESeq2 differential expression analysis output plus gene annotation details. Hypothesis tests were performed against an alpha of 0.05 and log2FC threshold of log2(1.5): 1.5× mRNA depletion/enrichment in the ompR bacteria compared to WT. The log2FC values were shrunk with the apeglm…
locus_tag	gene	baseMean	log2FoldChange	lfcSE	pvalue	padj	chr	type	start	end	strand	info
IT767_00005	IT767_00005	4628.39	0.117345	0.141014	1	1	CP064352.1	gene	325	1864	+	ID=gene-IT767_00005;Name=IT767_00005;gbkey=Gene;gene_biotype=rRNA;locus_tag=IT767_00005
IT767_00010	IT767_00010	2359.79	-0.398576	0.197272	1	1	CP064352.1	gene	1950	2025	+	ID=gene-IT767_00010;Name=IT767_00010;gbkey=Gene;gene_biotype=tRNA;locus_tag=IT767_00010
IT767_00015	IT767_00015	7571.86	0.176717	0.152329	1	1	CP064352.1	gene	2208	5109	+	ID=gene-IT767_00015;Name=IT767_00015;gbkey=Gene;gene_biotype=rRNA;locus_tag=IT767_00015
IT767_00020	rrf	102.446	0.00332757	0.167272	1	1	CP064352.1	gene	5300	5415	+	ID=gene-IT767_00020;Name=rrf;gbkey=Gene;gene=rrf;gene_biotype=rRNA;locus_tag=IT767_00020
IT767_00025	IT767_00025	556.599	0.847517	0.185577	0.0699744	1	CP064352.1	gene	5826	7124	+	ID=gene-IT767_00025;Name=IT767_00025;gbkey=Gene;gene_biotype=protein_coding;locus_tag=IT767_00025
IT767_00030	IT767_00030	127.754	-0.221607	0.198352	1	1	CP064352.1	gene	7128	7451	-	ID=gene-IT767_00030;Name=IT767_00030;gbkey=Gene;gene_biotype=protein_coding;locus_tag=IT767_00030
IT767_00035	pssA	3380.57	-0.287705	0.183234	1	1	CP064352.1	gene	7493	8848	-	ID=gene-IT767_00035;Name=pssA;gbkey=Gene;gene=pssA;gene_biotype=protein_coding;locus_tag=IT767_00035
IT767_00040	pat	1582.01	0.296997	0.182133	1	1	CP064352.1	gene	8969	11620	-	ID=gene-IT767_00040;Name=pat;gbkey=Gene;gene=pat;gene_biotype=protein_coding;locus_tag=IT767_00040
IT767_00045	tapT	492.106	-0.185262	0.160251	1	1	CP064352.1	gene	11655	12353	-	ID=gene-IT767_00045;Name=tapT;gbkey=Gene;gene=tapT;gene_biotype=protein_coding;gene_synonym=tuaA,yfiP;locus_tag=IT767_00045
IT767_00050	trxC	686.544	-0.206616	0.197454	1	1	CP064352.1	gene	12423	12848	-	ID=gene-IT767_00050;Name=trxC;gbkey=Gene;gene=trxC;gene_biotype=protein_coding;locus_tag=IT767_00050
IT767_00055	IT767_00055	2149.38	-0.459569	0.188372	1	1	CP064352.1	gene	13052	14137	+	ID=gene-IT767_00055;Name=IT767_00055;gbkey=Gene;gene_biotype=protein_coding;locus_tag=IT767_00055
IT767_00060	ung	1303.94	-0.0852869	0.163024	1	1	CP064352.1	gene	14195	14884	-	ID=gene-IT767_00060;Name=ung;gbkey=Gene;gene=ung;gene_biotype=protein_coding;locus_tag=IT767_00060
IT767_00065	grcA	23722.7	-0.126511	0.173203	1	1	CP064352.1	gene	15197	15580	+	ID=gene-IT767_00065;Name=grcA;gbkey=Gene;gene=grcA;gene_biotype=protein_coding;locus_tag=IT767_00065
IT767_00070	srmB	2322.4	-0.564429	0.197582	0.70315	1	CP064352.1	gene	15626	16957	-	ID=gene-IT767_00070;Name=srmB;gbkey=Gene;gene=srmB;gene_biotype=protein_coding;locus_tag=IT767_00070
IT767_00075	IT767_00075	1045.2	-0.153504	0.149729	1	1	CP064352.1	gene	17089	17826	+	ID=gene-IT767_00075;Name=IT767_00075;gbkey=Gene;gene_biotype=protein_coding;locus_tag=IT767_00075
IT767_00080	nadB	2706.39	0.197691	0.182783	1	1	CP064352.1	gene	17811	19430	-	ID=gene-IT767_00080;Name=nadB;gbkey=Gene;gene=nadB;gene_biotype=protein_coding;locus_tag=IT767_00080
IT767_00085	rseD	1286.76	-0.587607	0.201849	0.614805	1	CP064352.1	gene	19759	19854	+	ID=gene-IT767_00085;Name=rseD;gbkey=Gene;gene=rseD;gene_biotype=protein_coding;locus_tag=IT767_00085
IT767_00090	rpoE	8301.59	-0.720179	0.195996	0.25182	1	CP064352.1	gene	19851	20426	+	ID=gene-IT767_00090;Name=rpoE;gbkey=Gene;gene=rpoE;gene_biotype=protein_coding;locus_tag=IT767_00090
IT767_00095	rseA	9379.53	-0.505315	0.1928	0.919578	1	CP064352.1	gene	20459	21109	+	ID=gene-IT767_00095;Name=rseA;gbkey=Gene;gene=rseA;gene_biotype=protein_coding;locus_tag=IT767_00095
IT767_00100	rseB	4405.13	-0.659613	0.206078	0.395851	1	CP064352.1	gene	21109	22065	+	ID=gene-IT767_00100;Name=rseB;gbkey=Gene;gene=rseB;gene_biotype=protein_coding;locus_tag=IT767_00100
IT767_00105	rseC	1641.98	-0.971583	0.203081	0.0197742	1	CP064352.1	gene	22062	22541	+	ID=gene-IT767_00105;Name=rseC;gbkey=Gene;gene=rseC;gene_biotype=protein_coding;locus_tag=IT767_00105
IT767_00110	lepA	6535.5	-0.798505	0.200626	0.129195	1	CP064352.1	gene	22727	24526	+	ID=gene-IT767_00110;Name=lepA;gbkey=Gene;gene=lepA;gene_biotype=protein_coding;locus_tag=IT767_00110
IT767_00115	lepB	3589.42	-0.978596	0.198596	0.0160712	1	CP064352.1	gene	24542	25516	+	ID=gene-IT767_00115;Name=lepB;gbkey=Gene;gene=lepB;gene_biotype=protein_coding;locus_tag=IT767_00115
IT767_00120	rnc	3703.04	-0.629794	0.217971	0.464865	1	CP064352.1	gene	25766	26446	+	ID=gene-IT767_00120;Name=rnc;gbkey=Gene;gene=rnc;gene_biotype=protein_coding;locus_tag=IT767_00120
IT767_00125	era	5334.67	-0.785337	0.204316	0.15025	1	CP064352.1	gene	26443	27348	+	ID=gene-IT767_00125;Name=era;gbkey=Gene;gene=era;gene_biotype=protein_coding;locus_tag=IT767_00125
IT767_00130	recO	1243.94	-0.639796	0.181045	0.460952	1	CP064352.1	gene	27360	28097	+	ID=gene-IT767_00130;Name=recO;gbkey=Gene;gene=recO;gene_biotype=protein_coding;locus_tag=IT767_00130
IT767_00135	pdxJ	1156.7	-0.162965	0.175531	1	1	CP064352.1	gene	28109	28840	+	ID=gene-IT767_00135;Name=pdxJ;gbkey=Gene;gene=pdxJ;gene_biotype=protein_coding;locus_tag=IT767_00135
IT767_00140	IT767_00140	598.606	-0.304943	0.193175	1	1	CP064352.1	gene	28840	29220	+	ID=gene-IT767_00140;Name=IT767_00140;gbkey=Gene;gene_biotype=protein_coding;locus_tag=IT767_00140
IT767_00145	IT767_00145	582.922	-0.331144	0.228112	1	1	CP064352.1	gene	29233	29493	-	ID=gene-IT767_00145;Name=IT767_00145;gbkey=Gene;gene_biotype=protein_coding;locus_tag=IT767_00145
IT767_00150	IT767_00150	708.714	-0.0722047	0.157325	1	1	CP064352.1	gene	29550	30398	-	ID=gene-IT767_00150;Name=IT767_00150;gbkey=Gene;gene_biotype=protein_coding;locus_tag=IT767_00150
IT767_00155	aphA	693.972	-0.0222349	0.141973	1	1	CP064352.1	gene	30612	31247	+	ID=gene-IT767_00155;Name=aphA;gbkey=Gene;gene=aphA;gene_biotype=protein_coding;locus_tag=IT767_00155
IT767_00160	tadA	679.758	-0.168776	0.163566	1	1	CP064352.1	gene	31277	31819	+	ID=gene-IT767_00160;Name=tadA;gbkey=Gene;gene=tadA;gene_biotype=protein_coding;locus_tag=IT767_00160
IT767_00165	mltF	826.476	-0.37422	0.178769	1	1	CP064352.1	gene	31816	33432	-	ID=gene-IT767_00165;Name=mltF;gbkey=Gene;gene=mltF;gene_biotype=protein_coding;locus_tag=IT767_00165
IT767_00170	purL	20544.9	-0.745849	0.200956	0.207637	1	CP064352.1	gene	33608	37495	+	ID=gene-IT767_00170;Name=purL;gbkey=Gene;gene=purL;gene_biotype=protein_coding;gene_synonym=purI;locus_tag=IT767_00170
IT767_00175	IT767_00175	1320.87	0.0184994	0.141882	1	1	CP064352.1	gene	38086	39507	+	ID=gene-IT767_00175;Name=IT767_00175;gbkey=Gene;gene_biotype=protein_coding;locus_tag=IT767_00175
IT767_00180	qseG	1441.66	-0.086793	0.16107	1	1	CP064352.1	gene	39537	40223	+	ID=gene-IT767_00180;Name=qseG;gbkey=Gene;gene=qseG;gene_biotype=protein_coding;locus_tag=IT767_00180
IT767_00185	glrR	2373.16	-0.0881958	0.151997	1	1	CP064352.1	gene	40210	41547	+	ID=gene-IT767_00185;Name=glrR;gbkey=Gene;gene=glrR;gene_biotype=protein_coding;locus_tag=IT767_00185
IT767_00190	glnB	2832.76	-0.423113	0.223915	1	1	CP064352.1	gene	41613	41951	+	ID=gene-IT767_00190;Name=glnB;gbkey=Gene;gene=glnB;gene_biotype=protein_coding;locus_tag=IT767_00190
IT767_00195	hmpA	2539.54	-0.171234	0.161437	1	1	CP064352.1	gene	42026	43216	-	ID=gene-IT767_00195;Name=hmpA;gbkey=Gene;gene=hmpA;gene_biotype=protein_coding;locus_tag=IT767_00195
IT767_00200	IT767_00200	32079.2	-0.261256	0.202592	1	1	CP064352.1	gene	43542	44795	+	ID=gene-IT767_00200;Name=IT767_00200;gbkey=Gene;gene_biotype=protein_coding;locus_tag=IT767_00200
IT767_00205	IT767_00205	348.535	0.3928	0.213769	1	1	CP064352.1	gene	44851	45273	-	ID=gene-IT767_00205;Name=IT767_00205;gbkey=Gene;gene_biotype=protein_coding;locus_tag=IT767_00205
IT767_00210	IT767_00210	1041.49	0.0438015	0.149709	1	1	CP064352.1	gene	45347	46543	-	ID=gene-IT767_00210;Name=IT767_00210;gbkey=Gene;gene_biotype=protein_coding;locus_tag=IT767_00210
IT767_00215	IT767_00215	1875.06	0.196231	0.167589	1	1	CP064352.1	gene	46656	49931	+	ID=gene-IT767_00215;Name=IT767_00215;gbkey=Gene;gene_biotype=protein_coding;locus_tag=IT767_00215
IT767_00220	IT767_00220	1193.77	0.177687	0.1567	1	1	CP064352.1	gene	50001	51437	+	ID=gene-IT767_00220;Name=IT767_00220;gbkey=Gene;gene_biotype=protein_coding;locus_tag=IT767_00220
IT767_00225	IT767_00225	796.143	0.158184	0.159377	1	1	CP064352.1	gene	51437	52270	+	ID=gene-IT767_00225;Name=IT767_00225;gbkey=Gene;gene_biotype=protein_coding;locus_tag=IT767_00225
IT767_00230	IT767_00230	946.767	-0.21904	0.157736	1	1	CP064352.1	gene	52353	53489	+	ID=gene-IT767_00230;Name=IT767_00230;gbkey=Gene;gene_biotype=protein_coding;locus_tag=IT767_00230
IT767_00235	csiE	769.274	1.47968	0.225998	1.68785e-05	0.00580507	CP064352.1	gene	53486	54763	-	ID=gene-IT767_00235;Name=csiE;gbkey=Gene;gene=csiE;gene_biotype=protein_coding;locus_tag=IT767_00235
IT767_00240	IT767_00240	562.669	-0.0025543	0.148301	1	1	CP064352.1	gene	54888	55526	+	ID=gene-IT767_00240;Name=IT767_00240;gbkey=Gene;gene_biotype=protein_coding;locus_tag=IT767_00240
IT767_00245	IT767_00245	730.785	0.00122754	0.14139	1	1	CP064352.1	gene	55517	56497	+	ID=gene-IT767_00245;Name=IT767_00245;gbkey=Gene;gene_biotype=protein_coding;locus_tag=IT767_00245
IT767_00250	IT767_00250	651.998	-0.190085	0.156071	1	1	CP064352.1	gene	56597	57433	+	ID=gene-IT767_00250;Name=IT767_00250;gbkey=Gene;gene_biotype=protein_coding;locus_tag=IT767_00250
IT767_00255	suhB	9314.81	-0.844191	0.192652	0.0764688	1	CP064352.1	gene	57480	58283	-	ID=gene-IT767_00255;Name=suhB;gbkey=Gene;gene=suhB;gene_biotype=protein_coding;locus_tag=IT767_00255
IT767_00260	trmJ	1842.44	-0.420561	0.202461	1	1	CP064352.1	gene	58404	59138	+	ID=gene-IT767_00260;Name=trmJ;gbkey=Gene;gene=trmJ;gene_biotype=protein_coding;locus_tag=IT767_00260
IT767_00265	iscR	8489.7	-0.417306	0.196018	1	1	CP064352.1	gene	59373	59864	+	ID=gene-IT767_00265;Name=iscR;gbkey=Gene;gene=iscR;gene_biotype=protein_coding;locus_tag=IT767_00265
IT767_00270	iscS	12100.5	-0.627285	0.192946	0.479795	1	CP064352.1	gene	60043	61257	+	ID=gene-IT767_00270;Name=iscS;gbkey=Gene;gene=iscS;gene_biotype=protein_coding;locus_tag=IT767_00270
IT767_00275	iscU	4048.03	-0.839012	0.198161	0.0832388	1	CP064352.1	gene	61284	61670	+	ID=gene-IT767_00275;Name=iscU;gbkey=Gene;gene=iscU;gene_biotype=protein_coding;locus_tag=IT767_00275
IT767_00280	iscA	4481.27	-0.57125	0.179714	0.713553	1	CP064352.1	gene	61688	62011	+	ID=gene-IT767_00280;Name=iscA;gbkey=Gene;gene=iscA;gene_biotype=protein_coding;locus_tag=IT767_00280
IT767_00285	hscB	1655.66	-0.890558	0.199579	0.0491428	1	CP064352.1	gene	62086	62601	+	ID=gene-IT767_00285;Name=hscB;gbkey=Gene;gene=hscB;gene_biotype=protein_coding;locus_tag=IT767_00285
IT767_00290	hscA	4637.41	-0.806679	0.188043	0.108746	1	CP064352.1	gene	62617	64467	+	ID=gene-IT767_00290;Name=hscA;gbkey=Gene;gene=hscA;gene_biotype=protein_coding;locus_tag=IT767_00290
IT767_00295	fdx	2503.64	-0.352924	0.173686	1	1	CP064352.1	gene	64469	64804	+	ID=gene-IT767_00295;Name=fdx;gbkey=Gene;gene=fdx;gene_biotype=protein_coding;locus_tag=IT767_00295
IT767_00300	iscX	2238.78	-0.262944	0.166971	1	1	CP064352.1	gene	64806	65006	+	ID=gene-IT767_00300;Name=iscX;gbkey=Gene;gene=iscX;gene_biotype=protein_coding;locus_tag=IT767_00300
IT767_00305	pepB	3443.68	-0.11614	0.163068	1	1	CP064352.1	gene	65077	66363	+	ID=gene-IT767_00305;Name=pepB;gbkey=Gene;gene=pepB;gene_biotype=protein_coding;locus_tag=IT767_00305
IT767_00310	sseB	1338.09	-0.198064	0.171002	1	1	CP064352.1	gene	66462	67238	+	ID=gene-IT767_00310;Name=sseB;gbkey=Gene;gene=sseB;gene_biotype=protein_coding;locus_tag=IT767_00310
IT767_00315	IT767_00315	399.943	-0.0586609	0.14964	1	1	CP064352.1	gene	67309	68151	-	ID=gene-IT767_00315;Name=IT767_00315;gbkey=Gene;gene_biotype=protein_coding;locus_tag=IT767_00315
IT767_00320	sseA	2297.7	0.133018	0.164733	1	1	CP064352.1	gene	68378	69235	-	ID=gene-IT767_00320;Name=sseA;gbkey=Gene;gene=sseA;gene_biotype=protein_coding;locus_tag=IT767_00320
IT767_00325	IT767_00325	7779.08	-0.168415	0.159333	1	1	CP064352.1	gene	69441	74390	+	ID=gene-IT767_00325;Name=IT767_00325;gbkey=Gene;gene_biotype=protein_coding;locus_tag=IT767_00325
IT767_00330	pbpC	2532.18	-0.296839	0.174037	1	1	CP064352.1	gene	74391	76715	+	ID=gene-IT767_00330;Name=pbpC;gbkey=Gene;gene=pbpC;gene_biotype=protein_coding;locus_tag=IT767_00330
IT767_00335	ndk	6071.47	-1.00863	0.223671	0.0182452	1	CP064352.1	gene	76876	77307	+	ID=gene-IT767_00335;Name=ndk;gbkey=Gene;gene=ndk;gene_biotype=protein_coding;locus_tag=IT767_00335
IT767_00340	trmG/rlmN	3454.58	-1.02119	0.196291	0.00861011	0.807628	CP064352.1	gene	77791	78957	+	ID=gene-IT767_00340;Name=trmG/rlmN;gbkey=Gene;gene=trmG/rlmN;gene_biotype=protein_coding;locus_tag=IT767_00340
IT767_00345	rodZ	4323.64	-0.179904	0.173199	1	1	CP064352.1	gene	79234	80229	+	ID=gene-IT767_00345;Name=rodZ;gbkey=Gene;gene=rodZ;gene_biotype=protein_coding;locus_tag=IT767_00345
IT767_00350	ispG	5383.48	-0.389809	0.204574	1	1	CP064352.1	gene	80256	81377	+	ID=gene-IT767_00350;Name=ispG;gbkey=Gene;gene=ispG;gene_biotype=protein_coding;gene_synonym=gcpE;locus_tag=IT767_00350
IT767_00355	hisS	7478.34	-0.473911	0.203517	1	1	CP064352.1	gene	81469	82743	+	ID=gene-IT767_00355;Name=hisS;gbkey=Gene;gene=hisS;gene_biotype=protein_coding;locus_tag=IT767_00355
IT767_00360	IT767_00360	3629.64	-0.51481	0.19836	0.888921	1	CP064352.1	gene	82778	83398	+	ID=gene-IT767_00360;Name=IT767_00360;gbkey=Gene;gene_biotype=protein_coding;locus_tag=IT767_00360
IT767_00365	bamB	3869.24	-0.688802	0.224484	0.324459	1	CP064352.1	gene	83409	84587	+	ID=gene-IT767_00365;Name=bamB;gbkey=Gene;gene=bamB;gene_biotype=protein_coding;locus_tag=IT767_00365
IT767_00370	der	4271.28	-0.716056	0.184544	0.253552	1	CP064352.1	gene	84701	86179	+	ID=gene-IT767_00370;Name=der;gbkey=Gene;gene=der;gene_biotype=protein_coding;locus_tag=IT767_00370
IT767_00375	IT767_00375	475.754	-0.0293479	0.146091	1	1	CP064352.1	gene	86546	87238	+	ID=gene-IT767_00375;Name=IT767_00375;gbkey=Gene;gene_biotype=protein_coding;locus_tag=IT767_00375
IT767_00380	hcp	622.857	0.00414777	0.148111	1	1	CP064352.1	gene	87460	87939	+	ID=gene-IT767_00380;Name=hcp;gbkey=Gene;gene=hcp;gene_biotype=protein_coding;locus_tag=IT767_00380
IT767_00385	IT767_00385	550.872	0.0120686	0.150527	1	1	CP064352.1	gene	88123	89202	+	ID=gene-IT767_00385;Name=IT767_00385;gbkey=Gene;gene_biotype=protein_coding;locus_tag=IT767_00385
IT767_00390	IT767_00390	519.83	-0.111064	0.154434	1	1	CP064352.1	gene	89252	89470	+	ID=gene-IT767_00390;Name=IT767_00390;gbkey=Gene;gene_biotype=protein_coding;locus_tag=IT767_00390
IT767_00395	xseA	3139.69	-0.142689	0.167795	1	1	CP064352.1	gene	89454	90845	-	ID=gene-IT767_00395;Name=xseA;gbkey=Gene;gene=xseA;gene_biotype=protein_coding;locus_tag=IT767_00395
IT767_00400	guaB	10186.6	-0.715901	0.204797	0.263941	1	CP064352.1	gene	91004	92470	+	ID=gene-IT767_00400;Name=guaB;gbkey=Gene;gene=guaB;gene_biotype=protein_coding;locus_tag=IT767_00400
IT767_00405	guaA	11262	-0.696487	0.2061	0.312215	1	CP064352.1	gene	92538	94115	+	ID=gene-IT767_00405;Name=guaA;gbkey=Gene;gene=guaA;gene_biotype=protein_coding;locus_tag=IT767_00405
IT767_00410	IT767_00410	1908.45	0.195539	0.153455	1	1	CP064352.1	gene	94422	95612	+	ID=gene-IT767_00410;Name=IT767_00410;gbkey=Gene;gene_biotype=protein_coding;locus_tag=IT767_00410
IT767_00415	IT767_00415	706.111	0.063915	0.147611	1	1	CP064352.1	gene	95736	96365	+	ID=gene-IT767_00415;Name=IT767_00415;gbkey=Gene;gene_biotype=protein_coding;locus_tag=IT767_00415
IT767_00420	IT767_00420	1277.55	-0.0495285	0.1387	1	1	CP064352.1	gene	96944	98008	-	ID=gene-IT767_00420;Name=IT767_00420;gbkey=Gene;gene_biotype=protein_coding;locus_tag=IT767_00420
IT767_00425	IT767_00425	139.417	-0.0175243	0.169047	1	1	CP064352.1	gene	97993	98223	+	ID=gene-IT767_00425;Name=IT767_00425;gbkey=Gene;gene_biotype=protein_coding;locus_tag=IT767_00425
IT767_00430	IT767_00430	1362.94	0.19422	0.170915	1	1	CP064352.1	gene	98229	99086	+	ID=gene-IT767_00430;Name=IT767_00430;gbkey=Gene;gene_biotype=protein_coding;locus_tag=IT767_00430
IT767_00435	IT767_00435	1736.37	0.169179	0.169262	1	1	CP064352.1	gene	99073	99855	+	ID=gene-IT767_00435;Name=IT767_00435;gbkey=Gene;gene_biotype=protein_coding;locus_tag=IT767_00435
IT767_00440	traJ	169.072	-0.050732	0.172895	1	1	CP064352.1	gene	100521	100874	+	ID=gene-IT767_00440;Name=traJ;gbkey=Gene;gene=traJ;gene_biotype=protein_coding;locus_tag=IT767_00440
IT767_00445	trbJ	343.334	0.135664	0.175215	1	1	CP064352.1	gene	100956	101750	+	ID=gene-IT767_00445;Name=trbJ;gbkey=Gene;gene=trbJ;gene_biotype=protein_coding;locus_tag=IT767_00445
IT767_00450	IT767_00450	138.296	0.127113	0.189171	1	1	CP064352.1	gene	101762	101935	+	ID=gene-IT767_00450;Name=IT767_00450;gbkey=Gene;gene_biotype=protein_coding;locus_tag=IT767_00450
IT767_00455	trbL	2303.78	0.206763	0.168881	1	1	CP064352.1	gene	101938	103329	+	ID=gene-IT767_00455;Name=trbL;gbkey=Gene;gene=trbL;gene_biotype=protein_coding;locus_tag=IT767_00455
IT767_00460	IT767_00460	460.719	0.14025	0.156249	1	1	CP064352.1	gene	103411	103839	+	ID=gene-IT767_00460;Name=IT767_00460;gbkey=Gene;gene_biotype=protein_coding;locus_tag=IT767_00460
IT767_00465	IT767_00465	1238.48	0.195529	0.1538	1	1	CP064352.1	gene	103991	104998	+	ID=gene-IT767_00465;Name=IT767_00465;gbkey=Gene;gene_biotype=protein_coding;locus_tag=IT767_00465
IT767_00470	IT767_00470	6191.09	0.2446	0.164514	1	1	CP064352.1	gene	105277	107427	+	ID=gene-IT767_00470;Name=IT767_00470;gbkey=Gene;gene_biotype=protein_coding;locus_tag=IT767_00470
IT767_00475	IT767_00475	3763.7	0.122118	0.142428	1	1	CP064352.1	gene	107760	110138	+	ID=gene-IT767_00475;Name=IT767_00475;gbkey=Gene;gene_biotype=protein_coding;locus_tag=IT767_00475
IT767_00480	IT767_00480	1134.47	0.156069	0.164578	1	1	CP064352.1	gene	110485	112353	-	ID=gene-IT767_00480;Name=IT767_00480;gbkey=Gene;gene_biotype=protein_coding;locus_tag=IT767_00480
IT767_00485	IT767_00485	468.597	0.152031	0.173603	1	1	CP064352.1	gene	112337	113515	-	ID=gene-IT767_00485;Name=IT767_00485;gbkey=Gene;gene_biotype=protein_coding;locus_tag=IT767_00485
IT767_00490	IT767_00490	377.378	0.132452	0.161934	1	1	CP064352.1	gene	113809	115041	-	ID=gene-IT767_00490;Name=IT767_00490;gbkey=Gene;gene_biotype=protein_coding;locus_tag=IT767_00490
IT767_00495	IT767_00495	701.837	0.193036	0.159099	1	1	CP064352.1	gene	115115	116026	+	ID=gene-IT767_00495;Name=IT767_00495;gbkey=Gene;gene_biotype=protein_coding;locus_tag=IT767_00495
IT767_00500	IT767_00500	414.562	-0.160013	0.178637	1	1	CP064352.1	gene	116123	116296	-	ID=gene-IT767_00500;Name=IT767_00500;gbkey=Gene;gene_biotype=protein_coding;locus_tag=IT767_00500
IT767_00505	IT767_00505	1366.55	0.110326	0.152568	1	1	CP064352.1	gene	116667	118895	+	ID=gene-IT767_00505;Name=IT767_00505;gbkey=Gene;gene_biotype=protein_coding;locus_tag=IT767_00505
IT767_00510	ppx	4266.39	-0.192016	0.174299	1	1	CP064352.1	gene	118949	120481	-	ID=gene-IT767_00510;Name=ppx;gbkey=Gene;gene=ppx;gene_biotype=protein_coding;locus_tag=IT767_00510
IT767_00515	ppk1	5091.02	-0.0342141	0.148153	1	1	CP064352.1	gene	120485	122545	-	ID=gene-IT767_00515;Name=ppk1;gbkey=Gene;gene=ppk1;gene_biotype=protein_coding;locus_tag=IT767_00515
IT767_00520	purN	3866.21	-0.918973	0.204122	0.0379365	1	CP064352.1	gene	122725	123366	-	ID=gene-IT767_00520;Name=purN;gbkey=Gene;gene=purN;gene_biotype=protein_coding;locus_tag=IT767_00520
IT767_00525	purM	11763.5	-0.765192	0.202634	0.167631	1	CP064352.1	gene	123363	124400	-	ID=gene-IT767_00525;Name=purM;gbkey=Gene;gene=purM;gene_biotype=protein_coding;locus_tag=IT767_00525
IT767_00530	IT767_00530	1172.52	0.43819	0.197897	1	1	CP064352.1	gene	124664	125557	+	ID=gene-IT767_00530;Name=IT767_00530;gbkey=Gene;gene_biotype=protein_coding;locus_tag=IT767_00530
IT767_00535	IT767_00535	1339.56	0.378586	0.189739	1	1	CP064352.1	gene	125567	127000	+	ID=gene-IT767_00535;Name=IT767_00535;gbkey=Gene;gene_biotype=protein_coding;locus_tag=IT767_00535
IT767_00540	upp	4153.4	-0.203152	0.175502	1	1	CP064352.1	gene	127218	127844	+	ID=gene-IT767_00540;Name=upp;gbkey=Gene;gene=upp;gene_biotype=protein_coding;locus_tag=IT767_00540
IT767_00545	uraA	1373.54	-0.40356	0.180566	1	1	CP064352.1	gene	127940	129226	+	ID=gene-IT767_00545;Name=uraA;gbkey=Gene;gene=uraA;gene_biotype=protein_coding;locus_tag=IT767_00545
IT767_00550	hda	2432.04	-0.337823	0.187246	1	1	CP064352.1	gene	129325	130026	+	ID=gene-IT767_00550;Name=hda;gbkey=Gene;gene=hda;gene_biotype=protein_coding;locus_tag=IT767_00550
IT767_00555	IT767_00555	644.749	0.277482	0.170135	1	1	CP064352.1	gene	130023	130946	-	ID=gene-IT767_00555;Name=IT767_00555;gbkey=Gene;gene_biotype=protein_coding;locus_tag=IT767_00555
IT767_00560	arsC	882.652	-0.232916	0.188351	1	1	CP064352.1	gene	131075	131434	-	ID=gene-IT767_00560;Name=arsC;gbkey=Gene;gene=arsC;gene_biotype=protein_coding;locus_tag=IT767_00560
IT767_00565	bepA	3267	-0.117669	0.160598	1	1	CP064352.1	gene	131444	132907	-	ID=gene-IT767_00565;Name=bepA;gbkey=Gene;gene=bepA;gene_biotype=protein_coding;locus_tag=IT767_00565
IT767_00570	IT767_00570	68.4596	0.193252	0.220345	1	1	CP064352.1	gene	132959	133075	+	ID=gene-IT767_00570;Name=IT767_00570;gbkey=Gene;gene_biotype=protein_coding;locus_tag=IT767_00570
IT767_00575	IT767_00575	1307.15	-0.0730683	0.144913	1	1	CP064352.1	gene	133130	134191	+	ID=gene-IT767_00575;Name=IT767_00575;gbkey=Gene;gene_biotype=protein_coding;locus_tag=IT767_00575
IT767_00580	bcp	6161.55	-0.0285985	0.162405	1	1	CP064352.1	gene	134253	134723	-	ID=gene-IT767_00580;Name=bcp;gbkey=Gene;gene=bcp;gene_biotype=protein_coding;locus_tag=IT767_00580
IT767_00585	IT767_00585	4427.31	-0.0204997	0.152728	1	1	CP064352.1	gene	134727	135293	-	ID=gene-IT767_00585;Name=IT767_00585;gbkey=Gene;gene_biotype=protein_coding;locus_tag=IT767_00585
IT767_00590	dapA	14448.6	-0.116073	0.163583	1	1	CP064352.1	gene	135447	136325	+	ID=gene-IT767_00590;Name=dapA;gbkey=Gene;gene=dapA;gene_biotype=protein_coding;locus_tag=IT767_00590
IT767_00595	bamC	11396.5	-0.561042	0.221831	0.663827	1	CP064352.1	gene	136342	137376	+	ID=gene-IT767_00595;Name=bamC;gbkey=Gene;gene=bamC;gene_biotype=protein_coding;locus_tag=IT767_00595
IT767_00600	purC	12560.2	-0.712714	0.214215	0.277956	1	CP064352.1	gene	137593	138306	+	ID=gene-IT767_00600;Name=purC;gbkey=Gene;gene=purC;gene_biotype=protein_coding;locus_tag=IT767_00600
IT767_00605	IT767_00605	2548.3	-0.647725	0.194058	0.431055	1	CP064352.1	gene	138426	139301	+	ID=gene-IT767_00605;Name=IT767_00605;gbkey=Gene;gene_biotype=protein_coding;locus_tag=IT767_00605
IT767_00610	IT767_00610	2410.89	-0.128582	0.15541	1	1	CP064352.1	gene	139311	141332	+	ID=gene-IT767_00610;Name=IT767_00610;gbkey=Gene;gene_biotype=protein_coding;locus_tag=IT767_00610
IT767_00615	ypfH	580.901	0.155732	0.15716	1	1	CP064352.1	pseudogene	141392	142086	+	ID=gene-IT767_00615;Name=ypfH;gbkey=Gene;gene=ypfH;gene_biotype=pseudogene;locus_tag=IT767_00615;pseudo=true
IT767_00620	IT767_00620	711.118	-0.0732844	0.157653	1	1	CP064352.1	gene	142135	142338	-	ID=gene-IT767_00620;Name=IT767_00620;gbkey=Gene;gene_biotype=protein_coding;locus_tag=IT767_00620
IT767_00625	dapE	2781.5	-0.231623	0.182315	1	1	CP064352.1	gene	142365	143492	-	ID=gene-IT767_00625;Name=dapE;gbkey=Gene;gene=dapE;gene_biotype=protein_coding;locus_tag=IT767_00625
IT767_00630	IT767_00630	599.49	-0.126608	0.165942	1	1	CP064352.1	gene	143496	143849	-	ID=gene-IT767_00630;Name=IT767_00630;gbkey=Gene;gene_biotype=protein_coding;locus_tag=IT767_00630
IT767_00635	ypfM	369.397	0.790957	0.218978	0.156203	1	CP064352.1	gene	144215	144274	+	ID=gene-IT767_00635;Name=ypfM;gbkey=Gene;gene=ypfM;gene_biotype=protein_coding;locus_tag=IT767_00635
IT767_00640	acrD	1752.95	0.12926	0.145377	1	1	CP064352.1	gene	144402	147515	-	ID=gene-IT767_00640;Name=acrD;gbkey=Gene;gene=acrD;gene_biotype=protein_coding;locus_tag=IT767_00640
IT767_00645	aegA	1866.49	0.0882298	0.160051	1	1	CP064352.1	gene	147888	149870	+	ID=gene-IT767_00645;Name=aegA;gbkey=Gene;gene=aegA;gene_biotype=protein_coding;locus_tag=IT767_00645
IT767_00650	nudK	747.52	0.0738823	0.154975	1	1	CP064352.1	gene	149929	150525	+	ID=gene-IT767_00650;Name=nudK;gbkey=Gene;gene=nudK;gene_biotype=protein_coding;locus_tag=IT767_00650
IT767_00655	IT767_00655	548.021	-0.0877451	0.148897	1	1	CP064352.1	gene	150589	151635	+	ID=gene-IT767_00655;Name=IT767_00655;gbkey=Gene;gene_biotype=protein_coding;locus_tag=IT767_00655
IT767_00660	tkt	3769.2	0.101821	0.163502	1	1	CP064352.1	gene	151625	153619	-	ID=gene-IT767_00660;Name=tkt;gbkey=Gene;gene=tkt;gene_biotype=protein_coding;locus_tag=IT767_00660
IT767_00665	tal	1820.34	0.506156	0.197176	0.923902	1	CP064352.1	gene	153636	154592	-	ID=gene-IT767_00665;Name=tal;gbkey=Gene;gene=tal;gene_biotype=protein_coding;locus_tag=IT767_00665
IT767_00670	maeB	2784.06	0.195378	0.149895	1	1	CP064352.1	gene	154887	157166	+	ID=gene-IT767_00670;Name=maeB;gbkey=Gene;gene=maeB;gene_biotype=protein_coding;locus_tag=IT767_00670
IT767_00675	eutS	150.851	0.231496	0.224191	1	1	CP064352.1	gene	157385	157720	+	ID=gene-IT767_00675;Name=eutS;gbkey=Gene;gene=eutS;gene_biotype=protein_coding;locus_tag=IT767_00675
IT767_00680	eutP	164.886	0.169416	0.181817	1	1	CP064352.1	gene	157733	158212	+	ID=gene-IT767_00680;Name=eutP;gbkey=Gene;gene=eutP;gene_biotype=protein_coding;locus_tag=IT767_00680
IT767_00685	eutQ	780.959	0.154005	0.175351	1	1	CP064352.1	gene	158190	158879	+	ID=gene-IT767_00685;Name=eutQ;gbkey=Gene;gene=eutQ;gene_biotype=protein_coding;locus_tag=IT767_00685
IT767_00690	eutT	262.673	0.0467432	0.170964	1	1	CP064352.1	gene	158876	159682	+	ID=gene-IT767_00690;Name=eutT;gbkey=Gene;gene=eutT;gene_biotype=protein_coding;locus_tag=IT767_00690
IT767_00695	pta	744.93	0.0784136	0.180926	1	1	CP064352.1	gene	159672	160688	+	ID=gene-IT767_00695;Name=pta;gbkey=Gene;gene=pta;gene_biotype=protein_coding;locus_tag=IT767_00695
IT767_00700	eutM	482.186	0.188557	0.202788	1	1	CP064352.1	gene	160727	161017	+	ID=gene-IT767_00700;Name=eutM;gbkey=Gene;gene=eutM;gene_biotype=protein_coding;locus_tag=IT767_00700
IT767_00705	eutN	752.569	0.525666	0.228333	0.763369	1	CP064352.1	gene	161146	161433	+	ID=gene-IT767_00705;Name=eutN;gbkey=Gene;gene=eutN;gene_biotype=protein_coding;locus_tag=IT767_00705
IT767_00710	IT767_00710	1142.58	0.201672	0.199961	1	1	CP064352.1	gene	161445	162848	+	ID=gene-IT767_00710;Name=IT767_00710;gbkey=Gene;gene_biotype=protein_coding;locus_tag=IT767_00710
IT767_00715	eutJ	475.385	0.407565	0.203689	1	1	CP064352.1	gene	162858	163697	+	ID=gene-IT767_00715;Name=eutJ;gbkey=Gene;gene=eutJ;gene_biotype=protein_coding;locus_tag=IT767_00715
IT767_00720	eutG	1034.63	0.287498	0.227002	1	1	CP064352.1	gene	163687	164874	+	ID=gene-IT767_00720;Name=eutG;gbkey=Gene;gene=eutG;gene_biotype=protein_coding;locus_tag=IT767_00720
IT767_00725	eutH	600.381	0.158962	0.165799	1	1	CP064352.1	gene	165074	166306	+	ID=gene-IT767_00725;Name=eutH;gbkey=Gene;gene=eutH;gene_biotype=protein_coding;locus_tag=IT767_00725
IT767_00730	eutA	825.677	0.0812009	0.174469	1	1	CP064352.1	gene	166303	167706	+	ID=gene-IT767_00730;Name=eutA;gbkey=Gene;gene=eutA;gene_biotype=protein_coding;locus_tag=IT767_00730
IT767_00735	eutB	656.961	0.141231	0.164385	1	1	CP064352.1	gene	167718	169079	+	ID=gene-IT767_00735;Name=eutB;gbkey=Gene;gene=eutB;gene_biotype=protein_coding;locus_tag=IT767_00735
IT767_00740	eutC	646.72	0.0547287	0.167287	1	1	CP064352.1	gene	169100	169999	+	ID=gene-IT767_00740;Name=eutC;gbkey=Gene;gene=eutC;gene_biotype=protein_coding;locus_tag=IT767_00740
IT767_00745	eutL	195.65	0.333239	0.20303	1	1	CP064352.1	gene	170009	170668	+	ID=gene-IT767_00745;Name=eutL;gbkey=Gene;gene=eutL;gene_biotype=protein_coding;locus_tag=IT767_00745
IT767_00750	eutK	272.835	0.00367689	0.151667	1	1	CP064352.1	gene	170680	171165	+	ID=gene-IT767_00750;Name=eutK;gbkey=Gene;gene=eutK;gene_biotype=protein_coding;locus_tag=IT767_00750
IT767_00755	eutR	330.063	0.146001	0.166181	1	1	CP064352.1	gene	171211	172263	+	ID=gene-IT767_00755;Name=eutR;gbkey=Gene;gene=eutR;gene_biotype=protein_coding;locus_tag=IT767_00755
IT767_00760	hemF	1394.95	-0.322572	0.172693	1	1	CP064352.1	gene	172307	173206	-	ID=gene-IT767_00760;Name=hemF;gbkey=Gene;gene=hemF;gene_biotype=protein_coding;locus_tag=IT767_00760
IT767_00765	amiA	2257.06	-0.242728	0.173745	1	1	CP064352.1	gene	173206	174078	-	ID=gene-IT767_00765;Name=amiA;gbkey=Gene;gene=amiA;gene_biotype=protein_coding;locus_tag=IT767_00765
IT767_00770	IT767_00770	1086.43	-0.059016	0.156267	1	1	CP064352.1	gene	174290	174715	+	ID=gene-IT767_00770;Name=IT767_00770;gbkey=Gene;gene_biotype=protein_coding;locus_tag=IT767_00770
IT767_00775	IT767_00775	769.84	-0.0657747	0.147043	1	1	CP064352.1	gene	174702	175151	+	ID=gene-IT767_00775;Name=IT767_00775;gbkey=Gene;gene_biotype=protein_coding;locus_tag=IT767_00775
IT767_00780	IT767_00780	1677.99	-0.759172	0.188701	0.174616	1	CP064352.1	gene	175213	175788	+	ID=gene-IT767_00780;Name=IT767_00780;gbkey=Gene;gene_biotype=protein_coding;locus_tag=IT767_00780
IT767_00785	IT767_00785	3655.96	-0.412438	0.195248	1	1	CP064352.1	gene	175883	176782	+	ID=gene-IT767_00785;Name=IT767_00785;gbkey=Gene;gene_biotype=protein_coding;locus_tag=IT767_00785
IT767_00790	IT767_00790	181.675	0.346854	0.200215	1	1	CP064352.1	pseudogene	176910	177220	-	ID=gene-IT767_00790;Name=IT767_00790;gbkey=Gene;gene_biotype=pseudogene;locus_tag=IT767_00790;pseudo=true
IT767_00795	cysP	232.906	-0.0243144	0.153657	1	1	CP064352.1	gene	177421	178437	+	ID=gene-IT767_00795;Name=cysP;gbkey=Gene;gene=cysP;gene_biotype=protein_coding;locus_tag=IT767_00795
IT767_00800	cysT	687.855	0.0909693	0.156679	1	1	CP064352.1	gene	178437	179270	+	ID=gene-IT767_00800;Name=cysT;gbkey=Gene;gene=cysT;gene_biotype=protein_coding;locus_tag=IT767_00800
IT767_00805	cysW	621.859	0.171303	0.169097	1	1	CP064352.1	gene	179270	180145	+	ID=gene-IT767_00805;Name=cysW;gbkey=Gene;gene=cysW;gene_biotype=protein_coding;locus_tag=IT767_00805
IT767_00810	cysA	1007.22	0.122829	0.161792	1	1	CP064352.1	gene	180135	181229	+	ID=gene-IT767_00810;Name=cysA;gbkey=Gene;gene=cysA;gene_biotype=protein_coding;locus_tag=IT767_00810
IT767_00815	cysM	1568.64	-0.0832191	0.148295	1	1	CP064352.1	gene	181348	182259	+	ID=gene-IT767_00815;Name=cysM;gbkey=Gene;gene=cysM;gene_biotype=protein_coding;locus_tag=IT767_00815
IT767_00820	IT767_00820	460.918	0.164843	0.157619	1	1	CP064352.1	gene	182256	182651	-	ID=gene-IT767_00820;Name=IT767_00820;gbkey=Gene;gene_biotype=protein_coding;locus_tag=IT767_00820
IT767_00825	ptsJ	848.104	0.0312518	0.146687	1	1	CP064352.1	gene	182792	184090	-	ID=gene-IT767_00825;Name=ptsJ;gbkey=Gene;gene=ptsJ;gene_biotype=protein_coding;locus_tag=IT767_00825
IT767_00830	pdxK	1350.8	0.102442	0.146672	1	1	CP064352.1	gene	184173	185039	+	ID=gene-IT767_00830;Name=pdxK;gbkey=Gene;gene=pdxK;gene_biotype=protein_coding;gene_synonym=thiJ;locus_tag=IT767_00830
IT767_00835	IT767_00835	274.614	0.0145306	0.150614	1	1	CP064352.1	gene	185036	185275	+	ID=gene-IT767_00835;Name=IT767_00835;gbkey=Gene;gene_biotype=protein_coding;locus_tag=IT767_00835
IT767_00840	crr	16913.2	-0.556569	0.239091	0.639066	1	CP064352.1	gene	185316	185825	-	ID=gene-IT767_00840;Name=crr;gbkey=Gene;gene=crr;gene_biotype=protein_coding;locus_tag=IT767_00840
IT767_00845	ptsI	48446.7	-0.276404	0.207556	1	1	CP064352.1	gene	185868	187595	-	ID=gene-IT767_00845;Name=ptsI;gbkey=Gene;gene=ptsI;gene_biotype=protein_coding;locus_tag=IT767_00845
IT767_00850	ptsH	18525.5	-0.126484	0.176649	1	1	CP064352.1	gene	187640	187897	-	ID=gene-IT767_00850;Name=ptsH;gbkey=Gene;gene=ptsH;gene_biotype=protein_coding;locus_tag=IT767_00850
IT767_00855	cysK	3265.84	0.0324503	0.165095	1	1	CP064352.1	gene	188278	189249	-	ID=gene-IT767_00855;Name=cysK;gbkey=Gene;gene=cysK;gene_biotype=protein_coding;locus_tag=IT767_00855
IT767_00860	cysZ	625.603	-0.276013	0.182473	1	1	CP064352.1	gene	189426	190187	-	ID=gene-IT767_00860;Name=cysZ;gbkey=Gene;gene=cysZ;gene_biotype=protein_coding;locus_tag=IT767_00860
IT767_00865	zipA	4897.38	-0.074232	0.162833	1	1	CP064352.1	gene	190418	191479	+	ID=gene-IT767_00865;Name=zipA;gbkey=Gene;gene=zipA;gene_biotype=protein_coding;locus_tag=IT767_00865
IT767_00870	ligA	2320.85	-0.224679	0.159237	1	1	CP064352.1	gene	191549	193564	+	ID=gene-IT767_00870;Name=ligA;gbkey=Gene;gene=ligA;gene_biotype=protein_coding;locus_tag=IT767_00870
IT767_00875	IT767_00875	748.491	-0.0554514	0.145903	1	1	CP064352.1	gene	193566	193784	+	ID=gene-IT767_00875;Name=IT767_00875;gbkey=Gene;gene_biotype=protein_coding;locus_tag=IT767_00875
IT767_00880	IT767_00880	945.506	-0.289182	0.178534	1	1	CP064352.1	gene	193781	194779	-	ID=gene-IT767_00880;Name=IT767_00880;gbkey=Gene;gene_biotype=protein_coding;locus_tag=IT767_00880
IT767_00885	IT767_00885	1040.56	0.0681257	0.152173	1	1	CP064352.1	gene	194868	195794	+	ID=gene-IT767_00885;Name=IT767_00885;gbkey=Gene;gene_biotype=protein_coding;locus_tag=IT767_00885
IT767_00890	IT767_00890	1412.4	-0.464659	0.216628	1	1	CP064352.1	gene	195879	195954	-	ID=gene-IT767_00890;Name=IT767_00890;gbkey=Gene;gene_biotype=tRNA;locus_tag=IT767_00890
IT767_00895	IT767_00895	3263.18	-0.878601	0.225816	0.0729404	1	CP064352.1	gene	195959	196034	-	ID=gene-IT767_00895;Name=IT767_00895;gbkey=Gene;gene_biotype=tRNA;locus_tag=IT767_00895
IT767_00900	IT767_00900	30092.4	-0.273204	0.182934	1	1	CP064352.1	gene	196081	196156	-	ID=gene-IT767_00900;Name=IT767_00900;gbkey=Gene;gene_biotype=tRNA;locus_tag=IT767_00900
IT767_00905	IT767_00905	10117.8	-0.459235	0.195419	1	1	CP064352.1	gene	196202	196277	-	ID=gene-IT767_00905;Name=IT767_00905;gbkey=Gene;gene_biotype=tRNA;locus_tag=IT767_00905
IT767_00910	gltX	8341.28	-0.52315	0.200389	0.850242	1	CP064352.1	gene	196537	197955	+	ID=gene-IT767_00910;Name=gltX;gbkey=Gene;gene=gltX;gene_biotype=protein_coding;locus_tag=IT767_00910
IT767_00915	IT767_00915	379.369	0.223138	0.169464	1	1	CP064352.1	gene	198007	198399	-	ID=gene-IT767_00915;Name=IT767_00915;gbkey=Gene;gene_biotype=protein_coding;locus_tag=IT767_00915
IT767_00920	IT767_00920	213.971	0.144138	0.169786	1	1	CP064352.1	gene	198403	198756	-	ID=gene-IT767_00920;Name=IT767_00920;gbkey=Gene;gene_biotype=protein_coding;locus_tag=IT767_00920
IT767_00925	IT767_00925	913.816	-0.736702	0.213615	0.229695	1	CP064352.1	gene	198976	199051	+	ID=gene-IT767_00925;Name=IT767_00925;gbkey=Gene;gene_biotype=tRNA;locus_tag=IT767_00925
IT767_00930	IT767_00930	985.08	-0.607749	0.21648	0.534878	1	CP064352.1	gene	199093	199168	+	ID=gene-IT767_00930;Name=IT767_00930;gbkey=Gene;gene_biotype=tRNA;locus_tag=IT767_00930
IT767_00935	IT767_00935	1656.81	0.0394436	0.13987	1	1	CP064352.1	gene	199378	201549	+	ID=gene-IT767_00935;Name=IT767_00935;gbkey=Gene;gene_biotype=protein_coding;locus_tag=IT767_00935
IT767_00940	nupC	2762.96	-0.217212	0.192481	1	1	CP064352.1	gene	201598	202800	-	ID=gene-IT767_00940;Name=nupC;gbkey=Gene;gene=nupC;gene_biotype=protein_coding;locus_tag=IT767_00940
IT767_00945	IT767_00945	9553.92	-0.282328	0.206297	1	1	CP064352.1	gene	203147	204388	+	ID=gene-IT767_00945;Name=IT767_00945;gbkey=Gene;gene_biotype=protein_coding;locus_tag=IT767_00945
IT767_00950	IT767_00950	680.667	-0.143353	0.157966	1	1	CP064352.1	gene	204446	204793	-	ID=gene-IT767_00950;Name=IT767_00950;gbkey=Gene;gene_biotype=protein_coding;locus_tag=IT767_00950
IT767_00955	mgrA	1154.3	0.130753	0.149376	1	1	CP064352.1	gene	204924	205916	-	ID=gene-IT767_00955;Name=mgrA;gbkey=Gene;gene=mgrA;gene_biotype=protein_coding;locus_tag=IT767_00955
IT767_00960	IT767_00960	1783.56	0.25473	0.171591	1	1	CP064352.1	gene	206097	207758	+	ID=gene-IT767_00960;Name=IT767_00960;gbkey=Gene;gene_biotype=protein_coding;locus_tag=IT767_00960
IT767_00965	IT767_00965	797.746	-0.0202394	0.139747	1	1	CP064352.1	gene	207755	208990	-	ID=gene-IT767_00965;Name=IT767_00965;gbkey=Gene;gene_biotype=protein_coding;locus_tag=IT767_00965
IT767_00970	glk	3057.73	-0.0615076	0.168456	1	1	CP064352.1	gene	209254	210219	+	ID=gene-IT767_00970;Name=glk;gbkey=Gene;gene=glk;gene_biotype=protein_coding;locus_tag=IT767_00970
IT767_00975	IT767_00975	614.612	0.00671768	0.14177	1	1	CP064352.1	gene	210273	211010	-	ID=gene-IT767_00975;Name=IT767_00975;gbkey=Gene;gene_biotype=protein_coding;locus_tag=IT767_00975
IT767_00980	IT767_00980	1652.71	0.00625403	0.137095	1	1	CP064352.1	gene	211022	212719	-	ID=gene-IT767_00980;Name=IT767_00980;gbkey=Gene;gene_biotype=protein_coding;locus_tag=IT767_00980
IT767_00985	IT767_00985	181.887	0.104448	0.184666	1	1	CP064352.1	gene	212718	212831	+	ID=gene-IT767_00985;Name=IT767_00985;gbkey=Gene;gene_biotype=protein_coding;locus_tag=IT767_00985
IT767_00990	IT767_00990	94.8595	0.0502489	0.179365	1	1	CP064352.1	gene	212828	213013	-	ID=gene-IT767_00990;Name=IT767_00990;gbkey=Gene;gene_biotype=protein_coding;locus_tag=IT767_00990
IT767_00995	alaC	4359.93	0.349721	0.202781	1	1	CP064352.1	gene	213102	214316	+	ID=gene-IT767_00995;Name=alaC;gbkey=Gene;gene=alaC;gene_biotype=protein_coding;locus_tag=IT767_00995
IT767_01000	ypdK	368.974	-0.0679282	0.157714	1	1	CP064352.1	gene	214387	214458	-	ID=gene-IT767_01000;Name=ypdK;gbkey=Gene;gene=ypdK;gene_biotype=protein_coding;locus_tag=IT767_01000
IT767_01005	IT767_01005	701.487	0.0310035	0.169572	1	1	CP064352.1	gene	214797	215993	-	ID=gene-IT767_01005;Name=IT767_01005;gbkey=Gene;gene_biotype=protein_coding;locus_tag=IT767_01005
IT767_01010	IT767_01010	171.076	0.22843	0.202866	1	1	CP064352.1	gene	215990	216448	-	ID=gene-IT767_01010;Name=IT767_01010;gbkey=Gene;gene_biotype=protein_coding;locus_tag=IT767_01010
IT767_01015	cynR	923.176	0.16665	0.150248	1	1	CP064352.1	gene	216581	217489	+	ID=gene-IT767_01015;Name=cynR;gbkey=Gene;gene=cynR;gene_biotype=protein_coding;locus_tag=IT767_01015
IT767_01020	IT767_01020	424.085	-0.190866	0.176392	1	1	CP064352.1	gene	217499	218380	-	ID=gene-IT767_01020;Name=IT767_01020;gbkey=Gene;gene_biotype=protein_coding;locus_tag=IT767_01020
IT767_01025	IT767_01025	698.069	-0.0224437	0.143116	1	1	CP064352.1	gene	218748	219230	-	ID=gene-IT767_01025;Name=IT767_01025;gbkey=Gene;gene_biotype=protein_coding;locus_tag=IT767_01025
IT767_01030	IT767_01030	409.665	0.015963	0.148184	1	1	CP064352.1	gene	219479	219553	-	ID=gene-IT767_01030;Name=IT767_01030;gbkey=Gene;gene_biotype=tRNA;locus_tag=IT767_01030
IT767_01035	IT767_01035	1356.6	0.21653	0.154792	1	1	CP064352.1	gene	219643	220572	-	ID=gene-IT767_01035;Name=IT767_01035;gbkey=Gene;gene_biotype=protein_coding;locus_tag=IT767_01035
IT767_01040	mlaA	3737.31	-0.192452	0.185076	1	1	CP064352.1	gene	220862	221623	+	ID=gene-IT767_01040;Name=mlaA;gbkey=Gene;gene=mlaA;gene_biotype=protein_coding;locus_tag=IT767_01040
IT767_01045	fadL	1085.69	0.131898	0.156478	1	1	CP064352.1	gene	221685	223007	-	ID=gene-IT767_01045;Name=fadL;gbkey=Gene;gene=fadL;gene_biotype=protein_coding;locus_tag=IT767_01045
IT767_01050	IT767_01050	1630.88	0.121947	0.145691	1	1	CP064352.1	gene	223381	223665	+	ID=gene-IT767_01050;Name=IT767_01050;gbkey=Gene;gene_biotype=protein_coding;locus_tag=IT767_01050
IT767_01055	fadI	1094.15	0.466586	0.176512	1	1	CP064352.1	gene	223825	225135	+	ID=gene-IT767_01055;Name=fadI;gbkey=Gene;gene=fadI;gene_biotype=protein_coding;locus_tag=IT767_01055
IT767_01060	fadJ	1885.48	0.330122	0.165532	1	1	CP064352.1	gene	225135	227279	+	ID=gene-IT767_01060;Name=fadJ;gbkey=Gene;gene=fadJ;gene_biotype=protein_coding;locus_tag=IT767_01060
IT767_01065	sixA	3917.8	-0.643045	0.197995	0.447794	1	CP064352.1	gene	227489	227974	+	ID=gene-IT767_01065;Name=sixA;gbkey=Gene;gene=sixA;gene_biotype=protein_coding;locus_tag=IT767_01065
IT767_01070	smrB	1469.16	0.0555748	0.142512	1	1	CP064352.1	gene	227995	228546	-	ID=gene-IT767_01070;Name=smrB;gbkey=Gene;gene=smrB;gene_biotype=protein_coding;locus_tag=IT767_01070
IT767_01075	prmB	3012.08	-0.0816172	0.155161	1	1	CP064352.1	gene	228714	229646	+	ID=gene-IT767_01075;Name=prmB;gbkey=Gene;gene=prmB;gene_biotype=protein_coding;locus_tag=IT767_01075
IT767_01080	aroC	3315.2	-0.111303	0.162808	1	1	CP064352.1	gene	229688	230773	+	ID=gene-IT767_01080;Name=aroC;gbkey=Gene;gene=aroC;gene_biotype=protein_coding;locus_tag=IT767_01080
IT767_01085	mepA	1229.72	-0.423976	0.205278	1	1	CP064352.1	gene	230776	231600	+	ID=gene-IT767_01085;Name=mepA;gbkey=Gene;gene=mepA;gene_biotype=protein_coding;locus_tag=IT767_01085
IT767_01090	IT767_01090	988.354	-0.483134	0.199927	1	1	CP064352.1	gene	231600	232409	+	ID=gene-IT767_01090;Name=IT767_01090;gbkey=Gene;gene_biotype=protein_coding;locus_tag=IT767_01090
IT767_01095	IT767_01095	1639.12	-0.424362	0.193204	1	1	CP064352.1	gene	232409	232957	+	ID=gene-IT767_01095;Name=IT767_01095;gbkey=Gene;gene_biotype=protein_coding;locus_tag=IT767_01095
IT767_01100	IT767_01100	1139.21	-0.581231	0.208499	0.628042	1	CP064352.1	gene	232989	233270	+	ID=gene-IT767_01100;Name=IT767_01100;gbkey=Gene;gene_biotype=protein_coding;locus_tag=IT767_01100
IT767_01105	mnmC	1944.6	-0.209562	0.153669	1	1	CP064352.1	gene	233332	235320	-	ID=gene-IT767_01105;Name=mnmC;gbkey=Gene;gene=mnmC;gene_biotype=protein_coding;locus_tag=IT767_01105
IT767_01110	fabB	11035.8	-0.614852	0.222806	0.50548	1	CP064352.1	gene	235479	236699	+	ID=gene-IT767_01110;Name=fabB;gbkey=Gene;gene=fabB;gene_biotype=protein_coding;locus_tag=IT767_01110
IT767_01115	IT767_01115	1028.3	-0.13525	0.15013	1	1	CP064352.1	gene	236909	238084	+	ID=gene-IT767_01115;Name=IT767_01115;gbkey=Gene;gene_biotype=protein_coding;locus_tag=IT767_01115
IT767_01120	flk	1571.14	-0.357261	0.177128	1	1	CP064352.1	gene	238171	239148	-	ID=gene-IT767_01120;Name=flk;gbkey=Gene;gene=flk;gene_biotype=protein_coding;locus_tag=IT767_01120
IT767_01125	pdxB	1808.22	-0.274628	0.180167	1	1	CP064352.1	gene	239259	240395	+	ID=gene-IT767_01125;Name=pdxB;gbkey=Gene;gene=pdxB;gene_biotype=protein_coding;locus_tag=IT767_01125
IT767_01130	IT767_01130	1757.23	-0.618892	0.209957	0.506455	1	CP064352.1	gene	240459	241472	+	ID=gene-IT767_01130;Name=IT767_01130;gbkey=Gene;gene_biotype=protein_coding;locus_tag=IT767_01130
IT767_01135	truA	2543.15	-0.227442	0.160038	1	1	CP064352.1	gene	241472	242284	+	ID=gene-IT767_01135;Name=truA;gbkey=Gene;gene=truA;gene_biotype=protein_coding;locus_tag=IT767_01135
IT767_01140	IT767_01140	1339.48	-0.487739	0.204086	0.970583	1	CP064352.1	gene	242311	242970	+	ID=gene-IT767_01140;Name=IT767_01140;gbkey=Gene;gene_biotype=protein_coding;locus_tag=IT767_01140
IT767_01145	accD	8555.55	-0.522061	0.216105	0.808522	1	CP064352.1	gene	243156	244076	+	ID=gene-IT767_01145;Name=accD;gbkey=Gene;gene=accD;gene_biotype=protein_coding;locus_tag=IT767_01145
IT767_01150	folC	2708.59	-0.27547	0.179039	1	1	CP064352.1	gene	244152	245420	+	ID=gene-IT767_01150;Name=folC;gbkey=Gene;gene=folC;gene_biotype=protein_coding;locus_tag=IT767_01150
IT767_01155	dedD	2077.5	-0.222888	0.175708	1	1	CP064352.1	gene	245410	246099	+	ID=gene-IT767_01155;Name=dedD;gbkey=Gene;gene=dedD;gene_biotype=protein_coding;locus_tag=IT767_01155
IT767_01160	cvpA	20949.8	-1.01114	0.214382	0.0148939	1	CP064352.1	gene	246316	246804	+	ID=gene-IT767_01160;Name=cvpA;gbkey=Gene;gene=cvpA;gene_biotype=protein_coding;locus_tag=IT767_01160
IT767_01165	purF	14490	-0.745411	0.200784	0.206781	1	CP064352.1	gene	246838	248355	+	ID=gene-IT767_01165;Name=purF;gbkey=Gene;gene=purF;gene_biotype=protein_coding;locus_tag=IT767_01165
IT767_01170	IT767_01170	937.608	-0.407457	0.204959	1	1	CP064352.1	gene	248491	249060	+	ID=gene-IT767_01170;Name=IT767_01170;gbkey=Gene;gene_biotype=protein_coding;locus_tag=IT767_01170
IT767_01175	IT767_01175	268.046	0.131679	0.177348	1	1	CP064352.1	gene	249141	249302	-	ID=gene-IT767_01175;Name=IT767_01175;gbkey=Gene;gene_biotype=protein_coding;locus_tag=IT767_01175
IT767_01180	argT	1082.91	0.713407	0.20887	0.278653	1	CP064352.1	gene	249343	250125	+	ID=gene-IT767_01180;Name=argT;gbkey=Gene;gene=argT;gene_biotype=protein_coding;locus_tag=IT767_01180
IT767_01185	hisJ	2645.87	-0.0698292	0.158513	1	1	CP064352.1	gene	250393	251175	+	ID=gene-IT767_01185;Name=hisJ;gbkey=Gene;gene=hisJ;gene_biotype=protein_coding;locus_tag=IT767_01185
IT767_01190	hisQ	818.227	-0.0822582	0.144838	1	1	CP064352.1	gene	251240	251926	+	ID=gene-IT767_01190;Name=hisQ;gbkey=Gene;gene=hisQ;gene_biotype=protein_coding;locus_tag=IT767_01190
IT767_01195	hisM	788.561	-0.0197029	0.140588	1	1	CP064352.1	gene	251923	252639	+	ID=gene-IT767_01195;Name=hisM;gbkey=Gene;gene=hisM;gene_biotype=protein_coding;locus_tag=IT767_01195
IT767_01200	hisP	1004.26	-0.0993646	0.150112	1	1	CP064352.1	gene	252647	253420	+	ID=gene-IT767_01200;Name=hisP;gbkey=Gene;gene=hisP;gene_biotype=protein_coding;locus_tag=IT767_01200
IT767_01205	IT767_01205	762.414	0.0431346	0.141036	1	1	CP064352.1	gene	253426	253953	-	ID=gene-IT767_01205;Name=IT767_01205;gbkey=Gene;gene_biotype=protein_coding;locus_tag=IT767_01205
IT767_01210	IT767_01210	146.826	0.0858459	0.178585	1	1	CP064352.1	gene	254073	254189	+	ID=gene-IT767_01210;Name=IT767_01210;gbkey=Gene;gene_biotype=protein_coding;locus_tag=IT767_01210
IT767_01215	IT767_01215	1984.33	-0.096406	0.153205	1	1	CP064352.1	gene	254169	255062	-	ID=gene-IT767_01215;Name=IT767_01215;gbkey=Gene;gene_biotype=protein_coding;locus_tag=IT767_01215
IT767_01220	folX	1252.97	0.0181671	0.153913	1	1	CP064352.1	gene	255081	255443	-	ID=gene-IT767_01220;Name=folX;gbkey=Gene;gene=folX;gene_biotype=protein_coding;locus_tag=IT767_01220
IT767_01225	yfcG	448.169	0.11155	0.171219	1	1	CP064352.1	gene	255509	256138	-	ID=gene-IT767_01225;Name=yfcG;gbkey=Gene;gene=yfcG;gene_biotype=protein_coding;locus_tag=IT767_01225
IT767_01230	yfcF	549.042	0.0306303	0.149058	1	1	CP064352.1	gene	256319	256957	+	ID=gene-IT767_01230;Name=yfcF;gbkey=Gene;gene=yfcF;gene_biotype=protein_coding;locus_tag=IT767_01230
IT767_01235	yfcE	810.26	-0.0575762	0.158119	1	1	CP064352.1	gene	257020	257571	+	ID=gene-IT767_01235;Name=yfcE;gbkey=Gene;gene=yfcE;gene_biotype=protein_coding;locus_tag=IT767_01235
IT767_01240	yfcD	1791.49	-0.0229263	0.163676	1	1	CP064352.1	gene	257629	258180	+	ID=gene-IT767_01240;Name=yfcD;gbkey=Gene;gene=yfcD;gene_biotype=protein_coding;locus_tag=IT767_01240
IT767_01245	pta	19984.5	-0.276291	0.195455	1	1	CP064352.1	gene	258273	260420	-	ID=gene-IT767_01245;Name=pta;gbkey=Gene;gene=pta;gene_biotype=protein_coding;locus_tag=IT767_01245
IT767_01250	ackA	17527.7	-0.218284	0.186058	1	1	CP064352.1	gene	260621	261823	-	ID=gene-IT767_01250;Name=ackA;gbkey=Gene;gene=ackA;gene_biotype=protein_coding;locus_tag=IT767_01250
IT767_01255	IT767_01255	1134.78	0.108483	0.161582	1	1	CP064352.1	gene	262161	262616	+	ID=gene-IT767_01255;Name=IT767_01255;gbkey=Gene;gene_biotype=protein_coding;locus_tag=IT767_01255
IT767_01260	IT767_01260	1690.02	0.0452632	0.162188	1	1	CP064352.1	gene	262704	263198	+	ID=gene-IT767_01260;Name=IT767_01260;gbkey=Gene;gene_biotype=protein_coding;locus_tag=IT767_01260
IT767_01265	IT767_01265	2154.22	-0.0275633	0.159434	1	1	CP064352.1	gene	263210	263869	+	ID=gene-IT767_01265;Name=IT767_01265;gbkey=Gene;gene_biotype=protein_coding;locus_tag=IT767_01265
IT767_01270	IT767_01270	2356.51	-0.0955196	0.147687	1	1	CP064352.1	gene	263946	265778	+	ID=gene-IT767_01270;Name=IT767_01270;gbkey=Gene;gene_biotype=protein_coding;locus_tag=IT767_01270
IT767_01275	yfbR	938.317	0.0373405	0.143725	1	1	CP064352.1	gene	265823	266422	-	ID=gene-IT767_01275;Name=yfbR;gbkey=Gene;gene=yfbR;gene_biotype=protein_coding;locus_tag=IT767_01275
IT767_01280	alaA	5137.45	-0.330492	0.180443	1	1	CP064352.1	gene	266504	267721	-	ID=gene-IT767_01280;Name=alaA;gbkey=Gene;gene=alaA;gene_biotype=protein_coding;locus_tag=IT767_01280
IT767_01285	lrhA	2008.97	-0.276672	0.186617	1	1	CP064352.1	gene	268594	269520	+	ID=gene-IT767_01285;Name=lrhA;gbkey=Gene;gene=lrhA;gene_biotype=protein_coding;locus_tag=IT767_01285
IT767_01290	nuoA	1404.29	0.0557957	0.16353	1	1	CP064352.1	gene	270172	270618	+	ID=gene-IT767_01290;Name=nuoA;gbkey=Gene;gene=nuoA;gene_biotype=protein_coding;locus_tag=IT767_01290
IT767_01295	nuoB	1840.8	0.0974344	0.161041	1	1	CP064352.1	gene	270634	271308	+	ID=gene-IT767_01295;Name=nuoB;gbkey=Gene;gene=nuoB;gene_biotype=protein_coding;locus_tag=IT767_01295
IT767_01300	nuoC	2467.72	-0.051222	0.158426	1	1	CP064352.1	gene	271395	273203	+	ID=gene-IT767_01300;Name=nuoC;gbkey=Gene;gene=nuoC;gene_biotype=protein_coding;locus_tag=IT767_01300
IT767_01305	nuoE	700.022	-0.130886	0.179376	1	1	CP064352.1	gene	273206	273706	+	ID=gene-IT767_01305;Name=nuoE;gbkey=Gene;gene=nuoE;gene_biotype=protein_coding;locus_tag=IT767_01305
IT767_01310	nuoF	2109.55	-0.325615	0.193639	1	1	CP064352.1	gene	273703	275040	+	ID=gene-IT767_01310;Name=nuoF;gbkey=Gene;gene=nuoF;gene_biotype=protein_coding;locus_tag=IT767_01310
IT767_01315	nuoG	4515.54	-0.424601	0.184512	1	1	CP064352.1	gene	275073	277799	+	ID=gene-IT767_01315;Name=nuoG;gbkey=Gene;gene=nuoG;gene_biotype=protein_coding;locus_tag=IT767_01315
IT767_01320	nuoH	873.94	-0.39302	0.185704	1	1	CP064352.1	gene	277796	278773	+	ID=gene-IT767_01320;Name=nuoH;gbkey=Gene;gene=nuoH;gene_biotype=protein_coding;locus_tag=IT767_01320
IT767_01325	nuoI	730.288	-0.195053	0.164081	1	1	CP064352.1	gene	278788	279330	+	ID=gene-IT767_01325;Name=nuoI;gbkey=Gene;gene=nuoI;gene_biotype=protein_coding;locus_tag=IT767_01325
IT767_01330	nuoJ	741.087	-0.124103	0.159224	1	1	CP064352.1	gene	279342	279896	+	ID=gene-IT767_01330;Name=nuoJ;gbkey=Gene;gene=nuoJ;gene_biotype=protein_coding;locus_tag=IT767_01330
IT767_01335	nuoK	430.922	-0.105078	0.15591	1	1	CP064352.1	gene	279893	280195	+	ID=gene-IT767_01335;Name=nuoK;gbkey=Gene;gene=nuoK;gene_biotype=protein_coding;locus_tag=IT767_01335
IT767_01340	nuoL	1748.25	-0.248944	0.165344	1	1	CP064352.1	gene	280192	282033	+	ID=gene-IT767_01340;Name=nuoL;gbkey=Gene;gene=nuoL;gene_biotype=protein_coding;locus_tag=IT767_01340
IT767_01345	nuoM	1655.34	-0.147013	0.151726	1	1	CP064352.1	gene	282203	283732	+	ID=gene-IT767_01345;Name=nuoM;gbkey=Gene;gene=nuoM;gene_biotype=protein_coding;locus_tag=IT767_01345
IT767_01350	nuoN	1502.18	-0.240683	0.185231	1	1	CP064352.1	gene	283739	285196	+	ID=gene-IT767_01350;Name=nuoN;gbkey=Gene;gene=nuoN;gene_biotype=protein_coding;locus_tag=IT767_01350
IT767_01355	rnz	714.995	0.0461788	0.141059	1	1	CP064352.1	gene	285251	286171	-	ID=gene-IT767_01355;Name=rnz;gbkey=Gene;gene=rnz;gene_biotype=protein_coding;locus_tag=IT767_01355
IT767_01360	IT767_01360	568.702	0.0970924	0.157808	1	1	CP064352.1	gene	286229	286690	+	ID=gene-IT767_01360;Name=IT767_01360;gbkey=Gene;gene_biotype=protein_coding;locus_tag=IT767_01360
IT767_01365	menF	1268.57	-0.198595	0.168087	1	1	CP064352.1	pseudogene	286826	288116	+	ID=gene-IT767_01365;Name=menF;gbkey=Gene;gene=menF;gene_biotype=pseudogene;locus_tag=IT767_01365;pseudo=true
IT767_01370	menD	1877.77	-0.0653319	0.144506	1	1	CP064352.1	gene	288199	289869	+	ID=gene-IT767_01370;Name=menD;gbkey=Gene;gene=menD;gene_biotype=protein_coding;locus_tag=IT767_01370
IT767_01375	menH	836.848	-0.0115551	0.159415	1	1	CP064352.1	gene	289866	290624	+	ID=gene-IT767_01375;Name=menH;gbkey=Gene;gene=menH;gene_biotype=protein_coding;locus_tag=IT767_01375
IT767_01380	menB	1129	-0.0927663	0.15673	1	1	CP064352.1	gene	290639	291496	+	ID=gene-IT767_01380;Name=menB;gbkey=Gene;gene=menB;gene_biotype=protein_coding;locus_tag=IT767_01380
IT767_01385	menC	1189.13	-0.102016	0.148393	1	1	CP064352.1	gene	291496	292461	+	ID=gene-IT767_01385;Name=menC;gbkey=Gene;gene=menC;gene_biotype=protein_coding;locus_tag=IT767_01385
IT767_01390	menE	1729.76	-0.0355177	0.139894	1	1	CP064352.1	gene	292458	293834	+	ID=gene-IT767_01390;Name=menE;gbkey=Gene;gene=menE;gene_biotype=protein_coding;locus_tag=IT767_01390
IT767_01395	nudI	506.213	0.148683	0.160678	1	1	CP064352.1	gene	293890	294315	-	ID=gene-IT767_01395;Name=nudI;gbkey=Gene;gene=nudI;gene_biotype=protein_coding;locus_tag=IT767_01395
IT767_01400	IT767_01400	829.786	0.103698	0.148818	1	1	CP064352.1	gene	294453	295394	+	ID=gene-IT767_01400;Name=IT767_01400;gbkey=Gene;gene_biotype=protein_coding;locus_tag=IT767_01400
IT767_01405	IT767_01405	1177.97	-0.337845	0.209311	1	1	CP064352.1	gene	295669	296211	+	ID=gene-IT767_01405;Name=IT767_01405;gbkey=Gene;gene_biotype=protein_coding;locus_tag=IT767_01405
IT767_01410	IT767_01410	1857.44	-0.172479	0.170153	1	1	CP064352.1	gene	296314	297510	+	ID=gene-IT767_01410;Name=IT767_01410;gbkey=Gene;gene_biotype=protein_coding;locus_tag=IT767_01410
IT767_01415	IT767_01415	204.675	0.131343	0.1643	1	1	CP064352.1	gene	297715	298500	+	ID=gene-IT767_01415;Name=IT767_01415;gbkey=Gene;gene_biotype=protein_coding;locus_tag=IT767_01415
IT767_01420	rhmD	581.301	0.173141	0.176885	1	1	CP064352.1	gene	298511	299716	+	ID=gene-IT767_01420;Name=rhmD;gbkey=Gene;gene=rhmD;gene_biotype=protein_coding;locus_tag=IT767_01420
IT767_01425	IT767_01425	620.303	0.140799	0.17122	1	1	CP064352.1	gene	299759	301048	+	ID=gene-IT767_01425;Name=IT767_01425;gbkey=Gene;gene_biotype=protein_coding;locus_tag=IT767_01425
IT767_01430	yfaU	879.449	0.147112	0.1547	1	1	CP064352.1	gene	301063	301866	+	ID=gene-IT767_01430;Name=yfaU;gbkey=Gene;gene=yfaU;gene_biotype=protein_coding;locus_tag=IT767_01430
IT767_01435	glpC	662.233	1.12296	0.202849	0.00246468	0.334613	CP064352.1	gene	301888	303066	-	ID=gene-IT767_01435;Name=glpC;gbkey=Gene;gene=glpC;gene_biotype=protein_coding;locus_tag=IT767_01435
IT767_01440	glpB	679.972	0.789443	0.23494	0.167466	1	CP064352.1	gene	303063	304322	-	ID=gene-IT767_01440;Name=glpB;gbkey=Gene;gene=glpB;gene_biotype=protein_coding;locus_tag=IT767_01440
IT767_01445	glpA	1031.55	0.641322	0.205702	0.449154	1	CP064352.1	gene	304312	305934	-	ID=gene-IT767_01445;Name=glpA;gbkey=Gene;gene=glpA;gene_biotype=protein_coding;locus_tag=IT767_01445
IT767_01450	glpT	1502.87	0.899868	0.216578	0.0574163	1	CP064352.1	gene	306206	307552	+	ID=gene-IT767_01450;Name=glpT;gbkey=Gene;gene=glpT;gene_biotype=protein_coding;locus_tag=IT767_01450
IT767_01455	glpQ	1626.29	0.790064	0.221098	0.159114	1	CP064352.1	gene	307562	308632	+	ID=gene-IT767_01455;Name=glpQ;gbkey=Gene;gene=glpQ;gene_biotype=protein_coding;locus_tag=IT767_01455
IT767_01460	IT767_01460	825.498	-0.896991	0.196378	0.0440023	1	CP064352.1	gene	309096	309350	-	ID=gene-IT767_01460;Name=IT767_01460;gbkey=Gene;gene_biotype=protein_coding;locus_tag=IT767_01460
IT767_01465	nrdB	6840.71	-0.555203	0.192442	0.751145	1	CP064352.1	gene	309350	310480	-	ID=gene-IT767_01465;Name=nrdB;gbkey=Gene;gene=nrdB;gene_biotype=protein_coding;locus_tag=IT767_01465
IT767_01470	nrdA	16598.3	-0.518099	0.202336	0.847898	1	CP064352.1	gene	310582	312867	-	ID=gene-IT767_01470;Name=nrdA;gbkey=Gene;gene=nrdA;gene_biotype=protein_coding;locus_tag=IT767_01470
IT767_01475	IT767_01475	1592.03	-0.29349	0.182471	1	1	CP064352.1	gene	313212	313940	-	ID=gene-IT767_01475;Name=IT767_01475;gbkey=Gene;gene_biotype=protein_coding;locus_tag=IT767_01475
IT767_01480	gyrA	13383.3	-0.671719	0.218263	0.361632	1	CP064352.1	gene	314087	316723	+	ID=gene-IT767_01480;Name=gyrA;gbkey=Gene;gene=gyrA;gene_biotype=protein_coding;locus_tag=IT767_01480
IT767_01485	IT767_01485	445.139	0.0679887	0.158114	1	1	CP064352.1	pseudogene	316834	318014	-	ID=gene-IT767_01485;Name=IT767_01485;gbkey=Gene;gene_biotype=pseudogene;locus_tag=IT767_01485;pseudo=true
IT767_01490	IT767_01490	322.874	0.0766079	0.153667	1	1	CP064352.1	gene	318044	319366	-	ID=gene-IT767_01490;Name=IT767_01490;gbkey=Gene;gene_biotype=protein_coding;locus_tag=IT767_01490
IT767_01495	IT767_01495	161.19	0.0263355	0.165927	1	1	CP064352.1	gene	319363	320013	-	ID=gene-IT767_01495;Name=IT767_01495;gbkey=Gene;gene_biotype=protein_coding;locus_tag=IT767_01495
IT767_01500	atoD	411.541	0.0729438	0.166225	1	1	CP064352.1	gene	320013	320675	-	ID=gene-IT767_01500;Name=atoD;gbkey=Gene;gene=atoD;gene_biotype=protein_coding;locus_tag=IT767_01500
IT767_01505	atoC	499.338	0.118517	0.156544	1	1	CP064352.1	pseudogene	320872	322026	-	ID=gene-IT767_01505;Name=atoC;gbkey=Gene;gene=atoC;gene_biotype=pseudogene;locus_tag=IT767_01505;pseudo=true
IT767_01510	atoS	451.676	0.0675537	0.14885	1	1	CP064352.1	pseudogene	322036	323772	-	ID=gene-IT767_01510;Name=atoS;gbkey=Gene;gene=atoS;gene_biotype=pseudogene;locus_tag=IT767_01510;pseudo=true
IT767_01515	rcsC	3707.63	-0.394962	0.194384	1	1	CP064352.1	gene	323942	326782	+	ID=gene-IT767_01515;Name=rcsC;gbkey=Gene;gene=rcsC;gene_biotype=protein_coding;locus_tag=IT767_01515
IT767_01520	rcsB	3243.51	-0.0521562	0.155447	1	1	CP064352.1	gene	326828	327478	-	ID=gene-IT767_01520;Name=rcsB;gbkey=Gene;gene=rcsB;gene_biotype=protein_coding;locus_tag=IT767_01520
IT767_01525	rcsD	4136.75	-0.329801	0.183338	1	1	CP064352.1	gene	327494	330151	-	ID=gene-IT767_01525;Name=rcsD;gbkey=Gene;gene=rcsD;gene_biotype=protein_coding;locus_tag=IT767_01525
IT767_01530	IT767_01530	100247	-0.731376	0.210186	0.234647	1	CP064352.1	gene	330923	332020	+	ID=gene-IT767_01530;Name=IT767_01530;gbkey=Gene;gene_biotype=protein_coding;locus_tag=IT767_01530
IT767_01535	apbE	1032.56	-0.336741	0.174754	1	1	CP064352.1	gene	332124	333176	+	ID=gene-IT767_01535;Name=apbE;gbkey=Gene;gene=apbE;gene_biotype=protein_coding;locus_tag=IT767_01535
IT767_01540	ada	1153.99	-0.188465	0.166494	1	1	CP064352.1	gene	333250	334314	+	ID=gene-IT767_01540;Name=ada;gbkey=Gene;gene=ada;gene_biotype=protein_coding;locus_tag=IT767_01540
IT767_01545	alkB	370.407	0.000751802	0.14706	1	1	CP064352.1	gene	334314	334967	+	ID=gene-IT767_01545;Name=alkB;gbkey=Gene;gene=alkB;gene_biotype=protein_coding;locus_tag=IT767_01545
IT767_01550	IT767_01550	1614.63	-0.282637	0.164668	1	1	CP064352.1	gene	335042	336685	+	ID=gene-IT767_01550;Name=IT767_01550;gbkey=Gene;gene_biotype=protein_coding;locus_tag=IT767_01550
IT767_01555	mgtE	2628.27	0.0780598	0.139274	1	1	CP064352.1	gene	336836	338272	+	ID=gene-IT767_01555;Name=mgtE;gbkey=Gene;gene=mgtE;gene_biotype=protein_coding;locus_tag=IT767_01555
IT767_01560	IT767_01560	780.853	-0.228014	0.161187	1	1	CP064352.1	gene	338235	339395	-	ID=gene-IT767_01560;Name=IT767_01560;gbkey=Gene;gene_biotype=protein_coding;locus_tag=IT767_01560
IT767_01565	mqo	6448.26	-0.0776783	0.158269	1	1	CP064352.1	gene	339754	341388	+	ID=gene-IT767_01565;Name=mqo;gbkey=Gene;gene=mqo;gene_biotype=protein_coding;locus_tag=IT767_01565
IT767_01570	eco	1006.26	-0.164622	0.175503	1	1	CP064352.1	gene	341455	341946	-	ID=gene-IT767_01570;Name=eco;gbkey=Gene;gene=eco;gene_biotype=protein_coding;locus_tag=IT767_01570
IT767_01575	IT767_01575	1169.74	0.0969103	0.154024	1	1	CP064352.1	gene	342121	343230	-	ID=gene-IT767_01575;Name=IT767_01575;gbkey=Gene;gene_biotype=protein_coding;locus_tag=IT767_01575
IT767_01580	IT767_01580	228.8	-0.533593	0.22001	0.759205	1	CP064352.1	gene	343415	343491	-	ID=gene-IT767_01580;Name=IT767_01580;gbkey=Gene;gene_biotype=tRNA;locus_tag=IT767_01580
IT767_01585	IT767_01585	3342.47	-0.562411	0.203277	0.699339	1	CP064352.1	gene	343568	345328	-	ID=gene-IT767_01585;Name=IT767_01585;gbkey=Gene;gene_biotype=protein_coding;locus_tag=IT767_01585
IT767_01590	IT767_01590	1254.19	-0.315338	0.192233	1	1	CP064352.1	gene	345347	345574	-	ID=gene-IT767_01590;Name=IT767_01590;gbkey=Gene;gene_biotype=protein_coding;locus_tag=IT767_01590
IT767_01595	yejK	2096.34	-0.332645	0.201078	1	1	CP064352.1	gene	345761	346768	+	ID=gene-IT767_01595;Name=yejK;gbkey=Gene;gene=yejK;gene_biotype=protein_coding;locus_tag=IT767_01595
IT767_01600	IT767_01600	521.492	0.0633242	0.149955	1	1	CP064352.1	gene	346788	347549	-	ID=gene-IT767_01600;Name=IT767_01600;gbkey=Gene;gene_biotype=protein_coding;locus_tag=IT767_01600
IT767_01605	IT767_01605	576.166	-0.0167925	0.145426	1	1	CP064352.1	gene	347632	348228	+	ID=gene-IT767_01605;Name=IT767_01605;gbkey=Gene;gene_biotype=protein_coding;locus_tag=IT767_01605
IT767_01610	IT767_01610	744.734	0.103144	0.171646	1	1	CP064352.1	gene	348247	349533	-	ID=gene-IT767_01610;Name=IT767_01610;gbkey=Gene;gene_biotype=protein_coding;locus_tag=IT767_01610
IT767_01615	IT767_01615	686.194	0.049226	0.142191	1	1	CP064352.1	gene	349638	350525	+	ID=gene-IT767_01615;Name=IT767_01615;gbkey=Gene;gene_biotype=protein_coding;locus_tag=IT767_01615
IT767_01620	rplY	12482	-0.866954	0.215805	0.0761413	1	CP064352.1	gene	350584	350868	-	ID=gene-IT767_01620;Name=rplY;gbkey=Gene;gene=rplY;gene_biotype=protein_coding;locus_tag=IT767_01620
IT767_01625	IT767_01625	1525.22	-0.0615648	0.142259	1	1	CP064352.1	gene	351005	352762	-	ID=gene-IT767_01625;Name=IT767_01625;gbkey=Gene;gene_biotype=protein_coding;locus_tag=IT767_01625
IT767_01630	rsuA	1962.87	-0.325352	0.186805	1	1	CP064352.1	gene	352910	353629	+	ID=gene-IT767_01630;Name=rsuA;gbkey=Gene;gene=rsuA;gene_biotype=protein_coding;locus_tag=IT767_01630
IT767_01635	IT767_01635	1716.27	-0.491231	0.188139	1	1	CP064352.1	gene	353626	354822	+	ID=gene-IT767_01635;Name=IT767_01635;gbkey=Gene;gene_biotype=protein_coding;locus_tag=IT767_01635
IT767_01640	IT767_01640	708.815	-0.18833	0.183689	1	1	CP064352.1	gene	355154	355498	+	ID=gene-IT767_01640;Name=IT767_01640;gbkey=Gene;gene_biotype=protein_coding;locus_tag=IT767_01640
IT767_01645	yejF	1595.49	-0.0836834	0.14256	1	1	CP064352.1	gene	355502	357091	-	ID=gene-IT767_01645;Name=yejF;gbkey=Gene;gene=yejF;gene_biotype=protein_coding;locus_tag=IT767_01645
IT767_01650	IT767_01650	704.099	-0.173419	0.155462	1	1	CP064352.1	gene	357093	358118	-	ID=gene-IT767_01650;Name=IT767_01650;gbkey=Gene;gene_biotype=protein_coding;locus_tag=IT767_01650
IT767_01655	IT767_01655	618.698	-0.176559	0.159296	1	1	CP064352.1	gene	358118	359212	-	ID=gene-IT767_01655;Name=IT767_01655;gbkey=Gene;gene_biotype=protein_coding;locus_tag=IT767_01655
IT767_01660	IT767_01660	1120.47	-0.152146	0.148093	1	1	CP064352.1	gene	359222	361027	-	ID=gene-IT767_01660;Name=IT767_01660;gbkey=Gene;gene_biotype=protein_coding;locus_tag=IT767_01660
IT767_01665	IT767_01665	934.258	0.0890447	0.147676	1	1	CP064352.1	gene	361096	362658	-	ID=gene-IT767_01665;Name=IT767_01665;gbkey=Gene;gene_biotype=protein_coding;locus_tag=IT767_01665
IT767_01670	mepS	8556.69	-0.208139	0.192355	1	1	CP064352.1	gene	362847	363416	-	ID=gene-IT767_01670;Name=mepS;gbkey=Gene;gene=mepS;gene_biotype=protein_coding;locus_tag=IT767_01670
IT767_01675	IT767_01675	1211.76	-0.260841	0.189135	1	1	CP064352.1	gene	363843	364556	-	ID=gene-IT767_01675;Name=IT767_01675;gbkey=Gene;gene_biotype=protein_coding;locus_tag=IT767_01675
IT767_01680	IT767_01680	970.017	0.0225347	0.146636	1	1	CP064352.1	gene	364594	365571	-	ID=gene-IT767_01680;Name=IT767_01680;gbkey=Gene;gene_biotype=protein_coding;locus_tag=IT767_01680
IT767_01685	IT767_01685	740.61	0.130538	0.151322	1	1	CP064352.1	gene	365692	367158	-	ID=gene-IT767_01685;Name=IT767_01685;gbkey=Gene;gene_biotype=protein_coding;locus_tag=IT767_01685
IT767_01690	uxuA	793.315	0.210217	0.158315	1	1	CP064352.1	gene	367366	368556	+	ID=gene-IT767_01690;Name=uxuA;gbkey=Gene;gene=uxuA;gene_biotype=protein_coding;locus_tag=IT767_01690
IT767_01695	yeiP	1513.34	-0.290517	0.187537	1	1	CP064352.1	gene	368627	369199	-	ID=gene-IT767_01695;Name=yeiP;gbkey=Gene;gene=yeiP;gene_biotype=protein_coding;locus_tag=IT767_01695
IT767_01700	IT767_01700	585.343	-0.29754	0.200263	1	1	CP064352.1	gene	369347	369601	+	ID=gene-IT767_01700;Name=IT767_01700;gbkey=Gene;gene_biotype=protein_coding;locus_tag=IT767_01700
IT767_01705	IT767_01705	4735.2	-0.281094	0.198121	1	1	CP064352.1	gene	370133	370819	+	ID=gene-IT767_01705;Name=IT767_01705;gbkey=Gene;gene_biotype=protein_coding;locus_tag=IT767_01705
IT767_01710	setB	417.064	-0.00649422	0.147792	1	1	CP064352.1	gene	371179	372360	-	ID=gene-IT767_01710;Name=setB;gbkey=Gene;gene=setB;gene_biotype=protein_coding;locus_tag=IT767_01710
IT767_01715	fruB	836.277	0.301758	0.167709	1	1	CP064352.1	gene	372697	373827	+	ID=gene-IT767_01715;Name=fruB;gbkey=Gene;gene=fruB;gene_biotype=protein_coding;locus_tag=IT767_01715
IT767_01720	fruK	524.302	0.189744	0.158163	1	1	CP064352.1	gene	373828	374766	+	ID=gene-IT767_01720;Name=fruK;gbkey=Gene;gene=fruK;gene_biotype=protein_coding;locus_tag=IT767_01720
IT767_01725	fruA	886.738	-0.0836226	0.143184	1	1	CP064352.1	gene	374783	376477	+	ID=gene-IT767_01725;Name=fruA;gbkey=Gene;gene=fruA;gene_biotype=protein_coding;locus_tag=IT767_01725
IT767_01730	nfo	1381.55	-0.390177	0.192012	1	1	CP064352.1	gene	376529	377383	-	ID=gene-IT767_01730;Name=nfo;gbkey=Gene;gene=nfo;gene_biotype=protein_coding;locus_tag=IT767_01730
IT767_01735	IT767_01735	647.026	-0.0473339	0.159774	1	1	CP064352.1	gene	377455	378504	-	ID=gene-IT767_01735;Name=IT767_01735;gbkey=Gene;gene_biotype=protein_coding;locus_tag=IT767_01735
IT767_01740	IT767_01740	1406.8	-0.0594119	0.150408	1	1	CP064352.1	gene	378770	379636	+	ID=gene-IT767_01740;Name=IT767_01740;gbkey=Gene;gene_biotype=protein_coding;locus_tag=IT767_01740
IT767_01745	IT767_01745	3372.65	-0.397359	0.203778	1	1	CP064352.1	gene	379815	381284	+	ID=gene-IT767_01745;Name=IT767_01745;gbkey=Gene;gene_biotype=protein_coding;locus_tag=IT767_01745
IT767_01750	cirA	105779	-0.223897	0.184378	1	1	CP064352.1	gene	381783	383756	+	ID=gene-IT767_01750;Name=cirA;gbkey=Gene;gene=cirA;gene_biotype=protein_coding;locus_tag=IT767_01750
IT767_01755	fghA	845.06	0.0392196	0.149767	1	1	CP064352.1	gene	383827	384660	-	ID=gene-IT767_01755;Name=fghA;gbkey=Gene;gene=fghA;gene_biotype=protein_coding;locus_tag=IT767_01755
IT767_01760	folE	5891.64	-0.114686	0.158291	1	1	CP064352.1	gene	385021	385689	+	ID=gene-IT767_01760;Name=folE;gbkey=Gene;gene=folE;gene_biotype=protein_coding;locus_tag=IT767_01760
IT767_01765	IT767_01765	2071.52	-0.361256	0.176389	1	1	CP064352.1	gene	385705	386862	+	ID=gene-IT767_01765;Name=IT767_01765;gbkey=Gene;gene_biotype=protein_coding;locus_tag=IT767_01765
IT767_01770	galS	542.402	0.349345	0.179353	1	1	CP064352.1	gene	387018	388040	+	ID=gene-IT767_01770;Name=galS;gbkey=Gene;gene=galS;gene_biotype=protein_coding;locus_tag=IT767_01770
IT767_01775	mglB	2089.43	1.83729	0.227309	6.7208e-09	5.77877e-06	CP064352.1	gene	388337	389335	+	ID=gene-IT767_01775;Name=mglB;gbkey=Gene;gene=mglB;gene_biotype=protein_coding;locus_tag=IT767_01775
IT767_01780	mglA	1093.39	0.849966	0.209329	0.0875329	1	CP064352.1	gene	389454	390974	+	ID=gene-IT767_01780;Name=mglA;gbkey=Gene;gene=mglA;gene_biotype=protein_coding;locus_tag=IT767_01780
IT767_01785	mglC	825.38	-0.0222489	0.160917	1	1	CP064352.1	gene	390990	392000	+	ID=gene-IT767_01785;Name=mglC;gbkey=Gene;gene=mglC;gene_biotype=protein_coding;locus_tag=IT767_01785
IT767_01790	sanA	1058.7	-0.045179	0.147132	1	1	CP064352.1	gene	392071	392787	-	ID=gene-IT767_01790;Name=sanA;gbkey=Gene;gene=sanA;gene_biotype=protein_coding;locus_tag=IT767_01790
IT767_01795	cdd	561.883	0.100032	0.147206	1	1	CP064352.1	gene	393063	393947	-	ID=gene-IT767_01795;Name=cdd;gbkey=Gene;gene=cdd;gene_biotype=protein_coding;locus_tag=IT767_01795
IT767_01800	IT767_01800	510.6	0.131567	0.155355	1	1	CP064352.1	gene	394075	394770	-	ID=gene-IT767_01800;Name=IT767_01800;gbkey=Gene;gene_biotype=protein_coding;locus_tag=IT767_01800
IT767_01805	IT767_01805	299.093	0.169847	0.170406	1	1	CP064352.1	gene	394767	395165	-	ID=gene-IT767_01805;Name=IT767_01805;gbkey=Gene;gene_biotype=protein_coding;locus_tag=IT767_01805
IT767_01810	dusC	984.28	-0.199921	0.15562	1	1	CP064352.1	gene	395523	396455	+	ID=gene-IT767_01810;Name=dusC;gbkey=Gene;gene=dusC;gene_biotype=protein_coding;locus_tag=IT767_01810
IT767_01815	IT767_01815	463.624	0.0123219	0.165316	1	1	CP064352.1	gene	396812	398176	+	ID=gene-IT767_01815;Name=IT767_01815;gbkey=Gene;gene_biotype=protein_coding;locus_tag=IT767_01815
IT767_01820	bglG	1333.53	0.203306	0.167199	1	1	CP064352.1	gene	398332	399165	+	ID=gene-IT767_01820;Name=bglG;gbkey=Gene;gene=bglG;gene_biotype=protein_coding;locus_tag=IT767_01820
IT767_01825	bglF	1352.39	0.115884	0.169838	1	1	CP064352.1	gene	399308	401170	+	ID=gene-IT767_01825;Name=bglF;gbkey=Gene;gene=bglF;gene_biotype=protein_coding;locus_tag=IT767_01825
IT767_01830	ascB	535.98	0.107381	0.14948	1	1	CP064352.1	gene	401186	402580	+	ID=gene-IT767_01830;Name=ascB;gbkey=Gene;gene=ascB;gene_biotype=protein_coding;locus_tag=IT767_01830
IT767_01835	mdtQ	637.291	0.0278054	0.146407	1	1	CP064352.1	gene	402851	404290	+	ID=gene-IT767_01835;Name=mdtQ;gbkey=Gene;gene=mdtQ;gene_biotype=protein_coding;locus_tag=IT767_01835
IT767_01840	IT767_01840	687.085	-0.0172646	0.144353	1	1	CP064352.1	gene	404324	404893	-	ID=gene-IT767_01840;Name=IT767_01840;gbkey=Gene;gene_biotype=protein_coding;locus_tag=IT767_01840
IT767_01845	IT767_01845	535.071	0.518933	0.203291	0.856269	1	CP064352.1	gene	405048	405635	+	ID=gene-IT767_01845;Name=IT767_01845;gbkey=Gene;gene_biotype=protein_coding;locus_tag=IT767_01845
IT767_01850	pbpG	1442.14	-0.370733	0.174242	1	1	CP064352.1	gene	405824	406774	+	ID=gene-IT767_01850;Name=pbpG;gbkey=Gene;gene=pbpG;gene_biotype=protein_coding;locus_tag=IT767_01850
IT767_01855	IT767_01855	594.887	-0.0726557	0.148074	1	1	CP064352.1	gene	406997	407551	-	ID=gene-IT767_01855;Name=IT767_01855;gbkey=Gene;gene_biotype=protein_coding;locus_tag=IT767_01855
IT767_01860	dld	2694.28	0.0217089	0.151911	1	1	CP064352.1	gene	407637	409382	-	ID=gene-IT767_01860;Name=dld;gbkey=Gene;gene=dld;gene_biotype=protein_coding;locus_tag=IT767_01860
IT767_01865	bglX	3580.1	-0.0219499	0.149455	1	1	CP064352.1	gene	409577	411874	+	ID=gene-IT767_01865;Name=bglX;gbkey=Gene;gene=bglX;gene_biotype=protein_coding;locus_tag=IT767_01865
IT767_01870	IT767_01870	1845.71	0.279571	0.179989	1	1	CP064352.1	gene	412011	412928	+	ID=gene-IT767_01870;Name=IT767_01870;gbkey=Gene;gene_biotype=protein_coding;locus_tag=IT767_01870
IT767_01875	IT767_01875	1281.83	-0.112502	0.150865	1	1	CP064352.1	gene	412936	414093	+	ID=gene-IT767_01875;Name=IT767_01875;gbkey=Gene;gene_biotype=protein_coding;locus_tag=IT767_01875
IT767_01880	IT767_01880	1333.88	-0.168487	0.150525	1	1	CP064352.1	gene	414086	415033	+	ID=gene-IT767_01880;Name=IT767_01880;gbkey=Gene;gene_biotype=protein_coding;locus_tag=IT767_01880
IT767_01885	IT767_01885	881.243	-0.14165	0.159907	1	1	CP064352.1	gene	415017	415754	+	ID=gene-IT767_01885;Name=IT767_01885;gbkey=Gene;gene_biotype=protein_coding;locus_tag=IT767_01885
IT767_01890	IT767_01890	247.395	-0.31656	0.211082	1	1	CP064352.1	gene	415729	415842	-	ID=gene-IT767_01890;Name=IT767_01890;gbkey=Gene;gene_biotype=protein_coding;locus_tag=IT767_01890
IT767_01895	IT767_01895	1200.76	0.0335647	0.137784	1	1	CP064352.1	gene	416072	417760	+	ID=gene-IT767_01895;Name=IT767_01895;gbkey=Gene;gene_biotype=protein_coding;locus_tag=IT767_01895
IT767_01900	yehT	483.196	0.277597	0.17162	1	1	CP064352.1	gene	417754	418473	+	ID=gene-IT767_01900;Name=yehT;gbkey=Gene;gene=yehT;gene_biotype=protein_coding;locus_tag=IT767_01900
IT767_01905	IT767_01905	1026.53	-0.166853	0.155988	1	1	CP064352.1	gene	418521	418991	+	ID=gene-IT767_01905;Name=IT767_01905;gbkey=Gene;gene_biotype=protein_coding;locus_tag=IT767_01905
IT767_01910	metG	8273.15	-0.679626	0.215832	0.345177	1	CP064352.1	gene	419108	421141	-	ID=gene-IT767_01910;Name=metG;gbkey=Gene;gene=metG;gene_biotype=protein_coding;locus_tag=IT767_01910
IT767_01915	apbC	3452.52	-0.172546	0.171778	1	1	CP064352.1	gene	421295	422404	+	ID=gene-IT767_01915;Name=apbC;gbkey=Gene;gene=apbC;gene_biotype=protein_coding;locus_tag=IT767_01915
IT767_01920	IT767_01920	704.823	-0.535198	0.201293	0.831619	1	CP064352.1	gene	422401	422862	-	ID=gene-IT767_01920;Name=IT767_01920;gbkey=Gene;gene_biotype=protein_coding;locus_tag=IT767_01920
IT767_01925	IT767_01925	757.945	-0.317827	0.204059	1	1	CP064352.1	gene	422837	423154	-	ID=gene-IT767_01925;Name=IT767_01925;gbkey=Gene;gene_biotype=protein_coding;locus_tag=IT767_01925
IT767_01930	IT767_01930	878.904	-0.0360894	0.141743	1	1	CP064352.1	gene	423338	424228	+	ID=gene-IT767_01930;Name=IT767_01930;gbkey=Gene;gene_biotype=protein_coding;locus_tag=IT767_01930
IT767_01935	IT767_01935	901.201	0.127514	0.161299	1	1	CP064352.1	gene	424218	425561	-	ID=gene-IT767_01935;Name=IT767_01935;gbkey=Gene;gene_biotype=protein_coding;locus_tag=IT767_01935
IT767_01940	IT767_01940	1104.84	0.164372	0.16739	1	1	CP064352.1	gene	425564	427375	-	ID=gene-IT767_01940;Name=IT767_01940;gbkey=Gene;gene_biotype=protein_coding;locus_tag=IT767_01940
IT767_01945	IT767_01945	723.519	-0.180617	0.16662	1	1	CP064352.1	gene	427496	428422	+	ID=gene-IT767_01945;Name=IT767_01945;gbkey=Gene;gene_biotype=protein_coding;locus_tag=IT767_01945
IT767_01950	IT767_01950	646.23	0.210279	0.17145	1	1	CP064352.1	gene	428505	430481	-	ID=gene-IT767_01950;Name=IT767_01950;gbkey=Gene;gene_biotype=protein_coding;locus_tag=IT767_01950
IT767_01955	IT767_01955	1262.93	0.122495	0.150592	1	1	CP064352.1	gene	430685	431320	+	ID=gene-IT767_01955;Name=IT767_01955;gbkey=Gene;gene_biotype=protein_coding;locus_tag=IT767_01955
IT767_01960	IT767_01960	3416.57	0.231881	0.168542	1	1	CP064352.1	gene	431388	433364	-	ID=gene-IT767_01960;Name=IT767_01960;gbkey=Gene;gene_biotype=protein_coding;locus_tag=IT767_01960
IT767_01965	thiM	599.621	-0.160872	0.162441	1	1	CP064352.1	gene	433726	434499	+	ID=gene-IT767_01965;Name=thiM;gbkey=Gene;gene=thiM;gene_biotype=protein_coding;locus_tag=IT767_01965
IT767_01970	thiD	379.262	-0.0475059	0.149951	1	1	CP064352.1	gene	434496	435296	+	ID=gene-IT767_01970;Name=thiD;gbkey=Gene;gene=thiD;gene_biotype=protein_coding;locus_tag=IT767_01970
IT767_01975	fbaB	3236.79	0.313479	0.219615	1	1	CP064352.1	gene	435443	436495	+	ID=gene-IT767_01975;Name=fbaB;gbkey=Gene;gene=fbaB;gene_biotype=protein_coding;locus_tag=IT767_01975
IT767_01980	IT767_01980	463.918	0.211746	0.173482	1	1	CP064352.1	gene	436554	437837	-	ID=gene-IT767_01980;Name=IT767_01980;gbkey=Gene;gene_biotype=protein_coding;locus_tag=IT767_01980
IT767_01985	IT767_01985	984.936	0.133573	0.173043	1	1	CP064352.1	gene	437919	439526	-	ID=gene-IT767_01985;Name=IT767_01985;gbkey=Gene;gene_biotype=protein_coding;locus_tag=IT767_01985
IT767_01990	IT767_01990	177.101	-0.0157543	0.16442	1	1	CP064352.1	gene	439553	440302	-	ID=gene-IT767_01990;Name=IT767_01990;gbkey=Gene;gene_biotype=protein_coding;locus_tag=IT767_01990
IT767_01995	IT767_01995	1058.87	0.000417794	0.139255	1	1	CP064352.1	gene	440557	441558	+	ID=gene-IT767_01995;Name=IT767_01995;gbkey=Gene;gene_biotype=protein_coding;locus_tag=IT767_01995
IT767_02000	IT767_02000	724.174	0.11909	0.14724	1	1	CP064352.1	gene	441581	442522	-	ID=gene-IT767_02000;Name=IT767_02000;gbkey=Gene;gene_biotype=protein_coding;locus_tag=IT767_02000
IT767_02005	IT767_02005	720.47	0.166548	0.17523	1	1	CP064352.1	gene	442729	444096	+	ID=gene-IT767_02005;Name=IT767_02005;gbkey=Gene;gene_biotype=protein_coding;locus_tag=IT767_02005
IT767_02010	xylB	1448.53	0.161909	0.176676	1	1	CP064352.1	gene	444106	445569	+	ID=gene-IT767_02010;Name=xylB;gbkey=Gene;gene=xylB;gene_biotype=protein_coding;locus_tag=IT767_02010
IT767_02015	dalT	460.869	0.187154	0.165383	1	1	CP064352.1	gene	445640	446917	+	ID=gene-IT767_02015;Name=dalT;gbkey=Gene;gene=dalT;gene_biotype=protein_coding;locus_tag=IT767_02015
IT767_02020	IT767_02020	238.3	0.105868	0.172712	1	1	CP064352.1	gene	446966	447628	+	ID=gene-IT767_02020;Name=IT767_02020;gbkey=Gene;gene_biotype=protein_coding;locus_tag=IT767_02020
IT767_02025	IT767_02025	784.763	0.201824	0.170801	1	1	CP064352.1	gene	447926	449080	+	ID=gene-IT767_02025;Name=IT767_02025;gbkey=Gene;gene_biotype=protein_coding;locus_tag=IT767_02025
IT767_02030	IT767_02030	317.646	0.194168	0.177084	1	1	CP064352.1	gene	449200	450822	+	ID=gene-IT767_02030;Name=IT767_02030;gbkey=Gene;gene_biotype=protein_coding;locus_tag=IT767_02030
IT767_02035	IT767_02035	1006.26	0.196094	0.163705	1	1	CP064352.1	gene	450819	451856	+	ID=gene-IT767_02035;Name=IT767_02035;gbkey=Gene;gene_biotype=protein_coding;locus_tag=IT767_02035
IT767_02040	IT767_02040	664.246	0.0345264	0.170884	1	1	CP064352.1	gene	451853	452758	+	ID=gene-IT767_02040;Name=IT767_02040;gbkey=Gene;gene_biotype=protein_coding;locus_tag=IT767_02040
IT767_02045	IT767_02045	315.388	0.170042	0.176077	1	1	CP064352.1	gene	452730	453593	+	ID=gene-IT767_02045;Name=IT767_02045;gbkey=Gene;gene_biotype=protein_coding;locus_tag=IT767_02045
IT767_02050	IT767_02050	668.003	0.10918	0.154799	1	1	CP064352.1	gene	453604	454377	+	ID=gene-IT767_02050;Name=IT767_02050;gbkey=Gene;gene_biotype=protein_coding;locus_tag=IT767_02050
IT767_02055	yegS	987.588	0.0108647	0.150655	1	1	CP064352.1	gene	454618	455514	-	ID=gene-IT767_02055;Name=yegS;gbkey=Gene;gene=yegS;gene_biotype=protein_coding;locus_tag=IT767_02055
IT767_02060	IT767_02060	2126.14	-0.596461	0.180404	0.615089	1	CP064352.1	gene	455757	457118	-	ID=gene-IT767_02060;Name=IT767_02060;gbkey=Gene;gene_biotype=protein_coding;locus_tag=IT767_02060
IT767_02065	baeR	794.127	0.0112937	0.144399	1	1	CP064352.1	gene	457437	458159	-	ID=gene-IT767_02065;Name=baeR;gbkey=Gene;gene=baeR;gene_biotype=protein_coding;locus_tag=IT767_02065
IT767_02070	baeS	889.264	-0.0105357	0.152037	1	1	CP064352.1	gene	458156	459634	-	ID=gene-IT767_02070;Name=baeS;gbkey=Gene;gene=baeS;gene_biotype=protein_coding;locus_tag=IT767_02070
IT767_02075	IT767_02075	743.794	0.021849	0.1612	1	1	CP064352.1	gene	459631	461046	-	ID=gene-IT767_02075;Name=IT767_02075;gbkey=Gene;gene_biotype=protein_coding;locus_tag=IT767_02075
IT767_02080	mdtC	1636.31	-0.044096	0.154133	1	1	CP064352.1	gene	461048	464125	-	ID=gene-IT767_02080;Name=mdtC;gbkey=Gene;gene=mdtC;gene_biotype=protein_coding;locus_tag=IT767_02080
IT767_02085	IT767_02085	1787.32	-0.0270645	0.16194	1	1	CP064352.1	gene	464126	467248	-	ID=gene-IT767_02085;Name=IT767_02085;gbkey=Gene;gene_biotype=protein_coding;locus_tag=IT767_02085
IT767_02090	IT767_02090	590.493	-0.0591334	0.146958	1	1	CP064352.1	gene	467248	468486	-	ID=gene-IT767_02090;Name=IT767_02090;gbkey=Gene;gene_biotype=protein_coding;locus_tag=IT767_02090
IT767_02095	IT767_02095	1855.23	-0.140575	0.15113	1	1	CP064352.1	gene	468787	470061	+	ID=gene-IT767_02095;Name=IT767_02095;gbkey=Gene;gene_biotype=protein_coding;locus_tag=IT767_02095
IT767_02100	IT767_02100	313.807	-0.00367792	0.15353	1	1	CP064352.1	gene	470334	470945	-	ID=gene-IT767_02100;Name=IT767_02100;gbkey=Gene;gene_biotype=protein_coding;locus_tag=IT767_02100
IT767_02105	IT767_02105	159.676	-0.0565019	0.164585	1	1	CP064352.1	gene	471061	471201	-	ID=gene-IT767_02105;Name=IT767_02105;gbkey=Gene;gene_biotype=protein_coding;locus_tag=IT767_02105
IT767_02110	IT767_02110	308.819	-0.103285	0.155816	1	1	CP064352.1	gene	471439	472140	-	ID=gene-IT767_02110;Name=IT767_02110;gbkey=Gene;gene_biotype=protein_coding;locus_tag=IT767_02110
IT767_02115	IT767_02115	1170.22	0.043126	0.153096	1	1	CP064352.1	gene	472155	474011	-	ID=gene-IT767_02115;Name=IT767_02115;gbkey=Gene;gene_biotype=protein_coding;locus_tag=IT767_02115
IT767_02120	yegD	711.972	-0.18508	0.169824	1	1	CP064352.1	gene	474301	475653	-	ID=gene-IT767_02120;Name=yegD;gbkey=Gene;gene=yegD;gene_biotype=protein_coding;locus_tag=IT767_02120
IT767_02125	alkA	542.195	-0.108977	0.152904	1	1	CP064352.1	gene	475791	476639	+	ID=gene-IT767_02125;Name=alkA;gbkey=Gene;gene=alkA;gene_biotype=protein_coding;locus_tag=IT767_02125
IT767_02130	udk	2393.41	-0.403575	0.181281	1	1	CP064352.1	gene	476754	477395	+	ID=gene-IT767_02130;Name=udk;gbkey=Gene;gene=udk;gene_biotype=protein_coding;locus_tag=IT767_02130
IT767_02135	dcd	1603.8	-0.347368	0.191578	1	1	CP064352.1	gene	477486	478067	+	ID=gene-IT767_02135;Name=dcd;gbkey=Gene;gene=dcd;gene_biotype=protein_coding;locus_tag=IT767_02135
IT767_02140	asmA	3008.86	-0.452606	0.189646	1	1	CP064352.1	gene	478098	479945	+	ID=gene-IT767_02140;Name=asmA;gbkey=Gene;gene=asmA;gene_biotype=protein_coding;locus_tag=IT767_02140
IT767_02145	IT767_02145	2405.03	-0.185688	0.150165	1	1	CP064352.1	gene	480484	482067	-	ID=gene-IT767_02145;Name=IT767_02145;gbkey=Gene;gene_biotype=protein_coding;locus_tag=IT767_02145
IT767_02150	galF	20840.3	-0.615299	0.2258	0.497866	1	CP064352.1	gene	482833	483723	+	ID=gene-IT767_02150;Name=galF;gbkey=Gene;gene=galF;gene_biotype=protein_coding;locus_tag=IT767_02150
IT767_02155	IT767_02155	4473.21	-0.498635	0.212372	0.903711	1	CP064352.1	gene	484116	484745	+	ID=gene-IT767_02155;Name=IT767_02155;gbkey=Gene;gene_biotype=protein_coding;locus_tag=IT767_02155
IT767_02160	IT767_02160	21.1069	-0.0883809	0.226942	1	1	CP064352.1	gene	485292	485414	-	ID=gene-IT767_02160;Name=IT767_02160;gbkey=Gene;gene_biotype=protein_coding;locus_tag=IT767_02160
IT767_02165	IT767_02165	11826.1	-0.427872	0.195068	1	1	CP064352.1	gene	485705	487138	+	ID=gene-IT767_02165;Name=IT767_02165;gbkey=Gene;gene_biotype=protein_coding;locus_tag=IT767_02165
IT767_02170	IT767_02170	10774.6	-0.444055	0.190383	1	1	CP064352.1	gene	487284	488420	+	ID=gene-IT767_02170;Name=IT767_02170;gbkey=Gene;gene_biotype=protein_coding;locus_tag=IT767_02170
IT767_02175	IT767_02175	4354.06	-0.514153	0.194225	0.90425	1	CP064352.1	gene	488422	488856	+	ID=gene-IT767_02175;Name=IT767_02175;gbkey=Gene;gene_biotype=protein_coding;locus_tag=IT767_02175
IT767_02180	IT767_02180	27488	-0.469801	0.169781	1	1	CP064352.1	gene	488875	491043	+	ID=gene-IT767_02180;Name=IT767_02180;gbkey=Gene;gene_biotype=protein_coding;locus_tag=IT767_02180
IT767_02185	IT767_02185	4289.83	-0.5001	0.170704	1	1	CP064352.1	gene	491103	492179	+	ID=gene-IT767_02185;Name=IT767_02185;gbkey=Gene;gene_biotype=protein_coding;locus_tag=IT767_02185
IT767_02190	IT767_02190	4578.41	-0.396668	0.173692	1	1	CP064352.1	gene	492209	493330	+	ID=gene-IT767_02190;Name=IT767_02190;gbkey=Gene;gene_biotype=protein_coding;locus_tag=IT767_02190
IT767_02195	IT767_02195	8181.19	-0.362402	0.16827	1	1	CP064352.1	gene	493336	494502	+	ID=gene-IT767_02195;Name=IT767_02195;gbkey=Gene;gene_biotype=protein_coding;locus_tag=IT767_02195
IT767_02200	IT767_02200	5016.65	-0.347015	0.166189	1	1	CP064352.1	gene	494459	495748	+	ID=gene-IT767_02200;Name=IT767_02200;gbkey=Gene;gene_biotype=protein_coding;locus_tag=IT767_02200
IT767_02205	IT767_02205	4521.7	-0.375304	0.168898	1	1	CP064352.1	gene	495766	497223	+	ID=gene-IT767_02205;Name=IT767_02205;gbkey=Gene;gene_biotype=protein_coding;locus_tag=IT767_02205
IT767_02210	IT767_02210	7198.03	-0.22642	0.15662	1	1	CP064352.1	gene	497253	498992	+	ID=gene-IT767_02210;Name=IT767_02210;gbkey=Gene;gene_biotype=protein_coding;locus_tag=IT767_02210
IT767_02215	IT767_02215	1708.57	-0.26243	0.171525	1	1	CP064352.1	gene	499017	499685	+	ID=gene-IT767_02215;Name=IT767_02215;gbkey=Gene;gene_biotype=protein_coding;locus_tag=IT767_02215
IT767_02220	wcaJ	4862.54	-0.252574	0.166048	1	1	CP064352.1	gene	499763	501160	+	ID=gene-IT767_02220;Name=wcaJ;gbkey=Gene;gene=wcaJ;gene_biotype=protein_coding;locus_tag=IT767_02220
IT767_02225	gndA	22072.5	-0.42644	0.228222	1	1	CP064352.1	gene	501324	502730	+	ID=gene-IT767_02225;Name=gndA;gbkey=Gene;gene=gndA;gene_biotype=protein_coding;locus_tag=IT767_02225
IT767_02230	IT767_02230	6001.29	-0.353746	0.211633	1	1	CP064352.1	gene	502975	504390	+	ID=gene-IT767_02230;Name=IT767_02230;gbkey=Gene;gene_biotype=protein_coding;locus_tag=IT767_02230
IT767_02235	rfbK1	6368.69	-0.558858	0.219843	0.678454	1	CP064352.1	gene	504413	505783	+	ID=gene-IT767_02235;Name=rfbK1;gbkey=Gene;gene=rfbK1;gene_biotype=protein_coding;locus_tag=IT767_02235
IT767_02240	ugd	7404.54	-0.24626	0.193416	1	1	CP064352.1	gene	505947	507113	+	ID=gene-IT767_02240;Name=ugd;gbkey=Gene;gene=ugd;gene_biotype=protein_coding;locus_tag=IT767_02240
IT767_02245	IT767_02245	116.853	-0.257661	0.207314	1	1	CP064352.1	gene	507537	507659	-	ID=gene-IT767_02245;Name=IT767_02245;gbkey=Gene;gene_biotype=protein_coding;locus_tag=IT767_02245
IT767_02250	IT767_02250	1878.54	-0.218276	0.184305	1	1	CP064352.1	gene	508060	509064	-	ID=gene-IT767_02250;Name=IT767_02250;gbkey=Gene;gene_biotype=protein_coding;locus_tag=IT767_02250
IT767_02255	rfbA	3045.55	-0.517799	0.17841	0.952743	1	CP064352.1	gene	510111	510878	+	ID=gene-IT767_02255;Name=rfbA;gbkey=Gene;gene=rfbA;gene_biotype=protein_coding;locus_tag=IT767_02255
IT767_02260	rfbB	3094.74	-0.576834	0.187658	0.66601	1	CP064352.1	gene	510878	511618	+	ID=gene-IT767_02260;Name=rfbB;gbkey=Gene;gene=rfbB;gene_biotype=protein_coding;locus_tag=IT767_02260
IT767_02265	IT767_02265	5634.87	-0.441392	0.173157	1	1	CP064352.1	gene	511634	513529	+	ID=gene-IT767_02265;Name=IT767_02265;gbkey=Gene;gene_biotype=protein_coding;locus_tag=IT767_02265
IT767_02270	rfbD	2689.51	-0.350061	0.168248	1	1	CP064352.1	gene	513545	514699	+	ID=gene-IT767_02270;Name=rfbD;gbkey=Gene;gene=rfbD;gene_biotype=protein_coding;locus_tag=IT767_02270
IT767_02275	IT767_02275	1236.42	-0.0757353	0.148123	1	1	CP064352.1	gene	514696	515589	+	ID=gene-IT767_02275;Name=IT767_02275;gbkey=Gene;gene_biotype=protein_coding;locus_tag=IT767_02275
IT767_02280	IT767_02280	1984.47	-0.0427278	0.139484	1	1	CP064352.1	gene	515590	516735	+	ID=gene-IT767_02280;Name=IT767_02280;gbkey=Gene;gene_biotype=protein_coding;locus_tag=IT767_02280
IT767_02285	IT767_02285	2224.91	0.0458998	0.137817	1	1	CP064352.1	gene	516859	518175	+	ID=gene-IT767_02285;Name=IT767_02285;gbkey=Gene;gene_biotype=protein_coding;locus_tag=IT767_02285
IT767_02290	IT767_02290	2221.01	-0.00340392	0.140627	1	1	CP064352.1	gene	518279	518878	-	ID=gene-IT767_02290;Name=IT767_02290;gbkey=Gene;gene_biotype=protein_coding;locus_tag=IT767_02290
IT767_02295	hisF	1372.9	-0.039036	0.150787	1	1	CP064352.1	gene	518872	519648	-	ID=gene-IT767_02295;Name=hisF;gbkey=Gene;gene=hisF;gene_biotype=protein_coding;locus_tag=IT767_02295
IT767_02300	hisA	1324.03	-0.0171584	0.14586	1	1	CP064352.1	gene	519630	520367	-	ID=gene-IT767_02300;Name=hisA;gbkey=Gene;gene=hisA;gene_biotype=protein_coding;locus_tag=IT767_02300
IT767_02305	hisH	1175.82	0.00555663	0.1492	1	1	CP064352.1	gene	520367	520957	-	ID=gene-IT767_02305;Name=hisH;gbkey=Gene;gene=hisH;gene_biotype=protein_coding;locus_tag=IT767_02305
IT767_02310	hisB	2001.22	0.015585	0.150331	1	1	CP064352.1	gene	520957	522024	-	ID=gene-IT767_02310;Name=hisB;gbkey=Gene;gene=hisB;gene_biotype=protein_coding;locus_tag=IT767_02310
IT767_02315	hisC	1398.26	0.0106208	0.137985	1	1	CP064352.1	gene	522021	523082	-	ID=gene-IT767_02315;Name=hisC;gbkey=Gene;gene=hisC;gene_biotype=protein_coding;locus_tag=IT767_02315
IT767_02320	hisD	1335.91	-0.257402	0.172074	1	1	CP064352.1	gene	523079	524383	-	ID=gene-IT767_02320;Name=hisD;gbkey=Gene;gene=hisD;gene_biotype=protein_coding;locus_tag=IT767_02320
IT767_02325	hisG	1765.38	-0.278308	0.177989	1	1	CP064352.1	gene	524423	525322	-	ID=gene-IT767_02325;Name=hisG;gbkey=Gene;gene=hisG;gene_biotype=protein_coding;locus_tag=IT767_02325
IT767_02330	hisL	315.895	-0.0509075	0.150533	1	1	CP064352.1	gene	525468	525518	-	ID=gene-IT767_02330;Name=hisL;gbkey=Gene;gene=hisL;gene_biotype=protein_coding;locus_tag=IT767_02330
IT767_02335	IT767_02335	1726.06	-0.0238525	0.146739	1	1	CP064352.1	gene	525695	526519	+	ID=gene-IT767_02335;Name=IT767_02335;gbkey=Gene;gene_biotype=protein_coding;locus_tag=IT767_02335
IT767_02340	IT767_02340	731.495	0.0367219	0.148591	1	1	CP064352.1	gene	526558	527448	+	ID=gene-IT767_02340;Name=IT767_02340;gbkey=Gene;gene_biotype=protein_coding;locus_tag=IT767_02340
IT767_02345	yoeI	1775.35	-0.552728	0.189192	0.770423	1	CP064352.1	gene	527686	527748	+	ID=gene-IT767_02345;Name=yoeI;gbkey=Gene;gene=yoeI;gene_biotype=protein_coding;locus_tag=IT767_02345
IT767_02350	plaP	5735.23	-1.24439	0.218919	0.00062545	0.107557	CP064352.1	gene	527738	529096	+	ID=gene-IT767_02350;Name=plaP;gbkey=Gene;gene=plaP;gene_biotype=protein_coding;locus_tag=IT767_02350
IT767_02355	IT767_02355	330.19	-0.220015	0.182572	1	1	CP064352.1	gene	529279	529590	-	ID=gene-IT767_02355;Name=IT767_02355;gbkey=Gene;gene_biotype=protein_coding;locus_tag=IT767_02355
IT767_02360	fusA	1870.01	0.222407	0.154248	1	1	CP064352.1	gene	529830	531932	+	ID=gene-IT767_02360;Name=fusA;gbkey=Gene;gene=fusA;gene_biotype=protein_coding;locus_tag=IT767_02360
IT767_02365	sbcB	1955.32	-0.172001	0.159656	1	1	CP064352.1	gene	532149	533573	-	ID=gene-IT767_02365;Name=sbcB;gbkey=Gene;gene=sbcB;gene_biotype=protein_coding;locus_tag=IT767_02365
IT767_02370	dacD	983.228	-0.483633	0.181059	1	1	CP064352.1	gene	533754	534917	+	ID=gene-IT767_02370;Name=dacD;gbkey=Gene;gene=dacD;gene_biotype=protein_coding;locus_tag=IT767_02370
IT767_02375	sbmC	613.029	0.0263995	0.144712	1	1	CP064352.1	gene	535094	535567	+	ID=gene-IT767_02375;Name=sbmC;gbkey=Gene;gene=sbmC;gene_biotype=protein_coding;locus_tag=IT767_02375
IT767_02380	IT767_02380	1006.52	-0.138603	0.157045	1	1	CP064352.1	gene	535666	536724	+	ID=gene-IT767_02380;Name=IT767_02380;gbkey=Gene;gene_biotype=protein_coding;locus_tag=IT767_02380
IT767_02385	IT767_02385	7831.11	0.0180382	0.154481	1	1	CP064352.1	gene	536892	537215	+	ID=gene-IT767_02385;Name=IT767_02385;gbkey=Gene;gene_biotype=protein_coding;locus_tag=IT767_02385
IT767_02390	cobS	840.034	-0.17633	0.161528	1	1	CP064352.1	gene	537530	538270	+	ID=gene-IT767_02390;Name=cobS;gbkey=Gene;gene=cobS;gene_biotype=protein_coding;locus_tag=IT767_02390
IT767_02395	cobT	1528.53	-0.073655	0.147262	1	1	CP064352.1	gene	538298	539365	+	ID=gene-IT767_02395;Name=cobT;gbkey=Gene;gene=cobT;gene_biotype=protein_coding;locus_tag=IT767_02395
IT767_02400	IT767_02400	1273.93	-0.176286	0.176953	1	1	CP064352.1	gene	539408	540517	-	ID=gene-IT767_02400;Name=IT767_02400;gbkey=Gene;gene_biotype=protein_coding;locus_tag=IT767_02400
IT767_02405	IT767_02405	806.814	-0.165065	0.163055	1	1	CP064352.1	gene	540716	541447	+	ID=gene-IT767_02405;Name=IT767_02405;gbkey=Gene;gene_biotype=protein_coding;locus_tag=IT767_02405
IT767_02410	IT767_02410	205.17	0.117504	0.167778	1	1	CP064352.1	gene	541469	541858	-	ID=gene-IT767_02410;Name=IT767_02410;gbkey=Gene;gene_biotype=protein_coding;locus_tag=IT767_02410
IT767_02415	IT767_02415	922.17	-0.117723	0.157554	1	1	CP064352.1	gene	541974	542930	+	ID=gene-IT767_02415;Name=IT767_02415;gbkey=Gene;gene_biotype=protein_coding;locus_tag=IT767_02415
IT767_02420	IT767_02420	702.204	-0.0232725	0.147976	1	1	CP064352.1	gene	542890	543630	-	ID=gene-IT767_02420;Name=IT767_02420;gbkey=Gene;gene_biotype=protein_coding;locus_tag=IT767_02420
IT767_02425	shiA	1290.37	0.03487	0.1522	1	1	CP064352.1	gene	543677	544996	-	ID=gene-IT767_02425;Name=shiA;gbkey=Gene;gene=shiA;gene_biotype=protein_coding;locus_tag=IT767_02425
IT767_02430	IT767_02430	533.497	0.396306	0.183535	1	1	CP064352.1	gene	545340	545801	+	ID=gene-IT767_02430;Name=IT767_02430;gbkey=Gene;gene_biotype=protein_coding;locus_tag=IT767_02430
IT767_02435	IT767_02435	1799.68	0.271714	0.165329	1	1	CP064352.1	gene	545812	547722	+	ID=gene-IT767_02435;Name=IT767_02435;gbkey=Gene;gene_biotype=protein_coding;locus_tag=IT767_02435
IT767_02440	IT767_02440	129.236	0.0817297	0.168312	1	1	CP064352.1	gene	547719	547847	-	ID=gene-IT767_02440;Name=IT767_02440;gbkey=Gene;gene_biotype=protein_coding;locus_tag=IT767_02440
IT767_02445	IT767_02445	297.786	0.33616	0.207534	1	1	CP064352.1	gene	547945	548277	+	ID=gene-IT767_02445;Name=IT767_02445;gbkey=Gene;gene_biotype=protein_coding;locus_tag=IT767_02445
IT767_02450	IT767_02450	1294.26	0.324888	0.176361	1	1	CP064352.1	gene	548284	548619	+	ID=gene-IT767_02450;Name=IT767_02450;gbkey=Gene;gene_biotype=protein_coding;locus_tag=IT767_02450
IT767_02455	IT767_02455	631.884	-0.0325069	0.153518	1	1	CP064352.1	gene	548625	549539	-	ID=gene-IT767_02455;Name=IT767_02455;gbkey=Gene;gene_biotype=protein_coding;locus_tag=IT767_02455
IT767_02460	IT767_02460	389.607	0.0663835	0.161057	1	1	CP064352.1	gene	549671	550246	+	ID=gene-IT767_02460;Name=IT767_02460;gbkey=Gene;gene_biotype=protein_coding;locus_tag=IT767_02460
IT767_02465	IT767_02465	2200.57	0.311136	0.187636	1	1	CP064352.1	gene	550439	551275	+	ID=gene-IT767_02465;Name=IT767_02465;gbkey=Gene;gene_biotype=protein_coding;locus_tag=IT767_02465
IT767_02470	IT767_02470	1466.03	0.00964434	0.144403	1	1	CP064352.1	gene	551482	552453	+	ID=gene-IT767_02470;Name=IT767_02470;gbkey=Gene;gene_biotype=protein_coding;locus_tag=IT767_02470
IT767_02475	IT767_02475	600.297	0.203987	0.193955	1	1	CP064352.1	gene	552450	553553	-	ID=gene-IT767_02475;Name=IT767_02475;gbkey=Gene;gene_biotype=protein_coding;locus_tag=IT767_02475
IT767_02480	IT767_02480	202.118	0.0599992	0.161851	1	1	CP064352.1	gene	553623	553931	-	ID=gene-IT767_02480;Name=IT767_02480;gbkey=Gene;gene_biotype=protein_coding;locus_tag=IT767_02480
IT767_02485	IT767_02485	3019.96	0.057305	0.150375	1	1	CP064352.1	gene	554439	555542	+	ID=gene-IT767_02485;Name=IT767_02485;gbkey=Gene;gene_biotype=protein_coding;locus_tag=IT767_02485
IT767_02490	IT767_02490	2879.23	-0.0881699	0.167209	1	1	CP064352.1	gene	555585	556133	+	ID=gene-IT767_02490;Name=IT767_02490;gbkey=Gene;gene_biotype=protein_coding;locus_tag=IT767_02490
IT767_02495	IT767_02495	2052.5	-0.290715	0.181576	1	1	CP064352.1	gene	556267	557355	+	ID=gene-IT767_02495;Name=IT767_02495;gbkey=Gene;gene_biotype=protein_coding;locus_tag=IT767_02495
IT767_02500	IT767_02500	2154.41	-0.117694	0.145632	1	1	CP064352.1	gene	557352	558722	+	ID=gene-IT767_02500;Name=IT767_02500;gbkey=Gene;gene_biotype=protein_coding;locus_tag=IT767_02500
IT767_02505	IT767_02505	1472.56	0.0492556	0.148615	1	1	CP064352.1	gene	559367	560182	+	ID=gene-IT767_02505;Name=IT767_02505;gbkey=Gene;gene_biotype=protein_coding;locus_tag=IT767_02505
IT767_02510	IT767_02510	520.303	0.0429031	0.154883	1	1	CP064352.1	gene	561167	562114	+	ID=gene-IT767_02510;Name=IT767_02510;gbkey=Gene;gene_biotype=protein_coding;locus_tag=IT767_02510
IT767_02515	IT767_02515	319.39	0.077043	0.166012	1	1	CP064352.1	gene	562310	563056	-	ID=gene-IT767_02515;Name=IT767_02515;gbkey=Gene;gene_biotype=protein_coding;locus_tag=IT767_02515
IT767_02520	IT767_02520	625.378	0.034671	0.152802	1	1	CP064352.1	gene	563066	564925	-	ID=gene-IT767_02520;Name=IT767_02520;gbkey=Gene;gene_biotype=protein_coding;locus_tag=IT767_02520
IT767_02525	IT767_02525	158.462	0.0619913	0.180554	1	1	CP064352.1	gene	565635	565940	-	ID=gene-IT767_02525;Name=IT767_02525;gbkey=Gene;gene_biotype=protein_coding;locus_tag=IT767_02525
IT767_02530	IT767_02530	189.494	0.124594	0.171795	1	1	CP064352.1	gene	565983	566285	-	ID=gene-IT767_02530;Name=IT767_02530;gbkey=Gene;gene_biotype=protein_coding;locus_tag=IT767_02530
IT767_02535	IT767_02535	202.671	0.130926	0.183031	1	1	CP064352.1	gene	566321	566719	-	ID=gene-IT767_02535;Name=IT767_02535;gbkey=Gene;gene_biotype=protein_coding;locus_tag=IT767_02535
IT767_02540	virB11	385.874	0.111924	0.159014	1	1	CP064352.1	gene	566716	567741	-	ID=gene-IT767_02540;Name=virB11;gbkey=Gene;gene=virB11;gene_biotype=protein_coding;locus_tag=IT767_02540
IT767_02545	IT767_02545	497.439	0.181353	0.166571	1	1	CP064352.1	gene	567731	568981	-	ID=gene-IT767_02545;Name=IT767_02545;gbkey=Gene;gene_biotype=protein_coding;locus_tag=IT767_02545
IT767_02550	virB9	302.259	0.226404	0.176733	1	1	CP064352.1	gene	569025	569933	-	ID=gene-IT767_02550;Name=virB9;gbkey=Gene;gene=virB9;gene_biotype=protein_coding;locus_tag=IT767_02550
IT767_02555	IT767_02555	170.92	0.128104	0.176708	1	1	CP064352.1	gene	569930	570613	-	ID=gene-IT767_02555;Name=IT767_02555;gbkey=Gene;gene_biotype=protein_coding;locus_tag=IT767_02555
IT767_02560	IT767_02560	967.95	0.0332357	0.143218	1	1	CP064352.1	gene	570829	571908	-	ID=gene-IT767_02560;Name=IT767_02560;gbkey=Gene;gene_biotype=protein_coding;locus_tag=IT767_02560
IT767_02565	IT767_02565	564.039	-0.0162736	0.149968	1	1	CP064352.1	gene	571920	572147	-	ID=gene-IT767_02565;Name=IT767_02565;gbkey=Gene;gene_biotype=protein_coding;locus_tag=IT767_02565
IT767_02570	IT767_02570	304.792	0.0988419	0.15461	1	1	CP064352.1	gene	572157	572861	-	ID=gene-IT767_02570;Name=IT767_02570;gbkey=Gene;gene_biotype=protein_coding;locus_tag=IT767_02570
IT767_02575	IT767_02575	806.959	0.278981	0.189374	1	1	CP064352.1	gene	572879	575617	-	ID=gene-IT767_02575;Name=IT767_02575;gbkey=Gene;gene_biotype=protein_coding;locus_tag=IT767_02575
IT767_02580	IT767_02580	92.767	0.0481904	0.178197	1	1	CP064352.1	gene	575630	575923	-	ID=gene-IT767_02580;Name=IT767_02580;gbkey=Gene;gene_biotype=protein_coding;locus_tag=IT767_02580
IT767_02585	IT767_02585	108.221	0.0558029	0.177907	1	1	CP064352.1	pseudogene	575923	576631	-	ID=gene-IT767_02585;Name=IT767_02585;gbkey=Gene;gene_biotype=pseudogene;locus_tag=IT767_02585;pseudo=true
IT767_02590	IT767_02590	72.7797	0.0757087	0.190189	1	1	CP064352.1	gene	576704	576937	-	ID=gene-IT767_02590;Name=IT767_02590;gbkey=Gene;gene_biotype=protein_coding;locus_tag=IT767_02590
IT767_02595	IT767_02595	198.714	0.202842	0.188653	1	1	CP064352.1	pseudogene	577392	577607	+	ID=gene-IT767_02595;Name=IT767_02595;gbkey=Gene;gene_biotype=pseudogene;locus_tag=IT767_02595;pseudo=true
IT767_02600	IT767_02600	917.683	0.0842251	0.155525	1	1	CP064352.1	pseudogene	577675	578165	+	ID=gene-IT767_02600;Name=IT767_02600;gbkey=Gene;gene_biotype=pseudogene;locus_tag=IT767_02600;pseudo=true
IT767_02605	IT767_02605	10128.8	-0.224816	0.186417	1	1	CP064352.1	gene	578245	578898	-	ID=gene-IT767_02605;Name=IT767_02605;gbkey=Gene;gene_biotype=protein_coding;locus_tag=IT767_02605
IT767_02610	rmpA	1759.16	-0.977378	0.177168	0.00964278	0.872757	CP064352.1	gene	579439	580071	+	ID=gene-IT767_02610;Name=rmpA;gbkey=Gene;gene=rmpA;gene_biotype=protein_coding;locus_tag=IT767_02610
IT767_02615	IT767_02615	827.122	-0.197771	0.182478	1	1	CP064352.1	gene	580091	580267	+	ID=gene-IT767_02615;Name=IT767_02615;gbkey=Gene;gene_biotype=protein_coding;locus_tag=IT767_02615
IT767_02620	IT767_02620	1215.8	-1.51103	0.175065	2.39619e-08	1.54524e-05	CP064352.1	gene	580447	580998	+	ID=gene-IT767_02620;Name=IT767_02620;gbkey=Gene;gene_biotype=protein_coding;locus_tag=IT767_02620
IT767_02625	IT767_02625	3031.89	-1.38061	0.173326	9.7664e-07	0.000503848	CP064352.1	gene	581071	581985	+	ID=gene-IT767_02625;Name=IT767_02625;gbkey=Gene;gene_biotype=protein_coding;locus_tag=IT767_02625
IT767_02630	IT767_02630	1466.41	-0.563611	0.209563	0.683618	1	CP064352.1	gene	582128	582349	-	ID=gene-IT767_02630;Name=IT767_02630;gbkey=Gene;gene_biotype=protein_coding;locus_tag=IT767_02630
IT767_02635	iroD	8550.62	-0.241397	0.193465	1	1	CP064352.1	gene	582990	584219	-	ID=gene-IT767_02635;Name=iroD;gbkey=Gene;gene=iroD;gene_biotype=protein_coding;locus_tag=IT767_02635
IT767_02640	iroC	34429	-0.110549	0.177492	1	1	CP064352.1	gene	584325	587969	-	ID=gene-IT767_02640;Name=iroC;gbkey=Gene;gene=iroC;gene_biotype=protein_coding;locus_tag=IT767_02640
IT767_02645	iroB	48194	-0.0710751	0.169545	1	1	CP064352.1	gene	588107	589222	-	ID=gene-IT767_02645;Name=iroB;gbkey=Gene;gene=iroB;gene_biotype=protein_coding;locus_tag=IT767_02645
IT767_02650	iroN	37411.2	-0.0166426	0.164576	1	1	CP064352.1	gene	590094	592268	+	ID=gene-IT767_02650;Name=iroN;gbkey=Gene;gene=iroN;gene_biotype=protein_coding;locus_tag=IT767_02650
IT767_02655	IT767_02655	270.592	0.924126	0.235869	0.0554238	1	CP064352.1	gene	592423	592668	-	ID=gene-IT767_02655;Name=IT767_02655;gbkey=Gene;gene_biotype=protein_coding;locus_tag=IT767_02655
IT767_02660	IT767_02660	447.251	0.24291	0.175544	1	1	CP064352.1	gene	592704	593120	-	ID=gene-IT767_02660;Name=IT767_02660;gbkey=Gene;gene_biotype=protein_coding;locus_tag=IT767_02660
IT767_02665	IT767_02665	252.391	0.546971	0.246339	0.655365	1	CP064352.1	gene	593117	593347	-	ID=gene-IT767_02665;Name=IT767_02665;gbkey=Gene;gene_biotype=protein_coding;locus_tag=IT767_02665
IT767_02670	IT767_02670	845.867	0.0996582	0.15054	1	1	CP064352.1	gene	593790	594170	+	ID=gene-IT767_02670;Name=IT767_02670;gbkey=Gene;gene_biotype=protein_coding;locus_tag=IT767_02670
IT767_02675	IT767_02675	698.362	0.142768	0.155659	1	1	CP064352.1	pseudogene	594307	595260	+	ID=gene-IT767_02675;Name=IT767_02675;gbkey=Gene;gene_biotype=pseudogene;locus_tag=IT767_02675;pseudo=true
IT767_02680	IT767_02680	268.718	0.042635	0.156566	1	1	CP064352.1	pseudogene	595325	596081	+	ID=gene-IT767_02680;Name=IT767_02680;gbkey=Gene;gene_biotype=pseudogene;locus_tag=IT767_02680;pseudo=true
IT767_02685	IT767_02685	170.807	0.43412	0.214952	1	1	CP064352.1	gene	596125	596238	-	ID=gene-IT767_02685;Name=IT767_02685;gbkey=Gene;gene_biotype=protein_coding;locus_tag=IT767_02685
IT767_02690	IT767_02690	94.7303	-0.0374467	0.172283	1	1	CP064352.1	gene	596481	596690	-	ID=gene-IT767_02690;Name=IT767_02690;gbkey=Gene;gene_biotype=protein_coding;locus_tag=IT767_02690
IT767_02695	IT767_02695	183.002	0.000767018	0.165165	1	1	CP064352.1	gene	596680	597261	-	ID=gene-IT767_02695;Name=IT767_02695;gbkey=Gene;gene_biotype=protein_coding;locus_tag=IT767_02695
IT767_02700	IT767_02700	111.632	-0.084019	0.192893	1	1	CP064352.1	gene	597246	597428	-	ID=gene-IT767_02700;Name=IT767_02700;gbkey=Gene;gene_biotype=protein_coding;locus_tag=IT767_02700
IT767_02705	IT767_02705	59.8002	-0.111238	0.196128	1	1	CP064352.1	gene	597450	597635	-	ID=gene-IT767_02705;Name=IT767_02705;gbkey=Gene;gene_biotype=protein_coding;locus_tag=IT767_02705
IT767_02710	IT767_02710	351.36	-0.0469725	0.161946	1	1	CP064352.1	gene	597775	598701	-	ID=gene-IT767_02710;Name=IT767_02710;gbkey=Gene;gene_biotype=protein_coding;locus_tag=IT767_02710
IT767_02715	fyuA	13801.1	-0.303953	0.176732	1	1	CP064352.1	gene	599574	601595	-	ID=gene-IT767_02715;Name=fyuA;gbkey=Gene;gene=fyuA;gene_biotype=protein_coding;locus_tag=IT767_02715
IT767_02720	ybtE	1689.42	-0.113863	0.151971	1	1	CP064352.1	gene	601726	603303	-	ID=gene-IT767_02720;Name=ybtE;gbkey=Gene;gene=ybtE;gene_biotype=protein_coding;locus_tag=IT767_02720
IT767_02725	ybtT	845.842	0.00284974	0.148642	1	1	CP064352.1	gene	603307	604110	-	ID=gene-IT767_02725;Name=ybtT;gbkey=Gene;gene=ybtT;gene_biotype=protein_coding;locus_tag=IT767_02725
IT767_02730	ybtU	882.687	0.0705424	0.151135	1	1	CP064352.1	gene	604107	605207	-	ID=gene-IT767_02730;Name=ybtU;gbkey=Gene;gene=ybtU;gene_biotype=protein_coding;locus_tag=IT767_02730
IT767_02735	irp1	10063.1	0.0663651	0.143059	1	1	CP064352.1	gene	605204	614695	-	ID=gene-IT767_02735;Name=irp1;gbkey=Gene;gene=irp1;gene_biotype=protein_coding;locus_tag=IT767_02735
IT767_02740	irp2	15299.5	-0.0804198	0.159703	1	1	CP064352.1	gene	614783	620890	-	ID=gene-IT767_02740;Name=irp2;gbkey=Gene;gene=irp2;gene_biotype=protein_coding;locus_tag=IT767_02740
IT767_02745	ybtA	6817.48	0.33283	0.216663	1	1	CP064352.1	gene	621081	622040	-	ID=gene-IT767_02745;Name=ybtA;gbkey=Gene;gene=ybtA;gene_biotype=protein_coding;locus_tag=IT767_02745
IT767_02750	ybtP	6442.17	-0.607398	0.194483	0.543892	1	CP064352.1	gene	622297	624009	+	ID=gene-IT767_02750;Name=ybtP;gbkey=Gene;gene=ybtP;gene_biotype=protein_coding;locus_tag=IT767_02750
IT767_02755	ybtQ	5450.99	-0.472321	0.176936	1	1	CP064352.1	gene	623996	625798	+	ID=gene-IT767_02755;Name=ybtQ;gbkey=Gene;gene=ybtQ;gene_biotype=protein_coding;locus_tag=IT767_02755
IT767_02760	ybtX	2512.33	-0.325674	0.175376	1	1	CP064352.1	gene	625791	627071	+	ID=gene-IT767_02760;Name=ybtX;gbkey=Gene;gene=ybtX;gene_biotype=protein_coding;locus_tag=IT767_02760
IT767_02765	ybtS	5080.54	0.182551	0.159653	1	1	CP064352.1	gene	627099	628403	+	ID=gene-IT767_02765;Name=ybtS;gbkey=Gene;gene=ybtS;gene_biotype=protein_coding;locus_tag=IT767_02765
IT767_02770	IT767_02770	1452.38	-0.192539	0.15847	1	1	CP064352.1	gene	628597	629859	-	ID=gene-IT767_02770;Name=IT767_02770;gbkey=Gene;gene_biotype=protein_coding;locus_tag=IT767_02770
IT767_02775	IT767_02775	887.742	-0.169231	0.162193	1	1	CP064352.1	gene	630021	630096	-	ID=gene-IT767_02775;Name=IT767_02775;gbkey=Gene;gene_biotype=tRNA;locus_tag=IT767_02775
IT767_02780	IT767_02780	1521.78	0.0118206	0.137226	1	1	CP064352.1	gene	630289	631725	+	ID=gene-IT767_02780;Name=IT767_02780;gbkey=Gene;gene_biotype=protein_coding;locus_tag=IT767_02780
IT767_02785	IT767_02785	212.607	-0.00381804	0.173721	1	1	CP064352.1	gene	631854	631929	+	ID=gene-IT767_02785;Name=IT767_02785;gbkey=Gene;gene_biotype=tRNA;locus_tag=IT767_02785
IT767_02790	IT767_02790	2573.15	0.389179	0.207037	1	1	CP064352.1	gene	632091	633545	-	ID=gene-IT767_02790;Name=IT767_02790;gbkey=Gene;gene_biotype=protein_coding;locus_tag=IT767_02790
IT767_02795	pmrD	644.023	0.338518	0.180703	1	1	CP064352.1	gene	633675	633920	-	ID=gene-IT767_02795;Name=pmrD;gbkey=Gene;gene=pmrD;gene_biotype=protein_coding;locus_tag=IT767_02795
IT767_02800	IT767_02800	1141.25	0.107876	0.147805	1	1	CP064352.1	gene	634193	635815	+	ID=gene-IT767_02800;Name=IT767_02800;gbkey=Gene;gene_biotype=protein_coding;locus_tag=IT767_02800
IT767_02805	IT767_02805	631.355	-0.138867	0.156622	1	1	CP064352.1	gene	635726	636658	-	ID=gene-IT767_02805;Name=IT767_02805;gbkey=Gene;gene_biotype=protein_coding;locus_tag=IT767_02805
IT767_02810	IT767_02810	1287.86	0.0802272	0.143207	1	1	CP064352.1	gene	636778	637755	-	ID=gene-IT767_02810;Name=IT767_02810;gbkey=Gene;gene_biotype=protein_coding;locus_tag=IT767_02810
IT767_02815	IT767_02815	384.368	-0.0164305	0.149333	1	1	CP064352.1	gene	637752	638456	-	ID=gene-IT767_02815;Name=IT767_02815;gbkey=Gene;gene_biotype=protein_coding;locus_tag=IT767_02815
IT767_02820	IT767_02820	1225.57	-0.225057	0.157682	1	1	CP064352.1	gene	639047	640681	+	ID=gene-IT767_02820;Name=IT767_02820;gbkey=Gene;gene_biotype=protein_coding;locus_tag=IT767_02820
IT767_02825	IT767_02825	79.0083	-0.15522	0.209459	1	1	CP064352.1	gene	640776	640851	-	ID=gene-IT767_02825;Name=IT767_02825;gbkey=Gene;gene_biotype=tRNA;locus_tag=IT767_02825
IT767_02830	nac	343.073	0.125983	0.176226	1	1	CP064352.1	gene	641182	642099	+	ID=gene-IT767_02830;Name=nac;gbkey=Gene;gene=nac;gene_biotype=protein_coding;locus_tag=IT767_02830
IT767_02835	cbl	577.883	0.153077	0.159315	1	1	CP064352.1	gene	642206	643156	+	ID=gene-IT767_02835;Name=cbl;gbkey=Gene;gene=cbl;gene_biotype=protein_coding;locus_tag=IT767_02835
IT767_02840	ldtA	1508.16	0.152689	0.159915	1	1	CP064352.1	gene	643235	644176	+	ID=gene-IT767_02840;Name=ldtA;gbkey=Gene;gene=ldtA;gene_biotype=protein_coding;locus_tag=IT767_02840
IT767_02845	IT767_02845	236.46	0.106978	0.166431	1	1	CP064352.1	gene	644555	645250	-	ID=gene-IT767_02845;Name=IT767_02845;gbkey=Gene;gene_biotype=protein_coding;locus_tag=IT767_02845
IT767_02850	IT767_02850	64.7578	-0.153292	0.204852	1	1	CP064352.1	gene	645659	645734	-	ID=gene-IT767_02850;Name=IT767_02850;gbkey=Gene;gene_biotype=tRNA;locus_tag=IT767_02850
IT767_02855	mtfA	1436.11	0.28936	0.183469	1	1	CP064352.1	gene	645835	646635	-	ID=gene-IT767_02855;Name=mtfA;gbkey=Gene;gene=mtfA;gene_biotype=protein_coding;locus_tag=IT767_02855
IT767_02860	IT767_02860	757.768	-0.333941	0.197624	1	1	CP064352.1	gene	646726	646815	+	ID=gene-IT767_02860;Name=IT767_02860;gbkey=Gene;gene_biotype=tRNA;locus_tag=IT767_02860
IT767_02865	IT767_02865	1534.75	0.0952188	0.145942	1	1	CP064352.1	gene	646928	647920	-	ID=gene-IT767_02865;Name=IT767_02865;gbkey=Gene;gene_biotype=protein_coding;locus_tag=IT767_02865
IT767_02870	IT767_02870	242.441	-0.0462927	0.158135	1	1	CP064352.1	gene	647922	648149	-	ID=gene-IT767_02870;Name=IT767_02870;gbkey=Gene;gene_biotype=protein_coding;locus_tag=IT767_02870
IT767_02875	IT767_02875	310.73	-0.128595	0.164716	1	1	CP064352.1	gene	648457	648900	-	ID=gene-IT767_02875;Name=IT767_02875;gbkey=Gene;gene_biotype=protein_coding;locus_tag=IT767_02875
IT767_02880	IT767_02880	217.8	-0.020503	0.156819	1	1	CP064352.1	gene	648903	649079	-	ID=gene-IT767_02880;Name=IT767_02880;gbkey=Gene;gene_biotype=protein_coding;locus_tag=IT767_02880
IT767_02885	IT767_02885	426.718	-0.0497044	0.146257	1	1	CP064352.1	gene	649291	649905	-	ID=gene-IT767_02885;Name=IT767_02885;gbkey=Gene;gene_biotype=protein_coding;locus_tag=IT767_02885
IT767_02890	IT767_02890	1562.83	0.112774	0.157959	1	1	CP064352.1	gene	649924	650640	-	ID=gene-IT767_02890;Name=IT767_02890;gbkey=Gene;gene_biotype=protein_coding;locus_tag=IT767_02890
IT767_02895	IT767_02895	862.591	0.199022	0.16301	1	1	CP064352.1	gene	650633	651061	-	ID=gene-IT767_02895;Name=IT767_02895;gbkey=Gene;gene_biotype=protein_coding;locus_tag=IT767_02895
IT767_02900	IT767_02900	481.025	-0.206455	0.162181	1	1	CP064352.1	gene	651177	651962	-	ID=gene-IT767_02900;Name=IT767_02900;gbkey=Gene;gene_biotype=protein_coding;locus_tag=IT767_02900
IT767_02905	IT767_02905	285.209	-0.0638541	0.152326	1	1	CP064352.1	gene	651962	652261	-	ID=gene-IT767_02905;Name=IT767_02905;gbkey=Gene;gene_biotype=protein_coding;locus_tag=IT767_02905
IT767_02910	rdgC	705.528	-0.157657	0.156185	1	1	CP064352.1	gene	652349	653266	-	ID=gene-IT767_02910;Name=rdgC;gbkey=Gene;gene=rdgC;gene_biotype=protein_coding;locus_tag=IT767_02910
IT767_02915	IT767_02915	3407.29	-0.140057	0.15213	1	1	CP064352.1	gene	653981	654676	-	ID=gene-IT767_02915;Name=IT767_02915;gbkey=Gene;gene_biotype=protein_coding;locus_tag=IT767_02915
IT767_02920	IT767_02920	168.23	0.0191162	0.160974	1	1	CP064352.1	gene	654774	655016	+	ID=gene-IT767_02920;Name=IT767_02920;gbkey=Gene;gene_biotype=protein_coding;locus_tag=IT767_02920
IT767_02925	IT767_02925	329.863	0.00873185	0.153493	1	1	CP064352.1	gene	655051	655512	+	ID=gene-IT767_02925;Name=IT767_02925;gbkey=Gene;gene_biotype=protein_coding;locus_tag=IT767_02925
IT767_02930	IT767_02930	481.08	0.176627	0.167449	1	1	CP064352.1	gene	655750	655929	+	ID=gene-IT767_02930;Name=IT767_02930;gbkey=Gene;gene_biotype=protein_coding;locus_tag=IT767_02930
IT767_02935	IT767_02935	677.216	-0.0149136	0.144674	1	1	CP064352.1	gene	655919	656902	+	ID=gene-IT767_02935;Name=IT767_02935;gbkey=Gene;gene_biotype=protein_coding;locus_tag=IT767_02935
IT767_02940	IT767_02940	619.254	0.187269	0.160609	1	1	CP064352.1	gene	656899	657708	+	ID=gene-IT767_02940;Name=IT767_02940;gbkey=Gene;gene_biotype=protein_coding;locus_tag=IT767_02940
IT767_02945	IT767_02945	425.955	0.0510754	0.148307	1	1	CP064352.1	gene	657718	658095	+	ID=gene-IT767_02945;Name=IT767_02945;gbkey=Gene;gene_biotype=protein_coding;locus_tag=IT767_02945
IT767_02950	IT767_02950	1015.65	0.134395	0.153935	1	1	CP064352.1	gene	658108	659088	+	ID=gene-IT767_02950;Name=IT767_02950;gbkey=Gene;gene_biotype=protein_coding;locus_tag=IT767_02950
IT767_02955	IT767_02955	522.334	-0.03412	0.144124	1	1	CP064352.1	gene	659102	659680	+	ID=gene-IT767_02955;Name=IT767_02955;gbkey=Gene;gene_biotype=protein_coding;locus_tag=IT767_02955
IT767_02960	IT767_02960	1098.3	-0.0754738	0.141707	1	1	CP064352.1	gene	659753	660421	-	ID=gene-IT767_02960;Name=IT767_02960;gbkey=Gene;gene_biotype=protein_coding;locus_tag=IT767_02960
IT767_02965	IT767_02965	696.666	0.0105677	0.14145	1	1	CP064352.1	gene	660518	660913	+	ID=gene-IT767_02965;Name=IT767_02965;gbkey=Gene;gene_biotype=protein_coding;locus_tag=IT767_02965
IT767_02970	IT767_02970	342.284	-0.0305859	0.147891	1	1	CP064352.1	gene	660900	661181	+	ID=gene-IT767_02970;Name=IT767_02970;gbkey=Gene;gene_biotype=protein_coding;locus_tag=IT767_02970
IT767_02975	IT767_02975	637.521	-0.298741	0.176426	1	1	CP064352.1	pseudogene	661181	661809	+	ID=gene-IT767_02975;Name=IT767_02975;gbkey=Gene;gene_biotype=pseudogene;locus_tag=IT767_02975;pseudo=true
IT767_02980	IT767_02980	658.767	-0.0411547	0.14528	1	1	CP064352.1	gene	661812	662087	+	ID=gene-IT767_02980;Name=IT767_02980;gbkey=Gene;gene_biotype=protein_coding;locus_tag=IT767_02980
IT767_02985	IT767_02985	183.759	-0.361749	0.224577	1	1	CP064352.1	gene	662038	662232	+	ID=gene-IT767_02985;Name=IT767_02985;gbkey=Gene;gene_biotype=protein_coding;locus_tag=IT767_02985
IT767_02990	IT767_02990	216.248	-0.661269	0.21487	0.389736	1	CP064352.1	gene	662590	662835	+	ID=gene-IT767_02990;Name=IT767_02990;gbkey=Gene;gene_biotype=protein_coding;locus_tag=IT767_02990
IT767_02995	IT767_02995	5213.49	-0.217337	0.185901	1	1	CP064352.1	gene	662951	663436	+	ID=gene-IT767_02995;Name=IT767_02995;gbkey=Gene;gene_biotype=protein_coding;locus_tag=IT767_02995
IT767_03000	IT767_03000	366.616	-0.366235	0.189139	1	1	CP064352.1	gene	663505	663795	+	ID=gene-IT767_03000;Name=IT767_03000;gbkey=Gene;gene_biotype=protein_coding;locus_tag=IT767_03000
IT767_03005	IT767_03005	302.75	-0.0841608	0.155749	1	1	CP064352.1	gene	663808	664017	+	ID=gene-IT767_03005;Name=IT767_03005;gbkey=Gene;gene_biotype=protein_coding;locus_tag=IT767_03005
IT767_03010	IT767_03010	319.955	-0.397812	0.192816	1	1	CP064352.1	gene	664139	664573	+	ID=gene-IT767_03010;Name=IT767_03010;gbkey=Gene;gene_biotype=protein_coding;locus_tag=IT767_03010
IT767_03015	IT767_03015	804.569	-0.401922	0.173968	1	1	CP064352.1	pseudogene	664583	666114	+	ID=gene-IT767_03015;Name=IT767_03015;gbkey=Gene;gene_biotype=pseudogene;locus_tag=IT767_03015;pseudo=true
IT767_03020	IT767_03020	918.12	-0.115259	0.145745	1	1	CP064352.1	gene	666117	667394	+	ID=gene-IT767_03020;Name=IT767_03020;gbkey=Gene;gene_biotype=protein_coding;locus_tag=IT767_03020
IT767_03025	IT767_03025	723.918	-0.0426378	0.148019	1	1	CP064352.1	gene	667400	668080	+	ID=gene-IT767_03025;Name=IT767_03025;gbkey=Gene;gene_biotype=protein_coding;locus_tag=IT767_03025
IT767_03030	IT767_03030	1172.46	-0.830264	0.205448	0.0989228	1	CP064352.1	gene	668092	669255	+	ID=gene-IT767_03030;Name=IT767_03030;gbkey=Gene;gene_biotype=protein_coding;locus_tag=IT767_03030
IT767_03035	IT767_03035	254.954	-0.263047	0.192172	1	1	CP064352.1	gene	669292	669534	+	ID=gene-IT767_03035;Name=IT767_03035;gbkey=Gene;gene_biotype=protein_coding;locus_tag=IT767_03035
IT767_03040	IT767_03040	527.302	-0.0147594	0.146089	1	1	CP064352.1	gene	669482	669808	+	ID=gene-IT767_03040;Name=IT767_03040;gbkey=Gene;gene_biotype=protein_coding;locus_tag=IT767_03040
IT767_03045	IT767_03045	313.284	-0.0743855	0.153414	1	1	CP064352.1	gene	669869	670081	+	ID=gene-IT767_03045;Name=IT767_03045;gbkey=Gene;gene_biotype=protein_coding;locus_tag=IT767_03045
IT767_03050	IT767_03050	197.19	-0.366341	0.208784	1	1	CP064352.1	gene	670083	670415	+	ID=gene-IT767_03050;Name=IT767_03050;gbkey=Gene;gene_biotype=protein_coding;locus_tag=IT767_03050
IT767_03055	IT767_03055	455.573	-0.272601	0.17158	1	1	CP064352.1	gene	670408	670947	+	ID=gene-IT767_03055;Name=IT767_03055;gbkey=Gene;gene_biotype=protein_coding;locus_tag=IT767_03055
IT767_03060	IT767_03060	270.781	-0.474956	0.215989	0.966956	1	CP064352.1	gene	670944	671309	+	ID=gene-IT767_03060;Name=IT767_03060;gbkey=Gene;gene_biotype=protein_coding;locus_tag=IT767_03060
IT767_03065	IT767_03065	374.567	-0.582252	0.192007	0.650262	1	CP064352.1	gene	671366	671857	+	ID=gene-IT767_03065;Name=IT767_03065;gbkey=Gene;gene_biotype=protein_coding;locus_tag=IT767_03065
IT767_03070	IT767_03070	333.346	-0.461786	0.193754	1	1	CP064352.1	gene	671901	672254	+	ID=gene-IT767_03070;Name=IT767_03070;gbkey=Gene;gene_biotype=protein_coding;locus_tag=IT767_03070
IT767_03075	IT767_03075	341.877	-0.469346	0.193046	1	1	CP064352.1	gene	672287	672550	+	ID=gene-IT767_03075;Name=IT767_03075;gbkey=Gene;gene_biotype=protein_coding;locus_tag=IT767_03075
IT767_03080	IT767_03080	1301.88	-0.239551	0.157737	1	1	CP064352.1	gene	672616	673083	+	ID=gene-IT767_03080;Name=IT767_03080;gbkey=Gene;gene_biotype=protein_coding;locus_tag=IT767_03080
IT767_03085	IT767_03085	1596.52	-0.070598	0.143995	1	1	CP064352.1	gene	673128	675575	+	ID=gene-IT767_03085;Name=IT767_03085;gbkey=Gene;gene_biotype=protein_coding;locus_tag=IT767_03085
IT767_03090	IT767_03090	507.348	0.0511464	0.145345	1	1	CP064352.1	gene	675575	676054	+	ID=gene-IT767_03090;Name=IT767_03090;gbkey=Gene;gene_biotype=protein_coding;locus_tag=IT767_03090
IT767_03095	IT767_03095	1101.76	0.17459	0.163197	1	1	CP064352.1	gene	676041	676523	+	ID=gene-IT767_03095;Name=IT767_03095;gbkey=Gene;gene_biotype=protein_coding;locus_tag=IT767_03095
IT767_03100	IT767_03100	288.932	0.0187793	0.150348	1	1	CP064352.1	gene	676531	676917	+	ID=gene-IT767_03100;Name=IT767_03100;gbkey=Gene;gene_biotype=protein_coding;locus_tag=IT767_03100
IT767_03105	IT767_03105	2417.69	0.045785	0.139516	1	1	CP064352.1	gene	676914	679982	+	ID=gene-IT767_03105;Name=IT767_03105;gbkey=Gene;gene_biotype=protein_coding;locus_tag=IT767_03105
IT767_03110	IT767_03110	1417.58	0.224237	0.168851	1	1	CP064352.1	gene	680057	682210	+	ID=gene-IT767_03110;Name=IT767_03110;gbkey=Gene;gene_biotype=protein_coding;locus_tag=IT767_03110
IT767_03115	IT767_03115	606.874	0.0652405	0.146992	1	1	CP064352.1	gene	682223	682957	+	ID=gene-IT767_03115;Name=IT767_03115;gbkey=Gene;gene_biotype=protein_coding;locus_tag=IT767_03115
IT767_03120	IT767_03120	1409.48	0.0779198	0.150523	1	1	CP064352.1	gene	683023	685365	-	ID=gene-IT767_03120;Name=IT767_03120;gbkey=Gene;gene_biotype=protein_coding;locus_tag=IT767_03120
IT767_03125	IT767_03125	1383.34	0.27624	0.176341	1	1	CP064352.1	gene	685457	686035	+	ID=gene-IT767_03125;Name=IT767_03125;gbkey=Gene;gene_biotype=protein_coding;locus_tag=IT767_03125
IT767_03130	IT767_03130	369.57	-0.0207146	0.152819	1	1	CP064352.1	gene	686789	687010	+	ID=gene-IT767_03130;Name=IT767_03130;gbkey=Gene;gene_biotype=protein_coding;locus_tag=IT767_03130
IT767_03135	IT767_03135	227.164	-0.0644291	0.159846	1	1	CP064352.1	gene	687117	687356	+	ID=gene-IT767_03135;Name=IT767_03135;gbkey=Gene;gene_biotype=protein_coding;locus_tag=IT767_03135
IT767_03140	IT767_03140	418.983	-0.17437	0.160872	1	1	CP064352.1	gene	687359	687685	+	ID=gene-IT767_03140;Name=IT767_03140;gbkey=Gene;gene_biotype=protein_coding;locus_tag=IT767_03140
IT767_03145	ompC	881.155	-1.75722	0.201384	9.17982e-10	9.47174e-07	CP064352.1	gene	688177	689322	-	ID=gene-IT767_03145;Name=ompC;gbkey=Gene;gene=ompC;gene_biotype=protein_coding;locus_tag=IT767_03145
IT767_03150	IT767_03150	1288.45	0.250657	0.173665	1	1	CP064352.1	gene	689861	690142	+	ID=gene-IT767_03150;Name=IT767_03150;gbkey=Gene;gene_biotype=protein_coding;locus_tag=IT767_03150
IT767_03155	IT767_03155	1108.67	-0.0380546	0.143906	1	1	CP064352.1	gene	690185	690892	+	ID=gene-IT767_03155;Name=IT767_03155;gbkey=Gene;gene_biotype=protein_coding;locus_tag=IT767_03155
IT767_03160	IT767_03160	2515.88	-0.0952107	0.151195	1	1	CP064352.1	gene	690969	692369	+	ID=gene-IT767_03160;Name=IT767_03160;gbkey=Gene;gene_biotype=protein_coding;locus_tag=IT767_03160
IT767_03165	IT767_03165	719.412	-0.163256	0.161436	1	1	CP064352.1	gene	692350	692844	+	ID=gene-IT767_03165;Name=IT767_03165;gbkey=Gene;gene_biotype=protein_coding;locus_tag=IT767_03165
IT767_03170	yedA	295.845	-0.0605149	0.156032	1	1	CP064352.1	gene	692819	693730	-	ID=gene-IT767_03170;Name=yedA;gbkey=Gene;gene=yedA;gene_biotype=protein_coding;locus_tag=IT767_03170
IT767_03175	IT767_03175	2568.49	0.0902159	0.138835	1	1	CP064352.1	gene	693914	694825	+	ID=gene-IT767_03175;Name=IT767_03175;gbkey=Gene;gene_biotype=protein_coding;locus_tag=IT767_03175
IT767_03180	yedQ	1615.95	0.01503	0.139394	1	1	CP064352.1	gene	694941	696620	+	ID=gene-IT767_03180;Name=yedQ;gbkey=Gene;gene=yedQ;gene_biotype=protein_coding;locus_tag=IT767_03180
IT767_03185	IT767_03185	337.059	0.125758	0.158226	1	1	CP064352.1	gene	696920	697141	-	ID=gene-IT767_03185;Name=IT767_03185;gbkey=Gene;gene_biotype=protein_coding;locus_tag=IT767_03185
IT767_03190	dsrB	723.488	-0.000924111	0.145908	1	1	CP064352.1	gene	697275	697466	+	ID=gene-IT767_03190;Name=dsrB;gbkey=Gene;gene=dsrB;gene_biotype=protein_coding;locus_tag=IT767_03190
IT767_03195	rcsA	2897.15	-0.103681	0.158603	1	1	CP064352.1	gene	697499	698122	-	ID=gene-IT767_03195;Name=rcsA;gbkey=Gene;gene=rcsA;gene_biotype=protein_coding;locus_tag=IT767_03195
IT767_03200	IT767_03200	1720.3	-0.0743668	0.149613	1	1	CP064352.1	gene	698495	698929	+	ID=gene-IT767_03200;Name=IT767_03200;gbkey=Gene;gene_biotype=protein_coding;locus_tag=IT767_03200
IT767_03205	amyA	1771.95	0.111938	0.149589	1	1	CP064352.1	gene	698971	700458	-	ID=gene-IT767_03205;Name=amyA;gbkey=Gene;gene=amyA;gene_biotype=protein_coding;locus_tag=IT767_03205
IT767_03210	tcyJ	1666.37	0.115326	0.171631	1	1	CP064352.1	gene	700659	701459	+	ID=gene-IT767_03210;Name=tcyJ;gbkey=Gene;gene=tcyJ;gene_biotype=protein_coding;locus_tag=IT767_03210
IT767_03215	dcyD	1469.73	0.0678086	0.149197	1	1	CP064352.1	gene	701555	702541	+	ID=gene-IT767_03215;Name=dcyD;gbkey=Gene;gene=dcyD;gene_biotype=protein_coding;locus_tag=IT767_03215
IT767_03220	tcyL	583.036	-0.194	0.178339	1	1	CP064352.1	gene	702557	703225	+	ID=gene-IT767_03220;Name=tcyL;gbkey=Gene;gene=tcyL;gene_biotype=protein_coding;locus_tag=IT767_03220
IT767_03225	yecC	948.214	-0.136061	0.159452	1	1	CP064352.1	gene	703222	703974	+	ID=gene-IT767_03225;Name=yecC;gbkey=Gene;gene=yecC;gene_biotype=protein_coding;locus_tag=IT767_03225
IT767_03230	sdiA	1808.27	-0.0549592	0.157612	1	1	CP064352.1	gene	704292	705014	+	ID=gene-IT767_03230;Name=sdiA;gbkey=Gene;gene=sdiA;gene_biotype=protein_coding;locus_tag=IT767_03230
IT767_03235	IT767_03235	1236.84	-0.407538	0.183115	1	1	CP064352.1	gene	705082	705306	-	ID=gene-IT767_03235;Name=IT767_03235;gbkey=Gene;gene_biotype=protein_coding;locus_tag=IT767_03235
IT767_03240	uvrY	2721.26	-0.16317	0.163797	1	1	CP064352.1	gene	705768	706424	+	ID=gene-IT767_03240;Name=uvrY;gbkey=Gene;gene=uvrY;gene_biotype=protein_coding;locus_tag=IT767_03240
IT767_03245	uvrC	5100.23	-0.125249	0.155511	1	1	CP064352.1	gene	706421	708253	+	ID=gene-IT767_03245;Name=uvrC;gbkey=Gene;gene=uvrC;gene_biotype=protein_coding;locus_tag=IT767_03245
IT767_03250	pgsA	1146.03	-0.210676	0.171917	1	1	CP064352.1	gene	708311	708859	+	ID=gene-IT767_03250;Name=pgsA;gbkey=Gene;gene=pgsA;gene_biotype=protein_coding;locus_tag=IT767_03250
IT767_03255	IT767_03255	6669.14	-0.416714	0.201289	1	1	CP064352.1	gene	709010	709085	+	ID=gene-IT767_03255;Name=IT767_03255;gbkey=Gene;gene_biotype=tRNA;locus_tag=IT767_03255
IT767_03260	IT767_03260	7307.56	-0.609996	0.210007	0.532265	1	CP064352.1	gene	709126	709199	+	ID=gene-IT767_03260;Name=IT767_03260;gbkey=Gene;gene_biotype=tRNA;locus_tag=IT767_03260
IT767_03265	IT767_03265	11459.4	-0.697111	0.202063	0.30327	1	CP064352.1	gene	709213	709299	+	ID=gene-IT767_03265;Name=IT767_03265;gbkey=Gene;gene_biotype=tRNA;locus_tag=IT767_03265
IT767_03270	IT767_03270	663.069	0.00520574	0.144098	1	1	CP064352.1	gene	709528	710409	+	ID=gene-IT767_03270;Name=IT767_03270;gbkey=Gene;gene_biotype=protein_coding;locus_tag=IT767_03270
IT767_03275	IT767_03275	1570.53	-0.455259	0.202375	1	1	CP064352.1	gene	710508	711176	+	ID=gene-IT767_03275;Name=IT767_03275;gbkey=Gene;gene_biotype=protein_coding;locus_tag=IT767_03275
IT767_03280	tyrP	868.502	0.0159851	0.149352	1	1	CP064352.1	gene	711201	712412	-	ID=gene-IT767_03280;Name=tyrP;gbkey=Gene;gene=tyrP;gene_biotype=protein_coding;locus_tag=IT767_03280
IT767_03285	IT767_03285	613.714	0.204346	0.163833	1	1	CP064352.1	gene	712604	712843	+	ID=gene-IT767_03285;Name=IT767_03285;gbkey=Gene;gene_biotype=protein_coding;locus_tag=IT767_03285
IT767_03290	ftnA	590.674	0.147945	0.163102	1	1	CP064352.1	gene	712879	713376	-	ID=gene-IT767_03290;Name=ftnA;gbkey=Gene;gene=ftnA;gene_biotype=protein_coding;locus_tag=IT767_03290
IT767_03295	IT767_03295	50.9444	0.190427	0.223467	1	1	CP064352.1	gene	713434	713613	-	ID=gene-IT767_03295;Name=IT767_03295;gbkey=Gene;gene_biotype=protein_coding;locus_tag=IT767_03295
IT767_03300	IT767_03300	425.747	0.116985	0.151339	1	1	CP064352.1	gene	713784	714422	+	ID=gene-IT767_03300;Name=IT767_03300;gbkey=Gene;gene_biotype=protein_coding;locus_tag=IT767_03300
IT767_03305	IT767_03305	438.391	-0.113582	0.150748	1	1	CP064352.1	gene	714472	715893	-	ID=gene-IT767_03305;Name=IT767_03305;gbkey=Gene;gene_biotype=protein_coding;locus_tag=IT767_03305
IT767_03310	IT767_03310	1223.39	-1.04956	0.236812	0.0147592	1	CP064352.1	gene	716044	716295	+	ID=gene-IT767_03310;Name=IT767_03310;gbkey=Gene;gene_biotype=protein_coding;locus_tag=IT767_03310
IT767_03315	IT767_03315	643.878	0.223817	0.172834	1	1	CP064352.1	gene	716333	717844	-	ID=gene-IT767_03315;Name=IT767_03315;gbkey=Gene;gene_biotype=protein_coding;locus_tag=IT767_03315
IT767_03320	IT767_03320	325.419	0.0487025	0.164646	1	1	CP064352.1	gene	717910	718068	+	ID=gene-IT767_03320;Name=IT767_03320;gbkey=Gene;gene_biotype=protein_coding;locus_tag=IT767_03320
IT767_03325	IT767_03325	583.151	-1.6214	0.195811	2.1381e-08	1.54524e-05	CP064352.1	gene	718139	718648	-	ID=gene-IT767_03325;Name=IT767_03325;gbkey=Gene;gene_biotype=protein_coding;locus_tag=IT767_03325
IT767_03330	IT767_03330	73.6289	0.324182	0.249625	1	1	CP064352.1	gene	719079	719177	-	ID=gene-IT767_03330;Name=IT767_03330;gbkey=Gene;gene_biotype=protein_coding;locus_tag=IT767_03330
IT767_03335	IT767_03335	533.686	0.213487	0.18848	1	1	CP064352.1	gene	719539	720519	+	ID=gene-IT767_03335;Name=IT767_03335;gbkey=Gene;gene_biotype=protein_coding;locus_tag=IT767_03335
IT767_03340	araG	881.67	0.163652	0.168211	1	1	CP064352.1	gene	720582	722096	+	ID=gene-IT767_03340;Name=araG;gbkey=Gene;gene=araG;gene_biotype=protein_coding;locus_tag=IT767_03340
IT767_03345	araH	512.972	0.153067	0.157205	1	1	CP064352.1	gene	722111	723091	+	ID=gene-IT767_03345;Name=araH;gbkey=Gene;gene=araH;gene_biotype=protein_coding;locus_tag=IT767_03345
IT767_03350	otsB	2763.79	-0.0040684	0.152969	1	1	CP064352.1	gene	723253	724041	+	ID=gene-IT767_03350;Name=otsB;gbkey=Gene;gene=otsB;gene_biotype=protein_coding;locus_tag=IT767_03350
IT767_03355	otsA	3834.36	0.0388944	0.159286	1	1	CP064352.1	gene	724016	725440	+	ID=gene-IT767_03355;Name=otsA;gbkey=Gene;gene=otsA;gene_biotype=protein_coding;locus_tag=IT767_03355
IT767_03360	uspC	672.492	0.463881	0.182195	1	1	CP064352.1	gene	725464	725892	-	ID=gene-IT767_03360;Name=uspC;gbkey=Gene;gene=uspC;gene_biotype=protein_coding;locus_tag=IT767_03360
IT767_03365	IT767_03365	488.394	0.195996	0.185916	1	1	CP064352.1	gene	726245	727828	+	ID=gene-IT767_03365;Name=IT767_03365;gbkey=Gene;gene_biotype=protein_coding;locus_tag=IT767_03365
IT767_03370	IT767_03370	531.286	0.0527292	0.143279	1	1	CP064352.1	gene	727833	728972	+	ID=gene-IT767_03370;Name=IT767_03370;gbkey=Gene;gene_biotype=protein_coding;locus_tag=IT767_03370
IT767_03375	argS	3878.14	-0.829123	0.216524	0.107294	1	CP064352.1	gene	729034	730767	-	ID=gene-IT767_03375;Name=argS;gbkey=Gene;gene=argS;gene_biotype=protein_coding;locus_tag=IT767_03375
IT767_03380	IT767_03380	534.432	-0.13157	0.168984	1	1	CP064352.1	gene	731003	731572	+	ID=gene-IT767_03380;Name=IT767_03380;gbkey=Gene;gene_biotype=protein_coding;locus_tag=IT767_03380
IT767_03385	cutC	2266.73	-0.296871	0.164812	1	1	CP064352.1	gene	731649	732392	+	ID=gene-IT767_03385;Name=cutC;gbkey=Gene;gene=cutC;gene_biotype=protein_coding;locus_tag=IT767_03385
IT767_03390	cmoB	2168.01	-0.646421	0.215278	0.42761	1	CP064352.1	gene	732474	733478	-	ID=gene-IT767_03390;Name=cmoB;gbkey=Gene;gene=cmoB;gene_biotype=protein_coding;locus_tag=IT767_03390
IT767_03395	cmoA	1440.08	-0.551787	0.207753	0.727165	1	CP064352.1	gene	733475	734218	-	ID=gene-IT767_03395;Name=cmoA;gbkey=Gene;gene=cmoA;gene_biotype=protein_coding;locus_tag=IT767_03395
IT767_03400	IT767_03400	1080.35	-0.104416	0.153688	1	1	CP064352.1	gene	734258	734653	-	ID=gene-IT767_03400;Name=IT767_03400;gbkey=Gene;gene_biotype=protein_coding;locus_tag=IT767_03400
IT767_03405	IT767_03405	652.732	0.0377017	0.151616	1	1	CP064352.1	gene	734706	735524	-	ID=gene-IT767_03405;Name=IT767_03405;gbkey=Gene;gene_biotype=protein_coding;locus_tag=IT767_03405
IT767_03410	IT767_03410	883.96	-0.0800591	0.154612	1	1	CP064352.1	gene	735521	736087	-	ID=gene-IT767_03410;Name=IT767_03410;gbkey=Gene;gene_biotype=protein_coding;locus_tag=IT767_03410
IT767_03415	aspS	8408.45	-0.466721	0.20597	1	1	CP064352.1	gene	736355	738142	+	ID=gene-IT767_03415;Name=aspS;gbkey=Gene;gene=aspS;gene_biotype=protein_coding;locus_tag=IT767_03415
IT767_03420	nudB	2502.3	-0.597756	0.206197	0.567447	1	CP064352.1	gene	738144	738587	+	ID=gene-IT767_03420;Name=nudB;gbkey=Gene;gene=nudB;gene_biotype=protein_coding;locus_tag=IT767_03420
IT767_03425	IT767_03425	6430.49	-0.789914	0.225828	0.157174	1	CP064352.1	gene	738615	739355	+	ID=gene-IT767_03425;Name=IT767_03425;gbkey=Gene;gene_biotype=protein_coding;locus_tag=IT767_03425
IT767_03430	ruvC	3604.38	-0.792645	0.217501	0.148946	1	CP064352.1	gene	739390	739911	+	ID=gene-IT767_03430;Name=ruvC;gbkey=Gene;gene=ruvC;gene_biotype=protein_coding;locus_tag=IT767_03430
IT767_03435	ruvA	922.091	-0.373675	0.183204	1	1	CP064352.1	gene	739991	740602	+	ID=gene-IT767_03435;Name=ruvA;gbkey=Gene;gene=ruvA;gene_biotype=protein_coding;locus_tag=IT767_03435
IT767_03440	ruvB	1310.41	-0.224225	0.161529	1	1	CP064352.1	gene	740611	741621	+	ID=gene-IT767_03440;Name=ruvB;gbkey=Gene;gene=ruvB;gene_biotype=protein_coding;locus_tag=IT767_03440
IT767_03445	znuB	518.794	-0.373631	0.187287	1	1	CP064352.1	gene	741685	742470	-	ID=gene-IT767_03445;Name=znuB;gbkey=Gene;gene=znuB;gene_biotype=protein_coding;locus_tag=IT767_03445
IT767_03450	znuC	785.468	-0.00505231	0.145262	1	1	CP064352.1	gene	742470	743222	-	ID=gene-IT767_03450;Name=znuC;gbkey=Gene;gene=znuC;gene_biotype=protein_coding;locus_tag=IT767_03450
IT767_03455	znuA	2756.47	-0.455784	0.196754	1	1	CP064352.1	gene	743301	744245	+	ID=gene-IT767_03455;Name=znuA;gbkey=Gene;gene=znuA;gene_biotype=protein_coding;locus_tag=IT767_03455
IT767_03460	mepM	3409.82	-1.1115	0.191168	0.00172845	0.262893	CP064352.1	gene	744261	745580	+	ID=gene-IT767_03460;Name=mepM;gbkey=Gene;gene=mepM;gene_biotype=protein_coding;locus_tag=IT767_03460
IT767_03465	lpxM	1766.31	-0.344948	0.18335	1	1	CP064352.1	gene	745698	746672	+	ID=gene-IT767_03465;Name=lpxM;gbkey=Gene;gene=lpxM;gene_biotype=protein_coding;gene_synonym=msbB;locus_tag=IT767_03465
IT767_03470	pyk	3269.51	0.10316	0.16648	1	1	CP064352.1	gene	746713	748155	-	ID=gene-IT767_03470;Name=pyk;gbkey=Gene;gene=pyk;gene_biotype=protein_coding;locus_tag=IT767_03470
IT767_03475	IT767_03475	1162.39	0.379867	0.176709	1	1	CP064352.1	gene	748281	749186	-	ID=gene-IT767_03475;Name=IT767_03475;gbkey=Gene;gene_biotype=protein_coding;locus_tag=IT767_03475
IT767_03480	IT767_03480	634.878	0.0558869	0.157733	1	1	CP064352.1	gene	749346	749495	+	ID=gene-IT767_03480;Name=IT767_03480;gbkey=Gene;gene_biotype=protein_coding;locus_tag=IT767_03480
IT767_03485	zwf	6813.3	-0.0939807	0.164209	1	1	CP064352.1	gene	749506	750981	+	ID=gene-IT767_03485;Name=zwf;gbkey=Gene;gene=zwf;gene_biotype=protein_coding;locus_tag=IT767_03485
IT767_03490	edd	7387.69	0.139017	0.173726	1	1	CP064352.1	gene	751204	753015	+	ID=gene-IT767_03490;Name=edd;gbkey=Gene;gene=edd;gene_biotype=protein_coding;locus_tag=IT767_03490
IT767_03495	IT767_03495	7784.23	-0.00573456	0.168561	1	1	CP064352.1	gene	753054	753695	+	ID=gene-IT767_03495;Name=IT767_03495;gbkey=Gene;gene_biotype=protein_coding;locus_tag=IT767_03495
IT767_03500	purT	2723.85	-0.468551	0.194433	1	1	CP064352.1	gene	753751	754929	-	ID=gene-IT767_03500;Name=purT;gbkey=Gene;gene=purT;gene_biotype=protein_coding;locus_tag=IT767_03500
IT767_03505	IT767_03505	565.524	-0.166881	0.157707	1	1	CP064352.1	gene	755074	755421	+	ID=gene-IT767_03505;Name=IT767_03505;gbkey=Gene;gene_biotype=protein_coding;locus_tag=IT767_03505
IT767_03510	IT767_03510	583.28	-0.358439	0.184976	1	1	CP064352.1	gene	755561	756220	+	ID=gene-IT767_03510;Name=IT767_03510;gbkey=Gene;gene_biotype=protein_coding;locus_tag=IT767_03510
IT767_03515	ptrB	2104.49	0.178143	0.152929	1	1	CP064352.1	gene	756341	758401	+	ID=gene-IT767_03515;Name=ptrB;gbkey=Gene;gene=ptrB;gene_biotype=protein_coding;locus_tag=IT767_03515
IT767_03520	exoX	1090.42	-0.106598	0.16316	1	1	CP064352.1	gene	758405	759064	-	ID=gene-IT767_03520;Name=exoX;gbkey=Gene;gene=exoX;gene_biotype=protein_coding;locus_tag=IT767_03520
IT767_03525	IT767_03525	692.49	0.0522036	0.151918	1	1	CP064352.1	gene	759143	759373	-	ID=gene-IT767_03525;Name=IT767_03525;gbkey=Gene;gene_biotype=protein_coding;locus_tag=IT767_03525
IT767_03530	yobA	933.815	-0.0841051	0.159288	1	1	CP064352.1	gene	759486	759860	+	ID=gene-IT767_03530;Name=yobA;gbkey=Gene;gene=yobA;gene_biotype=protein_coding;locus_tag=IT767_03530
IT767_03535	copD	2271.75	-0.0875492	0.14734	1	1	CP064352.1	gene	759864	760733	+	ID=gene-IT767_03535;Name=copD;gbkey=Gene;gene=copD;gene_biotype=protein_coding;locus_tag=IT767_03535
IT767_03540	IT767_03540	1212.92	-0.164238	0.168451	1	1	CP064352.1	gene	760750	761088	+	ID=gene-IT767_03540;Name=IT767_03540;gbkey=Gene;gene_biotype=protein_coding;locus_tag=IT767_03540
IT767_03545	ecr	173.874	0.0454773	0.171607	1	1	CP064352.1	gene	761725	761868	-	ID=gene-IT767_03545;Name=ecr;gbkey=Gene;gene=ecr;gene_biotype=protein_coding;locus_tag=IT767_03545
IT767_03550	IT767_03550	747.504	0.0346141	0.155418	1	1	CP064352.1	gene	761973	762941	-	ID=gene-IT767_03550;Name=IT767_03550;gbkey=Gene;gene_biotype=protein_coding;locus_tag=IT767_03550
IT767_03555	pphA	487.591	0.369021	0.185656	1	1	CP064352.1	gene	763098	763751	+	ID=gene-IT767_03555;Name=pphA;gbkey=Gene;gene=pphA;gene_biotype=protein_coding;locus_tag=IT767_03555
IT767_03560	IT767_03560	216.545	0.123796	0.16222	1	1	CP064352.1	gene	763748	763939	-	ID=gene-IT767_03560;Name=IT767_03560;gbkey=Gene;gene_biotype=protein_coding;locus_tag=IT767_03560
IT767_03565	IT767_03565	661.546	0.611001	0.216056	0.527325	1	CP064352.1	gene	764037	764276	-	ID=gene-IT767_03565;Name=IT767_03565;gbkey=Gene;gene_biotype=protein_coding;locus_tag=IT767_03565
IT767_03570	rsmF	1132.39	-0.447759	0.175501	1	1	CP064352.1	gene	764392	765825	-	ID=gene-IT767_03570;Name=rsmF;gbkey=Gene;gene=rsmF;gene_biotype=protein_coding;locus_tag=IT767_03570
IT767_03575	IT767_03575	3276.99	-0.440372	0.189886	1	1	CP064352.1	gene	765949	768582	-	ID=gene-IT767_03575;Name=IT767_03575;gbkey=Gene;gene_biotype=protein_coding;locus_tag=IT767_03575
IT767_03580	yebS	937.49	-0.177095	0.153648	1	1	CP064352.1	gene	768551	769834	-	ID=gene-IT767_03580;Name=yebS;gbkey=Gene;gene=yebS;gene_biotype=protein_coding;locus_tag=IT767_03580
IT767_03585	IT767_03585	2676.17	-0.15863	0.169819	1	1	CP064352.1	gene	769967	770464	+	ID=gene-IT767_03585;Name=IT767_03585;gbkey=Gene;gene_biotype=protein_coding;locus_tag=IT767_03585
IT767_03590	proQ	8902.54	-1.01843	0.222542	0.0161893	1	CP064352.1	gene	770562	771239	+	ID=gene-IT767_03590;Name=proQ;gbkey=Gene;gene=proQ;gene_biotype=protein_coding;locus_tag=IT767_03590
IT767_03595	prc	16417	-0.763518	0.197549	0.174967	1	CP064352.1	gene	771259	773307	+	ID=gene-IT767_03595;Name=prc;gbkey=Gene;gene=prc;gene_biotype=protein_coding;locus_tag=IT767_03595
IT767_03600	htpX	3904.19	-0.0803576	0.15026	1	1	CP064352.1	gene	773543	774427	+	ID=gene-IT767_03600;Name=htpX;gbkey=Gene;gene=htpX;gene_biotype=protein_coding;locus_tag=IT767_03600
IT767_03605	IT767_03605	634	-0.234868	0.170962	1	1	CP064352.1	gene	774493	775914	-	ID=gene-IT767_03605;Name=IT767_03605;gbkey=Gene;gene_biotype=protein_coding;locus_tag=IT767_03605
IT767_03610	kdgR	3098.65	-0.055674	0.156394	1	1	CP064352.1	gene	776041	776832	+	ID=gene-IT767_03610;Name=kdgR;gbkey=Gene;gene=kdgR;gene_biotype=protein_coding;locus_tag=IT767_03610
IT767_03615	IT767_03615	335.845	-0.0559312	0.15319	1	1	CP064352.1	gene	776889	777128	-	ID=gene-IT767_03615;Name=IT767_03615;gbkey=Gene;gene_biotype=protein_coding;locus_tag=IT767_03615
IT767_03620	mgrB	471.297	-0.0102924	0.144515	1	1	CP064352.1	gene	777288	777431	+	ID=gene-IT767_03620;Name=mgrB;gbkey=Gene;gene=mgrB;gene_biotype=protein_coding;locus_tag=IT767_03620
IT767_03625	IT767_03625	940.653	-0.332168	0.180472	1	1	CP064352.1	gene	777506	777796	+	ID=gene-IT767_03625;Name=IT767_03625;gbkey=Gene;gene_biotype=protein_coding;locus_tag=IT767_03625
IT767_03630	IT767_03630	16277.9	-0.70353	0.221038	0.289756	1	CP064352.1	gene	778387	778461	+	ID=gene-IT767_03630;Name=IT767_03630;gbkey=Gene;gene_biotype=protein_coding;locus_tag=IT767_03630
IT767_03635	cspE	33175.7	-0.908943	0.222662	0.0469636	1	CP064352.1	gene	778544	778753	+	ID=gene-IT767_03635;Name=cspE;gbkey=Gene;gene=cspE;gene_biotype=protein_coding;gene_synonym=gicA,msmC;locus_tag=IT767_03635
IT767_03640	ftsI	1119.06	0.133638	0.15589	1	1	CP064352.1	gene	778941	780689	+	ID=gene-IT767_03640;Name=ftsI;gbkey=Gene;gene=ftsI;gene_biotype=protein_coding;locus_tag=IT767_03640
IT767_03645	rlmA	539.878	-0.473126	0.206536	1	1	CP064352.1	gene	780751	781545	+	ID=gene-IT767_03645;Name=rlmA;gbkey=Gene;gene=rlmA;gene_biotype=protein_coding;locus_tag=IT767_03645
IT767_03650	mntP	209.445	0.148185	0.167122	1	1	CP064352.1	gene	781549	782115	-	ID=gene-IT767_03650;Name=mntP;gbkey=Gene;gene=mntP;gene_biotype=protein_coding;locus_tag=IT767_03650
IT767_03655	IT767_03655	405.811	-0.0844097	0.166748	1	1	CP064352.1	gene	782534	782992	-	ID=gene-IT767_03655;Name=IT767_03655;gbkey=Gene;gene_biotype=protein_coding;locus_tag=IT767_03655
IT767_03660	IT767_03660	6082.79	-0.120702	0.186373	1	1	CP064352.1	gene	783055	783906	-	ID=gene-IT767_03660;Name=IT767_03660;gbkey=Gene;gene_biotype=protein_coding;locus_tag=IT767_03660
IT767_03665	IT767_03665	4268.94	-0.0615371	0.175656	1	1	CP064352.1	gene	783919	784719	-	ID=gene-IT767_03665;Name=IT767_03665;gbkey=Gene;gene_biotype=protein_coding;locus_tag=IT767_03665
IT767_03670	manX	6449.28	0.104713	0.178743	1	1	CP064352.1	gene	784776	785747	-	ID=gene-IT767_03670;Name=manX;gbkey=Gene;gene=manX;gene_biotype=protein_coding;locus_tag=IT767_03670
IT767_03675	yoaE	3686.34	-0.751761	0.193965	0.184046	1	CP064352.1	gene	786194	787753	+	ID=gene-IT767_03675;Name=yoaE;gbkey=Gene;gene=yoaE;gene_biotype=protein_coding;locus_tag=IT767_03675
IT767_03680	IT767_03680	739.425	-0.0490622	0.142354	1	1	CP064352.1	gene	787787	789364	-	ID=gene-IT767_03680;Name=IT767_03680;gbkey=Gene;gene_biotype=protein_coding;locus_tag=IT767_03680
IT767_03685	sdaA	1614.38	-0.119481	0.154008	1	1	CP064352.1	gene	789547	790911	-	ID=gene-IT767_03685;Name=sdaA;gbkey=Gene;gene=sdaA;gene_biotype=protein_coding;locus_tag=IT767_03685
IT767_03690	IT767_03690	376.765	-0.38619	0.188572	1	1	CP064352.1	gene	791074	791652	-	ID=gene-IT767_03690;Name=IT767_03690;gbkey=Gene;gene_biotype=protein_coding;locus_tag=IT767_03690
IT767_03695	pabB	955.521	-0.277411	0.1706	1	1	CP064352.1	gene	791656	793011	-	ID=gene-IT767_03695;Name=pabB;gbkey=Gene;gene=pabB;gene_biotype=protein_coding;locus_tag=IT767_03695
IT767_03700	IT767_03700	634.798	-0.251839	0.164211	1	1	CP064352.1	gene	793100	793285	+	ID=gene-IT767_03700;Name=IT767_03700;gbkey=Gene;gene_biotype=protein_coding;locus_tag=IT767_03700
IT767_03705	IT767_03705	1853.36	-0.0575739	0.158958	1	1	CP064352.1	gene	793286	793630	-	ID=gene-IT767_03705;Name=IT767_03705;gbkey=Gene;gene_biotype=protein_coding;locus_tag=IT767_03705
IT767_03710	IT767_03710	1920.69	-0.277319	0.165419	1	1	CP064352.1	gene	793762	795672	+	ID=gene-IT767_03710;Name=IT767_03710;gbkey=Gene;gene_biotype=protein_coding;locus_tag=IT767_03710
IT767_03715	tsaB	1345.28	-0.688463	0.187766	0.320538	1	CP064352.1	gene	795818	796513	+	ID=gene-IT767_03715;Name=tsaB;gbkey=Gene;gene=tsaB;gene_biotype=protein_coding;locus_tag=IT767_03715
IT767_03720	IT767_03720	1112.97	-0.973742	0.205428	0.0202121	1	CP064352.1	gene	796552	797133	+	ID=gene-IT767_03720;Name=IT767_03720;gbkey=Gene;gene_biotype=protein_coding;locus_tag=IT767_03720
IT767_03725	fadD	1387.62	-0.0872822	0.142882	1	1	CP064352.1	gene	797338	799023	+	ID=gene-IT767_03725;Name=fadD;gbkey=Gene;gene=fadD;gene_biotype=protein_coding;locus_tag=IT767_03725
IT767_03730	rnd	1568.81	-0.726491	0.184137	0.231292	1	CP064352.1	gene	799105	800220	+	ID=gene-IT767_03730;Name=rnd;gbkey=Gene;gene=rnd;gene_biotype=protein_coding;locus_tag=IT767_03730
IT767_03735	minE	2543.09	-0.134301	0.177301	1	1	CP064352.1	gene	800298	800567	-	ID=gene-IT767_03735;Name=minE;gbkey=Gene;gene=minE;gene_biotype=protein_coding;locus_tag=IT767_03735
IT767_03740	minD	5488.94	-0.14093	0.175598	1	1	CP064352.1	gene	800571	801383	-	ID=gene-IT767_03740;Name=minD;gbkey=Gene;gene=minD;gene_biotype=protein_coding;locus_tag=IT767_03740
IT767_03745	minC	2383.15	-0.036271	0.151531	1	1	CP064352.1	gene	801407	802105	-	ID=gene-IT767_03745;Name=minC;gbkey=Gene;gene=minC;gene_biotype=protein_coding;locus_tag=IT767_03745
IT767_03750	IT767_03750	979.999	-0.00639397	0.153343	1	1	CP064352.1	gene	802232	802513	+	ID=gene-IT767_03750;Name=IT767_03750;gbkey=Gene;gene_biotype=protein_coding;locus_tag=IT767_03750
IT767_03755	IT767_03755	2373.27	-0.06021	0.158565	1	1	CP064352.1	gene	802530	803189	+	ID=gene-IT767_03755;Name=IT767_03755;gbkey=Gene;gene_biotype=protein_coding;locus_tag=IT767_03755
IT767_03760	IT767_03760	1321.01	-0.200015	0.1757	1	1	CP064352.1	gene	803284	803730	+	ID=gene-IT767_03760;Name=IT767_03760;gbkey=Gene;gene_biotype=protein_coding;locus_tag=IT767_03760
IT767_03765	IT767_03765	394.037	0.354119	0.19395	1	1	CP064352.1	gene	803737	804081	-	ID=gene-IT767_03765;Name=IT767_03765;gbkey=Gene;gene_biotype=protein_coding;locus_tag=IT767_03765
IT767_03770	dsbB	799.072	-0.433309	0.221873	1	1	CP064352.1	gene	804232	804762	-	ID=gene-IT767_03770;Name=dsbB;gbkey=Gene;gene=dsbB;gene_biotype=protein_coding;locus_tag=IT767_03770
IT767_03775	nhaB	1506.97	-0.32767	0.197313	1	1	CP064352.1	gene	804891	806441	-	ID=gene-IT767_03775;Name=nhaB;gbkey=Gene;gene=nhaB;gene_biotype=protein_coding;locus_tag=IT767_03775
IT767_03780	fadR	1471.89	-0.459973	0.201507	1	1	CP064352.1	gene	806690	807409	+	ID=gene-IT767_03780;Name=fadR;gbkey=Gene;gene=fadR;gene_biotype=protein_coding;locus_tag=IT767_03780
IT767_03785	IT767_03785	2208.26	0.978851	0.216113	0.0244669	1	CP064352.1	gene	807484	809016	-	ID=gene-IT767_03785;Name=IT767_03785;gbkey=Gene;gene_biotype=protein_coding;locus_tag=IT767_03785
IT767_03790	IT767_03790	107.082	0.281759	0.224729	1	1	CP064352.1	gene	809093	809239	+	ID=gene-IT767_03790;Name=IT767_03790;gbkey=Gene;gene_biotype=protein_coding;locus_tag=IT767_03790
IT767_03795	IT767_03795	1942.99	0.470521	0.175266	1	1	CP064352.1	gene	809338	810636	+	ID=gene-IT767_03795;Name=IT767_03795;gbkey=Gene;gene_biotype=protein_coding;locus_tag=IT767_03795
IT767_03800	dadX	1397.54	0.146232	0.153504	1	1	CP064352.1	gene	810646	811716	+	ID=gene-IT767_03800;Name=dadX;gbkey=Gene;gene=dadX;gene_biotype=protein_coding;locus_tag=IT767_03800
IT767_03805	IT767_03805	2307.11	-0.31742	0.178058	1	1	CP064352.1	gene	811733	813466	-	ID=gene-IT767_03805;Name=IT767_03805;gbkey=Gene;gene_biotype=protein_coding;locus_tag=IT767_03805
IT767_03810	ldcA	1165.9	-0.0676141	0.142927	1	1	CP064352.1	gene	813559	814473	-	ID=gene-IT767_03810;Name=ldcA;gbkey=Gene;gene=ldcA;gene_biotype=protein_coding;locus_tag=IT767_03810
IT767_03815	emtA	992.614	-0.0865505	0.141824	1	1	CP064352.1	gene	814649	815260	+	ID=gene-IT767_03815;Name=emtA;gbkey=Gene;gene=emtA;gene_biotype=protein_coding;locus_tag=IT767_03815
IT767_03820	IT767_03820	12801.3	0.00784331	0.160494	1	1	CP064352.1	gene	815302	817422	-	ID=gene-IT767_03820;Name=IT767_03820;gbkey=Gene;gene_biotype=protein_coding;locus_tag=IT767_03820
IT767_03825	IT767_03825	2092.87	0.223257	0.156105	1	1	CP064352.1	gene	817674	819419	-	ID=gene-IT767_03825;Name=IT767_03825;gbkey=Gene;gene_biotype=protein_coding;locus_tag=IT767_03825
IT767_03830	IT767_03830	635.303	0.290294	0.190747	1	1	CP064352.1	gene	819804	821243	+	ID=gene-IT767_03830;Name=IT767_03830;gbkey=Gene;gene_biotype=protein_coding;locus_tag=IT767_03830
IT767_03835	IT767_03835	445.468	0.243088	0.185903	1	1	CP064352.1	gene	821237	822166	+	ID=gene-IT767_03835;Name=IT767_03835;gbkey=Gene;gene_biotype=protein_coding;locus_tag=IT767_03835
IT767_03840	IT767_03840	662.292	0.164793	0.160104	1	1	CP064352.1	gene	822163	822978	+	ID=gene-IT767_03840;Name=IT767_03840;gbkey=Gene;gene_biotype=protein_coding;locus_tag=IT767_03840
IT767_03845	IT767_03845	398.997	0.0961362	0.152332	1	1	CP064352.1	gene	822995	823741	+	ID=gene-IT767_03845;Name=IT767_03845;gbkey=Gene;gene_biotype=protein_coding;locus_tag=IT767_03845
IT767_03850	IT767_03850	655.713	0.378459	0.190525	1	1	CP064352.1	pseudogene	824221	825077	+	ID=gene-IT767_03850;Name=IT767_03850;gbkey=Gene;gene_biotype=pseudogene;locus_tag=IT767_03850;pseudo=true
IT767_03855	IT767_03855	602.187	0.112854	0.175283	1	1	CP064352.1	gene	825233	826219	+	ID=gene-IT767_03855;Name=IT767_03855;gbkey=Gene;gene_biotype=protein_coding;locus_tag=IT767_03855
IT767_03860	IT767_03860	446.432	0.0331082	0.160272	1	1	CP064352.1	gene	826212	827012	+	ID=gene-IT767_03860;Name=IT767_03860;gbkey=Gene;gene_biotype=protein_coding;locus_tag=IT767_03860
IT767_03865	IT767_03865	55.9215	0.17361	0.219408	1	1	CP064352.1	gene	827050	827172	-	ID=gene-IT767_03865;Name=IT767_03865;gbkey=Gene;gene_biotype=protein_coding;locus_tag=IT767_03865
IT767_03870	IT767_03870	127.545	0.254443	0.220813	1	1	CP064352.1	gene	827470	827613	-	ID=gene-IT767_03870;Name=IT767_03870;gbkey=Gene;gene_biotype=protein_coding;locus_tag=IT767_03870
IT767_03875	tdcA	353.943	0.287596	0.187586	1	1	CP064352.1	gene	827790	828731	+	ID=gene-IT767_03875;Name=tdcA;gbkey=Gene;gene=tdcA;gene_biotype=protein_coding;locus_tag=IT767_03875
IT767_03880	tdcB	419.68	0.131783	0.172572	1	1	CP064352.1	pseudogene	828825	829813	+	ID=gene-IT767_03880;Name=tdcB;gbkey=Gene;gene=tdcB;gene_biotype=pseudogene;locus_tag=IT767_03880;pseudo=true
IT767_03885	tdcC	296.492	0.260931	0.178871	1	1	CP064352.1	gene	829839	831170	+	ID=gene-IT767_03885;Name=tdcC;gbkey=Gene;gene=tdcC;gene_biotype=protein_coding;locus_tag=IT767_03885
IT767_03890	tdcD	760.517	0.155099	0.204522	1	1	CP064352.1	gene	831198	832406	+	ID=gene-IT767_03890;Name=tdcD;gbkey=Gene;gene=tdcD;gene_biotype=protein_coding;locus_tag=IT767_03890
IT767_03895	pflB	1068.42	0.158159	0.169628	1	1	CP064352.1	gene	832435	834729	+	ID=gene-IT767_03895;Name=pflB;gbkey=Gene;gene=pflB;gene_biotype=protein_coding;locus_tag=IT767_03895
IT767_03900	IT767_03900	218.846	0.308388	0.221805	1	1	CP064352.1	gene	834780	834926	-	ID=gene-IT767_03900;Name=IT767_03900;gbkey=Gene;gene_biotype=protein_coding;locus_tag=IT767_03900
IT767_03905	IT767_03905	378.839	0.161683	0.173645	1	1	CP064352.1	gene	835216	836274	+	ID=gene-IT767_03905;Name=IT767_03905;gbkey=Gene;gene_biotype=protein_coding;locus_tag=IT767_03905
IT767_03910	IT767_03910	332.3	0.239366	0.192012	1	1	CP064352.1	gene	836384	837298	+	ID=gene-IT767_03910;Name=IT767_03910;gbkey=Gene;gene_biotype=protein_coding;locus_tag=IT767_03910
IT767_03915	livM	870.468	0.24865	0.171837	1	1	CP064352.1	gene	837308	838594	+	ID=gene-IT767_03915;Name=livM;gbkey=Gene;gene=livM;gene_biotype=protein_coding;locus_tag=IT767_03915
IT767_03920	IT767_03920	983.505	0.213324	0.168773	1	1	CP064352.1	gene	838591	839466	+	ID=gene-IT767_03920;Name=IT767_03920;gbkey=Gene;gene_biotype=protein_coding;locus_tag=IT767_03920
IT767_03925	IT767_03925	538.334	0.151863	0.171509	1	1	CP064352.1	gene	839463	840182	+	ID=gene-IT767_03925;Name=IT767_03925;gbkey=Gene;gene_biotype=protein_coding;locus_tag=IT767_03925
IT767_03930	IT767_03930	1255.11	0.153923	0.159034	1	1	CP064352.1	gene	840188	841081	-	ID=gene-IT767_03930;Name=IT767_03930;gbkey=Gene;gene_biotype=protein_coding;locus_tag=IT767_03930
IT767_03935	pckA	3466.88	-0.166505	0.184806	1	1	CP064352.1	gene	841365	843008	+	ID=gene-IT767_03935;Name=pckA;gbkey=Gene;gene=pckA;gene_biotype=protein_coding;locus_tag=IT767_03935
IT767_03940	IT767_03940	462.202	-0.0613547	0.149297	1	1	CP064352.1	gene	843058	843534	-	ID=gene-IT767_03940;Name=IT767_03940;gbkey=Gene;gene_biotype=protein_coding;locus_tag=IT767_03940
IT767_03945	IT767_03945	666.351	0.0921157	0.150556	1	1	CP064352.1	gene	843633	844559	+	ID=gene-IT767_03945;Name=IT767_03945;gbkey=Gene;gene_biotype=protein_coding;locus_tag=IT767_03945
IT767_03950	IT767_03950	528.501	0.137695	0.179938	1	1	CP064352.1	gene	844863	846158	+	ID=gene-IT767_03950;Name=IT767_03950;gbkey=Gene;gene_biotype=protein_coding;locus_tag=IT767_03950
IT767_03955	IT767_03955	335.5	0.0642758	0.164111	1	1	CP064352.1	gene	846170	846979	+	ID=gene-IT767_03955;Name=IT767_03955;gbkey=Gene;gene_biotype=protein_coding;locus_tag=IT767_03955
IT767_03960	IT767_03960	672.47	-0.263665	0.167464	1	1	CP064352.1	gene	846954	847853	-	ID=gene-IT767_03960;Name=IT767_03960;gbkey=Gene;gene_biotype=protein_coding;locus_tag=IT767_03960
IT767_03965	IT767_03965	915.093	-0.191911	0.165384	1	1	CP064352.1	gene	847963	848445	-	ID=gene-IT767_03965;Name=IT767_03965;gbkey=Gene;gene_biotype=protein_coding;locus_tag=IT767_03965
IT767_03970	IT767_03970	523.843	-0.0266879	0.160701	1	1	CP064352.1	gene	848636	849334	+	ID=gene-IT767_03970;Name=IT767_03970;gbkey=Gene;gene_biotype=protein_coding;locus_tag=IT767_03970
IT767_03975	IT767_03975	1745.96	-0.128442	0.157148	1	1	CP064352.1	gene	849360	849899	-	ID=gene-IT767_03975;Name=IT767_03975;gbkey=Gene;gene_biotype=protein_coding;locus_tag=IT767_03975
IT767_03980	IT767_03980	335.339	-0.165946	0.170869	1	1	CP064352.1	gene	850014	850343	-	ID=gene-IT767_03980;Name=IT767_03980;gbkey=Gene;gene_biotype=protein_coding;locus_tag=IT767_03980
IT767_03985	tssK	445.726	-0.0386049	0.165653	1	1	CP064352.1	gene	850912	852252	+	ID=gene-IT767_03985;Name=tssK;gbkey=Gene;gene=tssK;gene_biotype=protein_coding;locus_tag=IT767_03985
IT767_03990	IT767_03990	563.27	0.194461	0.191855	1	1	CP064352.1	gene	852249	852902	+	ID=gene-IT767_03990;Name=IT767_03990;gbkey=Gene;gene_biotype=protein_coding;locus_tag=IT767_03990
IT767_03995	IT767_03995	928.462	0.0843786	0.178935	1	1	CP064352.1	gene	852906	854603	+	ID=gene-IT767_03995;Name=IT767_03995;gbkey=Gene;gene_biotype=protein_coding;locus_tag=IT767_03995
IT767_04000	IT767_04000	1524.87	0.150565	0.167952	1	1	CP064352.1	pseudogene	854787	854911	+	ID=gene-IT767_04000;Name=IT767_04000;gbkey=Gene;gene_biotype=pseudogene;locus_tag=IT767_04000;pseudo=true
IT767_04005	vgrG	2187.5	0.182584	0.173587	1	1	CP064352.1	gene	855062	857761	+	ID=gene-IT767_04005;Name=vgrG;gbkey=Gene;gene=vgrG;gene_biotype=protein_coding;locus_tag=IT767_04005
IT767_04010	IT767_04010	1623.7	0.115841	0.151859	1	1	CP064352.1	gene	857758	859635	+	ID=gene-IT767_04010;Name=IT767_04010;gbkey=Gene;gene_biotype=protein_coding;locus_tag=IT767_04010
IT767_04015	IT767_04015	1294.33	0.156585	0.163363	1	1	CP064352.1	gene	859635	860909	+	ID=gene-IT767_04015;Name=IT767_04015;gbkey=Gene;gene_biotype=protein_coding;locus_tag=IT767_04015
IT767_04020	IT767_04020	1372.31	0.137071	0.159411	1	1	CP064352.1	gene	860947	862014	+	ID=gene-IT767_04020;Name=IT767_04020;gbkey=Gene;gene_biotype=protein_coding;locus_tag=IT767_04020
IT767_04025	IT767_04025	2086.54	0.187427	0.17202	1	1	CP064352.1	gene	862183	864054	+	ID=gene-IT767_04025;Name=IT767_04025;gbkey=Gene;gene_biotype=protein_coding;locus_tag=IT767_04025
IT767_04030	IT767_04030	1579.5	0.197631	0.171295	1	1	CP064352.1	gene	864054	865325	+	ID=gene-IT767_04030;Name=IT767_04030;gbkey=Gene;gene_biotype=protein_coding;locus_tag=IT767_04030
IT767_04035	IT767_04035	1481.27	0.186529	0.166798	1	1	CP064352.1	pseudogene	865363	866643	+	ID=gene-IT767_04035;Name=IT767_04035;gbkey=Gene;gene_biotype=pseudogene;locus_tag=IT767_04035;pseudo=true
IT767_04040	IT767_04040	823.433	0.117825	0.159285	1	1	CP064352.1	gene	866690	867745	+	ID=gene-IT767_04040;Name=IT767_04040;gbkey=Gene;gene_biotype=protein_coding;locus_tag=IT767_04040
IT767_04045	IT767_04045	1548.6	0.138533	0.167127	1	1	CP064352.1	gene	867960	868937	+	ID=gene-IT767_04045;Name=IT767_04045;gbkey=Gene;gene_biotype=protein_coding;locus_tag=IT767_04045
IT767_04050	IT767_04050	131.333	0.192149	0.19086	1	1	CP064352.1	gene	869027	869290	+	ID=gene-IT767_04050;Name=IT767_04050;gbkey=Gene;gene_biotype=protein_coding;locus_tag=IT767_04050
IT767_04055	IT767_04055	527.094	0.0596542	0.149518	1	1	CP064352.1	gene	869410	870555	+	ID=gene-IT767_04055;Name=IT767_04055;gbkey=Gene;gene_biotype=protein_coding;locus_tag=IT767_04055
IT767_04060	IT767_04060	2717.9	0.181456	0.164431	1	1	CP064352.1	gene	870661	874056	+	ID=gene-IT767_04060;Name=IT767_04060;gbkey=Gene;gene_biotype=protein_coding;locus_tag=IT767_04060
IT767_04065	tssF	655.696	0.135043	0.161792	1	1	CP064352.1	gene	874190	875953	+	ID=gene-IT767_04065;Name=tssF;gbkey=Gene;gene=tssF;gene_biotype=protein_coding;locus_tag=IT767_04065
IT767_04070	tssG	334.913	0.0893535	0.1801	1	1	CP064352.1	gene	875983	876999	+	ID=gene-IT767_04070;Name=tssG;gbkey=Gene;gene=tssG;gene_biotype=protein_coding;locus_tag=IT767_04070
IT767_04075	tssJ	124.164	0.124977	0.178787	1	1	CP064352.1	gene	876980	877516	+	ID=gene-IT767_04075;Name=tssJ;gbkey=Gene;gene=tssJ;gene_biotype=protein_coding;locus_tag=IT767_04075
IT767_04080	tssE	139.485	0.0638967	0.170507	1	1	CP064352.1	gene	877519	877962	+	ID=gene-IT767_04080;Name=tssE;gbkey=Gene;gene=tssE;gene_biotype=protein_coding;locus_tag=IT767_04080
IT767_04085	IT767_04085	569.457	0.0147214	0.171879	1	1	CP064352.1	gene	877982	879397	+	ID=gene-IT767_04085;Name=IT767_04085;gbkey=Gene;gene_biotype=protein_coding;locus_tag=IT767_04085
IT767_04090	IT767_04090	531.458	0.414634	0.203949	1	1	CP064352.1	gene	879529	880443	+	ID=gene-IT767_04090;Name=IT767_04090;gbkey=Gene;gene_biotype=protein_coding;locus_tag=IT767_04090
IT767_04095	IT767_04095	240.552	0.386108	0.213158	1	1	CP064352.1	gene	880527	880856	+	ID=gene-IT767_04095;Name=IT767_04095;gbkey=Gene;gene_biotype=protein_coding;locus_tag=IT767_04095
IT767_04100	ychF	5758.54	-0.697298	0.215291	0.308307	1	CP064352.1	gene	880939	882030	-	ID=gene-IT767_04100;Name=ychF;gbkey=Gene;gene=ychF;gene_biotype=protein_coding;locus_tag=IT767_04100
IT767_04105	pth	965.329	-0.225883	0.185492	1	1	CP064352.1	gene	882148	882732	-	ID=gene-IT767_04105;Name=pth;gbkey=Gene;gene=pth;gene_biotype=protein_coding;locus_tag=IT767_04105
IT767_04110	ychH	689.964	1.27118	0.192368	9.83689e-05	0.0253742	CP064352.1	gene	883005	883280	+	ID=gene-IT767_04110;Name=ychH;gbkey=Gene;gene=ychH;gene_biotype=protein_coding;locus_tag=IT767_04110
IT767_04115	IT767_04115	839.01	0.00697607	0.141419	1	1	CP064352.1	gene	883501	884547	+	ID=gene-IT767_04115;Name=IT767_04115;gbkey=Gene;gene_biotype=protein_coding;locus_tag=IT767_04115
IT767_04120	dauA	984.564	-0.433416	0.185685	1	1	CP064352.1	gene	884548	886227	-	ID=gene-IT767_04120;Name=dauA;gbkey=Gene;gene=dauA;gene_biotype=protein_coding;locus_tag=IT767_04120
IT767_04125	prs	18189.9	-0.608694	0.213579	0.530325	1	CP064352.1	gene	886352	887299	-	ID=gene-IT767_04125;Name=prs;gbkey=Gene;gene=prs;gene_biotype=protein_coding;locus_tag=IT767_04125
IT767_04130	ispE	2334.61	-0.511006	0.214996	0.851089	1	CP064352.1	gene	887483	888331	-	ID=gene-IT767_04130;Name=ispE;gbkey=Gene;gene=ispE;gene_biotype=protein_coding;locus_tag=IT767_04130
IT767_04135	lolB	1022.55	-0.144513	0.163394	1	1	CP064352.1	gene	888331	888942	-	ID=gene-IT767_04135;Name=lolB;gbkey=Gene;gene=lolB;gene_biotype=protein_coding;locus_tag=IT767_04135
IT767_04140	hemA	4025.5	-0.522111	0.219365	0.798458	1	CP064352.1	gene	889213	890469	+	ID=gene-IT767_04140;Name=hemA;gbkey=Gene;gene=hemA;gene_biotype=protein_coding;locus_tag=IT767_04140
IT767_04145	prfA	2907.57	-0.717356	0.197482	0.258345	1	CP064352.1	gene	890512	891594	+	ID=gene-IT767_04145;Name=prfA;gbkey=Gene;gene=prfA;gene_biotype=protein_coding;locus_tag=IT767_04145
IT767_04150	prmC	1349.48	-0.68067	0.19396	0.341827	1	CP064352.1	gene	891594	892442	+	ID=gene-IT767_04150;Name=prmC;gbkey=Gene;gene=prmC;gene_biotype=protein_coding;locus_tag=IT767_04150
IT767_04155	IT767_04155	781.017	-0.359447	0.184081	1	1	CP064352.1	gene	892442	892834	+	ID=gene-IT767_04155;Name=IT767_04155;gbkey=Gene;gene_biotype=protein_coding;locus_tag=IT767_04155
IT767_04160	IT767_04160	2159.53	-0.518	0.1904	0.901663	1	CP064352.1	gene	892838	893650	+	ID=gene-IT767_04160;Name=IT767_04160;gbkey=Gene;gene_biotype=protein_coding;locus_tag=IT767_04160
IT767_04165	kdsA	3582.05	-0.384566	0.201603	1	1	CP064352.1	gene	893690	894544	+	ID=gene-IT767_04165;Name=kdsA;gbkey=Gene;gene=kdsA;gene_biotype=protein_coding;locus_tag=IT767_04165
IT767_04170	chaA	524.546	0.119132	0.165303	1	1	CP064352.1	gene	894631	895731	-	ID=gene-IT767_04170;Name=chaA;gbkey=Gene;gene=chaA;gene_biotype=protein_coding;locus_tag=IT767_04170
IT767_04175	chaB	447.766	0.900991	0.214699	0.055482	1	CP064352.1	gene	895995	896225	+	ID=gene-IT767_04175;Name=chaB;gbkey=Gene;gene=chaB;gene_biotype=protein_coding;locus_tag=IT767_04175
IT767_04180	IT767_04180	1442.52	-0.00826209	0.145225	1	1	CP064352.1	gene	896362	897042	+	ID=gene-IT767_04180;Name=IT767_04180;gbkey=Gene;gene_biotype=protein_coding;locus_tag=IT767_04180
IT767_04185	IT767_04185	1620.18	0.0167965	0.164516	1	1	CP064352.1	gene	897260	897502	-	ID=gene-IT767_04185;Name=IT767_04185;gbkey=Gene;gene_biotype=protein_coding;locus_tag=IT767_04185
IT767_04190	IT767_04190	821.969	-0.0909923	0.169905	1	1	CP064352.1	gene	897740	898093	-	ID=gene-IT767_04190;Name=IT767_04190;gbkey=Gene;gene_biotype=protein_coding;locus_tag=IT767_04190
IT767_04195	IT767_04195	526.948	0.125634	0.172366	1	1	CP064352.1	gene	898161	899342	+	ID=gene-IT767_04195;Name=IT767_04195;gbkey=Gene;gene_biotype=protein_coding;locus_tag=IT767_04195
IT767_04200	IT767_04200	425.532	0.102419	0.171247	1	1	CP064352.1	gene	899585	900841	+	ID=gene-IT767_04200;Name=IT767_04200;gbkey=Gene;gene_biotype=protein_coding;locus_tag=IT767_04200
IT767_04205	ntrB	367.983	0.0198773	0.173997	1	1	CP064352.1	gene	900843	901727	+	ID=gene-IT767_04205;Name=ntrB;gbkey=Gene;gene=ntrB;gene_biotype=protein_coding;locus_tag=IT767_04205
IT767_04210	IT767_04210	176.358	0.0386912	0.16662	1	1	CP064352.1	gene	901737	902525	+	ID=gene-IT767_04210;Name=IT767_04210;gbkey=Gene;gene_biotype=protein_coding;locus_tag=IT767_04210
IT767_04215	nirD	2325.27	0.130137	0.172267	1	1	CP064352.1	gene	902536	906603	+	ID=gene-IT767_04215;Name=nirD;gbkey=Gene;gene=nirD;gene_biotype=protein_coding;locus_tag=IT767_04215
IT767_04220	IT767_04220	2120.82	0.151375	0.177331	1	1	CP064352.1	gene	906603	909203	+	ID=gene-IT767_04220;Name=IT767_04220;gbkey=Gene;gene_biotype=protein_coding;locus_tag=IT767_04220
IT767_04225	IT767_04225	2783.58	-0.219425	0.160589	1	1	CP064352.1	gene	909355	910737	+	ID=gene-IT767_04225;Name=IT767_04225;gbkey=Gene;gene_biotype=protein_coding;locus_tag=IT767_04225
IT767_04230	narL	1091.08	-0.0705378	0.159848	1	1	CP064352.1	gene	910734	911384	-	ID=gene-IT767_04230;Name=narL;gbkey=Gene;gene=narL;gene_biotype=protein_coding;locus_tag=IT767_04230
IT767_04235	narX	1166.25	-0.192796	0.161604	1	1	CP064352.1	gene	911395	913173	-	ID=gene-IT767_04235;Name=narX;gbkey=Gene;gene=narX;gene_biotype=protein_coding;locus_tag=IT767_04235
IT767_04240	IT767_04240	3160.37	-0.0638677	0.162089	1	1	CP064352.1	gene	913485	914873	+	ID=gene-IT767_04240;Name=IT767_04240;gbkey=Gene;gene_biotype=protein_coding;locus_tag=IT767_04240
IT767_04245	IT767_04245	62.9973	-0.023381	0.186312	1	1	CP064352.1	gene	914999	915112	+	ID=gene-IT767_04245;Name=IT767_04245;gbkey=Gene;gene_biotype=protein_coding;locus_tag=IT767_04245
IT767_04250	IT767_04250	1827.65	0.192829	0.153515	1	1	CP064352.1	gene	915279	919022	+	ID=gene-IT767_04250;Name=IT767_04250;gbkey=Gene;gene_biotype=protein_coding;locus_tag=IT767_04250
IT767_04255	narH	1402.65	0.229246	0.155941	1	1	CP064352.1	gene	919019	920554	+	ID=gene-IT767_04255;Name=narH;gbkey=Gene;gene=narH;gene_biotype=protein_coding;locus_tag=IT767_04255
IT767_04260	narJ	475.214	0.056938	0.154776	1	1	CP064352.1	gene	920551	921261	+	ID=gene-IT767_04260;Name=narJ;gbkey=Gene;gene=narJ;gene_biotype=protein_coding;locus_tag=IT767_04260
IT767_04265	narI	486.035	-0.192748	0.179006	1	1	CP064352.1	gene	921261	921938	+	ID=gene-IT767_04265;Name=narI;gbkey=Gene;gene=narI;gene_biotype=protein_coding;locus_tag=IT767_04265
IT767_04270	IT767_04270	486.22	0.16399	0.163959	1	1	CP064352.1	gene	921935	922831	-	ID=gene-IT767_04270;Name=IT767_04270;gbkey=Gene;gene_biotype=protein_coding;locus_tag=IT767_04270
IT767_04275	IT767_04275	798.42	0.177423	0.160109	1	1	CP064352.1	gene	922939	923382	+	ID=gene-IT767_04275;Name=IT767_04275;gbkey=Gene;gene_biotype=protein_coding;locus_tag=IT767_04275
IT767_04280	IT767_04280	591.455	-0.354515	0.177386	1	1	CP064352.1	gene	923497	923627	-	ID=gene-IT767_04280;Name=IT767_04280;gbkey=Gene;gene_biotype=ncRNA;locus_tag=IT767_04280
IT767_04285	IT767_04285	1194.58	-0.488958	0.187602	1	1	CP064352.1	gene	923671	923755	-	ID=gene-IT767_04285;Name=IT767_04285;gbkey=Gene;gene_biotype=tRNA;locus_tag=IT767_04285
IT767_04290	IT767_04290	2832.41	-0.665735	0.219544	0.377853	1	CP064352.1	gene	923795	923927	-	ID=gene-IT767_04290;Name=IT767_04290;gbkey=Gene;gene_biotype=ncRNA;locus_tag=IT767_04290
IT767_04295	IT767_04295	1830	-0.332826	0.188832	1	1	CP064352.1	gene	923971	924055	-	ID=gene-IT767_04295;Name=IT767_04295;gbkey=Gene;gene_biotype=tRNA;locus_tag=IT767_04295
IT767_04300	purU	4145.32	-0.407806	0.195772	1	1	CP064352.1	gene	924215	925057	-	ID=gene-IT767_04300;Name=purU;gbkey=Gene;gene=purU;gene_biotype=protein_coding;locus_tag=IT767_04300
IT767_04305	IT767_04305	1236.37	-0.3386	0.188505	1	1	CP064352.1	gene	925100	925558	-	ID=gene-IT767_04305;Name=IT767_04305;gbkey=Gene;gene_biotype=protein_coding;locus_tag=IT767_04305
IT767_04310	rssA	2617.39	-0.291111	0.183122	1	1	CP064352.1	gene	925671	926573	+	ID=gene-IT767_04310;Name=rssA;gbkey=Gene;gene=rssA;gene_biotype=protein_coding;locus_tag=IT767_04310
IT767_04315	rssB	2912.9	-0.245778	0.165233	1	1	CP064352.1	gene	926663	927676	+	ID=gene-IT767_04315;Name=rssB;gbkey=Gene;gene=rssB;gene_biotype=protein_coding;locus_tag=IT767_04315
IT767_04320	galU	29609.4	-0.819444	0.246343	0.134303	1	CP064352.1	gene	927874	928776	+	ID=gene-IT767_04320;Name=galU;gbkey=Gene;gene=galU;gene_biotype=protein_coding;locus_tag=IT767_04320
IT767_04325	hns	16060.3	-0.0830586	0.165919	1	1	CP064352.1	gene	928898	929305	-	ID=gene-IT767_04325;Name=hns;gbkey=Gene;gene=hns;gene_biotype=protein_coding;locus_tag=IT767_04325
IT767_04330	IT767_04330	33.0807	-0.0923591	0.21316	1	1	CP064352.1	gene	929728	929859	-	ID=gene-IT767_04330;Name=IT767_04330;gbkey=Gene;gene_biotype=protein_coding;locus_tag=IT767_04330
IT767_04335	tdk	1139.92	-0.272675	0.183444	1	1	CP064352.1	gene	929867	930484	+	ID=gene-IT767_04335;Name=tdk;gbkey=Gene;gene=tdk;gene_biotype=protein_coding;locus_tag=IT767_04335
IT767_04340	adhE	45943.2	0.726748	0.22024	0.264986	1	CP064352.1	gene	930632	933307	-	ID=gene-IT767_04340;Name=adhE;gbkey=Gene;gene=adhE;gene_biotype=protein_coding;gene_synonym=adhC;locus_tag=IT767_04340
IT767_04345	IT767_04345	58.5741	0.13481	0.206104	1	1	CP064352.1	gene	933385	933600	+	ID=gene-IT767_04345;Name=IT767_04345;gbkey=Gene;gene_biotype=protein_coding;locus_tag=IT767_04345
IT767_04350	IT767_04350	381.578	-0.0246872	0.145852	1	1	CP064352.1	gene	933784	934431	+	ID=gene-IT767_04350;Name=IT767_04350;gbkey=Gene;gene_biotype=protein_coding;locus_tag=IT767_04350
IT767_04355	oppA	7923.18	0.13677	0.175497	1	1	CP064352.1	gene	935169	936803	+	ID=gene-IT767_04355;Name=oppA;gbkey=Gene;gene=oppA;gene_biotype=protein_coding;locus_tag=IT767_04355
IT767_04360	oppB	668.746	0.0871863	0.159713	1	1	CP064352.1	gene	936889	937809	+	ID=gene-IT767_04360;Name=oppB;gbkey=Gene;gene=oppB;gene_biotype=protein_coding;locus_tag=IT767_04360
IT767_04365	oppC	459.694	-0.0508898	0.150725	1	1	CP064352.1	gene	937824	938732	+	ID=gene-IT767_04365;Name=oppC;gbkey=Gene;gene=oppC;gene_biotype=protein_coding;locus_tag=IT767_04365
IT767_04370	IT767_04370	553.418	-0.134943	0.168704	1	1	CP064352.1	gene	938744	939757	+	ID=gene-IT767_04370;Name=IT767_04370;gbkey=Gene;gene_biotype=protein_coding;locus_tag=IT767_04370
IT767_04375	oppF	652.417	-0.129852	0.150516	1	1	CP064352.1	gene	939754	940758	+	ID=gene-IT767_04375;Name=oppF;gbkey=Gene;gene=oppF;gene_biotype=protein_coding;locus_tag=IT767_04375
IT767_04380	IT767_04380	496.031	-0.120495	0.15243	1	1	CP064352.1	gene	940813	941640	+	ID=gene-IT767_04380;Name=IT767_04380;gbkey=Gene;gene_biotype=protein_coding;locus_tag=IT767_04380
IT767_04385	IT767_04385	1276.64	-0.4784	0.222307	0.937567	1	CP064352.1	gene	941703	942032	-	ID=gene-IT767_04385;Name=IT767_04385;gbkey=Gene;gene_biotype=protein_coding;locus_tag=IT767_04385
IT767_04390	cls	1606.32	-0.0847854	0.152895	1	1	CP064352.1	gene	942067	943527	-	ID=gene-IT767_04390;Name=cls;gbkey=Gene;gene=cls;gene_biotype=protein_coding;locus_tag=IT767_04390
IT767_04395	IT767_04395	549.687	-0.456996	0.216283	1	1	CP064352.1	gene	943671	943844	+	ID=gene-IT767_04395;Name=IT767_04395;gbkey=Gene;gene_biotype=protein_coding;locus_tag=IT767_04395
IT767_04400	IT767_04400	481.988	0.0183734	0.145426	1	1	CP064352.1	gene	944330	944977	-	ID=gene-IT767_04400;Name=IT767_04400;gbkey=Gene;gene_biotype=protein_coding;locus_tag=IT767_04400
IT767_04405	IT767_04405	277.536	-0.149089	0.185659	1	1	CP064352.1	gene	945406	945546	-	ID=gene-IT767_04405;Name=IT767_04405;gbkey=Gene;gene_biotype=protein_coding;locus_tag=IT767_04405
IT767_04410	IT767_04410	2176.2	-0.328589	0.203825	1	1	CP064352.1	gene	945659	945955	-	ID=gene-IT767_04410;Name=IT767_04410;gbkey=Gene;gene_biotype=protein_coding;locus_tag=IT767_04410
IT767_04415	tonB	4857.87	-0.255407	0.188893	1	1	CP064352.1	gene	946124	946912	+	ID=gene-IT767_04415;Name=tonB;gbkey=Gene;gene=tonB;gene_biotype=protein_coding;locus_tag=IT767_04415
IT767_04420	IT767_04420	1153.71	0.81585	0.241009	0.141143	1	CP064352.1	gene	946956	947828	-	ID=gene-IT767_04420;Name=IT767_04420;gbkey=Gene;gene_biotype=protein_coding;locus_tag=IT767_04420
IT767_04425	ghoS	841.95	0.388593	0.181241	1	1	CP064352.1	gene	947934	948218	-	ID=gene-IT767_04425;Name=ghoS;gbkey=Gene;gene=ghoS;gene_biotype=protein_coding;locus_tag=IT767_04425
IT767_04430	pfkB	1351.78	0.136427	0.162923	1	1	CP064352.1	gene	948313	949245	-	ID=gene-IT767_04430;Name=pfkB;gbkey=Gene;gene=pfkB;gene_biotype=protein_coding;locus_tag=IT767_04430
IT767_04435	IT767_04435	1733.56	-0.990263	0.202387	0.0151874	1	CP064352.1	gene	949602	950360	+	ID=gene-IT767_04435;Name=IT767_04435;gbkey=Gene;gene_biotype=protein_coding;locus_tag=IT767_04435
IT767_04440	IT767_04440	236.759	-0.278527	0.202443	1	1	CP064352.1	gene	950632	950865	+	ID=gene-IT767_04440;Name=IT767_04440;gbkey=Gene;gene_biotype=protein_coding;locus_tag=IT767_04440
IT767_04445	thrS	36646.2	-0.41476	0.193105	1	1	CP064352.1	gene	951297	953225	+	ID=gene-IT767_04445;Name=thrS;gbkey=Gene;gene=thrS;gene_biotype=protein_coding;locus_tag=IT767_04445
IT767_04450	infC	77699.5	-0.714753	0.199184	0.264384	1	CP064352.1	gene	953229	953771	+	ID=gene-IT767_04450;Name=infC;gbkey=Gene;gene=infC;gene_biotype=protein_coding;locus_tag=IT767_04450
IT767_04455	rpmI	75299.6	-0.68537	0.202013	0.32176	1	CP064352.1	gene	953864	954061	+	ID=gene-IT767_04455;Name=rpmI;gbkey=Gene;gene=rpmI;gene_biotype=protein_coding;locus_tag=IT767_04455
IT767_04460	rplT	72917.5	-1.0681	0.225296	0.00938226	0.864341	CP064352.1	gene	954112	954468	+	ID=gene-IT767_04460;Name=rplT;gbkey=Gene;gene=rplT;gene_biotype=protein_coding;locus_tag=IT767_04460
IT767_04465	pheM	187.265	-0.775804	0.253476	0.188959	1	CP064352.1	gene	954592	954636	+	ID=gene-IT767_04465;Name=pheM;gbkey=Gene;gene=pheM;gene_biotype=protein_coding;locus_tag=IT767_04465
IT767_04470	pheS	3581.99	-0.417068	0.197207	1	1	CP064352.1	gene	954775	955758	+	ID=gene-IT767_04470;Name=pheS;gbkey=Gene;gene=pheS;gene_biotype=protein_coding;locus_tag=IT767_04470
IT767_04475	pheT	7784.07	-0.403506	0.202157	1	1	CP064352.1	gene	955774	958161	+	ID=gene-IT767_04475;Name=pheT;gbkey=Gene;gene=pheT;gene_biotype=protein_coding;locus_tag=IT767_04475
IT767_04480	ihfA	6214.25	-0.0885027	0.166576	1	1	CP064352.1	gene	958166	958465	+	ID=gene-IT767_04480;Name=ihfA;gbkey=Gene;gene=ihfA;gene_biotype=protein_coding;locus_tag=IT767_04480
IT767_04485	IT767_04485	248.069	0.0287045	0.160048	1	1	CP064352.1	gene	958518	958871	-	ID=gene-IT767_04485;Name=IT767_04485;gbkey=Gene;gene_biotype=protein_coding;locus_tag=IT767_04485
IT767_04490	IT767_04490	420.783	-0.013608	0.156643	1	1	CP064352.1	gene	958868	960121	-	ID=gene-IT767_04490;Name=IT767_04490;gbkey=Gene;gene_biotype=protein_coding;locus_tag=IT767_04490
IT767_04495	IT767_04495	290.533	0.056434	0.151586	1	1	CP064352.1	gene	960171	961085	-	ID=gene-IT767_04495;Name=IT767_04495;gbkey=Gene;gene_biotype=protein_coding;locus_tag=IT767_04495
IT767_04500	IT767_04500	594.679	0.16832	0.165348	1	1	CP064352.1	gene	961366	962799	+	ID=gene-IT767_04500;Name=IT767_04500;gbkey=Gene;gene_biotype=protein_coding;locus_tag=IT767_04500
IT767_04505	btuC	732.358	-0.283826	0.178013	1	1	CP064352.1	pseudogene	962921	963906	+	ID=gene-IT767_04505;Name=btuC;gbkey=Gene;gene=btuC;gene_biotype=pseudogene;locus_tag=IT767_04505;pseudo=true
IT767_04510	IT767_04510	1454.38	-0.108176	0.151361	1	1	CP064352.1	gene	963943	964743	-	ID=gene-IT767_04510;Name=IT767_04510;gbkey=Gene;gene_biotype=protein_coding;locus_tag=IT767_04510
IT767_04515	IT767_04515	1146.75	-0.0537388	0.160565	1	1	CP064352.1	gene	964980	965531	+	ID=gene-IT767_04515;Name=IT767_04515;gbkey=Gene;gene_biotype=protein_coding;locus_tag=IT767_04515
IT767_04520	btuD	1284.52	-0.0376475	0.14373	1	1	CP064352.1	gene	965531	966280	+	ID=gene-IT767_04520;Name=btuD;gbkey=Gene;gene=btuD;gene_biotype=protein_coding;locus_tag=IT767_04520
IT767_04525	IT767_04525	681.062	-0.144126	0.167142	1	1	CP064352.1	gene	966362	966826	+	ID=gene-IT767_04525;Name=IT767_04525;gbkey=Gene;gene_biotype=protein_coding;locus_tag=IT767_04525
IT767_04530	IT767_04530	1610.02	-0.244631	0.168091	1	1	CP064352.1	gene	966940	968382	+	ID=gene-IT767_04530;Name=IT767_04530;gbkey=Gene;gene_biotype=protein_coding;locus_tag=IT767_04530
IT767_04535	hemP	1939.64	-0.257292	0.202564	1	1	CP064352.1	gene	968412	968639	-	ID=gene-IT767_04535;Name=hemP;gbkey=Gene;gene=hemP;gene_biotype=protein_coding;locus_tag=IT767_04535
IT767_04540	aroH	5158.01	0.112859	0.154185	1	1	CP064352.1	gene	968747	969793	-	ID=gene-IT767_04540;Name=aroH;gbkey=Gene;gene=aroH;gene_biotype=protein_coding;locus_tag=IT767_04540
IT767_04545	IT767_04545	1318.11	0.0789119	0.158881	1	1	CP064352.1	gene	969948	970781	-	ID=gene-IT767_04545;Name=IT767_04545;gbkey=Gene;gene_biotype=protein_coding;locus_tag=IT767_04545
IT767_04550	IT767_04550	75.3753	-0.118292	0.195608	1	1	CP064352.1	gene	970926	971045	-	ID=gene-IT767_04550;Name=IT767_04550;gbkey=Gene;gene_biotype=protein_coding;locus_tag=IT767_04550
IT767_04555	ppsA	15731.8	-0.282658	0.207418	1	1	CP064352.1	gene	971121	973499	+	ID=gene-IT767_04555;Name=ppsA;gbkey=Gene;gene=ppsA;gene_biotype=protein_coding;locus_tag=IT767_04555
IT767_04560	IT767_04560	684.492	0.182244	0.177295	1	1	CP064352.1	gene	973888	974517	+	ID=gene-IT767_04560;Name=IT767_04560;gbkey=Gene;gene_biotype=protein_coding;locus_tag=IT767_04560
IT767_04565	rprA	45.1616	0.0420922	0.192389	1	1	CP064352.1	gene	974554	974661	-	ID=gene-IT767_04565;Name=rprA;gbkey=Gene;gene=rprA;gene_biotype=antisense_RNA;locus_tag=IT767_04565
IT767_04570	ydiK	432.712	-0.147851	0.158226	1	1	CP064352.1	gene	974848	975960	-	ID=gene-IT767_04570;Name=ydiK;gbkey=Gene;gene=ydiK;gene_biotype=protein_coding;locus_tag=IT767_04570
IT767_04575	IT767_04575	4057.05	-0.200011	0.172138	1	1	CP064352.1	gene	976179	979235	+	ID=gene-IT767_04575;Name=IT767_04575;gbkey=Gene;gene_biotype=protein_coding;locus_tag=IT767_04575
IT767_04580	menI	808.978	-0.324493	0.189348	1	1	CP064352.1	gene	979232	979642	+	ID=gene-IT767_04580;Name=menI;gbkey=Gene;gene=menI;gene_biotype=protein_coding;locus_tag=IT767_04580
IT767_04585	IT767_04585	2926.91	-0.154481	0.182223	1	1	CP064352.1	gene	979847	980095	+	ID=gene-IT767_04585;Name=IT767_04585;gbkey=Gene;gene_biotype=protein_coding;locus_tag=IT767_04585
IT767_04590	IT767_04590	336.389	-0.0571115	0.155613	1	1	CP064352.1	gene	980193	980513	-	ID=gene-IT767_04590;Name=IT767_04590;gbkey=Gene;gene_biotype=protein_coding;locus_tag=IT767_04590
IT767_04595	IT767_04595	441.271	1.05085	0.205215	0.00771337	0.736913	CP064352.1	gene	981097	982077	+	ID=gene-IT767_04595;Name=IT767_04595;gbkey=Gene;gene_biotype=protein_coding;locus_tag=IT767_04595
IT767_04600	IT767_04600	890.783	0.750055	0.183401	0.190277	1	CP064352.1	gene	982101	983132	+	ID=gene-IT767_04600;Name=IT767_04600;gbkey=Gene;gene_biotype=protein_coding;locus_tag=IT767_04600
IT767_04605	IT767_04605	941.364	-0.610207	0.19665	0.546633	1	CP064352.1	gene	983215	984402	-	ID=gene-IT767_04605;Name=IT767_04605;gbkey=Gene;gene_biotype=protein_coding;locus_tag=IT767_04605
IT767_04610	IT767_04610	1411.11	-0.794191	0.201563	0.135437	1	CP064352.1	gene	984459	985220	-	ID=gene-IT767_04610;Name=IT767_04610;gbkey=Gene;gene_biotype=protein_coding;locus_tag=IT767_04610
IT767_04615	IT767_04615	1377.48	-0.731344	0.192942	0.227807	1	CP064352.1	gene	985220	986257	-	ID=gene-IT767_04615;Name=IT767_04615;gbkey=Gene;gene_biotype=protein_coding;locus_tag=IT767_04615
IT767_04620	IT767_04620	2164.06	-0.399097	0.190836	1	1	CP064352.1	gene	986257	987255	-	ID=gene-IT767_04620;Name=IT767_04620;gbkey=Gene;gene_biotype=protein_coding;locus_tag=IT767_04620
IT767_04625	IT767_04625	630.109	-0.0591372	0.150246	1	1	CP064352.1	gene	987414	988325	-	ID=gene-IT767_04625;Name=IT767_04625;gbkey=Gene;gene_biotype=protein_coding;locus_tag=IT767_04625
IT767_04630	IT767_04630	852.472	0.090031	0.159388	1	1	CP064352.1	gene	988422	989417	+	ID=gene-IT767_04630;Name=IT767_04630;gbkey=Gene;gene_biotype=protein_coding;locus_tag=IT767_04630
IT767_04635	IT767_04635	797.271	-0.260513	0.177943	1	1	CP064352.1	gene	989591	990127	+	ID=gene-IT767_04635;Name=IT767_04635;gbkey=Gene;gene_biotype=protein_coding;locus_tag=IT767_04635
IT767_04640	IT767_04640	714.089	-0.219268	0.195056	1	1	CP064352.1	gene	990202	991311	+	ID=gene-IT767_04640;Name=IT767_04640;gbkey=Gene;gene_biotype=protein_coding;locus_tag=IT767_04640
IT767_04645	IT767_04645	1601.81	0.0313191	0.140727	1	1	CP064352.1	gene	991308	994400	+	ID=gene-IT767_04645;Name=IT767_04645;gbkey=Gene;gene_biotype=protein_coding;locus_tag=IT767_04645
IT767_04650	lldD	759.907	0.304978	0.168604	1	1	CP064352.1	gene	994456	995640	-	ID=gene-IT767_04650;Name=lldD;gbkey=Gene;gene=lldD;gene_biotype=protein_coding;locus_tag=IT767_04650
IT767_04655	IT767_04655	518.227	-0.00869332	0.152978	1	1	CP064352.1	gene	995895	996527	-	ID=gene-IT767_04655;Name=IT767_04655;gbkey=Gene;gene_biotype=protein_coding;locus_tag=IT767_04655
IT767_04660	IT767_04660	239.19	0.13289	0.164484	1	1	CP064352.1	gene	996524	996919	-	ID=gene-IT767_04660;Name=IT767_04660;gbkey=Gene;gene_biotype=protein_coding;locus_tag=IT767_04660
IT767_04665	IT767_04665	73.0679	0.0537885	0.184413	1	1	CP064352.1	gene	997020	997157	-	ID=gene-IT767_04665;Name=IT767_04665;gbkey=Gene;gene_biotype=protein_coding;locus_tag=IT767_04665
IT767_04670	IT767_04670	426.463	0.206086	0.163071	1	1	CP064352.1	gene	997156	997353	+	ID=gene-IT767_04670;Name=IT767_04670;gbkey=Gene;gene_biotype=protein_coding;locus_tag=IT767_04670
IT767_04675	sufA	832.601	0.117753	0.17794	1	1	CP064352.1	gene	997761	998138	+	ID=gene-IT767_04675;Name=sufA;gbkey=Gene;gene=sufA;gene_biotype=protein_coding;locus_tag=IT767_04675
IT767_04680	sufB	3096.31	0.117136	0.174337	1	1	CP064352.1	gene	998141	999628	+	ID=gene-IT767_04680;Name=sufB;gbkey=Gene;gene=sufB;gene_biotype=protein_coding;locus_tag=IT767_04680
IT767_04685	sufC	1574.08	0.0710949	0.156647	1	1	CP064352.1	gene	999645	1000391	+	ID=gene-IT767_04685;Name=sufC;gbkey=Gene;gene=sufC;gene_biotype=protein_coding;locus_tag=IT767_04685
IT767_04690	sufD	2115.13	-0.121331	0.168884	1	1	CP064352.1	gene	1000366	1001640	+	ID=gene-IT767_04690;Name=sufD;gbkey=Gene;gene=sufD;gene_biotype=protein_coding;locus_tag=IT767_04690
IT767_04695	sufS	1797.66	-0.152133	0.169397	1	1	CP064352.1	gene	1001637	1002857	+	ID=gene-IT767_04695;Name=sufS;gbkey=Gene;gene=sufS;gene_biotype=protein_coding;locus_tag=IT767_04695
IT767_04700	sufE	994.274	-0.0376188	0.151113	1	1	CP064352.1	gene	1002869	1003285	+	ID=gene-IT767_04700;Name=sufE;gbkey=Gene;gene=sufE;gene_biotype=protein_coding;locus_tag=IT767_04700
IT767_04705	IT767_04705	1993.38	0.499496	0.226461	0.851935	1	CP064352.1	gene	1003385	1004371	+	ID=gene-IT767_04705;Name=IT767_04705;gbkey=Gene;gene_biotype=protein_coding;locus_tag=IT767_04705
IT767_04710	IT767_04710	184198	-0.760238	0.241334	0.203441	1	CP064352.1	gene	1004433	1004669	-	ID=gene-IT767_04710;Name=IT767_04710;gbkey=Gene;gene_biotype=protein_coding;locus_tag=IT767_04710
IT767_04715	pykF	24563.8	-0.361988	0.21055	1	1	CP064352.1	gene	1004982	1006394	-	ID=gene-IT767_04715;Name=pykF;gbkey=Gene;gene=pykF;gene_biotype=protein_coding;locus_tag=IT767_04715
IT767_04720	IT767_04720	89.4657	0.22674	0.216167	1	1	CP064352.1	gene	1006532	1006663	+	ID=gene-IT767_04720;Name=IT767_04720;gbkey=Gene;gene_biotype=protein_coding;locus_tag=IT767_04720
IT767_04725	IT767_04725	158.291	0.0853539	0.167678	1	1	CP064352.1	gene	1006752	1006910	+	ID=gene-IT767_04725;Name=IT767_04725;gbkey=Gene;gene_biotype=protein_coding;locus_tag=IT767_04725
IT767_04730	fumD	448.785	0.202825	0.164188	1	1	CP064352.1	gene	1006900	1007112	+	ID=gene-IT767_04730;Name=fumD;gbkey=Gene;gene=fumD;gene_biotype=protein_coding;locus_tag=IT767_04730
IT767_04735	IT767_04735	337.43	0.139277	0.157936	1	1	CP064352.1	gene	1007130	1007768	-	ID=gene-IT767_04735;Name=IT767_04735;gbkey=Gene;gene_biotype=protein_coding;locus_tag=IT767_04735
IT767_04740	IT767_04740	1281.47	0.0514173	0.154567	1	1	CP064352.1	pseudogene	1007895	1009745	+	ID=gene-IT767_04740;Name=IT767_04740;gbkey=Gene;gene_biotype=pseudogene;locus_tag=IT767_04740;pseudo=true
IT767_04745	IT767_04745	669.815	0.0377701	0.143965	1	1	CP064352.1	gene	1009820	1011142	+	ID=gene-IT767_04745;Name=IT767_04745;gbkey=Gene;gene_biotype=protein_coding;locus_tag=IT767_04745
IT767_04750	IT767_04750	614.582	0.106014	0.151168	1	1	CP064352.1	gene	1011158	1011994	+	ID=gene-IT767_04750;Name=IT767_04750;gbkey=Gene;gene_biotype=protein_coding;locus_tag=IT767_04750
IT767_04755	IT767_04755	947.484	-0.156034	0.16413	1	1	CP064352.1	gene	1012051	1012794	+	ID=gene-IT767_04755;Name=IT767_04755;gbkey=Gene;gene_biotype=protein_coding;locus_tag=IT767_04755
IT767_04760	IT767_04760	1555.16	-0.432649	0.191801	1	1	CP064352.1	gene	1012778	1013527	-	ID=gene-IT767_04760;Name=IT767_04760;gbkey=Gene;gene_biotype=protein_coding;locus_tag=IT767_04760
IT767_04765	IT767_04765	1986.05	-0.503054	0.197117	0.947108	1	CP064352.1	gene	1013524	1014531	-	ID=gene-IT767_04765;Name=IT767_04765;gbkey=Gene;gene_biotype=protein_coding;locus_tag=IT767_04765
IT767_04770	IT767_04770	3717.58	-0.301856	0.182155	1	1	CP064352.1	gene	1014521	1015579	-	ID=gene-IT767_04770;Name=IT767_04770;gbkey=Gene;gene_biotype=protein_coding;locus_tag=IT767_04770
IT767_04775	mhpR	819.204	0.174901	0.178878	1	1	CP064352.1	gene	1015671	1016483	-	ID=gene-IT767_04775;Name=mhpR;gbkey=Gene;gene=mhpR;gene_biotype=protein_coding;locus_tag=IT767_04775
IT767_04780	IT767_04780	502.499	0.165456	0.188585	1	1	CP064352.1	gene	1016661	1018325	+	ID=gene-IT767_04780;Name=IT767_04780;gbkey=Gene;gene_biotype=protein_coding;locus_tag=IT767_04780
IT767_04785	mhpB	319.773	0.0476439	0.168981	1	1	CP064352.1	gene	1018327	1019271	+	ID=gene-IT767_04785;Name=mhpB;gbkey=Gene;gene=mhpB;gene_biotype=protein_coding;locus_tag=IT767_04785
IT767_04790	IT767_04790	275.99	0.151709	0.169996	1	1	CP064352.1	gene	1019289	1020155	+	ID=gene-IT767_04790;Name=IT767_04790;gbkey=Gene;gene_biotype=protein_coding;locus_tag=IT767_04790
IT767_04795	mhpD	488.098	0.14184	0.203975	1	1	CP064352.1	gene	1020166	1020972	+	ID=gene-IT767_04795;Name=mhpD;gbkey=Gene;gene=mhpD;gene_biotype=protein_coding;locus_tag=IT767_04795
IT767_04800	IT767_04800	529.131	0.229199	0.201623	1	1	CP064352.1	gene	1020965	1021915	+	ID=gene-IT767_04800;Name=IT767_04800;gbkey=Gene;gene_biotype=protein_coding;locus_tag=IT767_04800
IT767_04805	dmpG	598.327	0.317558	0.207288	1	1	CP064352.1	gene	1021912	1022928	+	ID=gene-IT767_04805;Name=dmpG;gbkey=Gene;gene=dmpG;gene_biotype=protein_coding;locus_tag=IT767_04805
IT767_04810	mhpT	637.43	0.0500942	0.175207	1	1	CP064352.1	gene	1023004	1024200	+	ID=gene-IT767_04810;Name=mhpT;gbkey=Gene;gene=mhpT;gene_biotype=protein_coding;locus_tag=IT767_04810
IT767_04815	IT767_04815	632.542	0.0121272	0.152152	1	1	CP064352.1	gene	1024303	1025028	+	ID=gene-IT767_04815;Name=IT767_04815;gbkey=Gene;gene_biotype=protein_coding;locus_tag=IT767_04815
IT767_04820	IT767_04820	807.373	0.0301041	0.17312	1	1	CP064352.1	gene	1025041	1026621	-	ID=gene-IT767_04820;Name=IT767_04820;gbkey=Gene;gene_biotype=protein_coding;locus_tag=IT767_04820
IT767_04825	IT767_04825	306.4	0.275886	0.193026	1	1	CP064352.1	gene	1026627	1027229	-	ID=gene-IT767_04825;Name=IT767_04825;gbkey=Gene;gene_biotype=protein_coding;locus_tag=IT767_04825
IT767_04830	IT767_04830	546.345	-0.00443509	0.160432	1	1	CP064352.1	gene	1027336	1028229	+	ID=gene-IT767_04830;Name=IT767_04830;gbkey=Gene;gene_biotype=protein_coding;locus_tag=IT767_04830
IT767_04835	IT767_04835	481.836	0.0140091	0.171832	1	1	CP064352.1	gene	1028374	1029459	+	ID=gene-IT767_04835;Name=IT767_04835;gbkey=Gene;gene_biotype=protein_coding;locus_tag=IT767_04835
IT767_04840	IT767_04840	580.52	0.0900121	0.183658	1	1	CP064352.1	gene	1029456	1030607	+	ID=gene-IT767_04840;Name=IT767_04840;gbkey=Gene;gene_biotype=protein_coding;locus_tag=IT767_04840
IT767_04845	IT767_04845	306.167	0.0850386	0.17737	1	1	CP064352.1	gene	1030613	1031575	+	ID=gene-IT767_04845;Name=IT767_04845;gbkey=Gene;gene_biotype=protein_coding;locus_tag=IT767_04845
IT767_04850	IT767_04850	312.472	0.033866	0.16812	1	1	CP064352.1	gene	1031572	1032609	+	ID=gene-IT767_04850;Name=IT767_04850;gbkey=Gene;gene_biotype=protein_coding;locus_tag=IT767_04850
IT767_04855	IT767_04855	594.114	0.114507	0.173106	1	1	CP064352.1	gene	1032590	1033585	+	ID=gene-IT767_04855;Name=IT767_04855;gbkey=Gene;gene_biotype=protein_coding;locus_tag=IT767_04855
IT767_04860	IT767_04860	413.729	-0.062023	0.170743	1	1	CP064352.1	gene	1033579	1034367	+	ID=gene-IT767_04860;Name=IT767_04860;gbkey=Gene;gene_biotype=protein_coding;locus_tag=IT767_04860
IT767_04865	IT767_04865	1685.32	-0.0869924	0.152198	1	1	CP064352.1	gene	1034515	1036587	-	ID=gene-IT767_04865;Name=IT767_04865;gbkey=Gene;gene_biotype=protein_coding;locus_tag=IT767_04865
IT767_04870	IT767_04870	1753.4	0.0757273	0.153479	1	1	CP064352.1	gene	1037093	1037914	+	ID=gene-IT767_04870;Name=IT767_04870;gbkey=Gene;gene_biotype=protein_coding;locus_tag=IT767_04870
IT767_04875	IT767_04875	696.027	-0.232597	0.183985	1	1	CP064352.1	gene	1037911	1038936	+	ID=gene-IT767_04875;Name=IT767_04875;gbkey=Gene;gene_biotype=protein_coding;locus_tag=IT767_04875
IT767_04880	IT767_04880	880.205	-0.23973	0.200191	1	1	CP064352.1	gene	1038933	1039985	+	ID=gene-IT767_04880;Name=IT767_04880;gbkey=Gene;gene_biotype=protein_coding;locus_tag=IT767_04880
IT767_04885	IT767_04885	1025.56	-0.359823	0.190834	1	1	CP064352.1	gene	1039975	1040952	+	ID=gene-IT767_04885;Name=IT767_04885;gbkey=Gene;gene_biotype=protein_coding;locus_tag=IT767_04885
IT767_04890	IT767_04890	1181.27	-0.31318	0.175247	1	1	CP064352.1	gene	1040949	1041851	+	ID=gene-IT767_04890;Name=IT767_04890;gbkey=Gene;gene_biotype=protein_coding;locus_tag=IT767_04890
IT767_04895	IT767_04895	1715.42	-0.1253	0.147892	1	1	CP064352.1	gene	1041944	1042711	+	ID=gene-IT767_04895;Name=IT767_04895;gbkey=Gene;gene_biotype=protein_coding;locus_tag=IT767_04895
IT767_04900	IT767_04900	500.781	-0.22933	0.167602	1	1	CP064352.1	gene	1042775	1043539	+	ID=gene-IT767_04900;Name=IT767_04900;gbkey=Gene;gene_biotype=protein_coding;locus_tag=IT767_04900
IT767_04905	IT767_04905	450.282	-0.114056	0.160674	1	1	CP064352.1	gene	1043526	1044248	+	ID=gene-IT767_04905;Name=IT767_04905;gbkey=Gene;gene_biotype=protein_coding;locus_tag=IT767_04905
IT767_04910	IT767_04910	290.645	0.541577	0.209877	0.757902	1	CP064352.1	gene	1044548	1045135	+	ID=gene-IT767_04910;Name=IT767_04910;gbkey=Gene;gene_biotype=protein_coding;locus_tag=IT767_04910
IT767_04915	IT767_04915	148.697	0.368378	0.210833	1	1	CP064352.1	gene	1045264	1045656	-	ID=gene-IT767_04915;Name=IT767_04915;gbkey=Gene;gene_biotype=protein_coding;locus_tag=IT767_04915
IT767_04920	IT767_04920	403.347	0.311147	0.195291	1	1	CP064352.1	gene	1045693	1046925	-	ID=gene-IT767_04920;Name=IT767_04920;gbkey=Gene;gene_biotype=protein_coding;locus_tag=IT767_04920
IT767_04925	IT767_04925	274.076	0.0504056	0.154052	1	1	CP064352.1	gene	1047491	1047925	-	ID=gene-IT767_04925;Name=IT767_04925;gbkey=Gene;gene_biotype=protein_coding;locus_tag=IT767_04925
IT767_04930	IT767_04930	1214.39	-0.015348	0.143151	1	1	CP064352.1	gene	1048041	1049240	-	ID=gene-IT767_04930;Name=IT767_04930;gbkey=Gene;gene_biotype=protein_coding;locus_tag=IT767_04930
IT767_04935	IT767_04935	1761.59	0.0412343	0.140555	1	1	CP064352.1	pseudogene	1049536	1050568	+	ID=gene-IT767_04935;Name=IT767_04935;gbkey=Gene;gene_biotype=pseudogene;locus_tag=IT767_04935;pseudo=true
IT767_04940	IT767_04940	117.528	-0.0319976	0.175508	1	1	CP064352.1	gene	1050532	1050693	+	ID=gene-IT767_04940;Name=IT767_04940;gbkey=Gene;gene_biotype=protein_coding;locus_tag=IT767_04940
IT767_04945	fdhF	1386.88	0.185427	0.153831	1	1	CP064352.1	gene	1050736	1052886	-	ID=gene-IT767_04945;Name=fdhF;gbkey=Gene;gene=fdhF;gene_biotype=protein_coding;locus_tag=IT767_04945
IT767_04950	IT767_04950	1507.77	0.0373513	0.143556	1	1	CP064352.1	gene	1053134	1054213	-	ID=gene-IT767_04950;Name=IT767_04950;gbkey=Gene;gene_biotype=protein_coding;locus_tag=IT767_04950
IT767_04955	IT767_04955	493.258	0.722281	0.197738	0.252806	1	CP064352.1	gene	1054516	1055604	+	ID=gene-IT767_04955;Name=IT767_04955;gbkey=Gene;gene_biotype=protein_coding;locus_tag=IT767_04955
IT767_04960	IT767_04960	772.294	0.126571	0.172961	1	1	CP064352.1	gene	1055678	1057447	+	ID=gene-IT767_04960;Name=IT767_04960;gbkey=Gene;gene_biotype=protein_coding;locus_tag=IT767_04960
IT767_04965	IT767_04965	890.842	0.290561	0.172231	1	1	CP064352.1	gene	1057440	1058510	+	ID=gene-IT767_04965;Name=IT767_04965;gbkey=Gene;gene_biotype=protein_coding;locus_tag=IT767_04965
IT767_04970	cas3	1851.2	0.152039	0.149728	1	1	CP064352.1	gene	1059752	1062367	+	ID=gene-IT767_04970;Name=cas3;gbkey=Gene;gene=cas3;gene_biotype=protein_coding;locus_tag=IT767_04970
IT767_04975	casA	1799.54	0.161223	0.152131	1	1	CP064352.1	gene	1062371	1063894	+	ID=gene-IT767_04975;Name=casA;gbkey=Gene;gene=casA;gene_biotype=protein_coding;locus_tag=IT767_04975
IT767_04980	casB	245.374	-0.0182493	0.160989	1	1	CP064352.1	gene	1063906	1064472	+	ID=gene-IT767_04980;Name=casB;gbkey=Gene;gene=casB;gene_biotype=protein_coding;locus_tag=IT767_04980
IT767_04985	cas6e	624.281	0.176033	0.157342	1	1	CP064352.1	gene	1064465	1065112	+	ID=gene-IT767_04985;Name=cas6e;gbkey=Gene;gene=cas6e;gene_biotype=protein_coding;locus_tag=IT767_04985
IT767_04990	cas7e	679.674	0.161829	0.155353	1	1	CP064352.1	gene	1065142	1066116	+	ID=gene-IT767_04990;Name=cas7e;gbkey=Gene;gene=cas7e;gene_biotype=protein_coding;locus_tag=IT767_04990
IT767_04995	cas5e	857.117	0.207212	0.160185	1	1	CP064352.1	gene	1066189	1066905	+	ID=gene-IT767_04995;Name=cas5e;gbkey=Gene;gene=cas5e;gene_biotype=protein_coding;locus_tag=IT767_04995
IT767_05000	cas1e	1179.3	0.235883	0.170833	1	1	CP064352.1	gene	1066905	1067780	+	ID=gene-IT767_05000;Name=cas1e;gbkey=Gene;gene=cas1e;gene_biotype=protein_coding;locus_tag=IT767_05000
IT767_05005	cas2e	514.092	0.267838	0.175102	1	1	CP064352.1	gene	1067758	1068045	+	ID=gene-IT767_05005;Name=cas2e;gbkey=Gene;gene=cas2e;gene_biotype=protein_coding;locus_tag=IT767_05005
IT767_05010	IT767_05010	718.493	0.203134	0.175059	1	1	CP064352.1	gene	1068853	1069968	+	ID=gene-IT767_05010;Name=IT767_05010;gbkey=Gene;gene_biotype=protein_coding;locus_tag=IT767_05010
IT767_05015	IT767_05015	1385.17	0.205876	0.178096	1	1	CP064352.1	gene	1069979	1070662	+	ID=gene-IT767_05015;Name=IT767_05015;gbkey=Gene;gene_biotype=protein_coding;locus_tag=IT767_05015
IT767_05020	IT767_05020	340.434	0.162382	0.178867	1	1	CP064352.1	gene	1070723	1071094	-	ID=gene-IT767_05020;Name=IT767_05020;gbkey=Gene;gene_biotype=protein_coding;locus_tag=IT767_05020
IT767_05025	IT767_05025	361.084	-0.110999	0.159372	1	1	CP064352.1	gene	1071596	1072351	+	ID=gene-IT767_05025;Name=IT767_05025;gbkey=Gene;gene_biotype=protein_coding;locus_tag=IT767_05025
IT767_05030	IT767_05030	904.092	-0.027155	0.147516	1	1	CP064352.1	gene	1072354	1074138	+	ID=gene-IT767_05030;Name=IT767_05030;gbkey=Gene;gene_biotype=protein_coding;locus_tag=IT767_05030
IT767_05035	IT767_05035	730.538	-0.0205894	0.147235	1	1	CP064352.1	gene	1074149	1075489	+	ID=gene-IT767_05035;Name=IT767_05035;gbkey=Gene;gene_biotype=protein_coding;locus_tag=IT767_05035
IT767_05040	ccmA	455.452	0.0384952	0.1668	1	1	CP064352.1	gene	1075573	1076196	+	ID=gene-IT767_05040;Name=ccmA;gbkey=Gene;gene=ccmA;gene_biotype=protein_coding;locus_tag=IT767_05040
IT767_05045	ccmB	473.195	-0.0255042	0.160011	1	1	CP064352.1	gene	1076193	1076852	+	ID=gene-IT767_05045;Name=ccmB;gbkey=Gene;gene=ccmB;gene_biotype=protein_coding;locus_tag=IT767_05045
IT767_05050	IT767_05050	514.715	0.346061	0.202037	1	1	CP064352.1	gene	1076902	1077639	+	ID=gene-IT767_05050;Name=IT767_05050;gbkey=Gene;gene_biotype=protein_coding;locus_tag=IT767_05050
IT767_05055	ccmD	78.7635	0.0111571	0.176749	1	1	CP064352.1	gene	1077636	1077866	+	ID=gene-IT767_05055;Name=ccmD;gbkey=Gene;gene=ccmD;gene_biotype=protein_coding;locus_tag=IT767_05055
IT767_05060	ccmE	195.493	0.0479877	0.160026	1	1	CP064352.1	gene	1077850	1078308	+	ID=gene-IT767_05060;Name=ccmE;gbkey=Gene;gene=ccmE;gene_biotype=protein_coding;locus_tag=IT767_05060
IT767_05065	IT767_05065	1090.33	0.132321	0.173807	1	1	CP064352.1	gene	1078305	1080257	+	ID=gene-IT767_05065;Name=IT767_05065;gbkey=Gene;gene_biotype=protein_coding;locus_tag=IT767_05065
IT767_05070	IT767_05070	490.686	0.179005	0.166163	1	1	CP064352.1	gene	1080254	1080808	+	ID=gene-IT767_05070;Name=IT767_05070;gbkey=Gene;gene_biotype=protein_coding;locus_tag=IT767_05070
IT767_05075	IT767_05075	367.513	0.101939	0.165661	1	1	CP064352.1	gene	1080820	1081266	+	ID=gene-IT767_05075;Name=IT767_05075;gbkey=Gene;gene_biotype=protein_coding;locus_tag=IT767_05075
IT767_05080	ccmI	668.685	0.0841647	0.174513	1	1	CP064352.1	gene	1081263	1082105	+	ID=gene-IT767_05080;Name=ccmI;gbkey=Gene;gene=ccmI;gene_biotype=protein_coding;locus_tag=IT767_05080
IT767_05085	IT767_05085	1262.89	0.0177848	0.138893	1	1	CP064352.1	gene	1083450	1084376	-	ID=gene-IT767_05085;Name=IT767_05085;gbkey=Gene;gene_biotype=protein_coding;locus_tag=IT767_05085
IT767_05090	IT767_05090	591.571	0.187024	0.160762	1	1	CP064352.1	gene	1084521	1085372	+	ID=gene-IT767_05090;Name=IT767_05090;gbkey=Gene;gene_biotype=protein_coding;locus_tag=IT767_05090
IT767_05095	IT767_05095	452.868	0.125662	0.155529	1	1	CP064352.1	gene	1085404	1086561	+	ID=gene-IT767_05095;Name=IT767_05095;gbkey=Gene;gene_biotype=protein_coding;locus_tag=IT767_05095
IT767_05100	IT767_05100	234.577	-0.130865	0.167117	1	1	CP064352.1	gene	1086746	1087321	+	ID=gene-IT767_05100;Name=IT767_05100;gbkey=Gene;gene_biotype=protein_coding;locus_tag=IT767_05100
IT767_05105	IT767_05105	1539.33	0.27579	0.172807	1	1	CP064352.1	gene	1087473	1088030	-	ID=gene-IT767_05105;Name=IT767_05105;gbkey=Gene;gene_biotype=protein_coding;locus_tag=IT767_05105
IT767_05110	IT767_05110	1763.64	0.0643064	0.155669	1	1	CP064352.1	gene	1088332	1089102	-	ID=gene-IT767_05110;Name=IT767_05110;gbkey=Gene;gene_biotype=protein_coding;locus_tag=IT767_05110
IT767_05115	alsS	1472.19	0.0318003	0.141381	1	1	CP064352.1	gene	1089126	1090805	-	ID=gene-IT767_05115;Name=alsS;gbkey=Gene;gene=alsS;gene_biotype=protein_coding;locus_tag=IT767_05115
IT767_05120	budA	928.47	-0.0102294	0.144923	1	1	CP064352.1	gene	1090815	1091594	-	ID=gene-IT767_05120;Name=budA;gbkey=Gene;gene=budA;gene_biotype=protein_coding;locus_tag=IT767_05120
IT767_05125	IT767_05125	1129.05	-0.000413762	0.147855	1	1	CP064352.1	gene	1091701	1092573	+	ID=gene-IT767_05125;Name=IT767_05125;gbkey=Gene;gene_biotype=protein_coding;locus_tag=IT767_05125
IT767_05130	IT767_05130	315.09	0.070778	0.176728	1	1	CP064352.1	gene	1092593	1093363	-	ID=gene-IT767_05130;Name=IT767_05130;gbkey=Gene;gene_biotype=protein_coding;locus_tag=IT767_05130
IT767_05135	IT767_05135	555.918	0.114675	0.182641	1	1	CP064352.1	gene	1093387	1094778	-	ID=gene-IT767_05135;Name=IT767_05135;gbkey=Gene;gene_biotype=protein_coding;locus_tag=IT767_05135
IT767_05140	IT767_05140	624.967	0.0349981	0.179372	1	1	CP064352.1	gene	1094826	1095749	-	ID=gene-IT767_05140;Name=IT767_05140;gbkey=Gene;gene_biotype=protein_coding;locus_tag=IT767_05140
IT767_05145	IT767_05145	689.264	0.0408789	0.177653	1	1	CP064352.1	gene	1095761	1096942	-	ID=gene-IT767_05145;Name=IT767_05145;gbkey=Gene;gene_biotype=protein_coding;locus_tag=IT767_05145
IT767_05150	IT767_05150	158.791	0.400522	0.216603	1	1	CP064352.1	gene	1096952	1097608	-	ID=gene-IT767_05150;Name=IT767_05150;gbkey=Gene;gene_biotype=protein_coding;locus_tag=IT767_05150
IT767_05155	IT767_05155	287.901	0.236713	0.191511	1	1	CP064352.1	gene	1097610	1098317	-	ID=gene-IT767_05155;Name=IT767_05155;gbkey=Gene;gene_biotype=protein_coding;locus_tag=IT767_05155
IT767_05160	IT767_05160	801.197	0.270616	0.184493	1	1	CP064352.1	gene	1098458	1099348	+	ID=gene-IT767_05160;Name=IT767_05160;gbkey=Gene;gene_biotype=protein_coding;locus_tag=IT767_05160
IT767_05165	IT767_05165	607.388	-0.201289	0.180046	1	1	CP064352.1	gene	1099393	1099533	-	ID=gene-IT767_05165;Name=IT767_05165;gbkey=Gene;gene_biotype=protein_coding;locus_tag=IT767_05165
IT767_05170	IT767_05170	7691.37	-0.405682	0.19772	1	1	CP064352.1	gene	1099823	1100731	+	ID=gene-IT767_05170;Name=IT767_05170;gbkey=Gene;gene_biotype=protein_coding;locus_tag=IT767_05170
IT767_05175	IT767_05175	69.8346	-0.0192977	0.186877	1	1	CP064352.1	gene	1100897	1101175	-	ID=gene-IT767_05175;Name=IT767_05175;gbkey=Gene;gene_biotype=protein_coding;locus_tag=IT767_05175
IT767_05180	IT767_05180	213.913	0.0892534	0.175416	1	1	CP064352.1	pseudogene	1101081	1101567	+	ID=gene-IT767_05180;Name=IT767_05180;gbkey=Gene;gene_biotype=pseudogene;locus_tag=IT767_05180;pseudo=true
IT767_05185	IT767_05185	593.633	0.0304682	0.17372	1	1	CP064352.1	gene	1101622	1103043	-	ID=gene-IT767_05185;Name=IT767_05185;gbkey=Gene;gene_biotype=protein_coding;locus_tag=IT767_05185
IT767_05190	IT767_05190	157.207	0.0493935	0.178435	1	1	CP064352.1	gene	1103070	1103885	-	ID=gene-IT767_05190;Name=IT767_05190;gbkey=Gene;gene_biotype=protein_coding;locus_tag=IT767_05190
IT767_05195	IT767_05195	290.42	0.0927713	0.181316	1	1	CP064352.1	gene	1103887	1104717	-	ID=gene-IT767_05195;Name=IT767_05195;gbkey=Gene;gene_biotype=protein_coding;locus_tag=IT767_05195
IT767_05200	IT767_05200	324.133	0.12976	0.191729	1	1	CP064352.1	gene	1104714	1105697	-	ID=gene-IT767_05200;Name=IT767_05200;gbkey=Gene;gene_biotype=protein_coding;locus_tag=IT767_05200
IT767_05205	IT767_05205	322.648	0.052612	0.179697	1	1	CP064352.1	gene	1105697	1106578	-	ID=gene-IT767_05205;Name=IT767_05205;gbkey=Gene;gene_biotype=protein_coding;locus_tag=IT767_05205
IT767_05210	IT767_05210	136.993	0.0102935	0.174277	1	1	CP064352.1	gene	1106575	1107054	-	ID=gene-IT767_05210;Name=IT767_05210;gbkey=Gene;gene_biotype=protein_coding;locus_tag=IT767_05210
IT767_05215	IT767_05215	496.215	-0.0305517	0.172669	1	1	CP064352.1	gene	1107044	1108327	-	ID=gene-IT767_05215;Name=IT767_05215;gbkey=Gene;gene_biotype=protein_coding;locus_tag=IT767_05215
IT767_05220	IT767_05220	677.345	0.309031	0.19547	1	1	CP064352.1	gene	1108339	1109307	-	ID=gene-IT767_05220;Name=IT767_05220;gbkey=Gene;gene_biotype=protein_coding;locus_tag=IT767_05220
IT767_05225	IT767_05225	341.29	0.136733	0.161786	1	1	CP064352.1	pseudogene	1109515	1110413	+	ID=gene-IT767_05225;Name=IT767_05225;gbkey=Gene;gene_biotype=pseudogene;locus_tag=IT767_05225;pseudo=true
IT767_05230	IT767_05230	315.73	0.20032	0.184231	1	1	CP064352.1	gene	1110708	1111697	+	ID=gene-IT767_05230;Name=IT767_05230;gbkey=Gene;gene_biotype=protein_coding;locus_tag=IT767_05230
IT767_05235	IT767_05235	955.821	0.148571	0.194235	1	1	CP064352.1	gene	1111709	1113127	+	ID=gene-IT767_05235;Name=IT767_05235;gbkey=Gene;gene_biotype=protein_coding;locus_tag=IT767_05235
IT767_05240	IT767_05240	336.299	0.0848673	0.168514	1	1	CP064352.1	gene	1113148	1114137	+	ID=gene-IT767_05240;Name=IT767_05240;gbkey=Gene;gene_biotype=protein_coding;locus_tag=IT767_05240
IT767_05245	surE	945.033	0.273783	0.162752	1	1	CP064352.1	gene	1114298	1115062	-	ID=gene-IT767_05245;Name=surE;gbkey=Gene;gene=surE;gene_biotype=protein_coding;locus_tag=IT767_05245
IT767_05250	IT767_05250	430.07	0.100344	0.152492	1	1	CP064352.1	gene	1115148	1115573	+	ID=gene-IT767_05250;Name=IT767_05250;gbkey=Gene;gene_biotype=protein_coding;locus_tag=IT767_05250
IT767_05255	IT767_05255	939.278	0.160013	0.157673	1	1	CP064352.1	gene	1115592	1117100	+	ID=gene-IT767_05255;Name=IT767_05255;gbkey=Gene;gene_biotype=protein_coding;locus_tag=IT767_05255
IT767_05260	IT767_05260	325.069	0.181148	0.177195	1	1	CP064352.1	gene	1117326	1118108	-	ID=gene-IT767_05260;Name=IT767_05260;gbkey=Gene;gene_biotype=protein_coding;locus_tag=IT767_05260
IT767_05265	IT767_05265	1303.76	0.0784397	0.140961	1	1	CP064352.1	gene	1118233	1118931	+	ID=gene-IT767_05265;Name=IT767_05265;gbkey=Gene;gene_biotype=protein_coding;locus_tag=IT767_05265
IT767_05270	IT767_05270	752.625	-0.004358	0.144302	1	1	CP064352.1	gene	1118928	1120100	+	ID=gene-IT767_05270;Name=IT767_05270;gbkey=Gene;gene_biotype=protein_coding;locus_tag=IT767_05270
IT767_05275	IT767_05275	439.313	-0.0543722	0.145963	1	1	CP064352.1	gene	1120199	1121368	+	ID=gene-IT767_05275;Name=IT767_05275;gbkey=Gene;gene_biotype=protein_coding;locus_tag=IT767_05275
IT767_05280	IT767_05280	1177.68	0.119038	0.147557	1	1	CP064352.1	gene	1121352	1124438	+	ID=gene-IT767_05280;Name=IT767_05280;gbkey=Gene;gene_biotype=protein_coding;locus_tag=IT767_05280
IT767_05285	IT767_05285	254.572	0.00288381	0.154544	1	1	CP064352.1	pseudogene	1124494	1124820	+	ID=gene-IT767_05285;Name=IT767_05285;gbkey=Gene;gene_biotype=pseudogene;locus_tag=IT767_05285;pseudo=true
IT767_05290	IT767_05290	1527.02	0.452024	0.170417	1	1	CP064352.1	gene	1125270	1126432	+	ID=gene-IT767_05290;Name=IT767_05290;gbkey=Gene;gene_biotype=protein_coding;locus_tag=IT767_05290
IT767_05295	IT767_05295	1116.51	0.142117	0.148922	1	1	CP064352.1	gene	1126532	1127767	-	ID=gene-IT767_05295;Name=IT767_05295;gbkey=Gene;gene_biotype=protein_coding;locus_tag=IT767_05295
IT767_05300	IT767_05300	424.775	0.187929	0.179123	1	1	CP064352.1	gene	1127831	1128784	-	ID=gene-IT767_05300;Name=IT767_05300;gbkey=Gene;gene_biotype=protein_coding;locus_tag=IT767_05300
IT767_05305	IT767_05305	330.754	0.139483	0.184484	1	1	CP064352.1	gene	1129101	1129982	+	ID=gene-IT767_05305;Name=IT767_05305;gbkey=Gene;gene_biotype=protein_coding;locus_tag=IT767_05305
IT767_05310	IT767_05310	1267.69	0.488905	0.183706	1	1	CP064352.1	gene	1129994	1130920	+	ID=gene-IT767_05310;Name=IT767_05310;gbkey=Gene;gene_biotype=protein_coding;locus_tag=IT767_05310
IT767_05315	IT767_05315	529.393	0.122852	0.154633	1	1	CP064352.1	pseudogene	1131334	1132256	-	ID=gene-IT767_05315;Name=IT767_05315;gbkey=Gene;gene_biotype=pseudogene;locus_tag=IT767_05315;pseudo=true
IT767_05320	IT767_05320	825.066	0.241117	0.174845	1	1	CP064352.1	gene	1132373	1133905	+	ID=gene-IT767_05320;Name=IT767_05320;gbkey=Gene;gene_biotype=protein_coding;locus_tag=IT767_05320
IT767_05325	IT767_05325	213.969	0.219818	0.185519	1	1	CP064352.1	gene	1134050	1134334	+	ID=gene-IT767_05325;Name=IT767_05325;gbkey=Gene;gene_biotype=protein_coding;locus_tag=IT767_05325
IT767_05330	IT767_05330	209.8	0.0536075	0.160767	1	1	CP064352.1	gene	1134371	1134859	-	ID=gene-IT767_05330;Name=IT767_05330;gbkey=Gene;gene_biotype=protein_coding;locus_tag=IT767_05330
IT767_05335	IT767_05335	1056.57	0.29452	0.194778	1	1	CP064352.1	gene	1134977	1135504	-	ID=gene-IT767_05335;Name=IT767_05335;gbkey=Gene;gene_biotype=protein_coding;locus_tag=IT767_05335
IT767_05340	IT767_05340	426.264	0.212367	0.189014	1	1	CP064352.1	gene	1135870	1136841	-	ID=gene-IT767_05340;Name=IT767_05340;gbkey=Gene;gene_biotype=protein_coding;locus_tag=IT767_05340
IT767_05345	IT767_05345	455.561	0.298918	0.224917	1	1	CP064352.1	gene	1136838	1137818	-	ID=gene-IT767_05345;Name=IT767_05345;gbkey=Gene;gene_biotype=protein_coding;locus_tag=IT767_05345
IT767_05350	IT767_05350	449.317	0.235104	0.21722	1	1	CP064352.1	gene	1137815	1138765	-	ID=gene-IT767_05350;Name=IT767_05350;gbkey=Gene;gene_biotype=protein_coding;locus_tag=IT767_05350
IT767_05355	IT767_05355	249.579	0.0511674	0.167206	1	1	CP064352.1	gene	1138762	1139721	-	ID=gene-IT767_05355;Name=IT767_05355;gbkey=Gene;gene_biotype=protein_coding;locus_tag=IT767_05355
IT767_05360	IT767_05360	372.56	0.0643715	0.156353	1	1	CP064352.1	gene	1139765	1141468	-	ID=gene-IT767_05360;Name=IT767_05360;gbkey=Gene;gene_biotype=protein_coding;locus_tag=IT767_05360
IT767_05365	IT767_05365	360.503	0.221885	0.170451	1	1	CP064352.1	gene	1141813	1142496	-	ID=gene-IT767_05365;Name=IT767_05365;gbkey=Gene;gene_biotype=protein_coding;locus_tag=IT767_05365
IT767_05370	IT767_05370	169.43	0.173435	0.175842	1	1	CP064352.1	gene	1142528	1142911	-	ID=gene-IT767_05370;Name=IT767_05370;gbkey=Gene;gene_biotype=protein_coding;locus_tag=IT767_05370
IT767_05375	IT767_05375	668.239	0.13427	0.161513	1	1	CP064352.1	gene	1143003	1143773	+	ID=gene-IT767_05375;Name=IT767_05375;gbkey=Gene;gene_biotype=protein_coding;locus_tag=IT767_05375
IT767_05380	IT767_05380	473.691	-0.0669584	0.146022	1	1	CP064352.1	gene	1143778	1144407	-	ID=gene-IT767_05380;Name=IT767_05380;gbkey=Gene;gene_biotype=protein_coding;locus_tag=IT767_05380
IT767_05385	IT767_05385	3410.37	-0.0518046	0.155702	1	1	CP064352.1	gene	1144657	1145292	+	ID=gene-IT767_05385;Name=IT767_05385;gbkey=Gene;gene_biotype=protein_coding;locus_tag=IT767_05385
IT767_05390	IT767_05390	129.457	0.272105	0.201202	1	1	CP064352.1	gene	1145605	1145814	-	ID=gene-IT767_05390;Name=IT767_05390;gbkey=Gene;gene_biotype=protein_coding;locus_tag=IT767_05390
IT767_05395	IT767_05395	608.562	0.397377	0.188879	1	1	CP064352.1	gene	1145899	1146615	-	ID=gene-IT767_05395;Name=IT767_05395;gbkey=Gene;gene_biotype=protein_coding;locus_tag=IT767_05395
IT767_05400	IT767_05400	991.786	0.331643	0.167216	1	1	CP064352.1	gene	1146661	1147095	-	ID=gene-IT767_05400;Name=IT767_05400;gbkey=Gene;gene_biotype=protein_coding;locus_tag=IT767_05400
IT767_05405	IT767_05405	195.044	0.0657551	0.159799	1	1	CP064352.1	gene	1147497	1147646	+	ID=gene-IT767_05405;Name=IT767_05405;gbkey=Gene;gene_biotype=protein_coding;locus_tag=IT767_05405
IT767_05410	IT767_05410	251.463	0.142292	0.169775	1	1	CP064352.1	gene	1147734	1148570	-	ID=gene-IT767_05410;Name=IT767_05410;gbkey=Gene;gene_biotype=protein_coding;locus_tag=IT767_05410
IT767_05415	IT767_05415	93.0288	0.132322	0.190333	1	1	CP064352.1	gene	1148578	1149093	-	ID=gene-IT767_05415;Name=IT767_05415;gbkey=Gene;gene_biotype=protein_coding;locus_tag=IT767_05415
IT767_05420	IT767_05420	670.152	-0.0318929	0.141732	1	1	CP064352.1	gene	1149249	1150133	+	ID=gene-IT767_05420;Name=IT767_05420;gbkey=Gene;gene_biotype=protein_coding;locus_tag=IT767_05420
IT767_05425	IT767_05425	384.157	0.0468026	0.157879	1	1	CP064352.1	gene	1150130	1151056	-	ID=gene-IT767_05425;Name=IT767_05425;gbkey=Gene;gene_biotype=protein_coding;locus_tag=IT767_05425
IT767_05430	IT767_05430	318.916	0.0717584	0.161616	1	1	CP064352.1	gene	1151155	1151907	+	ID=gene-IT767_05430;Name=IT767_05430;gbkey=Gene;gene_biotype=protein_coding;locus_tag=IT767_05430
IT767_05435	IT767_05435	384.896	0.108637	0.166672	1	1	CP064352.1	gene	1152932	1153192	+	ID=gene-IT767_05435;Name=IT767_05435;gbkey=Gene;gene_biotype=protein_coding;locus_tag=IT767_05435
IT767_05440	IT767_05440	501.863	0.0413157	0.152435	1	1	CP064352.1	gene	1153189	1153416	+	ID=gene-IT767_05440;Name=IT767_05440;gbkey=Gene;gene_biotype=protein_coding;locus_tag=IT767_05440
IT767_05445	IT767_05445	593.214	-0.182534	0.184072	1	1	CP064352.1	gene	1153603	1153679	-	ID=gene-IT767_05445;Name=IT767_05445;gbkey=Gene;gene_biotype=tRNA;locus_tag=IT767_05445
IT767_05450	IT767_05450	239.631	-0.529976	0.2421	0.717284	1	CP064352.1	gene	1153684	1153760	-	ID=gene-IT767_05450;Name=IT767_05450;gbkey=Gene;gene_biotype=tRNA;locus_tag=IT767_05450
IT767_05455	IT767_05455	91.1902	-0.0561904	0.173733	1	1	CP064352.1	gene	1153765	1153841	-	ID=gene-IT767_05455;Name=IT767_05455;gbkey=Gene;gene_biotype=tRNA;locus_tag=IT767_05455
IT767_05460	IT767_05460	1966.93	-0.0360088	0.145584	1	1	CP064352.1	gene	1154096	1154674	+	ID=gene-IT767_05460;Name=IT767_05460;gbkey=Gene;gene_biotype=protein_coding;locus_tag=IT767_05460
IT767_05465	asr	112.633	-0.0809949	0.173191	1	1	CP064352.1	gene	1154814	1155221	-	ID=gene-IT767_05465;Name=asr;gbkey=Gene;gene=asr;gene_biotype=protein_coding;locus_tag=IT767_05465
IT767_05470	mdtK	1318.05	-0.445046	0.190535	1	1	CP064352.1	gene	1155397	1156770	-	ID=gene-IT767_05470;Name=mdtK;gbkey=Gene;gene=mdtK;gene_biotype=protein_coding;locus_tag=IT767_05470
IT767_05475	IT767_05475	2087.82	-0.0675574	0.15556	1	1	CP064352.1	gene	1157000	1157635	+	ID=gene-IT767_05475;Name=IT767_05475;gbkey=Gene;gene_biotype=protein_coding;locus_tag=IT767_05475
IT767_05480	cfa	4138.26	0.68745	0.236307	0.327314	1	CP064352.1	gene	1157671	1158819	-	ID=gene-IT767_05480;Name=cfa;gbkey=Gene;gene=cfa;gene_biotype=protein_coding;locus_tag=IT767_05480
IT767_05485	IT767_05485	316.166	0.0688711	0.160135	1	1	CP064352.1	gene	1159112	1160293	-	ID=gene-IT767_05485;Name=IT767_05485;gbkey=Gene;gene_biotype=protein_coding;locus_tag=IT767_05485
IT767_05490	IT767_05490	506.561	-0.0370555	0.14442	1	1	CP064352.1	gene	1160406	1161410	+	ID=gene-IT767_05490;Name=IT767_05490;gbkey=Gene;gene_biotype=protein_coding;locus_tag=IT767_05490
IT767_05495	purR	3833.32	-0.635617	0.213952	0.45536	1	CP064352.1	gene	1161337	1162362	-	ID=gene-IT767_05495;Name=purR;gbkey=Gene;gene=purR;gene_biotype=protein_coding;locus_tag=IT767_05495
IT767_05500	ynhF	361.315	-0.122572	0.167148	1	1	CP064352.1	gene	1162658	1162747	+	ID=gene-IT767_05500;Name=ynhF;gbkey=Gene;gene=ynhF;gene_biotype=protein_coding;locus_tag=IT767_05500
IT767_05505	IT767_05505	1628.05	-0.49439	0.193885	0.96946	1	CP064352.1	gene	1162915	1164081	+	ID=gene-IT767_05505;Name=IT767_05505;gbkey=Gene;gene_biotype=protein_coding;locus_tag=IT767_05505
IT767_05510	sodB	923.954	0.00272771	0.156664	1	1	CP064352.1	gene	1164144	1164725	-	ID=gene-IT767_05510;Name=sodB;gbkey=Gene;gene=sodB;gene_biotype=protein_coding;locus_tag=IT767_05510
IT767_05515	IT767_05515	342.428	0.0902487	0.153204	1	1	CP064352.1	gene	1165194	1165679	+	ID=gene-IT767_05515;Name=IT767_05515;gbkey=Gene;gene_biotype=protein_coding;locus_tag=IT767_05515
IT767_05520	IT767_05520	1748.27	0.0706127	0.156963	1	1	CP064352.1	gene	1165634	1166506	-	ID=gene-IT767_05520;Name=IT767_05520;gbkey=Gene;gene_biotype=protein_coding;locus_tag=IT767_05520
IT767_05525	IT767_05525	1953.88	-0.544094	0.206124	0.75849	1	CP064352.1	gene	1166847	1167194	+	ID=gene-IT767_05525;Name=IT767_05525;gbkey=Gene;gene_biotype=protein_coding;locus_tag=IT767_05525
IT767_05530	rnt	1330.84	-0.645498	0.217999	0.42852	1	CP064352.1	gene	1167242	1167889	-	ID=gene-IT767_05530;Name=rnt;gbkey=Gene;gene=rnt;gene_biotype=protein_coding;locus_tag=IT767_05530
IT767_05535	gloA	4016.2	-0.292754	0.21539	1	1	CP064352.1	gene	1168027	1168434	-	ID=gene-IT767_05535;Name=gloA;gbkey=Gene;gene=gloA;gene_biotype=protein_coding;locus_tag=IT767_05535
IT767_05540	IT767_05540	601.681	-0.0719982	0.144211	1	1	CP064352.1	gene	1168513	1169610	-	ID=gene-IT767_05540;Name=IT767_05540;gbkey=Gene;gene_biotype=protein_coding;locus_tag=IT767_05540
IT767_05545	IT767_05545	708.401	-0.0683469	0.157292	1	1	CP064352.1	gene	1169664	1170263	-	ID=gene-IT767_05545;Name=IT767_05545;gbkey=Gene;gene_biotype=protein_coding;locus_tag=IT767_05545
IT767_05550	IT767_05550	334.939	0.26247	0.175852	1	1	CP064352.1	gene	1170403	1170645	+	ID=gene-IT767_05550;Name=IT767_05550;gbkey=Gene;gene_biotype=protein_coding;locus_tag=IT767_05550
IT767_05555	IT767_05555	1295.82	0.068569	0.161233	1	1	CP064352.1	gene	1170694	1171590	+	ID=gene-IT767_05555;Name=IT767_05555;gbkey=Gene;gene_biotype=protein_coding;locus_tag=IT767_05555
IT767_05560	sodC	843.428	0.575768	0.2252	0.617956	1	CP064352.1	gene	1171660	1172181	+	ID=gene-IT767_05560;Name=sodC;gbkey=Gene;gene=sodC;gene_biotype=protein_coding;locus_tag=IT767_05560
IT767_05565	IT767_05565	699.32	-0.150994	0.153275	1	1	CP064352.1	gene	1172174	1174198	-	ID=gene-IT767_05565;Name=IT767_05565;gbkey=Gene;gene_biotype=protein_coding;locus_tag=IT767_05565
IT767_05570	IT767_05570	775.497	0.0420353	0.141408	1	1	CP064352.1	gene	1174198	1175094	-	ID=gene-IT767_05570;Name=IT767_05570;gbkey=Gene;gene_biotype=protein_coding;locus_tag=IT767_05570
IT767_05575	IT767_05575	180.446	0.0983294	0.168666	1	1	CP064352.1	gene	1175105	1175341	-	ID=gene-IT767_05575;Name=IT767_05575;gbkey=Gene;gene_biotype=protein_coding;locus_tag=IT767_05575
IT767_05580	slyA	3572.97	-0.348178	0.211679	1	1	CP064352.1	gene	1175514	1175954	+	ID=gene-IT767_05580;Name=slyA;gbkey=Gene;gene=slyA;gene_biotype=protein_coding;locus_tag=IT767_05580
IT767_05585	IT767_05585	375.298	0.137193	0.16832	1	1	CP064352.1	gene	1175988	1177349	-	ID=gene-IT767_05585;Name=IT767_05585;gbkey=Gene;gene_biotype=protein_coding;locus_tag=IT767_05585
IT767_05590	slyB	3976.9	-0.277517	0.210553	1	1	CP064352.1	gene	1177572	1178039	-	ID=gene-IT767_05590;Name=slyB;gbkey=Gene;gene=slyB;gene_biotype=protein_coding;locus_tag=IT767_05590
IT767_05595	anmK	1204.08	-0.123159	0.148159	1	1	CP064352.1	gene	1178307	1179431	+	ID=gene-IT767_05595;Name=anmK;gbkey=Gene;gene=anmK;gene_biotype=protein_coding;locus_tag=IT767_05595
IT767_05600	mliC	219.044	-0.189439	0.176971	1	1	CP064352.1	gene	1179524	1179847	+	ID=gene-IT767_05600;Name=mliC;gbkey=Gene;gene=mliC;gene_biotype=protein_coding;locus_tag=IT767_05600
IT767_05605	pdxH	1745.3	-0.244206	0.191297	1	1	CP064352.1	gene	1179905	1180561	+	ID=gene-IT767_05605;Name=pdxH;gbkey=Gene;gene=pdxH;gene_biotype=protein_coding;locus_tag=IT767_05605
IT767_05610	tyrS	7890.56	-0.665306	0.21667	0.378824	1	CP064352.1	gene	1180686	1181960	+	ID=gene-IT767_05610;Name=tyrS;gbkey=Gene;gene=tyrS;gene_biotype=protein_coding;locus_tag=IT767_05610
IT767_05615	pdxY	1372.42	-0.349028	0.190394	1	1	CP064352.1	gene	1182022	1182882	+	ID=gene-IT767_05615;Name=pdxY;gbkey=Gene;gene=pdxY;gene_biotype=protein_coding;locus_tag=IT767_05615
IT767_05620	gstA	1418.53	0.444263	0.242249	0.965517	1	CP064352.1	gene	1182925	1183530	-	ID=gene-IT767_05620;Name=gstA;gbkey=Gene;gene=gstA;gene_biotype=protein_coding;locus_tag=IT767_05620
IT767_05625	dtpA	2758.67	-2.32152	0.197688	1.72802e-19	2.97161e-16	CP064352.1	gene	1183641	1185146	-	ID=gene-IT767_05625;Name=dtpA;gbkey=Gene;gene=dtpA;gene_biotype=protein_coding;locus_tag=IT767_05625
IT767_05630	nth	1467.51	-0.305543	0.172737	1	1	CP064352.1	gene	1185753	1186388	-	ID=gene-IT767_05630;Name=nth;gbkey=Gene;gene=nth;gene_biotype=protein_coding;locus_tag=IT767_05630
IT767_05635	IT767_05635	1000.05	-0.564077	0.182345	0.739653	1	CP064352.1	gene	1186390	1187088	-	ID=gene-IT767_05635;Name=IT767_05635;gbkey=Gene;gene_biotype=protein_coding;locus_tag=IT767_05635
IT767_05640	rsxG	849.928	-0.792608	0.196785	0.134022	1	CP064352.1	gene	1187091	1187711	-	ID=gene-IT767_05640;Name=rsxG;gbkey=Gene;gene=rsxG;gene_biotype=protein_coding;locus_tag=IT767_05640
IT767_05645	rsxD	1080.81	-0.978131	0.191381	0.0140382	1	CP064352.1	gene	1187722	1188774	-	ID=gene-IT767_05645;Name=rsxD;gbkey=Gene;gene=rsxD;gene_biotype=protein_coding;locus_tag=IT767_05645
IT767_05650	rsxC	2122.43	-0.869924	0.191664	0.0564024	1	CP064352.1	gene	1188775	1190934	-	ID=gene-IT767_05650;Name=rsxC;gbkey=Gene;gene=rsxC;gene_biotype=protein_coding;locus_tag=IT767_05650
IT767_05655	rsxB	1404.26	-0.548044	0.192164	0.77793	1	CP064352.1	gene	1190927	1191505	-	ID=gene-IT767_05655;Name=rsxB;gbkey=Gene;gene=rsxB;gene_biotype=protein_coding;locus_tag=IT767_05655
IT767_05660	rsxA	1393.76	-0.442497	0.187878	1	1	CP064352.1	gene	1191505	1192086	-	ID=gene-IT767_05660;Name=rsxA;gbkey=Gene;gene=rsxA;gene_biotype=protein_coding;locus_tag=IT767_05660
IT767_05665	IT767_05665	682.193	-0.354647	0.205176	1	1	CP064352.1	gene	1192165	1192605	-	ID=gene-IT767_05665;Name=IT767_05665;gbkey=Gene;gene_biotype=protein_coding;locus_tag=IT767_05665
IT767_05670	ydgT	1603.63	-0.0928635	0.152776	1	1	CP064352.1	gene	1192681	1192896	-	ID=gene-IT767_05670;Name=ydgT;gbkey=Gene;gene=ydgT;gene_biotype=protein_coding;locus_tag=IT767_05670
IT767_05675	IT767_05675	1059.37	-0.0248544	0.139041	1	1	CP064352.1	gene	1193113	1194483	-	ID=gene-IT767_05675;Name=IT767_05675;gbkey=Gene;gene_biotype=protein_coding;locus_tag=IT767_05675
IT767_05680	blr	271.459	-0.407002	0.215044	1	1	CP064352.1	gene	1194599	1194736	-	ID=gene-IT767_05680;Name=blr;gbkey=Gene;gene=blr;gene_biotype=protein_coding;locus_tag=IT767_05680
IT767_05685	IT767_05685	1577.58	0.179249	0.150713	1	1	CP064352.1	gene	1194927	1195967	+	ID=gene-IT767_05685;Name=IT767_05685;gbkey=Gene;gene_biotype=protein_coding;locus_tag=IT767_05685
IT767_05690	add	2318.21	-0.307224	0.192164	1	1	CP064352.1	gene	1196003	1197004	-	ID=gene-IT767_05690;Name=add;gbkey=Gene;gene=add;gene_biotype=protein_coding;locus_tag=IT767_05690
IT767_05695	IT767_05695	245.312	0.0145041	0.157452	1	1	CP064352.1	gene	1197162	1198316	-	ID=gene-IT767_05695;Name=IT767_05695;gbkey=Gene;gene_biotype=protein_coding;locus_tag=IT767_05695
IT767_05700	IT767_05700	345.49	0.102539	0.154839	1	1	CP064352.1	gene	1198510	1198974	+	ID=gene-IT767_05700;Name=IT767_05700;gbkey=Gene;gene_biotype=protein_coding;locus_tag=IT767_05700
IT767_05705	IT767_05705	354.272	-0.00334282	0.158649	1	1	CP064352.1	gene	1199218	1199403	+	ID=gene-IT767_05705;Name=IT767_05705;gbkey=Gene;gene_biotype=protein_coding;locus_tag=IT767_05705
IT767_05710	IT767_05710	412.661	0.0370895	0.147415	1	1	CP064352.1	gene	1199413	1199775	-	ID=gene-IT767_05710;Name=IT767_05710;gbkey=Gene;gene_biotype=protein_coding;locus_tag=IT767_05710
IT767_05715	cybB	470.904	-0.149628	0.160379	1	1	CP064352.1	gene	1200035	1200562	+	ID=gene-IT767_05715;Name=cybB;gbkey=Gene;gene=cybB;gene_biotype=protein_coding;locus_tag=IT767_05715
IT767_05720	IT767_05720	265.292	0.147816	0.167948	1	1	CP064352.1	gene	1200667	1200942	+	ID=gene-IT767_05720;Name=IT767_05720;gbkey=Gene;gene_biotype=protein_coding;locus_tag=IT767_05720
IT767_05725	IT767_05725	1724.37	-0.15753	0.175951	1	1	CP064352.1	gene	1200967	1202085	+	ID=gene-IT767_05725;Name=IT767_05725;gbkey=Gene;gene_biotype=protein_coding;locus_tag=IT767_05725
IT767_05730	IT767_05730	781.903	0.0466287	0.151297	1	1	CP064352.1	gene	1202155	1204527	-	ID=gene-IT767_05730;Name=IT767_05730;gbkey=Gene;gene_biotype=protein_coding;locus_tag=IT767_05730
IT767_05735	IT767_05735	324.187	0.329064	0.197696	1	1	CP064352.1	gene	1204828	1205751	-	ID=gene-IT767_05735;Name=IT767_05735;gbkey=Gene;gene_biotype=protein_coding;locus_tag=IT767_05735
IT767_05740	pcaG	211.877	0.370305	0.229172	1	1	CP064352.1	gene	1205929	1206549	-	ID=gene-IT767_05740;Name=pcaG;gbkey=Gene;gene=pcaG;gene_biotype=protein_coding;locus_tag=IT767_05740
IT767_05745	pcaH	158.953	0.0924569	0.178114	1	1	CP064352.1	gene	1206546	1207286	-	ID=gene-IT767_05745;Name=pcaH;gbkey=Gene;gene=pcaH;gene_biotype=protein_coding;locus_tag=IT767_05745
IT767_05750	IT767_05750	599.477	0.541118	0.185638	0.823383	1	CP064352.1	gene	1207526	1208869	+	ID=gene-IT767_05750;Name=IT767_05750;gbkey=Gene;gene_biotype=protein_coding;locus_tag=IT767_05750
IT767_05755	IT767_05755	897.594	-0.0238108	0.143584	1	1	CP064352.1	gene	1208911	1210416	+	ID=gene-IT767_05755;Name=IT767_05755;gbkey=Gene;gene_biotype=protein_coding;locus_tag=IT767_05755
IT767_05760	IT767_05760	543.139	0.156508	0.158375	1	1	CP064352.1	gene	1210463	1211551	-	ID=gene-IT767_05760;Name=IT767_05760;gbkey=Gene;gene_biotype=protein_coding;locus_tag=IT767_05760
IT767_05765	IT767_05765	2530.21	-0.076351	0.162963	1	1	CP064352.1	gene	1211989	1213644	+	ID=gene-IT767_05765;Name=IT767_05765;gbkey=Gene;gene_biotype=protein_coding;locus_tag=IT767_05765
IT767_05770	rimL	612.432	-0.122258	0.163815	1	1	CP064352.1	gene	1213698	1214276	+	ID=gene-IT767_05770;Name=rimL;gbkey=Gene;gene=rimL;gene_biotype=protein_coding;locus_tag=IT767_05770
IT767_05775	IT767_05775	674.118	0.468988	0.179858	1	1	CP064352.1	gene	1214262	1215242	-	ID=gene-IT767_05775;Name=IT767_05775;gbkey=Gene;gene_biotype=protein_coding;locus_tag=IT767_05775
IT767_05780	tehA	871.178	-0.10633	0.147196	1	1	CP064352.1	gene	1215354	1216358	+	ID=gene-IT767_05780;Name=tehA;gbkey=Gene;gene=tehA;gene_biotype=protein_coding;locus_tag=IT767_05780
IT767_05785	tehB	813.137	0.10284	0.170153	1	1	CP064352.1	gene	1216355	1216951	+	ID=gene-IT767_05785;Name=tehB;gbkey=Gene;gene=tehB;gene_biotype=protein_coding;locus_tag=IT767_05785
IT767_05790	IT767_05790	5235.32	0.145177	0.178419	1	1	CP064352.1	gene	1217212	1217880	+	ID=gene-IT767_05790;Name=IT767_05790;gbkey=Gene;gene_biotype=protein_coding;locus_tag=IT767_05790
IT767_05795	IT767_05795	357.655	0.0109636	0.154631	1	1	CP064352.1	gene	1217927	1218823	-	ID=gene-IT767_05795;Name=IT767_05795;gbkey=Gene;gene_biotype=protein_coding;locus_tag=IT767_05795
IT767_05800	IT767_05800	674.55	-0.0288596	0.145336	1	1	CP064352.1	gene	1219004	1219873	+	ID=gene-IT767_05800;Name=IT767_05800;gbkey=Gene;gene_biotype=protein_coding;locus_tag=IT767_05800
IT767_05805	benE	695.612	-0.00593552	0.17483	1	1	CP064352.1	gene	1219850	1221016	-	ID=gene-IT767_05805;Name=benE;gbkey=Gene;gene=benE;gene_biotype=protein_coding;locus_tag=IT767_05805
IT767_05810	IT767_05810	720.595	-0.0145931	0.145048	1	1	CP064352.1	gene	1221202	1221771	+	ID=gene-IT767_05810;Name=IT767_05810;gbkey=Gene;gene_biotype=protein_coding;locus_tag=IT767_05810
IT767_05815	IT767_05815	155.856	0.156128	0.187098	1	1	CP064352.1	gene	1221782	1221949	-	ID=gene-IT767_05815;Name=IT767_05815;gbkey=Gene;gene_biotype=protein_coding;locus_tag=IT767_05815
IT767_05820	IT767_05820	2039.19	-0.426456	0.18413	1	1	CP064352.1	gene	1221983	1223944	+	ID=gene-IT767_05820;Name=IT767_05820;gbkey=Gene;gene_biotype=protein_coding;locus_tag=IT767_05820
IT767_05825	IT767_05825	57.0886	0.122896	0.200098	1	1	CP064352.1	gene	1223957	1224187	-	ID=gene-IT767_05825;Name=IT767_05825;gbkey=Gene;gene_biotype=protein_coding;locus_tag=IT767_05825
IT767_05830	IT767_05830	164.431	-0.0486277	0.159742	1	1	CP064352.1	gene	1224336	1224638	-	ID=gene-IT767_05830;Name=IT767_05830;gbkey=Gene;gene_biotype=protein_coding;locus_tag=IT767_05830
IT767_05835	IT767_05835	109.499	0.193147	0.212886	1	1	CP064352.1	gene	1224734	1224859	-	ID=gene-IT767_05835;Name=IT767_05835;gbkey=Gene;gene_biotype=protein_coding;locus_tag=IT767_05835
IT767_05840	cydB	392.708	0.15033	0.172137	1	1	CP064352.1	gene	1224859	1225869	-	ID=gene-IT767_05840;Name=cydB;gbkey=Gene;gene=cydB;gene_biotype=protein_coding;locus_tag=IT767_05840
IT767_05845	IT767_05845	261.719	0.123634	0.16949	1	1	CP064352.1	gene	1225869	1227266	-	ID=gene-IT767_05845;Name=IT767_05845;gbkey=Gene;gene_biotype=protein_coding;locus_tag=IT767_05845
IT767_05850	IT767_05850	845.145	-0.0560925	0.143512	1	1	CP064352.1	gene	1227954	1229366	+	ID=gene-IT767_05850;Name=IT767_05850;gbkey=Gene;gene_biotype=protein_coding;locus_tag=IT767_05850
IT767_05855	IT767_05855	431.105	1.00646	0.205097	0.0139644	1	CP064352.1	gene	1229671	1230816	+	ID=gene-IT767_05855;Name=IT767_05855;gbkey=Gene;gene_biotype=protein_coding;locus_tag=IT767_05855
IT767_05860	IT767_05860	818.021	0.475809	0.203627	1	1	CP064352.1	gene	1230833	1231846	+	ID=gene-IT767_05860;Name=IT767_05860;gbkey=Gene;gene_biotype=protein_coding;locus_tag=IT767_05860
IT767_05865	IT767_05865	314.976	0.430205	0.190118	1	1	CP064352.1	gene	1231848	1232777	+	ID=gene-IT767_05865;Name=IT767_05865;gbkey=Gene;gene_biotype=protein_coding;locus_tag=IT767_05865
IT767_05870	IT767_05870	399.283	0.392488	0.188547	1	1	CP064352.1	pseudogene	1232767	1233572	+	ID=gene-IT767_05870;Name=IT767_05870;gbkey=Gene;gene_biotype=pseudogene;locus_tag=IT767_05870;pseudo=true
IT767_05875	patD	1343.68	0.0728983	0.142937	1	1	CP064352.1	gene	1233595	1235022	+	ID=gene-IT767_05875;Name=patD;gbkey=Gene;gene=patD;gene_biotype=protein_coding;locus_tag=IT767_05875
IT767_05880	IT767_05880	360.751	0.0129106	0.164454	1	1	CP064352.1	gene	1235364	1235486	-	ID=gene-IT767_05880;Name=IT767_05880;gbkey=Gene;gene_biotype=protein_coding;locus_tag=IT767_05880
IT767_05885	IT767_05885	62.7859	0.0890004	0.188991	1	1	CP064352.1	gene	1235635	1235832	+	ID=gene-IT767_05885;Name=IT767_05885;gbkey=Gene;gene_biotype=protein_coding;locus_tag=IT767_05885
IT767_05890	IT767_05890	588.28	-0.478233	0.205795	0.999819	1	CP064352.1	gene	1235970	1236221	+	ID=gene-IT767_05890;Name=IT767_05890;gbkey=Gene;gene_biotype=protein_coding;locus_tag=IT767_05890
IT767_05895	yncL	59.7673	-0.0290043	0.184771	1	1	CP064352.1	gene	1236273	1236365	-	ID=gene-IT767_05895;Name=yncL;gbkey=Gene;gene=yncL;gene_biotype=protein_coding;locus_tag=IT767_05895
IT767_05900	IT767_05900	441.933	-0.486821	0.192453	1	1	CP064352.1	gene	1236560	1236733	+	ID=gene-IT767_05900;Name=IT767_05900;gbkey=Gene;gene_biotype=protein_coding;locus_tag=IT767_05900
IT767_05905	IT767_05905	702.776	-0.396693	0.178661	1	1	CP064352.1	gene	1236822	1237571	+	ID=gene-IT767_05905;Name=IT767_05905;gbkey=Gene;gene_biotype=protein_coding;locus_tag=IT767_05905
IT767_05910	IT767_05910	576.102	0.0643515	0.156853	1	1	CP064352.1	gene	1237585	1239018	-	ID=gene-IT767_05910;Name=IT767_05910;gbkey=Gene;gene_biotype=protein_coding;locus_tag=IT767_05910
IT767_05915	IT767_05915	1807.85	0.0517733	0.15152	1	1	CP064352.1	gene	1239288	1240886	+	ID=gene-IT767_05915;Name=IT767_05915;gbkey=Gene;gene_biotype=protein_coding;locus_tag=IT767_05915
IT767_05920	IT767_05920	527.756	-0.0313377	0.164666	1	1	CP064352.1	gene	1240903	1241136	+	ID=gene-IT767_05920;Name=IT767_05920;gbkey=Gene;gene_biotype=protein_coding;locus_tag=IT767_05920
IT767_05925	IT767_05925	309.423	0.052099	0.156164	1	1	CP064352.1	gene	1241145	1241594	-	ID=gene-IT767_05925;Name=IT767_05925;gbkey=Gene;gene_biotype=protein_coding;locus_tag=IT767_05925
IT767_05930	IT767_05930	495.815	0.210864	0.166639	1	1	CP064352.1	gene	1241591	1242109	-	ID=gene-IT767_05930;Name=IT767_05930;gbkey=Gene;gene_biotype=protein_coding;locus_tag=IT767_05930
IT767_05935	IT767_05935	437.253	0.10194	0.1581	1	1	CP064352.1	gene	1242272	1242853	+	ID=gene-IT767_05935;Name=IT767_05935;gbkey=Gene;gene_biotype=protein_coding;locus_tag=IT767_05935
IT767_05940	IT767_05940	1609.78	0.0692764	0.139287	1	1	CP064352.1	gene	1242919	1243956	+	ID=gene-IT767_05940;Name=IT767_05940;gbkey=Gene;gene_biotype=protein_coding;locus_tag=IT767_05940
IT767_05945	rihA	521.266	0.198539	0.170152	1	1	CP064352.1	gene	1244020	1244955	-	ID=gene-IT767_05945;Name=rihA;gbkey=Gene;gene=rihA;gene_biotype=protein_coding;locus_tag=IT767_05945
IT767_05950	IT767_05950	96.3373	0.393579	0.272946	0.974574	1	CP064352.1	gene	1244917	1245147	+	ID=gene-IT767_05950;Name=IT767_05950;gbkey=Gene;gene_biotype=protein_coding;locus_tag=IT767_05950
IT767_05955	IT767_05955	1104.7	-0.0761429	0.169128	1	1	CP064352.1	gene	1245237	1245536	+	ID=gene-IT767_05955;Name=IT767_05955;gbkey=Gene;gene_biotype=protein_coding;locus_tag=IT767_05955
IT767_05960	IT767_05960	798.76	0.125288	0.149576	1	1	CP064352.1	gene	1245634	1247340	-	ID=gene-IT767_05960;Name=IT767_05960;gbkey=Gene;gene_biotype=protein_coding;locus_tag=IT767_05960
IT767_05965	IT767_05965	1880.33	-0.311819	0.181983	1	1	CP064352.1	gene	1247527	1249632	-	ID=gene-IT767_05965;Name=IT767_05965;gbkey=Gene;gene_biotype=protein_coding;locus_tag=IT767_05965
IT767_05970	IT767_05970	35528.7	-0.133384	0.176075	1	1	CP064352.1	gene	1249891	1250952	+	ID=gene-IT767_05970;Name=IT767_05970;gbkey=Gene;gene_biotype=protein_coding;locus_tag=IT767_05970
IT767_05975	IT767_05975	2019.62	-0.464258	0.172887	1	1	CP064352.1	gene	1251121	1251342	+	ID=gene-IT767_05975;Name=IT767_05975;gbkey=Gene;gene_biotype=protein_coding;locus_tag=IT767_05975
IT767_05980	ansP	2970.2	-0.566011	0.209843	0.67698	1	CP064352.1	gene	1251393	1252847	-	ID=gene-IT767_05980;Name=ansP;gbkey=Gene;gene=ansP;gene_biotype=protein_coding;locus_tag=IT767_05980
IT767_05985	IT767_05985	804.473	0.0544882	0.143825	1	1	CP064352.1	gene	1253037	1253924	-	ID=gene-IT767_05985;Name=IT767_05985;gbkey=Gene;gene_biotype=protein_coding;locus_tag=IT767_05985
IT767_05990	IT767_05990	509.152	0.121987	0.167824	1	1	CP064352.1	gene	1254198	1254749	+	ID=gene-IT767_05990;Name=IT767_05990;gbkey=Gene;gene_biotype=protein_coding;locus_tag=IT767_05990
IT767_05995	IT767_05995	520.379	0.0447988	0.158906	1	1	CP064352.1	gene	1254841	1255848	+	ID=gene-IT767_05995;Name=IT767_05995;gbkey=Gene;gene_biotype=protein_coding;locus_tag=IT767_05995
IT767_06000	IT767_06000	545.725	0.129459	0.192173	1	1	CP064352.1	gene	1255838	1256959	+	ID=gene-IT767_06000;Name=IT767_06000;gbkey=Gene;gene_biotype=protein_coding;locus_tag=IT767_06000
IT767_06005	IT767_06005	449.474	0.119248	0.164006	1	1	CP064352.1	gene	1256984	1258297	+	ID=gene-IT767_06005;Name=IT767_06005;gbkey=Gene;gene_biotype=protein_coding;locus_tag=IT767_06005
IT767_06010	IT767_06010	258.265	0.0926729	0.174572	1	1	CP064352.1	gene	1258315	1259247	+	ID=gene-IT767_06010;Name=IT767_06010;gbkey=Gene;gene_biotype=protein_coding;locus_tag=IT767_06010
IT767_06015	IT767_06015	206.472	0.18864	0.189489	1	1	CP064352.1	gene	1259259	1259768	+	ID=gene-IT767_06015;Name=IT767_06015;gbkey=Gene;gene_biotype=protein_coding;locus_tag=IT767_06015
IT767_06020	IT767_06020	392.354	-0.0292089	0.178471	1	1	CP064352.1	gene	1259778	1260704	+	ID=gene-IT767_06020;Name=IT767_06020;gbkey=Gene;gene_biotype=protein_coding;locus_tag=IT767_06020
IT767_06025	IT767_06025	217.617	0.0645818	0.167589	1	1	CP064352.1	gene	1260688	1261467	+	ID=gene-IT767_06025;Name=IT767_06025;gbkey=Gene;gene_biotype=protein_coding;locus_tag=IT767_06025
IT767_06030	IT767_06030	250.506	0.160122	0.18312	1	1	CP064352.1	gene	1261506	1262357	+	ID=gene-IT767_06030;Name=IT767_06030;gbkey=Gene;gene_biotype=protein_coding;locus_tag=IT767_06030
IT767_06035	IT767_06035	484.271	0.234568	0.183717	1	1	CP064352.1	gene	1262435	1263052	+	ID=gene-IT767_06035;Name=IT767_06035;gbkey=Gene;gene_biotype=protein_coding;locus_tag=IT767_06035
IT767_06040	pptA	375.96	-0.00946472	0.15476	1	1	CP064352.1	gene	1263123	1263350	+	ID=gene-IT767_06040;Name=pptA;gbkey=Gene;gene=pptA;gene_biotype=protein_coding;locus_tag=IT767_06040
IT767_06045	IT767_06045	533.872	0.173832	0.161547	1	1	CP064352.1	gene	1263530	1263826	+	ID=gene-IT767_06045;Name=IT767_06045;gbkey=Gene;gene_biotype=protein_coding;locus_tag=IT767_06045
IT767_06050	IT767_06050	655.581	0.15137	0.151257	1	1	CP064352.1	gene	1263905	1264351	+	ID=gene-IT767_06050;Name=IT767_06050;gbkey=Gene;gene_biotype=protein_coding;locus_tag=IT767_06050
IT767_06055	IT767_06055	426.468	0.115438	0.170219	1	1	CP064352.1	gene	1264392	1266008	-	ID=gene-IT767_06055;Name=IT767_06055;gbkey=Gene;gene_biotype=protein_coding;locus_tag=IT767_06055
IT767_06060	IT767_06060	483.132	0.107125	0.160411	1	1	CP064352.1	gene	1266052	1267434	-	ID=gene-IT767_06060;Name=IT767_06060;gbkey=Gene;gene_biotype=protein_coding;locus_tag=IT767_06060
IT767_06065	IT767_06065	637.297	0.0946796	0.177908	1	1	CP064352.1	gene	1267458	1269026	-	ID=gene-IT767_06065;Name=IT767_06065;gbkey=Gene;gene_biotype=protein_coding;locus_tag=IT767_06065
IT767_06070	IT767_06070	531.882	0.332913	0.177998	1	1	CP064352.1	gene	1269231	1270055	+	ID=gene-IT767_06070;Name=IT767_06070;gbkey=Gene;gene_biotype=protein_coding;locus_tag=IT767_06070
IT767_06075	IT767_06075	561.169	0.151223	0.158121	1	1	CP064352.1	gene	1270110	1270691	-	ID=gene-IT767_06075;Name=IT767_06075;gbkey=Gene;gene_biotype=protein_coding;locus_tag=IT767_06075
IT767_06080	IT767_06080	289.744	0.070603	0.185927	1	1	CP064352.1	gene	1270903	1271607	+	ID=gene-IT767_06080;Name=IT767_06080;gbkey=Gene;gene_biotype=protein_coding;locus_tag=IT767_06080
IT767_06085	IT767_06085	282.24	0.223389	0.202169	1	1	CP064352.1	gene	1271604	1272572	+	ID=gene-IT767_06085;Name=IT767_06085;gbkey=Gene;gene_biotype=protein_coding;locus_tag=IT767_06085
IT767_06090	IT767_06090	1330.41	0.182834	0.177596	1	1	CP064352.1	gene	1272630	1274285	+	ID=gene-IT767_06090;Name=IT767_06090;gbkey=Gene;gene_biotype=protein_coding;locus_tag=IT767_06090
IT767_06095	nhoA	701.339	0.115331	0.158867	1	1	CP064352.1	gene	1274362	1275207	+	ID=gene-IT767_06095;Name=nhoA;gbkey=Gene;gene=nhoA;gene_biotype=protein_coding;locus_tag=IT767_06095
IT767_06100	narI	347.701	-0.00611559	0.1559	1	1	CP064352.1	gene	1275759	1276439	-	ID=gene-IT767_06100;Name=narI;gbkey=Gene;gene=narI;gene_biotype=protein_coding;locus_tag=IT767_06100
IT767_06105	narW	443.552	0.0496132	0.149483	1	1	CP064352.1	gene	1276436	1277131	-	ID=gene-IT767_06105;Name=narW;gbkey=Gene;gene=narW;gene_biotype=protein_coding;locus_tag=IT767_06105
IT767_06110	narH	435.082	-0.298135	0.185137	1	1	CP064352.1	gene	1277131	1278675	-	ID=gene-IT767_06110;Name=narH;gbkey=Gene;gene=narH;gene_biotype=protein_coding;locus_tag=IT767_06110
IT767_06115	IT767_06115	1010	-0.0463316	0.148952	1	1	CP064352.1	gene	1278672	1282412	-	ID=gene-IT767_06115;Name=IT767_06115;gbkey=Gene;gene_biotype=protein_coding;locus_tag=IT767_06115
IT767_06120	IT767_06120	317.311	0.0244311	0.155296	1	1	CP064352.1	gene	1282527	1283909	-	ID=gene-IT767_06120;Name=IT767_06120;gbkey=Gene;gene_biotype=protein_coding;locus_tag=IT767_06120
IT767_06125	IT767_06125	287.161	-0.183072	0.177631	1	1	CP064352.1	gene	1284084	1284659	-	ID=gene-IT767_06125;Name=IT767_06125;gbkey=Gene;gene_biotype=protein_coding;locus_tag=IT767_06125
IT767_06130	kmrA	1071.04	0.0524977	0.16173	1	1	CP064352.1	gene	1284783	1286282	+	ID=gene-IT767_06130;Name=kmrA;gbkey=Gene;gene=kmrA;gene_biotype=protein_coding;locus_tag=IT767_06130
IT767_06135	IT767_06135	419.009	0.11347	0.169055	1	1	CP064352.1	gene	1286277	1287167	-	ID=gene-IT767_06135;Name=IT767_06135;gbkey=Gene;gene_biotype=protein_coding;locus_tag=IT767_06135
IT767_06140	IT767_06140	394.862	0.246745	0.20013	1	1	CP064352.1	gene	1287283	1288446	+	ID=gene-IT767_06140;Name=IT767_06140;gbkey=Gene;gene_biotype=protein_coding;locus_tag=IT767_06140
IT767_06145	catC	223.483	0.145971	0.173002	1	1	CP064352.1	gene	1288466	1288756	+	ID=gene-IT767_06145;Name=catC;gbkey=Gene;gene=catC;gene_biotype=protein_coding;locus_tag=IT767_06145
IT767_06150	catA	476.911	0.139164	0.195362	1	1	CP064352.1	gene	1288823	1289749	+	ID=gene-IT767_06150;Name=catA;gbkey=Gene;gene=catA;gene_biotype=protein_coding;locus_tag=IT767_06150
IT767_06155	IT767_06155	438.941	-0.00829428	0.157221	1	1	CP064352.1	gene	1289859	1291241	+	ID=gene-IT767_06155;Name=IT767_06155;gbkey=Gene;gene_biotype=protein_coding;locus_tag=IT767_06155
IT767_06160	benB	100.409	0.252362	0.215724	1	1	CP064352.1	gene	1291241	1291726	+	ID=gene-IT767_06160;Name=benB;gbkey=Gene;gene=benB;gene_biotype=protein_coding;locus_tag=IT767_06160
IT767_06165	IT767_06165	215.052	0.303347	0.213215	1	1	CP064352.1	gene	1291736	1292752	+	ID=gene-IT767_06165;Name=IT767_06165;gbkey=Gene;gene_biotype=protein_coding;locus_tag=IT767_06165
IT767_06170	IT767_06170	357.697	0.13386	0.177358	1	1	CP064352.1	gene	1292762	1293535	+	ID=gene-IT767_06170;Name=IT767_06170;gbkey=Gene;gene_biotype=protein_coding;locus_tag=IT767_06170
IT767_06175	yddG	461.533	-0.0653733	0.148689	1	1	CP064352.1	gene	1293532	1294410	-	ID=gene-IT767_06175;Name=yddG;gbkey=Gene;gene=yddG;gene_biotype=protein_coding;locus_tag=IT767_06175
IT767_06180	fdnG	1187.52	0.268304	0.172188	1	1	CP064352.1	gene	1294636	1297683	+	ID=gene-IT767_06180;Name=fdnG;gbkey=Gene;gene=fdnG;gene_biotype=protein_coding;locus_tag=IT767_06180
IT767_06185	fdxH	358.698	0.244182	0.173938	1	1	CP064352.1	gene	1297695	1298579	+	ID=gene-IT767_06185;Name=fdxH;gbkey=Gene;gene=fdxH;gene_biotype=protein_coding;locus_tag=IT767_06185
IT767_06190	fdnI	487.467	0.204166	0.16201	1	1	CP064352.1	gene	1298572	1299228	+	ID=gene-IT767_06190;Name=fdnI;gbkey=Gene;gene=fdnI;gene_biotype=protein_coding;locus_tag=IT767_06190
IT767_06195	IT767_06195	117.632	0.207954	0.199641	1	1	CP064352.1	gene	1299281	1299607	-	ID=gene-IT767_06195;Name=IT767_06195;gbkey=Gene;gene_biotype=protein_coding;locus_tag=IT767_06195
IT767_06200	IT767_06200	65.7215	0.111035	0.1923	1	1	CP064352.1	gene	1299604	1299789	-	ID=gene-IT767_06200;Name=IT767_06200;gbkey=Gene;gene_biotype=protein_coding;locus_tag=IT767_06200
IT767_06205	ppk2	452.111	0.469888	0.187479	1	1	CP064352.1	gene	1299968	1300786	-	ID=gene-IT767_06205;Name=ppk2;gbkey=Gene;gene=ppk2;gene_biotype=protein_coding;locus_tag=IT767_06205
IT767_06210	IT767_06210	214.983	0.0964205	0.182772	1	1	CP064352.1	gene	1300854	1301294	-	ID=gene-IT767_06210;Name=IT767_06210;gbkey=Gene;gene_biotype=protein_coding;locus_tag=IT767_06210
IT767_06215	araJ	687.576	-0.132504	0.149873	1	1	CP064352.1	gene	1301559	1302713	+	ID=gene-IT767_06215;Name=araJ;gbkey=Gene;gene=araJ;gene_biotype=protein_coding;locus_tag=IT767_06215
IT767_06220	IT767_06220	395.642	0.0536466	0.171203	1	1	CP064352.1	gene	1302720	1303811	-	ID=gene-IT767_06220;Name=IT767_06220;gbkey=Gene;gene_biotype=protein_coding;locus_tag=IT767_06220
IT767_06225	IT767_06225	299.643	0.065611	0.179651	1	1	CP064352.1	gene	1303821	1304807	-	ID=gene-IT767_06225;Name=IT767_06225;gbkey=Gene;gene_biotype=protein_coding;locus_tag=IT767_06225
IT767_06230	IT767_06230	389.166	0.0572893	0.172013	1	1	CP064352.1	gene	1304807	1306423	-	ID=gene-IT767_06230;Name=IT767_06230;gbkey=Gene;gene_biotype=protein_coding;locus_tag=IT767_06230
IT767_06235	IT767_06235	335.173	0.0269435	0.180245	1	1	CP064352.1	gene	1306420	1307268	-	ID=gene-IT767_06235;Name=IT767_06235;gbkey=Gene;gene_biotype=protein_coding;locus_tag=IT767_06235
IT767_06240	IT767_06240	431.109	0.0680915	0.182157	1	1	CP064352.1	gene	1307265	1308209	-	ID=gene-IT767_06240;Name=IT767_06240;gbkey=Gene;gene_biotype=protein_coding;locus_tag=IT767_06240
IT767_06245	IT767_06245	347.481	0.0589567	0.167583	1	1	CP064352.1	gene	1308220	1309842	-	ID=gene-IT767_06245;Name=IT767_06245;gbkey=Gene;gene_biotype=protein_coding;locus_tag=IT767_06245
IT767_06250	adhP	4220.97	-0.154242	0.177724	1	1	CP064352.1	gene	1310012	1311022	-	ID=gene-IT767_06250;Name=adhP;gbkey=Gene;gene=adhP;gene_biotype=protein_coding;locus_tag=IT767_06250
IT767_06255	IT767_06255	134.053	0.0279258	0.1741	1	1	CP064352.1	gene	1311275	1311874	+	ID=gene-IT767_06255;Name=IT767_06255;gbkey=Gene;gene_biotype=protein_coding;locus_tag=IT767_06255
IT767_06260	IT767_06260	1344.26	0.167426	0.148686	1	1	CP064352.1	gene	1312063	1313016	+	ID=gene-IT767_06260;Name=IT767_06260;gbkey=Gene;gene_biotype=protein_coding;locus_tag=IT767_06260
IT767_06265	IT767_06265	812.912	0.0240922	0.172195	1	1	CP064352.1	gene	1313053	1314768	-	ID=gene-IT767_06265;Name=IT767_06265;gbkey=Gene;gene_biotype=protein_coding;locus_tag=IT767_06265
IT767_06270	IT767_06270	183.791	0.104014	0.16881	1	1	CP064352.1	gene	1315166	1315873	-	ID=gene-IT767_06270;Name=IT767_06270;gbkey=Gene;gene_biotype=protein_coding;locus_tag=IT767_06270
IT767_06275	IT767_06275	1887.21	-0.186015	0.161196	1	1	CP064352.1	gene	1316057	1317754	-	ID=gene-IT767_06275;Name=IT767_06275;gbkey=Gene;gene_biotype=protein_coding;locus_tag=IT767_06275
IT767_06280	IT767_06280	216.731	0.229616	0.205679	1	1	CP064352.1	gene	1317811	1317939	+	ID=gene-IT767_06280;Name=IT767_06280;gbkey=Gene;gene_biotype=protein_coding;locus_tag=IT767_06280
IT767_06285	sra	2071.47	1.32364	0.234197	0.000401784	0.0802584	CP064352.1	gene	1317936	1318076	-	ID=gene-IT767_06285;Name=sra;gbkey=Gene;gene=sra;gene_biotype=protein_coding;locus_tag=IT767_06285
IT767_06290	IT767_06290	426.819	0.190407	0.168907	1	1	CP064352.1	gene	1318254	1319105	-	ID=gene-IT767_06290;Name=IT767_06290;gbkey=Gene;gene_biotype=protein_coding;locus_tag=IT767_06290
IT767_06295	IT767_06295	941.226	0.177536	0.165849	1	1	CP064352.1	gene	1319219	1320112	+	ID=gene-IT767_06295;Name=IT767_06295;gbkey=Gene;gene_biotype=protein_coding;locus_tag=IT767_06295
IT767_06300	IT767_06300	294.267	-0.454964	0.199434	1	1	CP064352.1	gene	1320180	1320425	-	ID=gene-IT767_06300;Name=IT767_06300;gbkey=Gene;gene_biotype=protein_coding;locus_tag=IT767_06300
IT767_06305	IT767_06305	323.239	0.253704	0.185249	1	1	CP064352.1	gene	1320622	1321536	-	ID=gene-IT767_06305;Name=IT767_06305;gbkey=Gene;gene_biotype=protein_coding;locus_tag=IT767_06305
IT767_06310	IT767_06310	206.929	0.379847	0.212221	1	1	CP064352.1	gene	1322192	1322377	+	ID=gene-IT767_06310;Name=IT767_06310;gbkey=Gene;gene_biotype=protein_coding;locus_tag=IT767_06310
IT767_06315	IT767_06315	129.737	0.377861	0.230018	1	1	CP064352.1	gene	1322744	1322959	+	ID=gene-IT767_06315;Name=IT767_06315;gbkey=Gene;gene_biotype=protein_coding;locus_tag=IT767_06315
IT767_06320	IT767_06320	310.16	0.2002	0.178586	1	1	CP064352.1	gene	1322983	1323489	+	ID=gene-IT767_06320;Name=IT767_06320;gbkey=Gene;gene_biotype=protein_coding;locus_tag=IT767_06320
IT767_06325	IT767_06325	103.662	0.492577	0.245997	0.814134	1	CP064352.1	gene	1323506	1323688	+	ID=gene-IT767_06325;Name=IT767_06325;gbkey=Gene;gene_biotype=protein_coding;locus_tag=IT767_06325
IT767_06330	IT767_06330	618.408	0.272165	0.173515	1	1	CP064352.1	gene	1323728	1325353	+	ID=gene-IT767_06330;Name=IT767_06330;gbkey=Gene;gene_biotype=protein_coding;locus_tag=IT767_06330
IT767_06335	IT767_06335	421.363	0.261366	0.196071	1	1	CP064352.1	gene	1325350	1326345	-	ID=gene-IT767_06335;Name=IT767_06335;gbkey=Gene;gene_biotype=protein_coding;locus_tag=IT767_06335
IT767_06340	IT767_06340	158.986	0.535678	0.235313	0.715642	1	CP064352.1	gene	1326664	1327110	-	ID=gene-IT767_06340;Name=IT767_06340;gbkey=Gene;gene_biotype=protein_coding;locus_tag=IT767_06340
IT767_06345	IT767_06345	145.121	0.610078	0.225753	0.518975	1	CP064352.1	gene	1327119	1327622	-	ID=gene-IT767_06345;Name=IT767_06345;gbkey=Gene;gene_biotype=protein_coding;locus_tag=IT767_06345
IT767_06350	IT767_06350	1051.95	0.338278	0.176094	1	1	CP064352.1	gene	1327767	1328171	+	ID=gene-IT767_06350;Name=IT767_06350;gbkey=Gene;gene_biotype=protein_coding;locus_tag=IT767_06350
IT767_06355	IT767_06355	463.082	0.42269	0.226023	1	1	CP064352.1	gene	1328187	1328333	+	ID=gene-IT767_06355;Name=IT767_06355;gbkey=Gene;gene_biotype=protein_coding;locus_tag=IT767_06355
IT767_06360	IT767_06360	3276.83	0.117633	0.168587	1	1	CP064352.1	gene	1328457	1328888	+	ID=gene-IT767_06360;Name=IT767_06360;gbkey=Gene;gene_biotype=protein_coding;locus_tag=IT767_06360
IT767_06365	IT767_06365	759.454	-0.00250632	0.143696	1	1	CP064352.1	gene	1328993	1329862	+	ID=gene-IT767_06365;Name=IT767_06365;gbkey=Gene;gene_biotype=protein_coding;locus_tag=IT767_06365
IT767_06370	IT767_06370	234.413	0.157542	0.173313	1	1	CP064352.1	gene	1329864	1330550	-	ID=gene-IT767_06370;Name=IT767_06370;gbkey=Gene;gene_biotype=protein_coding;locus_tag=IT767_06370
IT767_06375	IT767_06375	52.4283	0.296085	0.257543	1	1	CP064352.1	gene	1330540	1330722	-	ID=gene-IT767_06375;Name=IT767_06375;gbkey=Gene;gene_biotype=protein_coding;locus_tag=IT767_06375
IT767_06380	IT767_06380	462.573	0.0492598	0.161411	1	1	CP064352.1	gene	1330772	1331695	+	ID=gene-IT767_06380;Name=IT767_06380;gbkey=Gene;gene_biotype=protein_coding;locus_tag=IT767_06380
IT767_06385	IT767_06385	438.004	-0.333736	0.184683	1	1	CP064352.1	gene	1331938	1332855	+	ID=gene-IT767_06385;Name=IT767_06385;gbkey=Gene;gene_biotype=protein_coding;locus_tag=IT767_06385
IT767_06390	IT767_06390	6542.17	-0.534529	0.197372	0.815931	1	CP064352.1	gene	1333171	1335471	+	ID=gene-IT767_06390;Name=IT767_06390;gbkey=Gene;gene_biotype=protein_coding;locus_tag=IT767_06390
IT767_06395	IT767_06395	1222.64	-0.48614	0.172813	1	1	CP064352.1	gene	1335621	1336502	+	ID=gene-IT767_06395;Name=IT767_06395;gbkey=Gene;gene_biotype=protein_coding;locus_tag=IT767_06395
IT767_06400	IT767_06400	401.28	0.00502722	0.152096	1	1	CP064352.1	gene	1336906	1338141	+	ID=gene-IT767_06400;Name=IT767_06400;gbkey=Gene;gene_biotype=protein_coding;locus_tag=IT767_06400
IT767_06405	IT767_06405	985.595	0.0719705	0.151366	1	1	CP064352.1	gene	1338192	1340804	+	ID=gene-IT767_06405;Name=IT767_06405;gbkey=Gene;gene_biotype=protein_coding;locus_tag=IT767_06405
IT767_06410	IT767_06410	344.477	0.00675328	0.151447	1	1	CP064352.1	gene	1340847	1341791	+	ID=gene-IT767_06410;Name=IT767_06410;gbkey=Gene;gene_biotype=protein_coding;locus_tag=IT767_06410
IT767_06415	IT767_06415	531.721	0.131746	0.162337	1	1	CP064352.1	gene	1341978	1343261	+	ID=gene-IT767_06415;Name=IT767_06415;gbkey=Gene;gene_biotype=protein_coding;locus_tag=IT767_06415
IT767_06420	IT767_06420	323.699	0.286834	0.219321	1	1	CP064352.1	gene	1343294	1344259	+	ID=gene-IT767_06420;Name=IT767_06420;gbkey=Gene;gene_biotype=protein_coding;locus_tag=IT767_06420
IT767_06425	IT767_06425	108.953	0.141598	0.198465	1	1	CP064352.1	gene	1344285	1344608	+	ID=gene-IT767_06425;Name=IT767_06425;gbkey=Gene;gene_biotype=protein_coding;locus_tag=IT767_06425
IT767_06430	IT767_06430	106.429	0.221418	0.20513	1	1	CP064352.1	gene	1344618	1344932	+	ID=gene-IT767_06430;Name=IT767_06430;gbkey=Gene;gene_biotype=protein_coding;locus_tag=IT767_06430
IT767_06435	IT767_06435	420.229	-0.0545021	0.152554	1	1	CP064352.1	gene	1344973	1346379	-	ID=gene-IT767_06435;Name=IT767_06435;gbkey=Gene;gene_biotype=protein_coding;locus_tag=IT767_06435
IT767_06440	IT767_06440	336.31	0.284042	0.187355	1	1	CP064352.1	pseudogene	1346967	1347646	+	ID=gene-IT767_06440;Name=IT767_06440;gbkey=Gene;gene_biotype=pseudogene;locus_tag=IT767_06440;pseudo=true
IT767_06445	zapE	594.953	-0.216979	0.17602	1	1	CP064352.1	gene	1347743	1348804	+	ID=gene-IT767_06445;Name=zapE;gbkey=Gene;gene=zapE;gene_biotype=protein_coding;locus_tag=IT767_06445
IT767_06450	katG	1265	0.49939	0.173448	1	1	CP064352.1	gene	1348839	1351016	-	ID=gene-IT767_06450;Name=katG;gbkey=Gene;gene=katG;gene_biotype=protein_coding;locus_tag=IT767_06450
IT767_06455	IT767_06455	658.8	0.221637	0.161022	1	1	CP064352.1	gene	1351457	1352089	+	ID=gene-IT767_06455;Name=IT767_06455;gbkey=Gene;gene_biotype=protein_coding;locus_tag=IT767_06455
IT767_06460	mrdA	636.555	0.111568	0.156001	1	1	CP064352.1	gene	1352311	1354221	+	ID=gene-IT767_06460;Name=mrdA;gbkey=Gene;gene=mrdA;gene_biotype=protein_coding;locus_tag=IT767_06460
IT767_06465	IT767_06465	446.264	0.39064	0.194049	1	1	CP064352.1	gene	1354334	1355071	+	ID=gene-IT767_06465;Name=IT767_06465;gbkey=Gene;gene_biotype=protein_coding;locus_tag=IT767_06465
IT767_06470	pqqF	1107.45	-0.121482	0.186165	1	1	CP064352.1	gene	1355068	1357353	-	ID=gene-IT767_06470;Name=pqqF;gbkey=Gene;gene=pqqF;gene_biotype=protein_coding;locus_tag=IT767_06470
IT767_06475	pqqE	518.248	-0.341471	0.176465	1	1	CP064352.1	gene	1357353	1358495	-	ID=gene-IT767_06475;Name=pqqE;gbkey=Gene;gene=pqqE;gene_biotype=protein_coding;locus_tag=IT767_06475
IT767_06480	pqqD	136.008	-0.748684	0.24223	0.223091	1	CP064352.1	gene	1358482	1358760	-	ID=gene-IT767_06480;Name=pqqD;gbkey=Gene;gene=pqqD;gene_biotype=protein_coding;locus_tag=IT767_06480
IT767_06485	pqqC	644.561	-0.241569	0.16467	1	1	CP064352.1	gene	1358763	1359518	-	ID=gene-IT767_06485;Name=pqqC;gbkey=Gene;gene=pqqC;gene_biotype=protein_coding;locus_tag=IT767_06485
IT767_06490	pqqB	746.152	-0.195837	0.15877	1	1	CP064352.1	gene	1359512	1360438	-	ID=gene-IT767_06490;Name=pqqB;gbkey=Gene;gene=pqqB;gene_biotype=protein_coding;locus_tag=IT767_06490
IT767_06495	pqqA	401.154	-0.0590081	0.178712	1	1	CP064352.1	gene	1360493	1360564	-	ID=gene-IT767_06495;Name=pqqA;gbkey=Gene;gene=pqqA;gene_biotype=protein_coding;locus_tag=IT767_06495
IT767_06500	IT767_06500	795.276	0.157651	0.155003	1	1	CP064352.1	gene	1360701	1361720	-	ID=gene-IT767_06500;Name=IT767_06500;gbkey=Gene;gene_biotype=protein_coding;locus_tag=IT767_06500
IT767_06505	IT767_06505	397.88	0.180015	0.172745	1	1	CP064352.1	gene	1361964	1362956	+	ID=gene-IT767_06505;Name=IT767_06505;gbkey=Gene;gene_biotype=protein_coding;locus_tag=IT767_06505
IT767_06510	IT767_06510	369.841	0.0716306	0.150381	1	1	CP064352.1	gene	1363043	1363783	+	ID=gene-IT767_06510;Name=IT767_06510;gbkey=Gene;gene_biotype=protein_coding;locus_tag=IT767_06510
IT767_06515	IT767_06515	835.295	0.069226	0.151513	1	1	CP064352.1	gene	1363780	1365123	+	ID=gene-IT767_06515;Name=IT767_06515;gbkey=Gene;gene_biotype=protein_coding;locus_tag=IT767_06515
IT767_06520	IT767_06520	771.794	0.136232	0.166144	1	1	CP064352.1	gene	1365226	1366416	+	ID=gene-IT767_06520;Name=IT767_06520;gbkey=Gene;gene_biotype=protein_coding;locus_tag=IT767_06520
IT767_06525	IT767_06525	473.76	0.167891	0.18532	1	1	CP064352.1	gene	1366593	1367486	-	ID=gene-IT767_06525;Name=IT767_06525;gbkey=Gene;gene_biotype=protein_coding;locus_tag=IT767_06525
IT767_06530	IT767_06530	2833.05	-0.87658	0.203646	0.0605196	1	CP064352.1	gene	1367680	1369161	-	ID=gene-IT767_06530;Name=IT767_06530;gbkey=Gene;gene_biotype=protein_coding;locus_tag=IT767_06530
IT767_06535	IT767_06535	3759.19	-0.722625	0.210916	0.254485	1	CP064352.1	gene	1369171	1370556	-	ID=gene-IT767_06535;Name=IT767_06535;gbkey=Gene;gene_biotype=protein_coding;locus_tag=IT767_06535
IT767_06540	IT767_06540	380.461	0.153154	0.158647	1	1	CP064352.1	gene	1370863	1371798	-	ID=gene-IT767_06540;Name=IT767_06540;gbkey=Gene;gene_biotype=protein_coding;locus_tag=IT767_06540
IT767_06545	IT767_06545	302.273	0.0326499	0.171016	1	1	CP064352.1	gene	1371823	1372533	-	ID=gene-IT767_06545;Name=IT767_06545;gbkey=Gene;gene_biotype=protein_coding;locus_tag=IT767_06545
IT767_06550	IT767_06550	337.675	0.0519135	0.184315	1	1	CP064352.1	gene	1372530	1373258	-	ID=gene-IT767_06550;Name=IT767_06550;gbkey=Gene;gene_biotype=protein_coding;locus_tag=IT767_06550
IT767_06555	tenA	315.576	0.0830139	0.153078	1	1	CP064352.1	gene	1373255	1373950	-	ID=gene-IT767_06555;Name=tenA;gbkey=Gene;gene=tenA;gene_biotype=protein_coding;locus_tag=IT767_06555
IT767_06560	IT767_06560	42.9597	0.0193134	0.198536	1	1	CP064352.1	pseudogene	1374121	1374207	+	ID=gene-IT767_06560;Name=IT767_06560;gbkey=Gene;gene_biotype=pseudogene;locus_tag=IT767_06560;pseudo=true
IT767_06565	IT767_06565	396.367	0.0512174	0.154444	1	1	CP064352.1	gene	1374367	1375473	+	ID=gene-IT767_06565;Name=IT767_06565;gbkey=Gene;gene_biotype=protein_coding;locus_tag=IT767_06565
IT767_06570	IT767_06570	381.151	0.0450783	0.168983	1	1	CP064352.1	gene	1375511	1376683	-	ID=gene-IT767_06570;Name=IT767_06570;gbkey=Gene;gene_biotype=protein_coding;locus_tag=IT767_06570
IT767_06575	IT767_06575	146.018	0.0718832	0.167757	1	1	CP064352.1	gene	1376697	1377620	-	ID=gene-IT767_06575;Name=IT767_06575;gbkey=Gene;gene_biotype=protein_coding;locus_tag=IT767_06575
IT767_06580	IT767_06580	552.323	0.0663362	0.149503	1	1	CP064352.1	gene	1377813	1378853	-	ID=gene-IT767_06580;Name=IT767_06580;gbkey=Gene;gene_biotype=protein_coding;locus_tag=IT767_06580
IT767_06585	IT767_06585	1082.23	0.295402	0.169479	1	1	CP064352.1	gene	1379251	1380507	+	ID=gene-IT767_06585;Name=IT767_06585;gbkey=Gene;gene_biotype=protein_coding;locus_tag=IT767_06585
IT767_06590	guaD	789.731	0.130092	0.185348	1	1	CP064352.1	gene	1380605	1381915	-	ID=gene-IT767_06590;Name=guaD;gbkey=Gene;gene=guaD;gene_biotype=protein_coding;locus_tag=IT767_06590
IT767_06595	IT767_06595	261.826	0.11038	0.165871	1	1	CP064352.1	gene	1382017	1383513	-	ID=gene-IT767_06595;Name=IT767_06595;gbkey=Gene;gene_biotype=protein_coding;locus_tag=IT767_06595
IT767_06600	IT767_06600	316.553	0.0320351	0.148352	1	1	CP064352.1	gene	1383658	1384374	+	ID=gene-IT767_06600;Name=IT767_06600;gbkey=Gene;gene_biotype=protein_coding;locus_tag=IT767_06600
IT767_06605	hpxA	999.63	0.336551	0.189345	1	1	CP064352.1	pseudogene	1384374	1385245	+	ID=gene-IT767_06605;Name=hpxA;gbkey=Gene;gene=hpxA;gene_biotype=pseudogene;locus_tag=IT767_06605;pseudo=true
IT767_06610	puuE	736.87	0.534523	0.202153	0.802723	1	CP064352.1	pseudogene	1385130	1386062	+	ID=gene-IT767_06610;Name=puuE;gbkey=Gene;gene=puuE;gene_biotype=pseudogene;locus_tag=IT767_06610;pseudo=true
IT767_06615	IT767_06615	364.909	0.185697	0.16305	1	1	CP064352.1	gene	1386151	1386942	-	ID=gene-IT767_06615;Name=IT767_06615;gbkey=Gene;gene_biotype=protein_coding;locus_tag=IT767_06615
IT767_06620	IT767_06620	450.301	0.15357	0.15553	1	1	CP064352.1	gene	1387052	1387819	+	ID=gene-IT767_06620;Name=IT767_06620;gbkey=Gene;gene_biotype=protein_coding;locus_tag=IT767_06620
IT767_06625	IT767_06625	362.255	-0.100038	0.167389	1	1	CP064352.1	gene	1388022	1388246	+	ID=gene-IT767_06625;Name=IT767_06625;gbkey=Gene;gene_biotype=protein_coding;locus_tag=IT767_06625
IT767_06630	IT767_06630	950.516	0.123196	0.152001	1	1	CP064352.1	gene	1388409	1389104	-	ID=gene-IT767_06630;Name=IT767_06630;gbkey=Gene;gene_biotype=protein_coding;locus_tag=IT767_06630
IT767_06635	IT767_06635	380.89	0.0793904	0.151981	1	1	CP064352.1	gene	1389436	1390161	-	ID=gene-IT767_06635;Name=IT767_06635;gbkey=Gene;gene_biotype=protein_coding;locus_tag=IT767_06635
IT767_06640	IT767_06640	441.883	0.123927	0.155125	1	1	CP064352.1	gene	1390254	1391054	+	ID=gene-IT767_06640;Name=IT767_06640;gbkey=Gene;gene_biotype=protein_coding;locus_tag=IT767_06640
IT767_06645	IT767_06645	903.897	0.0287421	0.142524	1	1	CP064352.1	gene	1391515	1392414	-	ID=gene-IT767_06645;Name=IT767_06645;gbkey=Gene;gene_biotype=protein_coding;locus_tag=IT767_06645
IT767_06650	IT767_06650	499.865	0.164514	0.156668	1	1	CP064352.1	gene	1392617	1392973	-	ID=gene-IT767_06650;Name=IT767_06650;gbkey=Gene;gene_biotype=protein_coding;locus_tag=IT767_06650
IT767_06655	fabF	627.261	0.0249744	0.157657	1	1	CP064352.1	gene	1393322	1394596	-	ID=gene-IT767_06655;Name=fabF;gbkey=Gene;gene=fabF;gene_biotype=protein_coding;locus_tag=IT767_06655
IT767_06660	IT767_06660	554.803	0.00462052	0.161165	1	1	CP064352.1	gene	1394616	1396178	-	ID=gene-IT767_06660;Name=IT767_06660;gbkey=Gene;gene_biotype=protein_coding;locus_tag=IT767_06660
IT767_06665	IT767_06665	407.206	0.0972057	0.166863	1	1	CP064352.1	pseudogene	1396207	1397218	-	ID=gene-IT767_06665;Name=IT767_06665;gbkey=Gene;gene_biotype=pseudogene;locus_tag=IT767_06665;pseudo=true
IT767_06670	IT767_06670	148.342	0.258658	0.195858	1	1	CP064352.1	gene	1397202	1397759	-	ID=gene-IT767_06670;Name=IT767_06670;gbkey=Gene;gene_biotype=protein_coding;locus_tag=IT767_06670
IT767_06675	IT767_06675	21.0288	0.0402246	0.210838	1	1	CP064352.1	gene	1397756	1397878	-	ID=gene-IT767_06675;Name=IT767_06675;gbkey=Gene;gene_biotype=protein_coding;locus_tag=IT767_06675
IT767_06680	asd	1311.8	0.772392	0.179362	0.148763	1	CP064352.1	gene	1398080	1399198	+	ID=gene-IT767_06680;Name=asd;gbkey=Gene;gene=asd;gene_biotype=protein_coding;locus_tag=IT767_06680
IT767_06685	IT767_06685	168.303	0.159756	0.185675	1	1	CP064352.1	gene	1399236	1399658	-	ID=gene-IT767_06685;Name=IT767_06685;gbkey=Gene;gene_biotype=protein_coding;locus_tag=IT767_06685
IT767_06690	hpxZ	164.613	0.213268	0.239539	1	1	CP064352.1	gene	1399744	1400130	-	ID=gene-IT767_06690;Name=hpxZ;gbkey=Gene;gene=hpxZ;gene_biotype=protein_coding;locus_tag=IT767_06690
IT767_06695	IT767_06695	507.58	0.0568028	0.180415	1	1	CP064352.1	gene	1400127	1401524	-	ID=gene-IT767_06695;Name=IT767_06695;gbkey=Gene;gene_biotype=protein_coding;locus_tag=IT767_06695
IT767_06700	hpxX	52.4643	0.0885066	0.207454	1	1	CP064352.1	gene	1401521	1401706	-	ID=gene-IT767_06700;Name=hpxX;gbkey=Gene;gene=hpxX;gene_biotype=protein_coding;locus_tag=IT767_06700
IT767_06705	hpxW	666.019	0.0548649	0.176406	1	1	CP064352.1	gene	1401717	1403303	-	ID=gene-IT767_06705;Name=hpxW;gbkey=Gene;gene=hpxW;gene_biotype=protein_coding;locus_tag=IT767_06705
IT767_06710	hpxU	475.76	0.208972	0.18715	1	1	CP064352.1	gene	1403483	1404322	+	ID=gene-IT767_06710;Name=hpxU;gbkey=Gene;gene=hpxU;gene_biotype=protein_coding;locus_tag=IT767_06710
IT767_06715	IT767_06715	373.255	0.0989677	0.157411	1	1	CP064352.1	gene	1404537	1405322	+	ID=gene-IT767_06715;Name=IT767_06715;gbkey=Gene;gene_biotype=protein_coding;locus_tag=IT767_06715
IT767_06720	IT767_06720	179.639	0.0300307	0.157824	1	1	CP064352.1	gene	1405332	1405997	+	ID=gene-IT767_06720;Name=IT767_06720;gbkey=Gene;gene_biotype=protein_coding;locus_tag=IT767_06720
IT767_06725	IT767_06725	261.183	0.148335	0.196588	1	1	CP064352.1	gene	1405997	1406653	+	ID=gene-IT767_06725;Name=IT767_06725;gbkey=Gene;gene_biotype=protein_coding;locus_tag=IT767_06725
IT767_06730	IT767_06730	397.59	0.0477774	0.158611	1	1	CP064352.1	gene	1406634	1407371	+	ID=gene-IT767_06730;Name=IT767_06730;gbkey=Gene;gene_biotype=protein_coding;locus_tag=IT767_06730
IT767_06735	IT767_06735	624.589	0.0789524	0.150866	1	1	CP064352.1	gene	1407387	1408628	+	ID=gene-IT767_06735;Name=IT767_06735;gbkey=Gene;gene_biotype=protein_coding;locus_tag=IT767_06735
IT767_06740	hpxK	894.05	0.139567	0.187919	1	1	CP064352.1	gene	1408625	1409884	+	ID=gene-IT767_06740;Name=hpxK;gbkey=Gene;gene=hpxK;gene_biotype=protein_coding;locus_tag=IT767_06740
IT767_06745	IT767_06745	621.791	0.065819	0.174004	1	1	CP064352.1	gene	1409917	1410894	-	ID=gene-IT767_06745;Name=IT767_06745;gbkey=Gene;gene_biotype=protein_coding;locus_tag=IT767_06745
IT767_06750	IT767_06750	744.476	0.26071	0.174579	1	1	CP064352.1	gene	1411069	1411959	+	ID=gene-IT767_06750;Name=IT767_06750;gbkey=Gene;gene_biotype=protein_coding;locus_tag=IT767_06750
IT767_06755	IT767_06755	5946.73	0.0362348	0.163133	1	1	CP064352.1	gene	1412024	1412557	+	ID=gene-IT767_06755;Name=IT767_06755;gbkey=Gene;gene_biotype=protein_coding;locus_tag=IT767_06755
IT767_06760	IT767_06760	2146.35	0.165497	0.148177	1	1	CP064352.1	gene	1412680	1414043	+	ID=gene-IT767_06760;Name=IT767_06760;gbkey=Gene;gene_biotype=protein_coding;locus_tag=IT767_06760
IT767_06765	IT767_06765	1077.25	0.0400921	0.151317	1	1	CP064352.1	gene	1414239	1415339	-	ID=gene-IT767_06765;Name=IT767_06765;gbkey=Gene;gene_biotype=protein_coding;locus_tag=IT767_06765
IT767_06770	IT767_06770	1102.39	0.160174	0.1529	1	1	CP064352.1	gene	1415447	1417054	-	ID=gene-IT767_06770;Name=IT767_06770;gbkey=Gene;gene_biotype=protein_coding;locus_tag=IT767_06770
IT767_06775	IT767_06775	447.341	0.163841	0.170516	1	1	CP064352.1	gene	1417330	1418562	+	ID=gene-IT767_06775;Name=IT767_06775;gbkey=Gene;gene_biotype=protein_coding;locus_tag=IT767_06775
IT767_06780	IT767_06780	515.299	0.139953	0.171802	1	1	CP064352.1	gene	1418559	1419485	-	ID=gene-IT767_06780;Name=IT767_06780;gbkey=Gene;gene_biotype=protein_coding;locus_tag=IT767_06780
IT767_06785	IT767_06785	500.032	0.0330433	0.143424	1	1	CP064352.1	gene	1419687	1420787	+	ID=gene-IT767_06785;Name=IT767_06785;gbkey=Gene;gene_biotype=protein_coding;locus_tag=IT767_06785
IT767_06790	IT767_06790	248.109	-0.0125629	0.152084	1	1	CP064352.1	gene	1420763	1421341	-	ID=gene-IT767_06790;Name=IT767_06790;gbkey=Gene;gene_biotype=protein_coding;locus_tag=IT767_06790
IT767_06795	IT767_06795	942.75	0.270796	0.174469	1	1	CP064352.1	gene	1421683	1422375	+	ID=gene-IT767_06795;Name=IT767_06795;gbkey=Gene;gene_biotype=protein_coding;locus_tag=IT767_06795
IT767_06800	IT767_06800	121.672	0.0774254	0.170969	1	1	CP064352.1	gene	1422378	1422566	+	ID=gene-IT767_06800;Name=IT767_06800;gbkey=Gene;gene_biotype=protein_coding;locus_tag=IT767_06800
IT767_06805	hcp	186.781	-0.217543	0.185372	1	1	CP064352.1	gene	1422609	1423088	+	ID=gene-IT767_06805;Name=hcp;gbkey=Gene;gene=hcp;gene_biotype=protein_coding;locus_tag=IT767_06805
IT767_06810	IT767_06810	76.1265	0.0478355	0.177299	1	1	CP064352.1	gene	1423076	1423204	+	ID=gene-IT767_06810;Name=IT767_06810;gbkey=Gene;gene_biotype=protein_coding;locus_tag=IT767_06810
IT767_06815	IT767_06815	381.838	0.0732256	0.153277	1	1	CP064352.1	gene	1423235	1423816	+	ID=gene-IT767_06815;Name=IT767_06815;gbkey=Gene;gene_biotype=protein_coding;locus_tag=IT767_06815
IT767_06820	oxlT	453.772	0.281766	0.185876	1	1	CP064352.1	gene	1423854	1425152	-	ID=gene-IT767_06820;Name=oxlT;gbkey=Gene;gene=oxlT;gene_biotype=protein_coding;locus_tag=IT767_06820
IT767_06825	IT767_06825	106.039	-0.0666303	0.172727	1	1	CP064352.1	gene	1425369	1425587	+	ID=gene-IT767_06825;Name=IT767_06825;gbkey=Gene;gene_biotype=protein_coding;locus_tag=IT767_06825
IT767_06830	IT767_06830	846.602	0.0943803	0.145869	1	1	CP064352.1	gene	1425685	1426737	-	ID=gene-IT767_06830;Name=IT767_06830;gbkey=Gene;gene_biotype=protein_coding;locus_tag=IT767_06830
IT767_06835	IT767_06835	365.085	0.141372	0.167156	1	1	CP064352.1	gene	1426955	1427392	+	ID=gene-IT767_06835;Name=IT767_06835;gbkey=Gene;gene_biotype=protein_coding;locus_tag=IT767_06835
IT767_06840	IT767_06840	164.936	0.227598	0.212548	1	1	CP064352.1	gene	1427404	1427670	+	ID=gene-IT767_06840;Name=IT767_06840;gbkey=Gene;gene_biotype=protein_coding;locus_tag=IT767_06840
IT767_06845	IT767_06845	1029.29	0.249434	0.177685	1	1	CP064352.1	gene	1427701	1428963	+	ID=gene-IT767_06845;Name=IT767_06845;gbkey=Gene;gene_biotype=protein_coding;locus_tag=IT767_06845
IT767_06850	IT767_06850	407.691	0.171569	0.176294	1	1	CP064352.1	gene	1428984	1429664	+	ID=gene-IT767_06850;Name=IT767_06850;gbkey=Gene;gene_biotype=protein_coding;locus_tag=IT767_06850
IT767_06855	IT767_06855	180.649	0.175127	0.186392	1	1	CP064352.1	gene	1429781	1430251	+	ID=gene-IT767_06855;Name=IT767_06855;gbkey=Gene;gene_biotype=protein_coding;locus_tag=IT767_06855
IT767_06860	IT767_06860	284.235	0.316163	0.224178	1	1	CP064352.1	gene	1430308	1430619	+	ID=gene-IT767_06860;Name=IT767_06860;gbkey=Gene;gene_biotype=protein_coding;locus_tag=IT767_06860
IT767_06865	IT767_06865	754.052	0.171107	0.170537	1	1	CP064352.1	gene	1430662	1431768	+	ID=gene-IT767_06865;Name=IT767_06865;gbkey=Gene;gene_biotype=protein_coding;locus_tag=IT767_06865
IT767_06870	IT767_06870	392.633	0.00860119	0.151394	1	1	CP064352.1	gene	1431974	1432594	+	ID=gene-IT767_06870;Name=IT767_06870;gbkey=Gene;gene_biotype=protein_coding;locus_tag=IT767_06870
IT767_06875	IT767_06875	434.147	0.244554	0.19249	1	1	CP064352.1	gene	1432652	1433860	-	ID=gene-IT767_06875;Name=IT767_06875;gbkey=Gene;gene_biotype=protein_coding;locus_tag=IT767_06875
IT767_06880	IT767_06880	1517.79	0.0872081	0.140238	1	1	CP064352.1	gene	1433964	1434866	+	ID=gene-IT767_06880;Name=IT767_06880;gbkey=Gene;gene_biotype=protein_coding;locus_tag=IT767_06880
IT767_06885	IT767_06885	551.667	0.0078094	0.142887	1	1	CP064352.1	gene	1434908	1435795	-	ID=gene-IT767_06885;Name=IT767_06885;gbkey=Gene;gene_biotype=protein_coding;locus_tag=IT767_06885
IT767_06890	IT767_06890	372.426	0.0586637	0.154129	1	1	CP064352.1	pseudogene	1435956	1436750	+	ID=gene-IT767_06890;Name=IT767_06890;gbkey=Gene;gene_biotype=pseudogene;locus_tag=IT767_06890;pseudo=true
IT767_06895	IT767_06895	176.567	0.364969	0.213459	1	1	CP064352.1	gene	1436855	1437283	-	ID=gene-IT767_06895;Name=IT767_06895;gbkey=Gene;gene_biotype=protein_coding;locus_tag=IT767_06895
IT767_06900	IT767_06900	263.743	0.0470847	0.161447	1	1	CP064352.1	gene	1437426	1438538	-	ID=gene-IT767_06900;Name=IT767_06900;gbkey=Gene;gene_biotype=protein_coding;locus_tag=IT767_06900
IT767_06905	IT767_06905	221.728	0.0964715	0.163834	1	1	CP064352.1	gene	1438538	1439293	-	ID=gene-IT767_06905;Name=IT767_06905;gbkey=Gene;gene_biotype=protein_coding;locus_tag=IT767_06905
IT767_06910	IT767_06910	243.893	0.191961	0.173764	1	1	CP064352.1	gene	1439308	1440387	-	ID=gene-IT767_06910;Name=IT767_06910;gbkey=Gene;gene_biotype=protein_coding;locus_tag=IT767_06910
IT767_06915	IT767_06915	152.151	0.526574	0.228411	0.760325	1	CP064352.1	gene	1440391	1441392	-	ID=gene-IT767_06915;Name=IT767_06915;gbkey=Gene;gene_biotype=protein_coding;locus_tag=IT767_06915
IT767_06920	IT767_06920	249.311	0.514727	0.208825	0.854404	1	CP064352.1	gene	1441411	1442157	-	ID=gene-IT767_06920;Name=IT767_06920;gbkey=Gene;gene_biotype=protein_coding;locus_tag=IT767_06920
IT767_06925	IT767_06925	560.944	0.257619	0.164932	1	1	CP064352.1	gene	1442538	1443560	-	ID=gene-IT767_06925;Name=IT767_06925;gbkey=Gene;gene_biotype=protein_coding;locus_tag=IT767_06925
IT767_06930	IT767_06930	496.306	0.702554	0.196542	0.294487	1	CP064352.1	gene	1443906	1444859	+	ID=gene-IT767_06930;Name=IT767_06930;gbkey=Gene;gene_biotype=protein_coding;locus_tag=IT767_06930
IT767_06935	IT767_06935	101.131	-0.138656	0.196053	1	1	CP064352.1	pseudogene	1444861	1445373	-	ID=gene-IT767_06935;Name=IT767_06935;gbkey=Gene;gene_biotype=pseudogene;locus_tag=IT767_06935;pseudo=true
IT767_06940	IT767_06940	739.51	0.212858	0.174109	1	1	CP064352.1	gene	1445561	1446079	+	ID=gene-IT767_06940;Name=IT767_06940;gbkey=Gene;gene_biotype=protein_coding;locus_tag=IT767_06940
IT767_06945	IT767_06945	83.0322	0.108496	0.188958	1	1	CP064352.1	pseudogene	1446259	1446513	-	ID=gene-IT767_06945;Name=IT767_06945;gbkey=Gene;gene_biotype=pseudogene;locus_tag=IT767_06945;pseudo=true
IT767_06950	IT767_06950	389.256	0.0769296	0.154087	1	1	CP064352.1	pseudogene	1446683	1447423	+	ID=gene-IT767_06950;Name=IT767_06950;gbkey=Gene;gene_biotype=pseudogene;locus_tag=IT767_06950;pseudo=true
IT767_06955	IT767_06955	111.768	-0.0919918	0.184222	1	1	CP064352.1	pseudogene	1447668	1447826	-	ID=gene-IT767_06955;Name=IT767_06955;gbkey=Gene;gene_biotype=pseudogene;locus_tag=IT767_06955;pseudo=true
IT767_06960	metC	1598.05	0.0928962	0.14055	1	1	CP064352.1	gene	1447906	1449111	-	ID=gene-IT767_06960;Name=metC;gbkey=Gene;gene=metC;gene_biotype=protein_coding;locus_tag=IT767_06960
IT767_06965	IT767_06965	644.857	0.151255	0.176692	1	1	CP064352.1	pseudogene	1449198	1450317	-	ID=gene-IT767_06965;Name=IT767_06965;gbkey=Gene;gene_biotype=pseudogene;locus_tag=IT767_06965;pseudo=true
IT767_06970	IT767_06970	635.046	0.197511	0.177821	1	1	CP064352.1	gene	1450508	1451788	-	ID=gene-IT767_06970;Name=IT767_06970;gbkey=Gene;gene_biotype=protein_coding;locus_tag=IT767_06970
IT767_06975	IT767_06975	440.564	0.166704	0.160925	1	1	CP064352.1	gene	1452154	1453092	-	ID=gene-IT767_06975;Name=IT767_06975;gbkey=Gene;gene_biotype=protein_coding;locus_tag=IT767_06975
IT767_06980	IT767_06980	180.895	0.279033	0.204239	1	1	CP064352.1	gene	1453254	1453397	-	ID=gene-IT767_06980;Name=IT767_06980;gbkey=Gene;gene_biotype=protein_coding;locus_tag=IT767_06980
IT767_06985	cydB	771.791	0.226508	0.168346	1	1	CP064352.1	gene	1453410	1454414	-	ID=gene-IT767_06985;Name=cydB;gbkey=Gene;gene=cydB;gene_biotype=protein_coding;locus_tag=IT767_06985
IT767_06990	IT767_06990	630.697	0.129637	0.157271	1	1	CP064352.1	gene	1454407	1455825	-	ID=gene-IT767_06990;Name=IT767_06990;gbkey=Gene;gene_biotype=protein_coding;locus_tag=IT767_06990
IT767_06995	IT767_06995	458.132	0.141277	0.164042	1	1	CP064352.1	gene	1455950	1456471	-	ID=gene-IT767_06995;Name=IT767_06995;gbkey=Gene;gene_biotype=protein_coding;locus_tag=IT767_06995
IT767_07000	trxA	118.537	0.119767	0.185805	1	1	CP064352.1	gene	1456507	1456830	-	ID=gene-IT767_07000;Name=trxA;gbkey=Gene;gene=trxA;gene_biotype=protein_coding;locus_tag=IT767_07000
IT767_07005	IT767_07005	1067.12	0.233834	0.18321	1	1	CP064352.1	gene	1456858	1457883	-	ID=gene-IT767_07005;Name=IT767_07005;gbkey=Gene;gene_biotype=protein_coding;locus_tag=IT767_07005
IT767_07010	IT767_07010	494.215	0.28324	0.182406	1	1	CP064352.1	gene	1457880	1458953	-	ID=gene-IT767_07010;Name=IT767_07010;gbkey=Gene;gene_biotype=protein_coding;locus_tag=IT767_07010
IT767_07015	IT767_07015	236.777	0.240393	0.188304	1	1	CP064352.1	gene	1458950	1459624	-	ID=gene-IT767_07015;Name=IT767_07015;gbkey=Gene;gene_biotype=protein_coding;locus_tag=IT767_07015
IT767_07020	IT767_07020	116.449	-0.000823977	0.165439	1	1	CP064352.1	gene	1459678	1460016	-	ID=gene-IT767_07020;Name=IT767_07020;gbkey=Gene;gene_biotype=protein_coding;locus_tag=IT767_07020
IT767_07025	IT767_07025	113.641	0.116674	0.175191	1	1	CP064352.1	gene	1460047	1460328	-	ID=gene-IT767_07025;Name=IT767_07025;gbkey=Gene;gene_biotype=protein_coding;locus_tag=IT767_07025
IT767_07030	gcvA	778.308	0.213104	0.167473	1	1	CP064352.1	gene	1460566	1461528	+	ID=gene-IT767_07030;Name=gcvA;gbkey=Gene;gene=gcvA;gene_biotype=protein_coding;locus_tag=IT767_07030
IT767_07035	IT767_07035	269.945	0.202274	0.181793	1	1	CP064352.1	gene	1461940	1463496	+	ID=gene-IT767_07035;Name=IT767_07035;gbkey=Gene;gene_biotype=protein_coding;locus_tag=IT767_07035
IT767_07040	IT767_07040	353.183	0.21754	0.17367	1	1	CP064352.1	gene	1463493	1465085	+	ID=gene-IT767_07040;Name=IT767_07040;gbkey=Gene;gene_biotype=protein_coding;locus_tag=IT767_07040
IT767_07045	fabG	159.489	0.0206262	0.159761	1	1	CP064352.1	gene	1465097	1465831	+	ID=gene-IT767_07045;Name=fabG;gbkey=Gene;gene=fabG;gene_biotype=protein_coding;locus_tag=IT767_07045
IT767_07050	IT767_07050	365.094	0.0140518	0.160893	1	1	CP064352.1	gene	1465843	1467033	+	ID=gene-IT767_07050;Name=IT767_07050;gbkey=Gene;gene_biotype=protein_coding;locus_tag=IT767_07050
IT767_07055	IT767_07055	299.972	0.0592319	0.158852	1	1	CP064352.1	gene	1467169	1468506	+	ID=gene-IT767_07055;Name=IT767_07055;gbkey=Gene;gene_biotype=protein_coding;locus_tag=IT767_07055
IT767_07060	IT767_07060	220.038	0.0816065	0.164521	1	1	CP064352.1	gene	1468520	1469398	+	ID=gene-IT767_07060;Name=IT767_07060;gbkey=Gene;gene_biotype=protein_coding;locus_tag=IT767_07060
IT767_07065	IT767_07065	362.304	0.032883	0.155326	1	1	CP064352.1	gene	1469475	1470845	+	ID=gene-IT767_07065;Name=IT767_07065;gbkey=Gene;gene_biotype=protein_coding;locus_tag=IT767_07065
IT767_07070	IT767_07070	646.761	0.0882437	0.180204	1	1	CP064352.1	gene	1470859	1472034	+	ID=gene-IT767_07070;Name=IT767_07070;gbkey=Gene;gene_biotype=protein_coding;locus_tag=IT767_07070
IT767_07075	IT767_07075	338.691	0.0616925	0.15581	1	1	CP064352.1	gene	1472031	1473188	+	ID=gene-IT767_07075;Name=IT767_07075;gbkey=Gene;gene_biotype=protein_coding;locus_tag=IT767_07075
IT767_07080	IT767_07080	850.304	-0.136438	0.167487	1	1	CP064352.1	gene	1473271	1474146	-	ID=gene-IT767_07080;Name=IT767_07080;gbkey=Gene;gene_biotype=protein_coding;locus_tag=IT767_07080
IT767_07085	IT767_07085	978.679	0.17286	0.155553	1	1	CP064352.1	gene	1474258	1475142	-	ID=gene-IT767_07085;Name=IT767_07085;gbkey=Gene;gene_biotype=protein_coding;locus_tag=IT767_07085
IT767_07090	IT767_07090	349.803	0.0392562	0.179336	1	1	CP064352.1	gene	1475254	1475997	+	ID=gene-IT767_07090;Name=IT767_07090;gbkey=Gene;gene_biotype=protein_coding;locus_tag=IT767_07090
IT767_07095	IT767_07095	664.652	0.484748	0.200832	0.989893	1	CP064352.1	gene	1476003	1476701	-	ID=gene-IT767_07095;Name=IT767_07095;gbkey=Gene;gene_biotype=protein_coding;locus_tag=IT767_07095
IT767_07100	IT767_07100	1799.84	0.201355	0.166787	1	1	CP064352.1	gene	1476969	1478501	+	ID=gene-IT767_07100;Name=IT767_07100;gbkey=Gene;gene_biotype=protein_coding;locus_tag=IT767_07100
IT767_07105	IT767_07105	1015.23	0.102929	0.153784	1	1	CP064352.1	gene	1478513	1479841	+	ID=gene-IT767_07105;Name=IT767_07105;gbkey=Gene;gene_biotype=protein_coding;locus_tag=IT767_07105
IT767_07110	IT767_07110	573.006	0.628289	0.214026	0.479996	1	CP064352.1	gene	1480586	1482031	+	ID=gene-IT767_07110;Name=IT767_07110;gbkey=Gene;gene_biotype=protein_coding;locus_tag=IT767_07110
IT767_07115	IT767_07115	241.766	0.870039	0.208811	0.0708596	1	CP064352.1	gene	1482021	1482464	+	ID=gene-IT767_07115;Name=IT767_07115;gbkey=Gene;gene_biotype=protein_coding;locus_tag=IT767_07115
IT767_07120	IT767_07120	102.067	0.014239	0.17016	1	1	CP064352.1	gene	1482881	1483120	+	ID=gene-IT767_07120;Name=IT767_07120;gbkey=Gene;gene_biotype=protein_coding;locus_tag=IT767_07120
IT767_07125	IT767_07125	90.4786	-0.0122124	0.174402	1	1	CP064352.1	gene	1483145	1483285	+	ID=gene-IT767_07125;Name=IT767_07125;gbkey=Gene;gene_biotype=protein_coding;locus_tag=IT767_07125
IT767_07130	iroE	3577.18	-0.19155	0.179735	1	1	CP064352.1	gene	1483473	1484408	+	ID=gene-IT767_07130;Name=iroE;gbkey=Gene;gene=iroE;gene_biotype=protein_coding;locus_tag=IT767_07130
IT767_07135	IT767_07135	1341.61	0.304433	0.168762	1	1	CP064352.1	gene	1484442	1486097	-	ID=gene-IT767_07135;Name=IT767_07135;gbkey=Gene;gene_biotype=protein_coding;locus_tag=IT767_07135
IT767_07140	IT767_07140	555.988	-0.0287626	0.144011	1	1	CP064352.1	gene	1486394	1486642	+	ID=gene-IT767_07140;Name=IT767_07140;gbkey=Gene;gene_biotype=protein_coding;locus_tag=IT767_07140
IT767_07145	IT767_07145	317.257	-0.147622	0.171727	1	1	CP064352.1	gene	1486932	1487150	+	ID=gene-IT767_07145;Name=IT767_07145;gbkey=Gene;gene_biotype=protein_coding;locus_tag=IT767_07145
IT767_07150	map	980.768	-0.127076	0.155286	1	1	CP064352.1	gene	1487131	1487913	+	ID=gene-IT767_07150;Name=map;gbkey=Gene;gene=map;gene_biotype=protein_coding;locus_tag=IT767_07150
IT767_07155	IT767_07155	295.684	-0.247125	0.184908	1	1	CP064352.1	gene	1488186	1488428	-	ID=gene-IT767_07155;Name=IT767_07155;gbkey=Gene;gene_biotype=protein_coding;locus_tag=IT767_07155
IT767_07160	IT767_07160	112.156	0.135224	0.189696	1	1	CP064352.1	gene	1488874	1489437	+	ID=gene-IT767_07160;Name=IT767_07160;gbkey=Gene;gene_biotype=protein_coding;locus_tag=IT767_07160
IT767_07165	IT767_07165	166.773	0.0447816	0.181276	1	1	CP064352.1	gene	1489515	1490210	+	ID=gene-IT767_07165;Name=IT767_07165;gbkey=Gene;gene_biotype=protein_coding;locus_tag=IT767_07165
IT767_07170	IT767_07170	336.762	0.10417	0.169901	1	1	CP064352.1	gene	1490226	1492727	+	ID=gene-IT767_07170;Name=IT767_07170;gbkey=Gene;gene_biotype=protein_coding;locus_tag=IT767_07170
IT767_07175	IT767_07175	219.127	-0.0654925	0.172908	1	1	CP064352.1	gene	1492715	1493719	+	ID=gene-IT767_07175;Name=IT767_07175;gbkey=Gene;gene_biotype=protein_coding;locus_tag=IT767_07175
IT767_07180	IT767_07180	1800.51	-0.0886409	0.144433	1	1	CP064352.1	gene	1493861	1495153	+	ID=gene-IT767_07180;Name=IT767_07180;gbkey=Gene;gene_biotype=protein_coding;locus_tag=IT767_07180
IT767_07185	IT767_07185	578.461	0.150722	0.15255	1	1	CP064352.1	pseudogene	1495170	1496491	-	ID=gene-IT767_07185;Name=IT767_07185;gbkey=Gene;gene_biotype=pseudogene;locus_tag=IT767_07185;pseudo=true
IT767_07190	hipB	176.18	0.253399	0.204927	1	1	CP064352.1	gene	1496491	1496757	-	ID=gene-IT767_07190;Name=hipB;gbkey=Gene;gene=hipB;gene_biotype=protein_coding;locus_tag=IT767_07190
IT767_07195	uraH	283.679	-0.0566782	0.181241	1	1	CP064352.1	gene	1497022	1497348	-	ID=gene-IT767_07195;Name=uraH;gbkey=Gene;gene=uraH;gene_biotype=protein_coding;locus_tag=IT767_07195
IT767_07200	uraD	319.874	0.322814	0.205611	1	1	CP064352.1	gene	1497345	1497845	-	ID=gene-IT767_07200;Name=uraD;gbkey=Gene;gene=uraD;gene_biotype=protein_coding;locus_tag=IT767_07200
IT767_07205	IT767_07205	936.701	0.309928	0.187121	1	1	CP064352.1	gene	1497823	1499202	-	ID=gene-IT767_07205;Name=IT767_07205;gbkey=Gene;gene_biotype=protein_coding;locus_tag=IT767_07205
IT767_07210	hpxO	758.132	0.172904	0.180261	1	1	CP064352.1	gene	1499548	1500702	+	ID=gene-IT767_07210;Name=hpxO;gbkey=Gene;gene=hpxO;gene_biotype=protein_coding;locus_tag=IT767_07210
IT767_07215	hpxR	673.716	0.157739	0.16397	1	1	CP064352.1	gene	1500683	1501606	-	ID=gene-IT767_07215;Name=hpxR;gbkey=Gene;gene=hpxR;gene_biotype=protein_coding;locus_tag=IT767_07215
IT767_07220	hpxD	388.912	0.0798367	0.174692	1	1	CP064352.1	gene	1501732	1502769	+	ID=gene-IT767_07220;Name=hpxD;gbkey=Gene;gene=hpxD;gene_biotype=protein_coding;locus_tag=IT767_07220
IT767_07225	hpxE	494.329	0.126859	0.186612	1	1	CP064352.1	gene	1502781	1503755	+	ID=gene-IT767_07225;Name=hpxE;gbkey=Gene;gene=hpxE;gene_biotype=protein_coding;locus_tag=IT767_07225
IT767_07230	IT767_07230	640.141	0.119023	0.181841	1	1	CP064352.1	gene	1503732	1504970	-	ID=gene-IT767_07230;Name=IT767_07230;gbkey=Gene;gene_biotype=protein_coding;locus_tag=IT767_07230
IT767_07235	IT767_07235	418.524	-0.0767809	0.158483	1	1	CP064352.1	gene	1505076	1506020	+	ID=gene-IT767_07235;Name=IT767_07235;gbkey=Gene;gene_biotype=protein_coding;locus_tag=IT767_07235
IT767_07240	IT767_07240	657.852	0.00185282	0.154898	1	1	CP064352.1	gene	1506030	1506785	-	ID=gene-IT767_07240;Name=IT767_07240;gbkey=Gene;gene_biotype=protein_coding;locus_tag=IT767_07240
IT767_07245	IT767_07245	383.496	-0.0867608	0.151252	1	1	CP064352.1	gene	1506962	1507273	-	ID=gene-IT767_07245;Name=IT767_07245;gbkey=Gene;gene_biotype=protein_coding;locus_tag=IT767_07245
IT767_07250	IT767_07250	252.856	-0.242977	0.189161	1	1	CP064352.1	gene	1507295	1507558	-	ID=gene-IT767_07250;Name=IT767_07250;gbkey=Gene;gene_biotype=protein_coding;locus_tag=IT767_07250
IT767_07255	IT767_07255	357.868	0.154694	0.198898	1	1	CP064352.1	gene	1507840	1508868	+	ID=gene-IT767_07255;Name=IT767_07255;gbkey=Gene;gene_biotype=protein_coding;locus_tag=IT767_07255
IT767_07260	IT767_07260	209.304	0.130085	0.183518	1	1	CP064352.1	gene	1508892	1509698	+	ID=gene-IT767_07260;Name=IT767_07260;gbkey=Gene;gene_biotype=protein_coding;locus_tag=IT767_07260
IT767_07265	IT767_07265	240.641	0.0669192	0.174374	1	1	CP064352.1	gene	1509695	1510486	+	ID=gene-IT767_07265;Name=IT767_07265;gbkey=Gene;gene_biotype=protein_coding;locus_tag=IT767_07265
IT767_07270	IT767_07270	338.649	0.149578	0.16898	1	1	CP064352.1	gene	1510483	1511142	+	ID=gene-IT767_07270;Name=IT767_07270;gbkey=Gene;gene_biotype=protein_coding;locus_tag=IT767_07270
IT767_07275	IT767_07275	596.06	0.0570516	0.156886	1	1	CP064352.1	gene	1511153	1512226	-	ID=gene-IT767_07275;Name=IT767_07275;gbkey=Gene;gene_biotype=protein_coding;locus_tag=IT767_07275
IT767_07280	IT767_07280	522.188	0.0693955	0.166495	1	1	CP064352.1	gene	1512301	1513146	+	ID=gene-IT767_07280;Name=IT767_07280;gbkey=Gene;gene_biotype=protein_coding;locus_tag=IT767_07280
IT767_07285	IT767_07285	976.486	0.195822	0.169711	1	1	CP064352.1	gene	1513143	1514300	-	ID=gene-IT767_07285;Name=IT767_07285;gbkey=Gene;gene_biotype=protein_coding;locus_tag=IT767_07285
IT767_07290	IT767_07290	218.516	0.177478	0.172275	1	1	CP064352.1	gene	1514508	1514930	+	ID=gene-IT767_07290;Name=IT767_07290;gbkey=Gene;gene_biotype=protein_coding;locus_tag=IT767_07290
IT767_07295	IT767_07295	599.396	-0.00632526	0.144686	1	1	CP064352.1	gene	1515086	1516273	+	ID=gene-IT767_07295;Name=IT767_07295;gbkey=Gene;gene_biotype=protein_coding;locus_tag=IT767_07295
IT767_07300	IT767_07300	970.732	0.194215	0.168104	1	1	CP064352.1	gene	1516502	1516792	+	ID=gene-IT767_07300;Name=IT767_07300;gbkey=Gene;gene_biotype=protein_coding;locus_tag=IT767_07300
IT767_07305	tam	548.251	0.275113	0.170776	1	1	CP064352.1	gene	1517001	1517762	+	ID=gene-IT767_07305;Name=tam;gbkey=Gene;gene=tam;gene_biotype=protein_coding;locus_tag=IT767_07305
IT767_07310	IT767_07310	118.758	-0.0162435	0.168871	1	1	CP064352.1	gene	1517923	1518243	+	ID=gene-IT767_07310;Name=IT767_07310;gbkey=Gene;gene_biotype=protein_coding;locus_tag=IT767_07310
IT767_07315	IT767_07315	144.105	0.164395	0.180839	1	1	CP064352.1	gene	1518234	1518614	+	ID=gene-IT767_07315;Name=IT767_07315;gbkey=Gene;gene_biotype=protein_coding;locus_tag=IT767_07315
IT767_07320	hcp	593.076	0.137443	0.153802	1	1	CP064352.1	pseudogene	1518663	1519145	-	ID=gene-IT767_07320;Name=hcp;gbkey=Gene;gene=hcp;gene_biotype=pseudogene;locus_tag=IT767_07320;pseudo=true
IT767_07325	IT767_07325	308.832	-0.0890915	0.156876	1	1	CP064352.1	gene	1519164	1519358	-	ID=gene-IT767_07325;Name=IT767_07325;gbkey=Gene;gene_biotype=protein_coding;locus_tag=IT767_07325
IT767_07330	IT767_07330	395.244	0.0382579	0.159724	1	1	CP064352.1	gene	1519363	1520079	-	ID=gene-IT767_07330;Name=IT767_07330;gbkey=Gene;gene_biotype=protein_coding;locus_tag=IT767_07330
IT767_07335	IT767_07335	64.4317	0.0473627	0.181169	1	1	CP064352.1	pseudogene	1520252	1520437	+	ID=gene-IT767_07335;Name=IT767_07335;gbkey=Gene;gene_biotype=pseudogene;locus_tag=IT767_07335;pseudo=true
IT767_07340	IT767_07340	1005.2	-0.0204008	0.145537	1	1	CP064352.1	gene	1520648	1521094	-	ID=gene-IT767_07340;Name=IT767_07340;gbkey=Gene;gene_biotype=protein_coding;locus_tag=IT767_07340
IT767_07345	IT767_07345	628.859	0.093338	0.147465	1	1	CP064352.1	gene	1521348	1522799	-	ID=gene-IT767_07345;Name=IT767_07345;gbkey=Gene;gene_biotype=protein_coding;locus_tag=IT767_07345
IT767_07350	IT767_07350	332.603	-0.143291	0.15976	1	1	CP064352.1	gene	1522913	1523443	-	ID=gene-IT767_07350;Name=IT767_07350;gbkey=Gene;gene_biotype=protein_coding;locus_tag=IT767_07350
IT767_07355	IT767_07355	1985.14	-0.198685	0.168451	1	1	CP064352.1	gene	1523521	1524945	-	ID=gene-IT767_07355;Name=IT767_07355;gbkey=Gene;gene_biotype=protein_coding;locus_tag=IT767_07355
IT767_07360	IT767_07360	550.701	0.019273	0.142638	1	1	CP064352.1	pseudogene	1525060	1525429	-	ID=gene-IT767_07360;Name=IT767_07360;gbkey=Gene;gene_biotype=pseudogene;locus_tag=IT767_07360;pseudo=true
IT767_07365	glsB	908.177	-0.581911	0.218339	0.60644	1	CP064352.1	gene	1525429	1526355	-	ID=gene-IT767_07365;Name=glsB;gbkey=Gene;gene=glsB;gene_biotype=protein_coding;locus_tag=IT767_07365
IT767_07370	sad	723.148	0.0224972	0.145358	1	1	CP064352.1	gene	1526436	1527824	-	ID=gene-IT767_07370;Name=sad;gbkey=Gene;gene=sad;gene_biotype=protein_coding;locus_tag=IT767_07370
IT767_07375	IT767_07375	320.216	0.091595	0.154149	1	1	CP064352.1	gene	1527926	1528804	+	ID=gene-IT767_07375;Name=IT767_07375;gbkey=Gene;gene_biotype=protein_coding;locus_tag=IT767_07375
IT767_07380	IT767_07380	236.414	0.0284345	0.172895	1	1	CP064352.1	gene	1528758	1529240	-	ID=gene-IT767_07380;Name=IT767_07380;gbkey=Gene;gene_biotype=protein_coding;locus_tag=IT767_07380
IT767_07385	IT767_07385	612.433	0.178563	0.177299	1	1	CP064352.1	gene	1529385	1530329	+	ID=gene-IT767_07385;Name=IT767_07385;gbkey=Gene;gene_biotype=protein_coding;locus_tag=IT767_07385
IT767_07390	IT767_07390	654.958	-0.350804	0.205118	1	1	CP064352.1	gene	1530344	1531105	-	ID=gene-IT767_07390;Name=IT767_07390;gbkey=Gene;gene_biotype=protein_coding;locus_tag=IT767_07390
IT767_07395	IT767_07395	608.371	0.104878	0.166343	1	1	CP064352.1	gene	1531107	1532093	-	ID=gene-IT767_07395;Name=IT767_07395;gbkey=Gene;gene_biotype=protein_coding;locus_tag=IT767_07395
IT767_07400	IT767_07400	547.771	0.0153499	0.169157	1	1	CP064352.1	gene	1532086	1533321	-	ID=gene-IT767_07400;Name=IT767_07400;gbkey=Gene;gene_biotype=protein_coding;locus_tag=IT767_07400
IT767_07405	IT767_07405	293.94	0.183523	0.181246	1	1	CP064352.1	gene	1533496	1534644	+	ID=gene-IT767_07405;Name=IT767_07405;gbkey=Gene;gene_biotype=protein_coding;locus_tag=IT767_07405
IT767_07410	IT767_07410	221.114	0.0494139	0.160146	1	1	CP064352.1	gene	1534659	1535543	+	ID=gene-IT767_07410;Name=IT767_07410;gbkey=Gene;gene_biotype=protein_coding;locus_tag=IT767_07410
IT767_07415	IT767_07415	308.884	0.209436	0.1904	1	1	CP064352.1	gene	1535629	1536579	+	ID=gene-IT767_07415;Name=IT767_07415;gbkey=Gene;gene_biotype=protein_coding;locus_tag=IT767_07415
IT767_07420	IT767_07420	429.888	0.133002	0.158883	1	1	CP064352.1	gene	1536643	1537962	+	ID=gene-IT767_07420;Name=IT767_07420;gbkey=Gene;gene_biotype=protein_coding;locus_tag=IT767_07420
IT767_07425	IT767_07425	991.509	-0.00697485	0.144194	1	1	CP064352.1	gene	1538008	1538802	-	ID=gene-IT767_07425;Name=IT767_07425;gbkey=Gene;gene_biotype=protein_coding;locus_tag=IT767_07425
IT767_07430	IT767_07430	2735.99	-0.49091	0.198854	0.978624	1	CP064352.1	gene	1539004	1540203	+	ID=gene-IT767_07430;Name=IT767_07430;gbkey=Gene;gene_biotype=protein_coding;locus_tag=IT767_07430
IT767_07435	IT767_07435	649.108	-0.288844	0.184664	1	1	CP064352.1	gene	1540272	1540940	-	ID=gene-IT767_07435;Name=IT767_07435;gbkey=Gene;gene_biotype=protein_coding;locus_tag=IT767_07435
IT767_07440	IT767_07440	192.684	-0.0528289	0.157839	1	1	CP064352.1	gene	1540984	1541112	-	ID=gene-IT767_07440;Name=IT767_07440;gbkey=Gene;gene_biotype=protein_coding;locus_tag=IT767_07440
IT767_07445	marR	278.487	0.0514532	0.154001	1	1	CP064352.1	gene	1541202	1541636	+	ID=gene-IT767_07445;Name=marR;gbkey=Gene;gene=marR;gene_biotype=protein_coding;locus_tag=IT767_07445
IT767_07450	marA	248.185	0.245912	0.181005	1	1	CP064352.1	gene	1541657	1542031	+	ID=gene-IT767_07450;Name=marA;gbkey=Gene;gene=marA;gene_biotype=protein_coding;locus_tag=IT767_07450
IT767_07455	marB	111.243	-0.108025	0.182731	1	1	CP064352.1	gene	1542072	1542290	+	ID=gene-IT767_07455;Name=marB;gbkey=Gene;gene=marB;gene_biotype=protein_coding;locus_tag=IT767_07455
IT767_07460	eamA	1146.12	0.100663	0.143306	1	1	CP064352.1	gene	1542339	1543238	-	ID=gene-IT767_07460;Name=eamA;gbkey=Gene;gene=eamA;gene_biotype=protein_coding;locus_tag=IT767_07460
IT767_07465	ydeE	897.005	0.183525	0.153253	1	1	CP064352.1	gene	1543434	1544630	+	ID=gene-IT767_07465;Name=ydeE;gbkey=Gene;gene=ydeE;gene_biotype=protein_coding;locus_tag=IT767_07465
IT767_07470	IT767_07470	460.421	0.0862807	0.148112	1	1	CP064352.1	gene	1544760	1545242	+	ID=gene-IT767_07470;Name=IT767_07470;gbkey=Gene;gene_biotype=protein_coding;locus_tag=IT767_07470
IT767_07475	urtE	348.681	0.191928	0.180127	1	1	CP064352.1	gene	1545278	1545976	-	ID=gene-IT767_07475;Name=urtE;gbkey=Gene;gene=urtE;gene_biotype=protein_coding;locus_tag=IT767_07475
IT767_07480	urtD	381.001	0.276974	0.184959	1	1	CP064352.1	gene	1545986	1546783	-	ID=gene-IT767_07480;Name=urtD;gbkey=Gene;gene=urtD;gene_biotype=protein_coding;locus_tag=IT767_07480
IT767_07485	urtC	448.462	0.126863	0.191158	1	1	CP064352.1	gene	1546783	1547856	-	ID=gene-IT767_07485;Name=urtC;gbkey=Gene;gene=urtC;gene_biotype=protein_coding;locus_tag=IT767_07485
IT767_07490	urtB	786.617	0.0690919	0.178445	1	1	CP064352.1	gene	1547856	1549430	-	ID=gene-IT767_07490;Name=urtB;gbkey=Gene;gene=urtB;gene_biotype=protein_coding;locus_tag=IT767_07490
IT767_07495	urtA	425.451	0.24892	0.186533	1	1	CP064352.1	gene	1549492	1550763	-	ID=gene-IT767_07495;Name=urtA;gbkey=Gene;gene=urtA;gene_biotype=protein_coding;locus_tag=IT767_07495
IT767_07500	IT767_07500	327.875	0.744685	0.198088	0.210862	1	CP064352.1	gene	1550935	1552038	-	ID=gene-IT767_07500;Name=IT767_07500;gbkey=Gene;gene_biotype=protein_coding;locus_tag=IT767_07500
IT767_07505	IT767_07505	300.291	0.249771	0.217506	1	1	CP064352.1	gene	1552187	1552585	-	ID=gene-IT767_07505;Name=IT767_07505;gbkey=Gene;gene_biotype=protein_coding;locus_tag=IT767_07505
IT767_07510	ftrA	788.337	0.161421	0.157771	1	1	CP064352.1	gene	1552653	1553750	+	ID=gene-IT767_07510;Name=ftrA;gbkey=Gene;gene=ftrA;gene_biotype=protein_coding;locus_tag=IT767_07510
IT767_07515	IT767_07515	456.489	-0.0463625	0.1451	1	1	CP064352.1	gene	1553719	1553934	+	ID=gene-IT767_07515;Name=IT767_07515;gbkey=Gene;gene_biotype=protein_coding;locus_tag=IT767_07515
IT767_07520	IT767_07520	481.628	0.287221	0.180363	1	1	CP064352.1	gene	1553987	1554427	-	ID=gene-IT767_07520;Name=IT767_07520;gbkey=Gene;gene_biotype=protein_coding;locus_tag=IT767_07520
IT767_07525	IT767_07525	716.878	0.0663021	0.160679	1	1	CP064352.1	gene	1554682	1555746	-	ID=gene-IT767_07525;Name=IT767_07525;gbkey=Gene;gene_biotype=protein_coding;locus_tag=IT767_07525
IT767_07530	IT767_07530	1006.73	0.1546	0.187867	1	1	CP064352.1	gene	1555943	1559050	+	ID=gene-IT767_07530;Name=IT767_07530;gbkey=Gene;gene_biotype=protein_coding;locus_tag=IT767_07530
IT767_07535	IT767_07535	352.276	0.148792	0.166576	1	1	CP064352.1	gene	1559105	1560370	+	ID=gene-IT767_07535;Name=IT767_07535;gbkey=Gene;gene_biotype=protein_coding;locus_tag=IT767_07535
IT767_07540	IT767_07540	787.895	-0.112677	0.153874	1	1	CP064352.1	gene	1560401	1561489	-	ID=gene-IT767_07540;Name=IT767_07540;gbkey=Gene;gene_biotype=protein_coding;locus_tag=IT767_07540
IT767_07545	IT767_07545	480.34	-0.215717	0.18097	1	1	CP064352.1	gene	1561576	1561836	-	ID=gene-IT767_07545;Name=IT767_07545;gbkey=Gene;gene_biotype=protein_coding;locus_tag=IT767_07545
IT767_07550	blaSHV	775.391	0.00344386	0.147809	1	1	CP064352.1	gene	1562134	1562994	+	ID=gene-IT767_07550;Name=blaSHV;gbkey=Gene;gene=blaSHV;gene_biotype=protein_coding;locus_tag=IT767_07550
IT767_07555	IT767_07555	661.903	0.277726	0.173194	1	1	CP064352.1	gene	1563015	1563776	-	ID=gene-IT767_07555;Name=IT767_07555;gbkey=Gene;gene_biotype=protein_coding;locus_tag=IT767_07555
IT767_07560	IT767_07560	404.69	0.0950463	0.173816	1	1	CP064352.1	gene	1564037	1564939	+	ID=gene-IT767_07560;Name=IT767_07560;gbkey=Gene;gene_biotype=protein_coding;locus_tag=IT767_07560
IT767_07565	IT767_07565	547.936	0.0447048	0.164157	1	1	CP064352.1	gene	1564951	1566216	+	ID=gene-IT767_07565;Name=IT767_07565;gbkey=Gene;gene_biotype=protein_coding;locus_tag=IT767_07565
IT767_07570	IT767_07570	239.333	0.152932	0.192744	1	1	CP064352.1	gene	1566209	1566829	+	ID=gene-IT767_07570;Name=IT767_07570;gbkey=Gene;gene_biotype=protein_coding;locus_tag=IT767_07570
IT767_07575	IT767_07575	207.177	0.0996653	0.160295	1	1	CP064352.1	gene	1566834	1567616	+	ID=gene-IT767_07575;Name=IT767_07575;gbkey=Gene;gene_biotype=protein_coding;locus_tag=IT767_07575
IT767_07580	IT767_07580	493.894	0.080041	0.167916	1	1	CP064352.1	gene	1567674	1569038	+	ID=gene-IT767_07580;Name=IT767_07580;gbkey=Gene;gene_biotype=protein_coding;locus_tag=IT767_07580
IT767_07585	IT767_07585	946.901	-0.0985031	0.143221	1	1	CP064352.1	gene	1569065	1569991	-	ID=gene-IT767_07585;Name=IT767_07585;gbkey=Gene;gene_biotype=protein_coding;locus_tag=IT767_07585
IT767_07590	IT767_07590	238.215	-0.0615525	0.163846	1	1	CP064352.1	gene	1570302	1570913	+	ID=gene-IT767_07590;Name=IT767_07590;gbkey=Gene;gene_biotype=protein_coding;locus_tag=IT767_07590
IT767_07595	IT767_07595	48.171	0.0397386	0.191544	1	1	CP064352.1	gene	1570944	1571063	-	ID=gene-IT767_07595;Name=IT767_07595;gbkey=Gene;gene_biotype=protein_coding;locus_tag=IT767_07595
IT767_07600	IT767_07600	843.959	-0.231855	0.161022	1	1	CP064352.1	gene	1571464	1572681	+	ID=gene-IT767_07600;Name=IT767_07600;gbkey=Gene;gene_biotype=protein_coding;locus_tag=IT767_07600
IT767_07605	IT767_07605	495.621	0.386568	0.181522	1	1	CP064352.1	gene	1572702	1573214	-	ID=gene-IT767_07605;Name=IT767_07605;gbkey=Gene;gene_biotype=protein_coding;locus_tag=IT767_07605
IT767_07610	IT767_07610	1177.89	0.645072	0.226915	0.428517	1	CP064352.1	gene	1573380	1573853	-	ID=gene-IT767_07610;Name=IT767_07610;gbkey=Gene;gene_biotype=protein_coding;locus_tag=IT767_07610
IT767_07615	IT767_07615	382.586	0.184348	0.188911	1	1	CP064352.1	gene	1574298	1574432	-	ID=gene-IT767_07615;Name=IT767_07615;gbkey=Gene;gene_biotype=protein_coding;locus_tag=IT767_07615
IT767_07620	IT767_07620	41.8841	-0.0758685	0.200526	1	1	CP064352.1	gene	1574673	1574795	+	ID=gene-IT767_07620;Name=IT767_07620;gbkey=Gene;gene_biotype=protein_coding;locus_tag=IT767_07620
IT767_07625	IT767_07625	280.75	0.0262045	0.155812	1	1	CP064352.1	gene	1574863	1575498	+	ID=gene-IT767_07625;Name=IT767_07625;gbkey=Gene;gene_biotype=protein_coding;locus_tag=IT767_07625
IT767_07630	IT767_07630	116.398	-0.0084359	0.16917	1	1	CP064352.1	gene	1575495	1575617	-	ID=gene-IT767_07630;Name=IT767_07630;gbkey=Gene;gene_biotype=protein_coding;locus_tag=IT767_07630
IT767_07635	IT767_07635	29.278	-0.0475173	0.204199	1	1	CP064352.1	gene	1575672	1575800	-	ID=gene-IT767_07635;Name=IT767_07635;gbkey=Gene;gene_biotype=protein_coding;locus_tag=IT767_07635
IT767_07640	IT767_07640	711.183	0.323475	0.186542	1	1	CP064352.1	gene	1575972	1576646	+	ID=gene-IT767_07640;Name=IT767_07640;gbkey=Gene;gene_biotype=protein_coding;locus_tag=IT767_07640
IT767_07645	IT767_07645	721.595	-0.0856948	0.145728	1	1	CP064352.1	gene	1576697	1577539	-	ID=gene-IT767_07645;Name=IT767_07645;gbkey=Gene;gene_biotype=protein_coding;locus_tag=IT767_07645
IT767_07650	IT767_07650	677.572	0.2072	0.167856	1	1	CP064352.1	gene	1577567	1577953	+	ID=gene-IT767_07650;Name=IT767_07650;gbkey=Gene;gene_biotype=protein_coding;locus_tag=IT767_07650
IT767_07655	dcp	3324.35	0.0615136	0.158473	1	1	CP064352.1	gene	1578031	1580076	-	ID=gene-IT767_07655;Name=dcp;gbkey=Gene;gene=dcp;gene_biotype=protein_coding;locus_tag=IT767_07655
IT767_07660	ydfG	3263.09	-0.0778106	0.165865	1	1	CP064352.1	gene	1580207	1580956	+	ID=gene-IT767_07660;Name=ydfG;gbkey=Gene;gene=ydfG;gene_biotype=protein_coding;locus_tag=IT767_07660
IT767_07665	IT767_07665	1300.66	-0.206065	0.189704	1	1	CP064352.1	gene	1581048	1581734	+	ID=gene-IT767_07665;Name=IT767_07665;gbkey=Gene;gene_biotype=protein_coding;locus_tag=IT767_07665
IT767_07670	IT767_07670	402.644	-0.00916379	0.14799	1	1	CP064352.1	gene	1581785	1582216	-	ID=gene-IT767_07670;Name=IT767_07670;gbkey=Gene;gene_biotype=protein_coding;locus_tag=IT767_07670
IT767_07675	IT767_07675	726.393	0.236441	0.171392	1	1	CP064352.1	gene	1582481	1583944	-	ID=gene-IT767_07675;Name=IT767_07675;gbkey=Gene;gene_biotype=protein_coding;locus_tag=IT767_07675
IT767_07680	IT767_07680	677.269	0.149778	0.154809	1	1	CP064352.1	gene	1584208	1585491	-	ID=gene-IT767_07680;Name=IT767_07680;gbkey=Gene;gene_biotype=protein_coding;locus_tag=IT767_07680
IT767_07685	IT767_07685	247.138	-0.267059	0.186382	1	1	CP064352.1	gene	1585605	1585967	-	ID=gene-IT767_07685;Name=IT767_07685;gbkey=Gene;gene_biotype=protein_coding;locus_tag=IT767_07685
IT767_07690	IT767_07690	3472.05	-0.0663606	0.155994	1	1	CP064352.1	gene	1586076	1586417	+	ID=gene-IT767_07690;Name=IT767_07690;gbkey=Gene;gene_biotype=protein_coding;locus_tag=IT767_07690
IT767_07695	speG	1158.04	-0.383224	0.189284	1	1	CP064352.1	gene	1586496	1587056	+	ID=gene-IT767_07695;Name=speG;gbkey=Gene;gene=speG;gene_biotype=protein_coding;locus_tag=IT767_07695
IT767_07700	IT767_07700	1166.61	0.231219	0.164815	1	1	CP064352.1	gene	1587050	1587760	-	ID=gene-IT767_07700;Name=IT767_07700;gbkey=Gene;gene_biotype=protein_coding;locus_tag=IT767_07700
IT767_07705	IT767_07705	961.921	0.453509	0.235202	0.964746	1	CP064352.1	gene	1587862	1588131	+	ID=gene-IT767_07705;Name=IT767_07705;gbkey=Gene;gene_biotype=protein_coding;locus_tag=IT767_07705
IT767_07710	IT767_07710	737.233	0.0366359	0.153765	1	1	CP064352.1	gene	1588282	1590717	+	ID=gene-IT767_07710;Name=IT767_07710;gbkey=Gene;gene_biotype=protein_coding;locus_tag=IT767_07710
IT767_07715	dmsB	382.601	0.195395	0.190363	1	1	CP064352.1	gene	1590728	1591345	+	ID=gene-IT767_07715;Name=dmsB;gbkey=Gene;gene=dmsB;gene_biotype=protein_coding;locus_tag=IT767_07715
IT767_07720	IT767_07720	523.72	0.0437512	0.145418	1	1	CP064352.1	gene	1591347	1592204	+	ID=gene-IT767_07720;Name=IT767_07720;gbkey=Gene;gene_biotype=protein_coding;locus_tag=IT767_07720
IT767_07725	dmsD	421.897	-0.190897	0.162985	1	1	CP064352.1	gene	1592246	1592854	+	ID=gene-IT767_07725;Name=dmsD;gbkey=Gene;gene=dmsD;gene_biotype=protein_coding;locus_tag=IT767_07725
IT767_07730	clcB	755.521	-0.0283262	0.158339	1	1	CP064352.1	gene	1592988	1594283	+	ID=gene-IT767_07730;Name=clcB;gbkey=Gene;gene=clcB;gene_biotype=protein_coding;locus_tag=IT767_07730
IT767_07735	bioD	768.471	-0.135922	0.151496	1	1	CP064352.1	gene	1594236	1594931	-	ID=gene-IT767_07735;Name=bioD;gbkey=Gene;gene=bioD;gene_biotype=protein_coding;locus_tag=IT767_07735
IT767_07740	IT767_07740	1361.43	-0.0840544	0.154906	1	1	CP064352.1	gene	1595059	1596279	-	ID=gene-IT767_07740;Name=IT767_07740;gbkey=Gene;gene_biotype=protein_coding;locus_tag=IT767_07740
IT767_07745	IT767_07745	756.753	-0.0541966	0.142821	1	1	CP064352.1	gene	1596403	1597305	-	ID=gene-IT767_07745;Name=IT767_07745;gbkey=Gene;gene_biotype=protein_coding;locus_tag=IT767_07745
IT767_07750	IT767_07750	2168.76	-0.49613	0.212272	0.909472	1	CP064352.1	gene	1597436	1598686	+	ID=gene-IT767_07750;Name=IT767_07750;gbkey=Gene;gene_biotype=protein_coding;locus_tag=IT767_07750
IT767_07755	IT767_07755	2069.49	-0.0450955	0.15117	1	1	CP064352.1	gene	1599108	1600511	+	ID=gene-IT767_07755;Name=IT767_07755;gbkey=Gene;gene_biotype=protein_coding;locus_tag=IT767_07755
IT767_07760	asr	207.788	2.70564e-05	0.159261	1	1	CP064352.1	gene	1600676	1601095	+	ID=gene-IT767_07760;Name=asr;gbkey=Gene;gene=asr;gene_biotype=protein_coding;locus_tag=IT767_07760
IT767_07765	IT767_07765	730.274	0.212599	0.1735	1	1	CP064352.1	gene	1602034	1602846	+	ID=gene-IT767_07765;Name=IT767_07765;gbkey=Gene;gene_biotype=protein_coding;locus_tag=IT767_07765
IT767_07770	IT767_07770	117.005	0.186709	0.191515	1	1	CP064352.1	gene	1602860	1602976	+	ID=gene-IT767_07770;Name=IT767_07770;gbkey=Gene;gene_biotype=protein_coding;locus_tag=IT767_07770
IT767_07775	kpnF	779.102	-0.990581	0.205355	0.0163293	1	CP064352.1	gene	1603020	1603349	-	ID=gene-IT767_07775;Name=kpnF;gbkey=Gene;gene=kpnF;gene_biotype=protein_coding;locus_tag=IT767_07775
IT767_07780	kpnE	2550.66	-0.589062	0.188951	0.629797	1	CP064352.1	gene	1603336	1603698	-	ID=gene-IT767_07780;Name=kpnE;gbkey=Gene;gene=kpnE;gene_biotype=protein_coding;locus_tag=IT767_07780
IT767_07785	IT767_07785	686.32	0.0223026	0.146417	1	1	CP064352.1	gene	1604141	1605175	+	ID=gene-IT767_07785;Name=IT767_07785;gbkey=Gene;gene_biotype=protein_coding;locus_tag=IT767_07785
IT767_07790	mdcA	680.004	0.143085	0.176683	1	1	CP064352.1	gene	1605400	1607055	+	ID=gene-IT767_07790;Name=mdcA;gbkey=Gene;gene=mdcA;gene_biotype=protein_coding;locus_tag=IT767_07790
IT767_07795	IT767_07795	451.11	0.0228995	0.173908	1	1	CP064352.1	gene	1607055	1607897	+	ID=gene-IT767_07795;Name=IT767_07795;gbkey=Gene;gene_biotype=protein_coding;locus_tag=IT767_07795
IT767_07800	mdcC	91.501	0.0933466	0.187516	1	1	CP064352.1	gene	1607915	1608214	+	ID=gene-IT767_07800;Name=mdcC;gbkey=Gene;gene=mdcC;gene_biotype=protein_coding;locus_tag=IT767_07800
IT767_07805	IT767_07805	221.368	0.0273844	0.170822	1	1	CP064352.1	gene	1608207	1609040	+	ID=gene-IT767_07805;Name=IT767_07805;gbkey=Gene;gene_biotype=protein_coding;locus_tag=IT767_07805
IT767_07810	mdcE	385.87	0.152191	0.165939	1	1	CP064352.1	gene	1609040	1609840	+	ID=gene-IT767_07810;Name=mdcE;gbkey=Gene;gene=mdcE;gene_biotype=protein_coding;locus_tag=IT767_07810
IT767_07815	IT767_07815	443.969	0.149384	0.154818	1	1	CP064352.1	gene	1609977	1610936	+	ID=gene-IT767_07815;Name=IT767_07815;gbkey=Gene;gene_biotype=protein_coding;locus_tag=IT767_07815
IT767_07820	IT767_07820	308.474	0.0185147	0.164869	1	1	CP064352.1	gene	1610940	1611557	+	ID=gene-IT767_07820;Name=IT767_07820;gbkey=Gene;gene_biotype=protein_coding;locus_tag=IT767_07820
IT767_07825	mdcH	606.369	0.12026	0.186421	1	1	CP064352.1	gene	1611557	1612459	+	ID=gene-IT767_07825;Name=mdcH;gbkey=Gene;gene=mdcH;gene_biotype=protein_coding;locus_tag=IT767_07825
IT767_07830	IT767_07830	917.453	0.171055	0.150175	1	1	CP064352.1	gene	1612449	1613375	-	ID=gene-IT767_07830;Name=IT767_07830;gbkey=Gene;gene_biotype=protein_coding;locus_tag=IT767_07830
IT767_07835	mqo	733.944	-0.131912	0.151333	1	1	CP064352.1	gene	1613533	1615188	-	ID=gene-IT767_07835;Name=mqo;gbkey=Gene;gene=mqo;gene_biotype=protein_coding;locus_tag=IT767_07835
IT767_07840	IT767_07840	1206.84	0.942129	0.192271	0.0245728	1	CP064352.1	gene	1615453	1616373	-	ID=gene-IT767_07840;Name=IT767_07840;gbkey=Gene;gene_biotype=protein_coding;locus_tag=IT767_07840
IT767_07845	IT767_07845	226.11	0.127394	0.167397	1	1	CP064352.1	gene	1616537	1616893	-	ID=gene-IT767_07845;Name=IT767_07845;gbkey=Gene;gene_biotype=protein_coding;locus_tag=IT767_07845
IT767_07850	dcuS	1224.65	-0.0402577	0.140559	1	1	CP064352.1	gene	1617049	1618665	+	ID=gene-IT767_07850;Name=dcuS;gbkey=Gene;gene=dcuS;gene_biotype=protein_coding;locus_tag=IT767_07850
IT767_07855	dcuR	599.109	-0.245581	0.184873	1	1	CP064352.1	gene	1618662	1619381	+	ID=gene-IT767_07855;Name=dcuR;gbkey=Gene;gene=dcuR;gene_biotype=protein_coding;locus_tag=IT767_07855
IT767_07860	IT767_07860	388.302	0.111125	0.154962	1	1	CP064352.1	gene	1619362	1620312	-	ID=gene-IT767_07860;Name=IT767_07860;gbkey=Gene;gene_biotype=protein_coding;locus_tag=IT767_07860
IT767_07865	IT767_07865	1180.05	0.112109	0.145766	1	1	CP064352.1	gene	1620380	1623157	-	ID=gene-IT767_07865;Name=IT767_07865;gbkey=Gene;gene_biotype=protein_coding;locus_tag=IT767_07865
IT767_07870	IT767_07870	347.256	0.496191	0.194177	0.97319	1	CP064352.1	gene	1623800	1625311	+	ID=gene-IT767_07870;Name=IT767_07870;gbkey=Gene;gene_biotype=protein_coding;locus_tag=IT767_07870
IT767_07875	IT767_07875	354.506	0.1709	0.177985	1	1	CP064352.1	gene	1625366	1627018	+	ID=gene-IT767_07875;Name=IT767_07875;gbkey=Gene;gene_biotype=protein_coding;locus_tag=IT767_07875
IT767_07880	IT767_07880	209.865	0.0713603	0.177979	1	1	CP064352.1	gene	1627181	1627528	+	ID=gene-IT767_07880;Name=IT767_07880;gbkey=Gene;gene_biotype=protein_coding;locus_tag=IT767_07880
IT767_07885	IT767_07885	340.951	0.178149	0.182257	1	1	CP064352.1	gene	1627553	1628797	+	ID=gene-IT767_07885;Name=IT767_07885;gbkey=Gene;gene_biotype=protein_coding;locus_tag=IT767_07885
IT767_07890	pcaC	204.259	-0.0539251	0.164173	1	1	CP064352.1	gene	1629322	1629711	-	ID=gene-IT767_07890;Name=pcaC;gbkey=Gene;gene=pcaC;gene_biotype=protein_coding;locus_tag=IT767_07890
IT767_07895	pcaD	659.96	-0.00278641	0.141459	1	1	CP064352.1	gene	1629704	1630468	-	ID=gene-IT767_07895;Name=pcaD;gbkey=Gene;gene=pcaD;gene_biotype=protein_coding;locus_tag=IT767_07895
IT767_07900	IT767_07900	883.3	0.0155127	0.154183	1	1	CP064352.1	gene	1630458	1631810	-	ID=gene-IT767_07900;Name=IT767_07900;gbkey=Gene;gene_biotype=protein_coding;locus_tag=IT767_07900
IT767_07905	pcaF	1121.87	0.0457755	0.151566	1	1	CP064352.1	gene	1631820	1633022	-	ID=gene-IT767_07905;Name=pcaF;gbkey=Gene;gene=pcaF;gene_biotype=protein_coding;locus_tag=IT767_07905
IT767_07910	IT767_07910	289.204	0.131057	0.180508	1	1	CP064352.1	gene	1633033	1633689	-	ID=gene-IT767_07910;Name=IT767_07910;gbkey=Gene;gene_biotype=protein_coding;locus_tag=IT767_07910
IT767_07915	IT767_07915	328.562	0.0917586	0.16582	1	1	CP064352.1	gene	1633700	1634386	-	ID=gene-IT767_07915;Name=IT767_07915;gbkey=Gene;gene_biotype=protein_coding;locus_tag=IT767_07915
IT767_07920	IT767_07920	634.367	0.0911525	0.145957	1	1	CP064352.1	gene	1634556	1635362	+	ID=gene-IT767_07920;Name=IT767_07920;gbkey=Gene;gene_biotype=protein_coding;locus_tag=IT767_07920
IT767_07925	smrA	904.338	0.0586899	0.14776	1	1	CP064352.1	gene	1635359	1635922	-	ID=gene-IT767_07925;Name=smrA;gbkey=Gene;gene=smrA;gene_biotype=protein_coding;locus_tag=IT767_07925
IT767_07930	IT767_07930	323.574	0.135722	0.158613	1	1	CP064352.1	gene	1636024	1636932	-	ID=gene-IT767_07930;Name=IT767_07930;gbkey=Gene;gene_biotype=protein_coding;locus_tag=IT767_07930
IT767_07935	IT767_07935	1939.9	0.00850068	0.149063	1	1	CP064352.1	gene	1637099	1638409	+	ID=gene-IT767_07935;Name=IT767_07935;gbkey=Gene;gene_biotype=protein_coding;locus_tag=IT767_07935
IT767_07940	IT767_07940	1949.92	0.039645	0.144134	1	1	CP064352.1	gene	1638409	1639854	+	ID=gene-IT767_07940;Name=IT767_07940;gbkey=Gene;gene_biotype=protein_coding;locus_tag=IT767_07940
IT767_07945	abgT	1229.28	0.143788	0.161967	1	1	CP064352.1	gene	1639974	1641500	+	ID=gene-IT767_07945;Name=abgT;gbkey=Gene;gene=abgT;gene_biotype=protein_coding;locus_tag=IT767_07945
IT767_07950	IT767_07950	140.593	0.480625	0.246011	0.848445	1	CP064352.1	gene	1641533	1641691	-	ID=gene-IT767_07950;Name=IT767_07950;gbkey=Gene;gene_biotype=protein_coding;locus_tag=IT767_07950
IT767_07955	ogt	568.637	-0.171487	0.164661	1	1	CP064352.1	gene	1641984	1642499	+	ID=gene-IT767_07955;Name=ogt;gbkey=Gene;gene=ogt;gene_biotype=protein_coding;locus_tag=IT767_07955
IT767_07960	fnr	6432.47	-0.46508	0.222486	0.980639	1	CP064352.1	gene	1642694	1643446	+	ID=gene-IT767_07960;Name=fnr;gbkey=Gene;gene=fnr;gene_biotype=protein_coding;locus_tag=IT767_07960
IT767_07965	uspE	3681.78	0.470211	0.227077	0.950649	1	CP064352.1	gene	1643585	1644535	+	ID=gene-IT767_07965;Name=uspE;gbkey=Gene;gene=uspE;gene_biotype=protein_coding;locus_tag=IT767_07965
IT767_07970	IT767_07970	1117.74	-0.630671	0.218808	0.465092	1	CP064352.1	gene	1644645	1644833	-	ID=gene-IT767_07970;Name=IT767_07970;gbkey=Gene;gene_biotype=protein_coding;locus_tag=IT767_07970
IT767_07975	pntB	6691.79	-0.235241	0.200111	1	1	CP064352.1	gene	1644982	1646370	-	ID=gene-IT767_07975;Name=pntB;gbkey=Gene;gene=pntB;gene_biotype=protein_coding;locus_tag=IT767_07975
IT767_07980	pntA	7746.14	-0.0955918	0.171566	1	1	CP064352.1	gene	1646381	1647910	-	ID=gene-IT767_07980;Name=pntA;gbkey=Gene;gene=pntA;gene_biotype=protein_coding;locus_tag=IT767_07980
IT767_07985	IT767_07985	129.586	-0.214585	0.20247	1	1	CP064352.1	gene	1648253	1648435	+	ID=gene-IT767_07985;Name=IT767_07985;gbkey=Gene;gene_biotype=protein_coding;locus_tag=IT767_07985
IT767_07990	IT767_07990	4028.81	-0.171466	0.183356	1	1	CP064352.1	gene	1648432	1649382	+	ID=gene-IT767_07990;Name=IT767_07990;gbkey=Gene;gene_biotype=protein_coding;locus_tag=IT767_07990
IT767_07995	IT767_07995	817.13	-0.022293	0.142662	1	1	CP064352.1	gene	1649560	1650942	+	ID=gene-IT767_07995;Name=IT767_07995;gbkey=Gene;gene_biotype=protein_coding;locus_tag=IT767_07995
IT767_08000	folM	777.146	0.00551294	0.152435	1	1	CP064352.1	gene	1650979	1651701	+	ID=gene-IT767_08000;Name=folM;gbkey=Gene;gene=folM;gene_biotype=protein_coding;locus_tag=IT767_08000
IT767_08005	IT767_08005	213.543	0.000982139	0.159872	1	1	CP064352.1	gene	1651698	1652033	-	ID=gene-IT767_08005;Name=IT767_08005;gbkey=Gene;gene_biotype=protein_coding;locus_tag=IT767_08005
IT767_08010	rstA	1221.99	-0.0308358	0.150624	1	1	CP064352.1	gene	1652162	1652881	+	ID=gene-IT767_08010;Name=rstA;gbkey=Gene;gene=rstA;gene_biotype=protein_coding;locus_tag=IT767_08010
IT767_08015	IT767_08015	120.163	-0.0875467	0.170603	1	1	CP064352.1	gene	1653124	1653486	+	ID=gene-IT767_08015;Name=IT767_08015;gbkey=Gene;gene_biotype=protein_coding;locus_tag=IT767_08015
IT767_08020	rstB	875.357	-0.00695693	0.140745	1	1	CP064352.1	gene	1653743	1655044	+	ID=gene-IT767_08020;Name=rstB;gbkey=Gene;gene=rstB;gene_biotype=protein_coding;locus_tag=IT767_08020
IT767_08025	IT767_08025	451.499	0.0531505	0.147929	1	1	CP064352.1	gene	1655120	1656052	+	ID=gene-IT767_08025;Name=IT767_08025;gbkey=Gene;gene_biotype=protein_coding;locus_tag=IT767_08025
IT767_08030	fumC	974.657	0.00579694	0.150224	1	1	CP064352.1	gene	1656042	1657442	-	ID=gene-IT767_08030;Name=fumC;gbkey=Gene;gene=fumC;gene_biotype=protein_coding;locus_tag=IT767_08030
IT767_08035	IT767_08035	1569.75	0.0253782	0.149957	1	1	CP064352.1	gene	1657782	1659428	-	ID=gene-IT767_08035;Name=IT767_08035;gbkey=Gene;gene_biotype=protein_coding;locus_tag=IT767_08035
IT767_08040	manA	4248.88	-0.379235	0.218958	1	1	CP064352.1	gene	1659630	1660808	+	ID=gene-IT767_08040;Name=manA;gbkey=Gene;gene=manA;gene_biotype=protein_coding;locus_tag=IT767_08040
IT767_08045	IT767_08045	4375.83	-0.44253	0.2026	1	1	CP064352.1	gene	1660895	1662472	+	ID=gene-IT767_08045;Name=IT767_08045;gbkey=Gene;gene_biotype=protein_coding;locus_tag=IT767_08045
IT767_08050	IT767_08050	947.477	0.250251	0.163996	1	1	CP064352.1	gene	1662512	1663540	-	ID=gene-IT767_08050;Name=IT767_08050;gbkey=Gene;gene_biotype=protein_coding;locus_tag=IT767_08050
IT767_08055	IT767_08055	446.944	0.233016	0.17367	1	1	CP064352.1	pseudogene	1663713	1665306	+	ID=gene-IT767_08055;Name=IT767_08055;gbkey=Gene;gene_biotype=pseudogene;locus_tag=IT767_08055;pseudo=true
IT767_08060	IT767_08060	305.261	0.10964	0.1691	1	1	CP064352.1	gene	1665358	1666530	+	ID=gene-IT767_08060;Name=IT767_08060;gbkey=Gene;gene_biotype=protein_coding;locus_tag=IT767_08060
IT767_08065	IT767_08065	635.864	0.14883	0.155482	1	1	CP064352.1	gene	1666544	1667572	-	ID=gene-IT767_08065;Name=IT767_08065;gbkey=Gene;gene_biotype=protein_coding;locus_tag=IT767_08065
IT767_08070	ydfZ	1549.22	1.2316	0.239497	0.0018626	0.266921	CP064352.1	gene	1667884	1668087	+	ID=gene-IT767_08070;Name=ydfZ;gbkey=Gene;gene=ydfZ;gene_biotype=protein_coding;locus_tag=IT767_08070
IT767_08075	IT767_08075	438.34	0.129111	0.170642	1	1	CP064352.1	gene	1668157	1668636	-	ID=gene-IT767_08075;Name=IT767_08075;gbkey=Gene;gene_biotype=protein_coding;locus_tag=IT767_08075
IT767_08080	IT767_08080	430.838	-0.151059	0.185695	1	1	CP064352.1	gene	1668873	1669226	+	ID=gene-IT767_08080;Name=IT767_08080;gbkey=Gene;gene_biotype=protein_coding;locus_tag=IT767_08080
IT767_08085	yedE	729.698	0.0314465	0.141991	1	1	CP064352.1	gene	1669330	1670538	+	ID=gene-IT767_08085;Name=yedE;gbkey=Gene;gene=yedE;gene_biotype=protein_coding;locus_tag=IT767_08085
IT767_08090	yedF	154.04	0.138052	0.176646	1	1	CP064352.1	gene	1670535	1670768	+	ID=gene-IT767_08090;Name=yedF;gbkey=Gene;gene=yedF;gene_biotype=protein_coding;locus_tag=IT767_08090
IT767_08095	IT767_08095	157.466	-0.473539	0.216774	0.972306	1	CP064352.1	gene	1671019	1671411	+	ID=gene-IT767_08095;Name=IT767_08095;gbkey=Gene;gene_biotype=protein_coding;locus_tag=IT767_08095
IT767_08100	IT767_08100	900.932	0.0921706	0.143307	1	1	CP064352.1	gene	1671446	1671604	-	ID=gene-IT767_08100;Name=IT767_08100;gbkey=Gene;gene_biotype=protein_coding;locus_tag=IT767_08100
IT767_08105	gap	762.086	0.635154	0.185602	0.478493	1	CP064352.1	gene	1671887	1672885	+	ID=gene-IT767_08105;Name=gap;gbkey=Gene;gene=gap;gene_biotype=protein_coding;locus_tag=IT767_08105
IT767_08110	aldA	1011.03	0.123321	0.154891	1	1	CP064352.1	gene	1672934	1674373	-	ID=gene-IT767_08110;Name=aldA;gbkey=Gene;gene=aldA;gene_biotype=protein_coding;locus_tag=IT767_08110
IT767_08115	IT767_08115	53.2404	0.230136	0.238868	1	1	CP064352.1	gene	1674372	1674509	+	ID=gene-IT767_08115;Name=IT767_08115;gbkey=Gene;gene_biotype=protein_coding;locus_tag=IT767_08115
IT767_08120	IT767_08120	1121.36	-0.0679446	0.155808	1	1	CP064352.1	gene	1674571	1675371	-	ID=gene-IT767_08120;Name=IT767_08120;gbkey=Gene;gene_biotype=protein_coding;locus_tag=IT767_08120
IT767_08125	IT767_08125	353.473	0.0243191	0.152594	1	1	CP064352.1	gene	1675752	1677077	+	ID=gene-IT767_08125;Name=IT767_08125;gbkey=Gene;gene_biotype=protein_coding;locus_tag=IT767_08125
IT767_08130	IT767_08130	1163.39	-0.0837124	0.14307	1	1	CP064352.1	gene	1677283	1678713	-	ID=gene-IT767_08130;Name=IT767_08130;gbkey=Gene;gene_biotype=protein_coding;locus_tag=IT767_08130
IT767_08135	astE	1104.72	0.00161292	0.144389	1	1	CP064352.1	gene	1678723	1679718	-	ID=gene-IT767_08135;Name=astE;gbkey=Gene;gene=astE;gene_biotype=protein_coding;locus_tag=IT767_08135
IT767_08140	astB	1560.79	0.173179	0.165674	1	1	CP064352.1	gene	1679729	1681069	-	ID=gene-IT767_08140;Name=astB;gbkey=Gene;gene=astB;gene_biotype=protein_coding;locus_tag=IT767_08140
IT767_08145	astD	1180.37	0.291473	0.188881	1	1	CP064352.1	gene	1681091	1682557	-	ID=gene-IT767_08145;Name=astD;gbkey=Gene;gene=astD;gene_biotype=protein_coding;locus_tag=IT767_08145
IT767_08150	astA	1000.76	0.563906	0.179487	0.746483	1	CP064352.1	gene	1682548	1683570	-	ID=gene-IT767_08150;Name=astA;gbkey=Gene;gene=astA;gene_biotype=protein_coding;locus_tag=IT767_08150
IT767_08155	IT767_08155	1115.27	0.971433	0.210415	0.024092	1	CP064352.1	gene	1683589	1684794	-	ID=gene-IT767_08155;Name=IT767_08155;gbkey=Gene;gene_biotype=protein_coding;locus_tag=IT767_08155
IT767_08160	IT767_08160	79.4683	0.216744	0.217389	1	1	CP064352.1	gene	1684964	1685110	+	ID=gene-IT767_08160;Name=IT767_08160;gbkey=Gene;gene_biotype=protein_coding;locus_tag=IT767_08160
IT767_08165	IT767_08165	5596.61	0.818373	0.250408	0.142725	1	CP064352.1	gene	1685323	1686597	+	ID=gene-IT767_08165;Name=IT767_08165;gbkey=Gene;gene_biotype=protein_coding;locus_tag=IT767_08165
IT767_08170	IT767_08170	546.718	0.0947559	0.155207	1	1	CP064352.1	gene	1686753	1687751	-	ID=gene-IT767_08170;Name=IT767_08170;gbkey=Gene;gene_biotype=protein_coding;locus_tag=IT767_08170
IT767_08175	IT767_08175	504.543	0.146756	0.155972	1	1	CP064352.1	gene	1687852	1688799	+	ID=gene-IT767_08175;Name=IT767_08175;gbkey=Gene;gene_biotype=protein_coding;locus_tag=IT767_08175
IT767_08180	IT767_08180	316.64	0.0845978	0.154156	1	1	CP064352.1	gene	1688907	1689338	+	ID=gene-IT767_08180;Name=IT767_08180;gbkey=Gene;gene_biotype=protein_coding;locus_tag=IT767_08180
IT767_08185	IT767_08185	790.571	-0.00720811	0.139546	1	1	CP064352.1	gene	1689338	1690990	+	ID=gene-IT767_08185;Name=IT767_08185;gbkey=Gene;gene_biotype=protein_coding;locus_tag=IT767_08185
IT767_08190	IT767_08190	632.127	-0.1498	0.176086	1	1	CP064352.1	gene	1691019	1692104	+	ID=gene-IT767_08190;Name=IT767_08190;gbkey=Gene;gene_biotype=protein_coding;locus_tag=IT767_08190
IT767_08195	IT767_08195	1295.58	-0.247695	0.17245	1	1	CP064352.1	gene	1692101	1693480	+	ID=gene-IT767_08195;Name=IT767_08195;gbkey=Gene;gene_biotype=protein_coding;locus_tag=IT767_08195
IT767_08200	IT767_08200	737.31	0.0171492	0.146692	1	1	CP064352.1	gene	1693481	1694155	+	ID=gene-IT767_08200;Name=IT767_08200;gbkey=Gene;gene_biotype=protein_coding;locus_tag=IT767_08200
IT767_08205	hrpA	4134.54	-0.276065	0.17714	1	1	CP064352.1	gene	1694216	1698118	-	ID=gene-IT767_08205;Name=hrpA;gbkey=Gene;gene=hrpA;gene_biotype=protein_coding;locus_tag=IT767_08205
IT767_08210	azoR	767.144	-0.118443	0.169514	1	1	CP064352.1	gene	1698323	1698928	+	ID=gene-IT767_08210;Name=azoR;gbkey=Gene;gene=azoR;gene_biotype=protein_coding;locus_tag=IT767_08210
IT767_08215	IT767_08215	533.97	0.358987	0.197548	1	1	CP064352.1	gene	1698965	1699375	-	ID=gene-IT767_08215;Name=IT767_08215;gbkey=Gene;gene_biotype=protein_coding;locus_tag=IT767_08215
IT767_08220	paaY	1023.96	0.430809	0.188584	1	1	CP064352.1	gene	1699384	1699980	-	ID=gene-IT767_08220;Name=paaY;gbkey=Gene;gene=paaY;gene_biotype=protein_coding;locus_tag=IT767_08220
IT767_08225	paaX	835.79	0.101863	0.153184	1	1	CP064352.1	gene	1699990	1700916	-	ID=gene-IT767_08225;Name=paaX;gbkey=Gene;gene=paaX;gene_biotype=protein_coding;locus_tag=IT767_08225
IT767_08230	paaF	380.258	0.190865	0.164004	1	1	CP064352.1	gene	1701016	1702332	-	ID=gene-IT767_08230;Name=paaF;gbkey=Gene;gene=paaF;gene_biotype=protein_coding;locus_tag=IT767_08230
IT767_08235	pcaF	665.194	0.197183	0.20422	1	1	CP064352.1	gene	1702359	1703564	-	ID=gene-IT767_08235;Name=pcaF;gbkey=Gene;gene=pcaF;gene_biotype=protein_coding;locus_tag=IT767_08235
IT767_08240	paaI	78.0435	0.0280052	0.175852	1	1	CP064352.1	gene	1703564	1703986	-	ID=gene-IT767_08240;Name=paaI;gbkey=Gene;gene=paaI;gene_biotype=protein_coding;locus_tag=IT767_08240
IT767_08245	paaC	550.158	0.103658	0.173233	1	1	CP064352.1	gene	1703976	1705397	-	ID=gene-IT767_08245;Name=paaC;gbkey=Gene;gene=paaC;gene_biotype=protein_coding;locus_tag=IT767_08245
IT767_08250	paaB	302.224	-0.0272026	0.154242	1	1	CP064352.1	gene	1705401	1706189	-	ID=gene-IT767_08250;Name=paaB;gbkey=Gene;gene=paaB;gene_biotype=protein_coding;locus_tag=IT767_08250
IT767_08255	IT767_08255	277.568	0.110776	0.1924	1	1	CP064352.1	gene	1706192	1706959	-	ID=gene-IT767_08255;Name=IT767_08255;gbkey=Gene;gene_biotype=protein_coding;locus_tag=IT767_08255
IT767_08260	paaK	309.826	0.228295	0.186497	1	1	CP064352.1	gene	1706956	1708026	-	ID=gene-IT767_08260;Name=paaK;gbkey=Gene;gene=paaK;gene_biotype=protein_coding;locus_tag=IT767_08260
IT767_08265	paaJ	154.891	0.203434	0.211443	1	1	CP064352.1	gene	1708034	1708531	-	ID=gene-IT767_08265;Name=paaJ;gbkey=Gene;gene=paaJ;gene_biotype=protein_coding;locus_tag=IT767_08265
IT767_08270	paaC	125.135	0.292098	0.231281	1	1	CP064352.1	gene	1708543	1709298	-	ID=gene-IT767_08270;Name=paaC;gbkey=Gene;gene=paaC;gene_biotype=protein_coding;locus_tag=IT767_08270
IT767_08275	paaB	256.122	0.142012	0.184628	1	1	CP064352.1	gene	1709306	1709593	-	ID=gene-IT767_08275;Name=paaB;gbkey=Gene;gene=paaB;gene_biotype=protein_coding;locus_tag=IT767_08275
IT767_08280	paaA	269.742	0.283459	0.205051	1	1	CP064352.1	gene	1709605	1710534	-	ID=gene-IT767_08280;Name=paaA;gbkey=Gene;gene=paaA;gene_biotype=protein_coding;locus_tag=IT767_08280
IT767_08285	paaZ	687.947	-0.00734387	0.150717	1	1	CP064352.1	gene	1710821	1712866	+	ID=gene-IT767_08285;Name=paaZ;gbkey=Gene;gene=paaZ;gene_biotype=protein_coding;locus_tag=IT767_08285
IT767_08290	tynA	533.318	0.226091	0.181824	1	1	CP064352.1	gene	1713343	1715610	+	ID=gene-IT767_08290;Name=tynA;gbkey=Gene;gene=tynA;gene_biotype=protein_coding;locus_tag=IT767_08290
IT767_08295	IT767_08295	757.173	-0.246571	0.188257	1	1	CP064352.1	gene	1715613	1716596	-	ID=gene-IT767_08295;Name=IT767_08295;gbkey=Gene;gene_biotype=protein_coding;locus_tag=IT767_08295
IT767_08300	IT767_08300	854.095	0.069961	0.149979	1	1	CP064352.1	gene	1716640	1717530	-	ID=gene-IT767_08300;Name=IT767_08300;gbkey=Gene;gene_biotype=protein_coding;locus_tag=IT767_08300
IT767_08305	IT767_08305	884.062	0.0956007	0.145946	1	1	CP064352.1	gene	1717655	1719154	-	ID=gene-IT767_08305;Name=IT767_08305;gbkey=Gene;gene_biotype=protein_coding;locus_tag=IT767_08305
IT767_08310	feaR	304.517	0.349852	0.213469	1	1	CP064352.1	gene	1719390	1720292	+	ID=gene-IT767_08310;Name=feaR;gbkey=Gene;gene=feaR;gene_biotype=protein_coding;locus_tag=IT767_08310
IT767_08315	IT767_08315	458.178	-0.237462	0.167168	1	1	CP064352.1	gene	1720293	1720616	-	ID=gene-IT767_08315;Name=IT767_08315;gbkey=Gene;gene_biotype=protein_coding;locus_tag=IT767_08315
IT767_08320	IT767_08320	304.394	-0.344281	0.195937	1	1	CP064352.1	gene	1720624	1720809	-	ID=gene-IT767_08320;Name=IT767_08320;gbkey=Gene;gene_biotype=protein_coding;locus_tag=IT767_08320
IT767_08325	IT767_08325	2651.18	-0.234212	0.160385	1	1	CP064352.1	gene	1720806	1723445	-	ID=gene-IT767_08325;Name=IT767_08325;gbkey=Gene;gene_biotype=protein_coding;locus_tag=IT767_08325
IT767_08330	IT767_08330	112.326	-0.0750777	0.173172	1	1	CP064352.1	gene	1723706	1724152	+	ID=gene-IT767_08330;Name=IT767_08330;gbkey=Gene;gene_biotype=protein_coding;locus_tag=IT767_08330
IT767_08335	IT767_08335	2395.72	0.013818	0.160618	1	1	CP064352.1	gene	1724300	1725289	+	ID=gene-IT767_08335;Name=IT767_08335;gbkey=Gene;gene_biotype=protein_coding;locus_tag=IT767_08335
IT767_08340	hslJ	497.996	0.0438229	0.143799	1	1	CP064352.1	gene	1725412	1725852	+	ID=gene-IT767_08340;Name=hslJ;gbkey=Gene;gene=hslJ;gene_biotype=protein_coding;locus_tag=IT767_08340
IT767_08345	IT767_08345	931.102	0.0405881	0.144939	1	1	CP064352.1	gene	1725898	1726161	-	ID=gene-IT767_08345;Name=IT767_08345;gbkey=Gene;gene_biotype=protein_coding;locus_tag=IT767_08345
IT767_08350	nifJ	1651.97	0.0650899	0.149117	1	1	CP064352.1	gene	1726524	1730051	+	ID=gene-IT767_08350;Name=nifJ;gbkey=Gene;gene=nifJ;gene_biotype=protein_coding;locus_tag=IT767_08350
IT767_08355	ompK37	239.252	0.0610304	0.167464	1	1	CP064352.1	gene	1730408	1731532	+	ID=gene-IT767_08355;Name=ompK37;gbkey=Gene;gene=ompK37;gene_biotype=protein_coding;locus_tag=IT767_08355
IT767_08360	IT767_08360	272.886	-0.0514727	0.152092	1	1	CP064352.1	gene	1731676	1731888	+	ID=gene-IT767_08360;Name=IT767_08360;gbkey=Gene;gene_biotype=protein_coding;locus_tag=IT767_08360
IT767_08365	uspF	1028.92	0.315314	0.213781	1	1	CP064352.1	gene	1731970	1732404	+	ID=gene-IT767_08365;Name=uspF;gbkey=Gene;gene=uspF;gene_biotype=protein_coding;locus_tag=IT767_08365
IT767_08370	ttcA	2332.62	-0.582846	0.192749	0.64629	1	CP064352.1	gene	1732638	1733573	+	ID=gene-IT767_08370;Name=ttcA;gbkey=Gene;gene=ttcA;gene_biotype=protein_coding;locus_tag=IT767_08370
IT767_08375	dbpA	1289.87	-0.163389	0.150157	1	1	CP064352.1	gene	1733619	1734992	-	ID=gene-IT767_08375;Name=dbpA;gbkey=Gene;gene=dbpA;gene_biotype=protein_coding;locus_tag=IT767_08375
IT767_08380	zntB	1322.39	0.234785	0.163745	1	1	CP064352.1	gene	1735518	1736501	-	ID=gene-IT767_08380;Name=zntB;gbkey=Gene;gene=zntB;gene_biotype=protein_coding;locus_tag=IT767_08380
IT767_08385	IT767_08385	493.159	0.113768	0.178666	1	1	CP064352.1	gene	1736781	1737524	+	ID=gene-IT767_08385;Name=IT767_08385;gbkey=Gene;gene_biotype=protein_coding;locus_tag=IT767_08385
IT767_08390	IT767_08390	701.894	0.153372	0.161992	1	1	CP064352.1	gene	1737487	1738605	+	ID=gene-IT767_08390;Name=IT767_08390;gbkey=Gene;gene_biotype=protein_coding;locus_tag=IT767_08390
IT767_08395	IT767_08395	2286.83	-0.0800443	0.168951	1	1	CP064352.1	gene	1738842	1739036	+	ID=gene-IT767_08395;Name=IT767_08395;gbkey=Gene;gene_biotype=protein_coding;locus_tag=IT767_08395
IT767_08400	IT767_08400	371.784	0.181129	0.162473	1	1	CP064352.1	gene	1739149	1739895	-	ID=gene-IT767_08400;Name=IT767_08400;gbkey=Gene;gene_biotype=protein_coding;locus_tag=IT767_08400
IT767_08405	IT767_08405	641.425	0.15236	0.162206	1	1	CP064352.1	gene	1740146	1741525	-	ID=gene-IT767_08405;Name=IT767_08405;gbkey=Gene;gene_biotype=protein_coding;locus_tag=IT767_08405
IT767_08410	IT767_08410	230.35	-0.0865007	0.157039	1	1	CP064352.1	gene	1741860	1742339	+	ID=gene-IT767_08410;Name=IT767_08410;gbkey=Gene;gene_biotype=protein_coding;locus_tag=IT767_08410
IT767_08415	IT767_08415	187.717	0.188172	0.185726	1	1	CP064352.1	gene	1742591	1743205	+	ID=gene-IT767_08415;Name=IT767_08415;gbkey=Gene;gene_biotype=protein_coding;locus_tag=IT767_08415
IT767_08420	IT767_08420	411.049	0.0973632	0.179978	1	1	CP064352.1	gene	1743244	1744443	+	ID=gene-IT767_08420;Name=IT767_08420;gbkey=Gene;gene_biotype=protein_coding;locus_tag=IT767_08420
IT767_08425	IT767_08425	268.665	0.213495	0.186319	1	1	CP064352.1	gene	1744472	1745140	-	ID=gene-IT767_08425;Name=IT767_08425;gbkey=Gene;gene_biotype=protein_coding;locus_tag=IT767_08425
IT767_08430	IT767_08430	359.92	0.105486	0.163693	1	1	CP064352.1	gene	1745133	1746146	-	ID=gene-IT767_08430;Name=IT767_08430;gbkey=Gene;gene_biotype=protein_coding;locus_tag=IT767_08430
IT767_08435	IT767_08435	238.106	0.159113	0.171332	1	1	CP064352.1	gene	1746155	1746961	-	ID=gene-IT767_08435;Name=IT767_08435;gbkey=Gene;gene_biotype=protein_coding;locus_tag=IT767_08435
IT767_08440	IT767_08440	443.32	0.119742	0.171054	1	1	CP064352.1	gene	1747182	1748357	+	ID=gene-IT767_08440;Name=IT767_08440;gbkey=Gene;gene_biotype=protein_coding;locus_tag=IT767_08440
IT767_08445	IT767_08445	640.267	0.152461	0.180875	1	1	CP064352.1	gene	1748402	1749436	-	ID=gene-IT767_08445;Name=IT767_08445;gbkey=Gene;gene_biotype=protein_coding;locus_tag=IT767_08445
IT767_08450	IT767_08450	404.983	-0.100047	0.168153	1	1	CP064352.1	gene	1749525	1750073	+	ID=gene-IT767_08450;Name=IT767_08450;gbkey=Gene;gene_biotype=protein_coding;locus_tag=IT767_08450
IT767_08455	IT767_08455	741.101	0.124271	0.154364	1	1	CP064352.1	gene	1750128	1751039	-	ID=gene-IT767_08455;Name=IT767_08455;gbkey=Gene;gene_biotype=protein_coding;locus_tag=IT767_08455
IT767_08460	IT767_08460	362.375	0.12925	0.157469	1	1	CP064352.1	gene	1751032	1751901	-	ID=gene-IT767_08460;Name=IT767_08460;gbkey=Gene;gene_biotype=protein_coding;locus_tag=IT767_08460
IT767_08465	IT767_08465	388.503	0.254892	0.171839	1	1	CP064352.1	pseudogene	1751989	1752629	+	ID=gene-IT767_08465;Name=IT767_08465;gbkey=Gene;gene_biotype=pseudogene;locus_tag=IT767_08465;pseudo=true
IT767_08470	IT767_08470	190.221	0.220194	0.208662	1	1	CP064352.1	gene	1752598	1752912	+	ID=gene-IT767_08470;Name=IT767_08470;gbkey=Gene;gene_biotype=protein_coding;locus_tag=IT767_08470
IT767_08475	IT767_08475	2525.2	0.342002	0.195743	1	1	CP064352.1	gene	1752932	1753837	-	ID=gene-IT767_08475;Name=IT767_08475;gbkey=Gene;gene_biotype=protein_coding;locus_tag=IT767_08475
IT767_08480	IT767_08480	568.372	0.169698	0.20595	1	1	CP064352.1	gene	1753980	1754909	+	ID=gene-IT767_08480;Name=IT767_08480;gbkey=Gene;gene_biotype=protein_coding;locus_tag=IT767_08480
IT767_08485	IT767_08485	121.585	0.110279	0.1953	1	1	CP064352.1	gene	1754935	1755141	+	ID=gene-IT767_08485;Name=IT767_08485;gbkey=Gene;gene_biotype=protein_coding;locus_tag=IT767_08485
IT767_08490	IT767_08490	678.814	0.100811	0.154741	1	1	CP064352.1	gene	1755192	1756070	-	ID=gene-IT767_08490;Name=IT767_08490;gbkey=Gene;gene_biotype=protein_coding;locus_tag=IT767_08490
IT767_08495	IT767_08495	369.269	0.0084609	0.173341	1	1	CP064352.1	gene	1756229	1756984	+	ID=gene-IT767_08495;Name=IT767_08495;gbkey=Gene;gene_biotype=protein_coding;locus_tag=IT767_08495
IT767_08500	IT767_08500	596.561	0.165441	0.157661	1	1	CP064352.1	gene	1756989	1757582	-	ID=gene-IT767_08500;Name=IT767_08500;gbkey=Gene;gene_biotype=protein_coding;locus_tag=IT767_08500
IT767_08505	bdcA	838.573	0.113404	0.153732	1	1	CP064352.1	gene	1757656	1758369	+	ID=gene-IT767_08505;Name=bdcA;gbkey=Gene;gene=bdcA;gene_biotype=protein_coding;locus_tag=IT767_08505
IT767_08510	IT767_08510	283.496	0.238756	0.186924	1	1	CP064352.1	gene	1758436	1758930	-	ID=gene-IT767_08510;Name=IT767_08510;gbkey=Gene;gene_biotype=protein_coding;locus_tag=IT767_08510
IT767_08515	tssJ	458.173	0.156692	0.176097	1	1	CP064352.1	gene	1759057	1759599	-	ID=gene-IT767_08515;Name=tssJ;gbkey=Gene;gene=tssJ;gene_biotype=protein_coding;locus_tag=IT767_08515
IT767_08520	tssG	342.472	0.061192	0.177735	1	1	CP064352.1	gene	1759577	1760662	-	ID=gene-IT767_08520;Name=tssG;gbkey=Gene;gene=tssG;gene_biotype=protein_coding;locus_tag=IT767_08520
IT767_08525	tssF	360.179	0.127963	0.166259	1	1	CP064352.1	gene	1760626	1762380	-	ID=gene-IT767_08525;Name=tssF;gbkey=Gene;gene=tssF;gene_biotype=protein_coding;locus_tag=IT767_08525
IT767_08530	tssA	1594.58	0.255621	0.18327	1	1	CP064352.1	gene	1762460	1764052	-	ID=gene-IT767_08530;Name=tssA;gbkey=Gene;gene=tssA;gene_biotype=protein_coding;locus_tag=IT767_08530
IT767_08535	IT767_08535	1405.09	0.177578	0.167536	1	1	CP064352.1	gene	1764049	1767498	-	ID=gene-IT767_08535;Name=IT767_08535;gbkey=Gene;gene_biotype=protein_coding;locus_tag=IT767_08535
IT767_08540	IT767_08540	738.787	0.156542	0.167812	1	1	CP064352.1	gene	1767488	1768669	-	ID=gene-IT767_08540;Name=IT767_08540;gbkey=Gene;gene_biotype=protein_coding;locus_tag=IT767_08540
IT767_08545	IT767_08545	266.453	0.213004	0.186414	1	1	CP064352.1	gene	1768618	1768875	-	ID=gene-IT767_08545;Name=IT767_08545;gbkey=Gene;gene_biotype=protein_coding;locus_tag=IT767_08545
IT767_08550	IT767_08550	1290.75	0.112554	0.153934	1	1	CP064352.1	gene	1768918	1771317	-	ID=gene-IT767_08550;Name=IT767_08550;gbkey=Gene;gene_biotype=protein_coding;locus_tag=IT767_08550
IT767_08555	IT767_08555	503.256	0.21429	0.174449	1	1	CP064352.1	pseudogene	1771305	1771834	-	ID=gene-IT767_08555;Name=IT767_08555;gbkey=Gene;gene_biotype=pseudogene;locus_tag=IT767_08555;pseudo=true
IT767_08560	IT767_08560	857.483	0.207665	0.177291	1	1	CP064352.1	gene	1771859	1772635	-	ID=gene-IT767_08560;Name=IT767_08560;gbkey=Gene;gene_biotype=protein_coding;locus_tag=IT767_08560
IT767_08565	vgrG	1414.58	0.189797	0.179267	1	1	CP064352.1	pseudogene	1772639	1775008	-	ID=gene-IT767_08565;Name=vgrG;gbkey=Gene;gene=vgrG;gene_biotype=pseudogene;locus_tag=IT767_08565;pseudo=true
IT767_08570	tssH	1365.84	0.155078	0.194109	1	1	CP064352.1	gene	1775010	1777664	-	ID=gene-IT767_08570;Name=tssH;gbkey=Gene;gene=tssH;gene_biotype=protein_coding;locus_tag=IT767_08570
IT767_08575	hcp	195.549	0.129254	0.170008	1	1	CP064352.1	gene	1777929	1778420	-	ID=gene-IT767_08575;Name=hcp;gbkey=Gene;gene=hcp;gene_biotype=protein_coding;locus_tag=IT767_08575
IT767_08580	IT767_08580	966.871	0.129791	0.18766	1	1	CP064352.1	gene	1778425	1780131	-	ID=gene-IT767_08580;Name=IT767_08580;gbkey=Gene;gene_biotype=protein_coding;locus_tag=IT767_08580
IT767_08585	IT767_08585	205.439	0.298967	0.220624	1	1	CP064352.1	gene	1780128	1780817	-	ID=gene-IT767_08585;Name=IT767_08585;gbkey=Gene;gene_biotype=protein_coding;locus_tag=IT767_08585
IT767_08590	tssK	628.966	0.0801052	0.159522	1	1	CP064352.1	gene	1780814	1782157	-	ID=gene-IT767_08590;Name=tssK;gbkey=Gene;gene=tssK;gene_biotype=protein_coding;locus_tag=IT767_08590
IT767_08595	tssC	470.5	-0.0418679	0.145719	1	1	CP064352.1	pseudogene	1782167	1783711	-	ID=gene-IT767_08595;Name=tssC;gbkey=Gene;gene=tssC;gene_biotype=pseudogene;locus_tag=IT767_08595;pseudo=true
IT767_08600	tssB	413.237	0.195941	0.177729	1	1	CP064352.1	gene	1783754	1784245	-	ID=gene-IT767_08600;Name=tssB;gbkey=Gene;gene=tssB;gene_biotype=protein_coding;locus_tag=IT767_08600
IT767_08605	IT767_08605	417.954	0.104231	0.164306	1	1	CP064352.1	gene	1784886	1785452	+	ID=gene-IT767_08605;Name=IT767_08605;gbkey=Gene;gene_biotype=protein_coding;locus_tag=IT767_08605
IT767_08610	IT767_08610	2091.28	0.0860116	0.141782	1	1	CP064352.1	gene	1785651	1787183	-	ID=gene-IT767_08610;Name=IT767_08610;gbkey=Gene;gene_biotype=protein_coding;locus_tag=IT767_08610
IT767_08615	IT767_08615	313.03	0.129977	0.161172	1	1	CP064352.1	gene	1787400	1788161	-	ID=gene-IT767_08615;Name=IT767_08615;gbkey=Gene;gene_biotype=protein_coding;locus_tag=IT767_08615
IT767_08620	IT767_08620	416.275	-0.046412	0.152269	1	1	CP064352.1	gene	1788270	1789184	+	ID=gene-IT767_08620;Name=IT767_08620;gbkey=Gene;gene_biotype=protein_coding;locus_tag=IT767_08620
IT767_08625	IT767_08625	117.738	-0.106454	0.177887	1	1	CP064352.1	gene	1789485	1789673	+	ID=gene-IT767_08625;Name=IT767_08625;gbkey=Gene;gene_biotype=protein_coding;locus_tag=IT767_08625
IT767_08630	IT767_08630	572.827	0.103481	0.150751	1	1	CP064352.1	gene	1789727	1790197	-	ID=gene-IT767_08630;Name=IT767_08630;gbkey=Gene;gene_biotype=protein_coding;locus_tag=IT767_08630
IT767_08635	IT767_08635	420.247	0.0859265	0.151367	1	1	CP064352.1	gene	1790190	1790528	-	ID=gene-IT767_08635;Name=IT767_08635;gbkey=Gene;gene_biotype=protein_coding;locus_tag=IT767_08635
IT767_08640	IT767_08640	985.057	0.0487602	0.138938	1	1	CP064352.1	gene	1790518	1791732	-	ID=gene-IT767_08640;Name=IT767_08640;gbkey=Gene;gene_biotype=protein_coding;locus_tag=IT767_08640
IT767_08645	IT767_08645	784.888	0.1481	0.149806	1	1	CP064352.1	gene	1791741	1792640	-	ID=gene-IT767_08645;Name=IT767_08645;gbkey=Gene;gene_biotype=protein_coding;locus_tag=IT767_08645
IT767_08650	opgC	683.069	0.74386	0.186446	0.203325	1	CP064352.1	pseudogene	1792651	1793864	-	ID=gene-IT767_08650;Name=opgC;gbkey=Gene;gene=opgC;gene_biotype=pseudogene;locus_tag=IT767_08650;pseudo=true
IT767_08655	IT767_08655	737.196	0.42518	0.180935	1	1	CP064352.1	gene	1794141	1795958	+	ID=gene-IT767_08655;Name=IT767_08655;gbkey=Gene;gene_biotype=protein_coding;locus_tag=IT767_08655
IT767_08660	IT767_08660	657.306	0.167447	0.178132	1	1	CP064352.1	gene	1795955	1797286	+	ID=gene-IT767_08660;Name=IT767_08660;gbkey=Gene;gene_biotype=protein_coding;locus_tag=IT767_08660
IT767_08665	IT767_08665	686.439	0.111701	0.149068	1	1	CP064352.1	gene	1797283	1798830	+	ID=gene-IT767_08665;Name=IT767_08665;gbkey=Gene;gene_biotype=protein_coding;locus_tag=IT767_08665
IT767_08670	IT767_08670	1116.03	0.137646	0.160398	1	1	CP064352.1	gene	1798815	1800209	+	ID=gene-IT767_08670;Name=IT767_08670;gbkey=Gene;gene_biotype=protein_coding;locus_tag=IT767_08670
IT767_08675	IT767_08675	223.596	-0.0552735	0.155801	1	1	CP064352.1	gene	1800206	1800640	+	ID=gene-IT767_08675;Name=IT767_08675;gbkey=Gene;gene_biotype=protein_coding;locus_tag=IT767_08675
IT767_08680	IT767_08680	1314.29	0.024257	0.146895	1	1	CP064352.1	gene	1800643	1803336	+	ID=gene-IT767_08680;Name=IT767_08680;gbkey=Gene;gene_biotype=protein_coding;locus_tag=IT767_08680
IT767_08685	IT767_08685	1249.02	0.0865619	0.161433	1	1	CP064352.1	gene	1803326	1805524	+	ID=gene-IT767_08685;Name=IT767_08685;gbkey=Gene;gene_biotype=protein_coding;locus_tag=IT767_08685
IT767_08690	IT767_08690	408.108	0.130946	0.155566	1	1	CP064352.1	gene	1805549	1806418	-	ID=gene-IT767_08690;Name=IT767_08690;gbkey=Gene;gene_biotype=protein_coding;locus_tag=IT767_08690
IT767_08695	IT767_08695	664.426	0.146957	0.190672	1	1	CP064352.1	gene	1806497	1807699	-	ID=gene-IT767_08695;Name=IT767_08695;gbkey=Gene;gene_biotype=protein_coding;locus_tag=IT767_08695
IT767_08700	IT767_08700	312.46	0.118601	0.169846	1	1	CP064352.1	gene	1807772	1808908	-	ID=gene-IT767_08700;Name=IT767_08700;gbkey=Gene;gene_biotype=protein_coding;locus_tag=IT767_08700
IT767_08705	IT767_08705	801.405	0.0755975	0.150089	1	1	CP064352.1	gene	1809081	1809965	+	ID=gene-IT767_08705;Name=IT767_08705;gbkey=Gene;gene_biotype=protein_coding;locus_tag=IT767_08705
IT767_08710	IT767_08710	90.9454	0.114076	0.19036	1	1	CP064352.1	pseudogene	1810047	1810345	-	ID=gene-IT767_08710;Name=IT767_08710;gbkey=Gene;gene_biotype=pseudogene;locus_tag=IT767_08710;pseudo=true
IT767_08715	IT767_08715	278.926	0.239069	0.181576	1	1	CP064352.1	pseudogene	1810535	1810918	-	ID=gene-IT767_08715;Name=IT767_08715;gbkey=Gene;gene_biotype=pseudogene;locus_tag=IT767_08715;pseudo=true
IT767_08720	IT767_08720	116.364	-0.154233	0.189173	1	1	CP064352.1	gene	1810918	1811166	-	ID=gene-IT767_08720;Name=IT767_08720;gbkey=Gene;gene_biotype=protein_coding;locus_tag=IT767_08720
IT767_08725	IT767_08725	241.646	-0.0372843	0.159697	1	1	CP064352.1	pseudogene	1811181	1811560	-	ID=gene-IT767_08725;Name=IT767_08725;gbkey=Gene;gene_biotype=pseudogene;locus_tag=IT767_08725;pseudo=true
IT767_08730	IT767_08730	1898.35	0.18692	0.172081	1	1	CP064352.1	gene	1811550	1812599	-	ID=gene-IT767_08730;Name=IT767_08730;gbkey=Gene;gene_biotype=protein_coding;locus_tag=IT767_08730
IT767_08735	IT767_08735	727.076	0.176718	0.174639	1	1	CP064352.1	gene	1812601	1813206	-	ID=gene-IT767_08735;Name=IT767_08735;gbkey=Gene;gene_biotype=protein_coding;locus_tag=IT767_08735
IT767_08740	tssB	332.595	0.0467974	0.161327	1	1	CP064352.1	gene	1813319	1813810	-	ID=gene-IT767_08740;Name=tssB;gbkey=Gene;gene=tssB;gene_biotype=protein_coding;locus_tag=IT767_08740
IT767_08745	IT767_08745	212.955	0.176089	0.173593	1	1	CP064352.1	pseudogene	1814444	1814922	+	ID=gene-IT767_08745;Name=IT767_08745;gbkey=Gene;gene_biotype=pseudogene;locus_tag=IT767_08745;pseudo=true
IT767_08750	IT767_08750	321.917	0.147948	0.170429	1	1	CP064352.1	gene	1814926	1815177	-	ID=gene-IT767_08750;Name=IT767_08750;gbkey=Gene;gene_biotype=protein_coding;locus_tag=IT767_08750
IT767_08755	IT767_08755	54.505	-0.0593013	0.193627	1	1	CP064352.1	gene	1815838	1816068	+	ID=gene-IT767_08755;Name=IT767_08755;gbkey=Gene;gene_biotype=protein_coding;locus_tag=IT767_08755
IT767_08760	IT767_08760	2008.48	-0.0140262	0.149299	1	1	CP064352.1	gene	1816092	1817708	-	ID=gene-IT767_08760;Name=IT767_08760;gbkey=Gene;gene_biotype=protein_coding;locus_tag=IT767_08760
IT767_08765	IT767_08765	89.3458	0.0916454	0.184412	1	1	CP064352.1	gene	1817705	1817821	-	ID=gene-IT767_08765;Name=IT767_08765;gbkey=Gene;gene_biotype=protein_coding;locus_tag=IT767_08765
IT767_08770	mpaA	666.048	0.137705	0.158156	1	1	CP064352.1	gene	1817894	1818601	+	ID=gene-IT767_08770;Name=mpaA;gbkey=Gene;gene=mpaA;gene_biotype=protein_coding;locus_tag=IT767_08770
IT767_08775	ycjG	1357.73	-0.0303146	0.140603	1	1	CP064352.1	gene	1818598	1819563	-	ID=gene-IT767_08775;Name=ycjG;gbkey=Gene;gene=ycjG;gene_biotype=protein_coding;locus_tag=IT767_08775
IT767_08780	tpx	7996.82	-0.00104141	0.166169	1	1	CP064352.1	gene	1819666	1820172	+	ID=gene-IT767_08780;Name=tpx;gbkey=Gene;gene=tpx;gene_biotype=protein_coding;locus_tag=IT767_08780
IT767_08785	IT767_08785	962.471	-0.0138946	0.146268	1	1	CP064352.1	gene	1820243	1821295	-	ID=gene-IT767_08785;Name=IT767_08785;gbkey=Gene;gene_biotype=protein_coding;locus_tag=IT767_08785
IT767_08790	tyrR	1495.67	-0.13505	0.164045	1	1	CP064352.1	gene	1821397	1822938	-	ID=gene-IT767_08790;Name=tyrR;gbkey=Gene;gene=tyrR;gene_biotype=protein_coding;locus_tag=IT767_08790
IT767_08795	IT767_08795	572.161	0.283608	0.184762	1	1	CP064352.1	gene	1823111	1824424	-	ID=gene-IT767_08795;Name=IT767_08795;gbkey=Gene;gene_biotype=protein_coding;locus_tag=IT767_08795
IT767_08800	IT767_08800	384.597	0.369453	0.186786	1	1	CP064352.1	gene	1824538	1825437	+	ID=gene-IT767_08800;Name=IT767_08800;gbkey=Gene;gene_biotype=protein_coding;locus_tag=IT767_08800
IT767_08805	IT767_08805	1148.2	-0.126013	0.149402	1	1	CP064352.1	gene	1825527	1826588	-	ID=gene-IT767_08805;Name=IT767_08805;gbkey=Gene;gene_biotype=protein_coding;locus_tag=IT767_08805
IT767_08810	IT767_08810	1764.93	0.0364488	0.143933	1	1	CP064352.1	gene	1826585	1827982	-	ID=gene-IT767_08810;Name=IT767_08810;gbkey=Gene;gene_biotype=protein_coding;locus_tag=IT767_08810
IT767_08815	pspD	216.014	0.0201537	0.159779	1	1	CP064352.1	gene	1828085	1828303	-	ID=gene-IT767_08815;Name=pspD;gbkey=Gene;gene=pspD;gene_biotype=protein_coding;locus_tag=IT767_08815
IT767_08820	pspC	366.889	0.0596351	0.156798	1	1	CP064352.1	gene	1828332	1828691	-	ID=gene-IT767_08820;Name=pspC;gbkey=Gene;gene=pspC;gene_biotype=protein_coding;locus_tag=IT767_08820
IT767_08825	pspB	218.948	0.00240952	0.163071	1	1	CP064352.1	gene	1828691	1828915	-	ID=gene-IT767_08825;Name=pspB;gbkey=Gene;gene=pspB;gene_biotype=protein_coding;locus_tag=IT767_08825
IT767_08830	pspA	881.352	0.079973	0.148867	1	1	CP064352.1	gene	1828971	1829639	-	ID=gene-IT767_08830;Name=pspA;gbkey=Gene;gene=pspA;gene_biotype=protein_coding;locus_tag=IT767_08830
IT767_08835	pspF	722.872	0.0773573	0.146316	1	1	CP064352.1	gene	1829792	1830781	+	ID=gene-IT767_08835;Name=pspF;gbkey=Gene;gene=pspF;gene_biotype=protein_coding;locus_tag=IT767_08835
IT767_08840	IT767_08840	713.997	0.170409	0.177677	1	1	CP064352.1	gene	1830772	1832163	-	ID=gene-IT767_08840;Name=IT767_08840;gbkey=Gene;gene_biotype=protein_coding;locus_tag=IT767_08840
IT767_08845	IT767_08845	621.991	0.135999	0.176066	1	1	CP064352.1	gene	1832189	1833358	-	ID=gene-IT767_08845;Name=IT767_08845;gbkey=Gene;gene_biotype=protein_coding;locus_tag=IT767_08845
IT767_08850	IT767_08850	1305.59	0.235621	0.156996	1	1	CP064352.1	gene	1833530	1835851	+	ID=gene-IT767_08850;Name=IT767_08850;gbkey=Gene;gene_biotype=protein_coding;locus_tag=IT767_08850
IT767_08855	IT767_08855	719.223	-0.0171179	0.149559	1	1	CP064352.1	gene	1835818	1836660	-	ID=gene-IT767_08855;Name=IT767_08855;gbkey=Gene;gene_biotype=protein_coding;locus_tag=IT767_08855
IT767_08860	IT767_08860	659.081	0.0494233	0.163739	1	1	CP064352.1	gene	1836768	1837676	+	ID=gene-IT767_08860;Name=IT767_08860;gbkey=Gene;gene_biotype=protein_coding;locus_tag=IT767_08860
IT767_08865	sapA	2086.95	-0.069855	0.145301	1	1	CP064352.1	gene	1838010	1839653	+	ID=gene-IT767_08865;Name=sapA;gbkey=Gene;gene=sapA;gene_biotype=protein_coding;locus_tag=IT767_08865
IT767_08870	sapB	774.608	-0.348442	0.199843	1	1	CP064352.1	gene	1839650	1840615	+	ID=gene-IT767_08870;Name=sapB;gbkey=Gene;gene=sapB;gene_biotype=protein_coding;locus_tag=IT767_08870
IT767_08875	sapC	819.02	-0.185661	0.158913	1	1	CP064352.1	gene	1840602	1841492	+	ID=gene-IT767_08875;Name=sapC;gbkey=Gene;gene=sapC;gene_biotype=protein_coding;locus_tag=IT767_08875
IT767_08880	sapD	1181.28	-0.285525	0.183605	1	1	CP064352.1	gene	1841492	1842484	+	ID=gene-IT767_08880;Name=sapD;gbkey=Gene;gene=sapD;gene_biotype=protein_coding;locus_tag=IT767_08880
IT767_08885	sapF	888.339	-0.296678	0.195252	1	1	CP064352.1	gene	1842486	1843295	+	ID=gene-IT767_08885;Name=sapF;gbkey=Gene;gene=sapF;gene_biotype=protein_coding;locus_tag=IT767_08885
IT767_08890	IT767_08890	547.355	0.30255	0.183138	1	1	CP064352.1	gene	1843340	1844719	-	ID=gene-IT767_08890;Name=IT767_08890;gbkey=Gene;gene_biotype=protein_coding;locus_tag=IT767_08890
IT767_08895	IT767_08895	252.009	0.11263	0.161191	1	1	CP064352.1	gene	1844967	1845509	+	ID=gene-IT767_08895;Name=IT767_08895;gbkey=Gene;gene_biotype=protein_coding;locus_tag=IT767_08895
IT767_08900	fabI	5006.32	-1.04181	0.238436	0.0164622	1	CP064352.1	gene	1845708	1846496	+	ID=gene-IT767_08900;Name=fabI;gbkey=Gene;gene=fabI;gene_biotype=protein_coding;locus_tag=IT767_08900
IT767_08905	IT767_08905	386.822	0.0682639	0.165535	1	1	CP064352.1	gene	1846687	1847844	+	ID=gene-IT767_08905;Name=IT767_08905;gbkey=Gene;gene_biotype=protein_coding;locus_tag=IT767_08905
IT767_08910	IT767_08910	6592.28	-0.456443	0.200973	1	1	CP064352.1	gene	1847926	1849860	+	ID=gene-IT767_08910;Name=IT767_08910;gbkey=Gene;gene_biotype=protein_coding;locus_tag=IT767_08910
IT767_08915	IT767_08915	509.744	0.255122	0.182386	1	1	CP064352.1	gene	1850019	1850198	+	ID=gene-IT767_08915;Name=IT767_08915;gbkey=Gene;gene_biotype=protein_coding;locus_tag=IT767_08915
IT767_08920	IT767_08920	1519.89	0.253068	0.193225	1	1	CP064352.1	gene	1850270	1851019	+	ID=gene-IT767_08920;Name=IT767_08920;gbkey=Gene;gene_biotype=protein_coding;locus_tag=IT767_08920
IT767_08925	osmB	921.335	0.0313453	0.154025	1	1	CP064352.1	gene	1851295	1851513	+	ID=gene-IT767_08925;Name=osmB;gbkey=Gene;gene=osmB;gene_biotype=protein_coding;locus_tag=IT767_08925
IT767_08930	yciH	708.872	-0.352117	0.203722	1	1	CP064352.1	gene	1851645	1851971	-	ID=gene-IT767_08930;Name=yciH;gbkey=Gene;gene=yciH;gene_biotype=protein_coding;locus_tag=IT767_08930
IT767_08935	pyrF	977.409	-0.468979	0.190028	1	1	CP064352.1	gene	1851971	1852708	-	ID=gene-IT767_08935;Name=pyrF;gbkey=Gene;gene=pyrF;gene_biotype=protein_coding;locus_tag=IT767_08935
IT767_08940	lapB	2750.88	-0.240834	0.178626	1	1	CP064352.1	gene	1852900	1854069	-	ID=gene-IT767_08940;Name=lapB;gbkey=Gene;gene=lapB;gene_biotype=protein_coding;locus_tag=IT767_08940
IT767_08945	IT767_08945	796.284	-0.309386	0.213153	1	1	CP064352.1	gene	1854076	1854384	-	ID=gene-IT767_08945;Name=IT767_08945;gbkey=Gene;gene_biotype=protein_coding;locus_tag=IT767_08945
IT767_08950	pgpB	1074.1	-0.133555	0.16171	1	1	CP064352.1	gene	1854520	1855287	-	ID=gene-IT767_08950;Name=pgpB;gbkey=Gene;gene=pgpB;gene_biotype=protein_coding;locus_tag=IT767_08950
IT767_08955	ribA	1448.74	-0.409962	0.203628	1	1	CP064352.1	gene	1855451	1856053	+	ID=gene-IT767_08955;Name=ribA;gbkey=Gene;gene=ribA;gene_biotype=protein_coding;locus_tag=IT767_08955
IT767_08960	acnA	3343.03	0.237227	0.181269	1	1	CP064352.1	gene	1856100	1858772	-	ID=gene-IT767_08960;Name=acnA;gbkey=Gene;gene=acnA;gene_biotype=protein_coding;locus_tag=IT767_08960
IT767_08965	IT767_08965	859.212	2.59139	0.239551	8.34033e-18	1.07569e-14	CP064352.1	gene	1859161	1859328	-	ID=gene-IT767_08965;Name=IT767_08965;gbkey=Gene;gene_biotype=protein_coding;locus_tag=IT767_08965
IT767_08970	cysB	1194.4	-0.119744	0.163321	1	1	CP064352.1	gene	1859574	1860548	-	ID=gene-IT767_08970;Name=cysB;gbkey=Gene;gene=cysB;gene_biotype=protein_coding;locus_tag=IT767_08970
IT767_08975	topA	10176	-0.534875	0.216598	0.764448	1	CP064352.1	gene	1860894	1863491	-	ID=gene-IT767_08975;Name=topA;gbkey=Gene;gene=topA;gene_biotype=protein_coding;locus_tag=IT767_08975
IT767_08980	IT767_08980	2016.48	-0.648987	0.224267	0.415827	1	CP064352.1	gene	1863898	1864149	+	ID=gene-IT767_08980;Name=IT767_08980;gbkey=Gene;gene_biotype=protein_coding;locus_tag=IT767_08980
IT767_08985	sohB	1204.39	-0.180514	0.154251	1	1	CP064352.1	gene	1864197	1865243	-	ID=gene-IT767_08985;Name=sohB;gbkey=Gene;gene=sohB;gene_biotype=protein_coding;locus_tag=IT767_08985
IT767_08990	IT767_08990	85.8289	-0.0438777	0.177855	1	1	CP064352.1	gene	1865288	1865503	-	ID=gene-IT767_08990;Name=IT767_08990;gbkey=Gene;gene_biotype=protein_coding;locus_tag=IT767_08990
IT767_08995	IT767_08995	1059.26	0.139059	0.174445	1	1	CP064352.1	gene	1865498	1866259	+	ID=gene-IT767_08995;Name=IT767_08995;gbkey=Gene;gene_biotype=protein_coding;locus_tag=IT767_08995
IT767_09000	cobO	728.592	0.113376	0.17049	1	1	CP064352.1	gene	1866256	1866846	+	ID=gene-IT767_09000;Name=cobO;gbkey=Gene;gene=cobO;gene_biotype=protein_coding;locus_tag=IT767_09000
IT767_09005	rluB	2612.49	-0.633957	0.203328	0.467354	1	CP064352.1	gene	1866907	1867809	-	ID=gene-IT767_09005;Name=rluB;gbkey=Gene;gene=rluB;gene_biotype=protein_coding;locus_tag=IT767_09005
IT767_09010	gcvA	421.063	0.0185084	0.146272	1	1	CP064352.1	gene	1868090	1868986	-	ID=gene-IT767_09010;Name=gcvA;gbkey=Gene;gene=gcvA;gene_biotype=protein_coding;locus_tag=IT767_09010
IT767_09015	IT767_09015	358.989	0.0616678	0.164344	1	1	CP064352.1	gene	1869098	1870006	+	ID=gene-IT767_09015;Name=IT767_09015;gbkey=Gene;gene_biotype=protein_coding;locus_tag=IT767_09015
IT767_09020	IT767_09020	1525.8	-0.111248	0.163041	1	1	CP064352.1	gene	1870028	1870648	-	ID=gene-IT767_09020;Name=IT767_09020;gbkey=Gene;gene_biotype=protein_coding;locus_tag=IT767_09020
IT767_09025	yciV	908.555	-0.239961	0.170975	1	1	CP064352.1	gene	1870665	1871528	-	ID=gene-IT767_09025;Name=yciV;gbkey=Gene;gene=yciV;gene_biotype=protein_coding;locus_tag=IT767_09025
IT767_09030	IT767_09030	10587.4	0.804791	0.197337	0.122618	1	CP064352.1	gene	1871817	1873379	+	ID=gene-IT767_09030;Name=IT767_09030;gbkey=Gene;gene_biotype=protein_coding;locus_tag=IT767_09030
IT767_09035	trpD	8230.27	1.27586	0.217697	0.000383592	0.0802584	CP064352.1	gene	1873379	1874974	+	ID=gene-IT767_09035;Name=trpD;gbkey=Gene;gene=trpD;gene_biotype=protein_coding;locus_tag=IT767_09035
IT767_09040	trpCF	11597.1	0.916005	0.227528	0.0550602	1	CP064352.1	gene	1874978	1876336	+	ID=gene-IT767_09040;Name=trpCF;gbkey=Gene;gene=trpCF;gene_biotype=protein_coding;locus_tag=IT767_09040
IT767_09045	trpB	11909.2	0.431012	0.241077	1	1	CP064352.1	gene	1876346	1877539	+	ID=gene-IT767_09045;Name=trpB;gbkey=Gene;gene=trpB;gene_biotype=protein_coding;locus_tag=IT767_09045
IT767_09050	trpA	8116.19	0.208959	0.204236	1	1	CP064352.1	gene	1877539	1878348	+	ID=gene-IT767_09050;Name=trpA;gbkey=Gene;gene=trpA;gene_biotype=protein_coding;locus_tag=IT767_09050
IT767_09055	IT767_09055	652.535	0.216733	0.171831	1	1	CP064352.1	gene	1878567	1879826	-	ID=gene-IT767_09055;Name=IT767_09055;gbkey=Gene;gene_biotype=protein_coding;locus_tag=IT767_09055
IT767_09060	IT767_09060	437.679	0.190657	0.168416	1	1	CP064352.1	gene	1879829	1880917	-	ID=gene-IT767_09060;Name=IT767_09060;gbkey=Gene;gene_biotype=protein_coding;locus_tag=IT767_09060
IT767_09065	IT767_09065	290.907	0.0626948	0.166982	1	1	CP064352.1	gene	1880932	1882242	-	ID=gene-IT767_09065;Name=IT767_09065;gbkey=Gene;gene_biotype=protein_coding;locus_tag=IT767_09065
IT767_09070	IT767_09070	572.992	-0.0165275	0.141928	1	1	CP064352.1	gene	1882371	1883279	+	ID=gene-IT767_09070;Name=IT767_09070;gbkey=Gene;gene_biotype=protein_coding;locus_tag=IT767_09070
IT767_09075	IT767_09075	298.215	-0.165385	0.164023	1	1	CP064352.1	gene	1883322	1883780	-	ID=gene-IT767_09075;Name=IT767_09075;gbkey=Gene;gene_biotype=protein_coding;locus_tag=IT767_09075
IT767_09080	IT767_09080	358.627	-0.0862831	0.170927	1	1	CP064352.1	gene	1883855	1884802	+	ID=gene-IT767_09080;Name=IT767_09080;gbkey=Gene;gene_biotype=protein_coding;locus_tag=IT767_09080
IT767_09085	IT767_09085	242.295	0.027983	0.159086	1	1	CP064352.1	gene	1884838	1885110	-	ID=gene-IT767_09085;Name=IT767_09085;gbkey=Gene;gene_biotype=protein_coding;locus_tag=IT767_09085
IT767_09090	IT767_09090	283.913	-0.171341	0.16662	1	1	CP064352.1	gene	1885229	1885936	+	ID=gene-IT767_09090;Name=IT767_09090;gbkey=Gene;gene_biotype=protein_coding;locus_tag=IT767_09090
IT767_09095	IT767_09095	15251.2	-0.289053	0.206485	1	1	CP064352.1	gene	1886246	1888531	+	ID=gene-IT767_09095;Name=IT767_09095;gbkey=Gene;gene_biotype=protein_coding;locus_tag=IT767_09095
IT767_09100	ybiX	1960.16	-0.651689	0.228385	0.407263	1	CP064352.1	gene	1888580	1889257	+	ID=gene-IT767_09100;Name=ybiX;gbkey=Gene;gene=ybiX;gene_biotype=protein_coding;locus_tag=IT767_09100
IT767_09105	ompW	830.879	0.074805	0.14574	1	1	CP064352.1	gene	1889342	1889980	-	ID=gene-IT767_09105;Name=ompW;gbkey=Gene;gene=ompW;gene_biotype=protein_coding;locus_tag=IT767_09105
IT767_09110	IT767_09110	546.369	0.561903	0.181185	0.752107	1	CP064352.1	gene	1890250	1890663	+	ID=gene-IT767_09110;Name=IT767_09110;gbkey=Gene;gene_biotype=protein_coding;locus_tag=IT767_09110
IT767_09115	IT767_09115	1491.4	-0.321877	0.195518	1	1	CP064352.1	gene	1890689	1891432	+	ID=gene-IT767_09115;Name=IT767_09115;gbkey=Gene;gene_biotype=protein_coding;locus_tag=IT767_09115
IT767_09120	IT767_09120	916.457	-0.283318	0.185396	1	1	CP064352.1	gene	1891487	1892026	+	ID=gene-IT767_09120;Name=IT767_09120;gbkey=Gene;gene_biotype=protein_coding;locus_tag=IT767_09120
IT767_09125	IT767_09125	1816.45	-0.0178074	0.140641	1	1	CP064352.1	gene	1892298	1894481	+	ID=gene-IT767_09125;Name=IT767_09125;gbkey=Gene;gene_biotype=protein_coding;locus_tag=IT767_09125
IT767_09130	yciA	519.334	-0.0439962	0.148068	1	1	CP064352.1	gene	1894581	1894979	+	ID=gene-IT767_09130;Name=yciA;gbkey=Gene;gene=yciA;gene_biotype=protein_coding;locus_tag=IT767_09130
IT767_09135	IT767_09135	966.823	-0.321033	0.205959	1	1	CP064352.1	gene	1895009	1895545	-	ID=gene-IT767_09135;Name=IT767_09135;gbkey=Gene;gene_biotype=protein_coding;locus_tag=IT767_09135
IT767_09140	hxpB	1278.75	-0.098935	0.145826	1	1	CP064352.1	gene	1895733	1896401	+	ID=gene-IT767_09140;Name=hxpB;gbkey=Gene;gene=hxpB;gene_biotype=protein_coding;locus_tag=IT767_09140
IT767_09145	kduD	571.971	-0.0211821	0.147965	1	1	CP064352.1	gene	1896551	1897312	+	ID=gene-IT767_09145;Name=kduD;gbkey=Gene;gene=kduD;gene_biotype=protein_coding;locus_tag=IT767_09145
IT767_09150	IT767_09150	230.405	-0.16584	0.174679	1	1	CP064352.1	gene	1897404	1897994	+	ID=gene-IT767_09150;Name=IT767_09150;gbkey=Gene;gene_biotype=protein_coding;locus_tag=IT767_09150
IT767_09155	IT767_09155	877.825	0.070963	0.144477	1	1	CP064352.1	gene	1898130	1899521	+	ID=gene-IT767_09155;Name=IT767_09155;gbkey=Gene;gene_biotype=protein_coding;locus_tag=IT767_09155
IT767_09160	cedA	536.202	-0.322378	0.181055	1	1	CP064352.1	gene	1899581	1899913	-	ID=gene-IT767_09160;Name=cedA;gbkey=Gene;gene=cedA;gene_biotype=protein_coding;locus_tag=IT767_09160
IT767_09165	katE	1346.43	0.182283	0.150649	1	1	CP064352.1	gene	1900026	1902284	+	ID=gene-IT767_09165;Name=katE;gbkey=Gene;gene=katE;gene_biotype=protein_coding;locus_tag=IT767_09165
IT767_09170	chbG	430.136	-0.0825613	0.14848	1	1	CP064352.1	gene	1902342	1903100	-	ID=gene-IT767_09170;Name=chbG;gbkey=Gene;gene=chbG;gene_biotype=protein_coding;locus_tag=IT767_09170
IT767_09175	IT767_09175	1280.55	0.116441	0.156908	1	1	CP064352.1	gene	1903113	1904459	-	ID=gene-IT767_09175;Name=IT767_09175;gbkey=Gene;gene_biotype=protein_coding;locus_tag=IT767_09175
IT767_09180	chbR	526.149	0.154173	0.154013	1	1	CP064352.1	gene	1904570	1905394	-	ID=gene-IT767_09180;Name=chbR;gbkey=Gene;gene=chbR;gene_biotype=protein_coding;locus_tag=IT767_09180
IT767_09185	chbA	387.715	0.220297	0.172837	1	1	CP064352.1	gene	1905422	1905769	-	ID=gene-IT767_09185;Name=chbA;gbkey=Gene;gene=chbA;gene_biotype=protein_coding;locus_tag=IT767_09185
IT767_09190	chbC	349.111	0.246148	0.182593	1	1	CP064352.1	gene	1905823	1907181	-	ID=gene-IT767_09190;Name=chbC;gbkey=Gene;gene=chbC;gene_biotype=protein_coding;locus_tag=IT767_09190
IT767_09195	IT767_09195	129.336	0.00497539	0.171313	1	1	CP064352.1	gene	1907193	1907309	-	ID=gene-IT767_09195;Name=IT767_09195;gbkey=Gene;gene_biotype=protein_coding;locus_tag=IT767_09195
IT767_09200	chbB	387.718	0.358454	0.184363	1	1	CP064352.1	gene	1907329	1907649	-	ID=gene-IT767_09200;Name=chbB;gbkey=Gene;gene=chbB;gene_biotype=protein_coding;locus_tag=IT767_09200
IT767_09205	osmE	14817.9	-0.221848	0.206235	1	1	CP064352.1	gene	1907928	1908266	-	ID=gene-IT767_09205;Name=osmE;gbkey=Gene;gene=osmE;gene_biotype=protein_coding;locus_tag=IT767_09205
IT767_09210	nadE	3105.08	0.35108	0.219446	1	1	CP064352.1	gene	1908549	1909376	+	ID=gene-IT767_09210;Name=nadE;gbkey=Gene;gene=nadE;gene_biotype=protein_coding;locus_tag=IT767_09210
IT767_09215	cho	667.776	0.0568366	0.147029	1	1	CP064352.1	gene	1909477	1910340	+	ID=gene-IT767_09215;Name=cho;gbkey=Gene;gene=cho;gene_biotype=protein_coding;locus_tag=IT767_09215
IT767_09220	spy	1083.91	-0.243035	0.18832	1	1	CP064352.1	gene	1910428	1910913	-	ID=gene-IT767_09220;Name=spy;gbkey=Gene;gene=spy;gene_biotype=protein_coding;locus_tag=IT767_09220
IT767_09225	astE	848.16	0.00151505	0.142152	1	1	CP064352.1	gene	1911257	1912222	-	ID=gene-IT767_09225;Name=astE;gbkey=Gene;gene=astE;gene_biotype=protein_coding;locus_tag=IT767_09225
IT767_09230	astB	1083.31	0.0861782	0.14528	1	1	CP064352.1	pseudogene	1912232	1913556	-	ID=gene-IT767_09230;Name=astB;gbkey=Gene;gene=astB;gene_biotype=pseudogene;locus_tag=IT767_09230;pseudo=true
IT767_09235	astD	1804.03	0.198085	0.162432	1	1	CP064352.1	gene	1913553	1915031	-	ID=gene-IT767_09235;Name=astD;gbkey=Gene;gene=astD;gene_biotype=protein_coding;locus_tag=IT767_09235
IT767_09240	astA	867.07	0.400897	0.183463	1	1	CP064352.1	gene	1915028	1916062	-	ID=gene-IT767_09240;Name=astA;gbkey=Gene;gene=astA;gene_biotype=protein_coding;locus_tag=IT767_09240
IT767_09245	IT767_09245	955.664	0.657361	0.187337	0.409812	1	CP064352.1	gene	1916059	1917279	-	ID=gene-IT767_09245;Name=IT767_09245;gbkey=Gene;gene_biotype=protein_coding;locus_tag=IT767_09245
IT767_09250	xthA	1372.41	-0.149607	0.174038	1	1	CP064352.1	gene	1917718	1918524	+	ID=gene-IT767_09250;Name=xthA;gbkey=Gene;gene=xthA;gene_biotype=protein_coding;locus_tag=IT767_09250
IT767_09255	IT767_09255	208.656	-0.230498	0.182862	1	1	CP064352.1	gene	1918738	1919394	+	ID=gene-IT767_09255;Name=IT767_09255;gbkey=Gene;gene_biotype=protein_coding;locus_tag=IT767_09255
IT767_09260	IT767_09260	404.751	0.0392081	0.175487	1	1	CP064352.1	gene	1919381	1920091	+	ID=gene-IT767_09260;Name=IT767_09260;gbkey=Gene;gene_biotype=protein_coding;locus_tag=IT767_09260
IT767_09265	IT767_09265	324.583	-0.0033752	0.171462	1	1	CP064352.1	gene	1920088	1920648	+	ID=gene-IT767_09265;Name=IT767_09265;gbkey=Gene;gene_biotype=protein_coding;locus_tag=IT767_09265
IT767_09270	IT767_09270	444.925	-0.18762	0.173401	1	1	CP064352.1	gene	1920651	1921829	+	ID=gene-IT767_09270;Name=IT767_09270;gbkey=Gene;gene_biotype=protein_coding;locus_tag=IT767_09270
IT767_09275	IT767_09275	869.437	-0.0520111	0.174631	1	1	CP064352.1	gene	1921802	1923337	+	ID=gene-IT767_09275;Name=IT767_09275;gbkey=Gene;gene_biotype=protein_coding;locus_tag=IT767_09275
IT767_09280	IT767_09280	286.335	-0.0409283	0.161335	1	1	CP064352.1	gene	1923337	1923969	+	ID=gene-IT767_09280;Name=IT767_09280;gbkey=Gene;gene_biotype=protein_coding;locus_tag=IT767_09280
IT767_09285	IT767_09285	920.947	0.00102219	0.14843	1	1	CP064352.1	gene	1924063	1925370	+	ID=gene-IT767_09285;Name=IT767_09285;gbkey=Gene;gene_biotype=protein_coding;locus_tag=IT767_09285
IT767_09290	IT767_09290	503.539	0.00545656	0.161883	1	1	CP064352.1	gene	1925422	1926045	-	ID=gene-IT767_09290;Name=IT767_09290;gbkey=Gene;gene_biotype=protein_coding;locus_tag=IT767_09290
IT767_09295	IT767_09295	375.413	0.0978794	0.1654	1	1	CP064352.1	gene	1926132	1926542	+	ID=gene-IT767_09295;Name=IT767_09295;gbkey=Gene;gene_biotype=protein_coding;locus_tag=IT767_09295
IT767_09300	gdhA	5290.08	-0.18634	0.190494	1	1	CP064352.1	gene	1926725	1928068	+	ID=gene-IT767_09300;Name=gdhA;gbkey=Gene;gene=gdhA;gene_biotype=protein_coding;locus_tag=IT767_09300
IT767_09305	IT767_09305	1795.38	-0.0593602	0.141678	1	1	CP064352.1	gene	1928112	1929092	-	ID=gene-IT767_09305;Name=IT767_09305;gbkey=Gene;gene_biotype=protein_coding;locus_tag=IT767_09305
IT767_09310	IT767_09310	3662.34	-0.16316	0.161161	1	1	CP064352.1	gene	1929271	1931217	-	ID=gene-IT767_09310;Name=IT767_09310;gbkey=Gene;gene_biotype=protein_coding;locus_tag=IT767_09310
IT767_09315	selD	2860.01	0.014769	0.149658	1	1	CP064352.1	gene	1931222	1932265	-	ID=gene-IT767_09315;Name=selD;gbkey=Gene;gene=selD;gene_biotype=protein_coding;locus_tag=IT767_09315
IT767_09320	IT767_09320	2688.41	0.555476	0.220513	0.68855	1	CP064352.1	gene	1932491	1933237	+	ID=gene-IT767_09320;Name=IT767_09320;gbkey=Gene;gene_biotype=protein_coding;locus_tag=IT767_09320
IT767_09325	IT767_09325	1356.96	-0.0712819	0.158887	1	1	CP064352.1	gene	1933973	1934524	-	ID=gene-IT767_09325;Name=IT767_09325;gbkey=Gene;gene_biotype=protein_coding;locus_tag=IT767_09325
IT767_09330	sppA	3554.85	-0.422408	0.206332	1	1	CP064352.1	gene	1934690	1936543	+	ID=gene-IT767_09330;Name=sppA;gbkey=Gene;gene=sppA;gene_biotype=protein_coding;locus_tag=IT767_09330
IT767_09335	ansA	1056.11	-0.139241	0.159909	1	1	CP064352.1	gene	1936682	1937701	+	ID=gene-IT767_09335;Name=ansA;gbkey=Gene;gene=ansA;gene_biotype=protein_coding;locus_tag=IT767_09335
IT767_09340	pncA	523.525	-0.282088	0.172741	1	1	CP064352.1	pseudogene	1937711	1938352	+	ID=gene-IT767_09340;Name=pncA;gbkey=Gene;gene=pncA;gene_biotype=pseudogene;locus_tag=IT767_09340;pseudo=true
IT767_09345	IT767_09345	330.699	0.30926	0.184942	1	1	CP064352.1	gene	1938523	1939776	+	ID=gene-IT767_09345;Name=IT767_09345;gbkey=Gene;gene_biotype=protein_coding;locus_tag=IT767_09345
IT767_09350	IT767_09350	956.682	-0.267851	0.195917	1	1	CP064352.1	gene	1939937	1940281	+	ID=gene-IT767_09350;Name=IT767_09350;gbkey=Gene;gene_biotype=protein_coding;locus_tag=IT767_09350
IT767_09355	IT767_09355	901.801	0.0309021	0.150628	1	1	CP064352.1	gene	1940376	1940654	-	ID=gene-IT767_09355;Name=IT767_09355;gbkey=Gene;gene_biotype=protein_coding;locus_tag=IT767_09355
IT767_09360	msrB	879.035	-0.0962269	0.164521	1	1	CP064352.1	gene	1940698	1941111	-	ID=gene-IT767_09360;Name=msrB;gbkey=Gene;gene=msrB;gene_biotype=protein_coding;locus_tag=IT767_09360
IT767_09365	gapA	124370	-0.163019	0.188545	1	1	CP064352.1	gene	1941450	1942445	+	ID=gene-IT767_09365;Name=gapA;gbkey=Gene;gene=gapA;gene_biotype=protein_coding;locus_tag=IT767_09365
IT767_09370	IT767_09370	2548.96	-0.0429345	0.164403	1	1	CP064352.1	gene	1942520	1943404	+	ID=gene-IT767_09370;Name=IT767_09370;gbkey=Gene;gene_biotype=protein_coding;locus_tag=IT767_09370
IT767_09375	IT767_09375	1409.87	-0.0177825	0.136938	1	1	CP064352.1	gene	1943461	1944276	-	ID=gene-IT767_09375;Name=IT767_09375;gbkey=Gene;gene_biotype=protein_coding;locus_tag=IT767_09375
IT767_09380	IT767_09380	5357.86	-0.18824	0.179419	1	1	CP064352.1	gene	1944407	1945153	-	ID=gene-IT767_09380;Name=IT767_09380;gbkey=Gene;gene_biotype=protein_coding;locus_tag=IT767_09380
IT767_09385	yeaG	5545.23	0.609975	0.235714	0.511228	1	CP064352.1	gene	1945570	1947504	+	ID=gene-IT767_09385;Name=yeaG;gbkey=Gene;gene=yeaG;gene_biotype=protein_coding;locus_tag=IT767_09385
IT767_09390	IT767_09390	3091.74	0.403624	0.215265	1	1	CP064352.1	gene	1947590	1948873	+	ID=gene-IT767_09390;Name=IT767_09390;gbkey=Gene;gene_biotype=protein_coding;locus_tag=IT767_09390
IT767_09395	IT767_09395	632.51	0.214398	0.167352	1	1	CP064352.1	gene	1948919	1949482	-	ID=gene-IT767_09395;Name=IT767_09395;gbkey=Gene;gene_biotype=protein_coding;locus_tag=IT767_09395
IT767_09400	IT767_09400	336.429	0.112746	0.157306	1	1	CP064352.1	gene	1949641	1950123	+	ID=gene-IT767_09400;Name=IT767_09400;gbkey=Gene;gene_biotype=protein_coding;locus_tag=IT767_09400
IT767_09405	IT767_09405	380.911	-0.231339	0.18362	1	1	CP064352.1	gene	1950245	1950556	-	ID=gene-IT767_09405;Name=IT767_09405;gbkey=Gene;gene_biotype=protein_coding;locus_tag=IT767_09405
IT767_09410	IT767_09410	50.7902	0.108575	0.19796	1	1	CP064352.1	gene	1950624	1950743	+	ID=gene-IT767_09410;Name=IT767_09410;gbkey=Gene;gene_biotype=protein_coding;locus_tag=IT767_09410
IT767_09415	IT767_09415	765.449	0.246231	0.186596	1	1	CP064352.1	gene	1950813	1951694	-	ID=gene-IT767_09415;Name=IT767_09415;gbkey=Gene;gene_biotype=protein_coding;locus_tag=IT767_09415
IT767_09420	IT767_09420	652.624	0.0457623	0.182109	1	1	CP064352.1	gene	1951870	1953087	+	ID=gene-IT767_09420;Name=IT767_09420;gbkey=Gene;gene_biotype=protein_coding;locus_tag=IT767_09420
IT767_09425	IT767_09425	638.693	0.0445663	0.162112	1	1	CP064352.1	gene	1953084	1953833	-	ID=gene-IT767_09425;Name=IT767_09425;gbkey=Gene;gene_biotype=protein_coding;locus_tag=IT767_09425
IT767_09430	IT767_09430	409.369	0.243462	0.169893	1	1	CP064352.1	gene	1954000	1954905	+	ID=gene-IT767_09430;Name=IT767_09430;gbkey=Gene;gene_biotype=protein_coding;locus_tag=IT767_09430
IT767_09435	IT767_09435	584.158	-0.0349035	0.152153	1	1	CP064352.1	gene	1954912	1956177	-	ID=gene-IT767_09435;Name=IT767_09435;gbkey=Gene;gene_biotype=protein_coding;locus_tag=IT767_09435
IT767_09440	umuD	334.335	0.0180252	0.148849	1	1	CP064352.1	gene	1956180	1956599	-	ID=gene-IT767_09440;Name=umuD;gbkey=Gene;gene=umuD;gene_biotype=protein_coding;locus_tag=IT767_09440
IT767_09445	IT767_09445	207.572	-0.181141	0.186316	1	1	CP064352.1	gene	1956870	1957112	+	ID=gene-IT767_09445;Name=IT767_09445;gbkey=Gene;gene_biotype=protein_coding;locus_tag=IT767_09445
IT767_09450	IT767_09450	2438.37	-0.897249	0.17737	0.0315199	1	CP064352.1	gene	1957283	1958419	-	ID=gene-IT767_09450;Name=IT767_09450;gbkey=Gene;gene_biotype=protein_coding;locus_tag=IT767_09450
IT767_09455	IT767_09455	586.848	-0.0510231	0.151885	1	1	CP064352.1	gene	1958666	1959190	+	ID=gene-IT767_09455;Name=IT767_09455;gbkey=Gene;gene_biotype=protein_coding;locus_tag=IT767_09455
IT767_09460	IT767_09460	485.388	-0.166064	0.161216	1	1	CP064352.1	gene	1959307	1959753	+	ID=gene-IT767_09460;Name=IT767_09460;gbkey=Gene;gene_biotype=protein_coding;locus_tag=IT767_09460
IT767_09465	IT767_09465	549.256	0.0220105	0.1437	1	1	CP064352.1	gene	1959737	1960531	-	ID=gene-IT767_09465;Name=IT767_09465;gbkey=Gene;gene_biotype=protein_coding;locus_tag=IT767_09465
IT767_09470	IT767_09470	726.114	0.0250706	0.177376	1	1	CP064352.1	gene	1960639	1961814	+	ID=gene-IT767_09470;Name=IT767_09470;gbkey=Gene;gene_biotype=protein_coding;locus_tag=IT767_09470
IT767_09475	IT767_09475	858.345	-0.162135	0.165876	1	1	CP064352.1	gene	1961846	1962538	-	ID=gene-IT767_09475;Name=IT767_09475;gbkey=Gene;gene_biotype=protein_coding;locus_tag=IT767_09475
IT767_09480	IT767_09480	720.302	0.0446711	0.144285	1	1	CP064352.1	gene	1962684	1963193	+	ID=gene-IT767_09480;Name=IT767_09480;gbkey=Gene;gene_biotype=protein_coding;locus_tag=IT767_09480
IT767_09485	IT767_09485	363.197	0.0292523	0.151757	1	1	CP064352.1	gene	1963198	1963536	+	ID=gene-IT767_09485;Name=IT767_09485;gbkey=Gene;gene_biotype=protein_coding;locus_tag=IT767_09485
IT767_09490	IT767_09490	883.364	-0.14836	0.160123	1	1	CP064352.1	gene	1963526	1963765	-	ID=gene-IT767_09490;Name=IT767_09490;gbkey=Gene;gene_biotype=protein_coding;locus_tag=IT767_09490
IT767_09495	IT767_09495	1548.65	-0.1378	0.163431	1	1	CP064352.1	gene	1964065	1965078	+	ID=gene-IT767_09495;Name=IT767_09495;gbkey=Gene;gene_biotype=protein_coding;locus_tag=IT767_09495
IT767_09500	yoaK	201.457	-0.358386	0.210907	1	1	CP064352.1	gene	1965136	1965237	+	ID=gene-IT767_09500;Name=yoaK;gbkey=Gene;gene=yoaK;gene_biotype=protein_coding;locus_tag=IT767_09500
IT767_09505	yoaJ	342.731	0.00324699	0.150925	1	1	CP064352.1	gene	1965237	1965311	+	ID=gene-IT767_09505;Name=yoaJ;gbkey=Gene;gene=yoaJ;gene_biotype=protein_coding;locus_tag=IT767_09505
IT767_09510	IT767_09510	611.463	-0.157076	0.157631	1	1	CP064352.1	gene	1965429	1965554	+	ID=gene-IT767_09510;Name=IT767_09510;gbkey=Gene;gene_biotype=protein_coding;locus_tag=IT767_09510
IT767_09515	IT767_09515	1036.53	-0.0811904	0.1654	1	1	CP064352.1	gene	1965614	1965877	-	ID=gene-IT767_09515;Name=IT767_09515;gbkey=Gene;gene_biotype=protein_coding;locus_tag=IT767_09515
IT767_09520	leuE	1505.49	-0.259999	0.189871	1	1	CP064352.1	gene	1966008	1966646	-	ID=gene-IT767_09520;Name=leuE;gbkey=Gene;gene=leuE;gene_biotype=protein_coding;locus_tag=IT767_09520
IT767_09525	lpxP	1936.27	-0.589696	0.185538	0.632253	1	CP064352.1	gene	1966736	1967650	-	ID=gene-IT767_09525;Name=lpxP;gbkey=Gene;gene=lpxP;gene_biotype=protein_coding;locus_tag=IT767_09525
IT767_09530	IT767_09530	669.865	0.172198	0.169652	1	1	CP064352.1	pseudogene	1968312	1969354	-	ID=gene-IT767_09530;Name=IT767_09530;gbkey=Gene;gene_biotype=pseudogene;locus_tag=IT767_09530;pseudo=true
IT767_09535	IT767_09535	697.043	0.423258	0.178304	1	1	CP064352.1	gene	1969656	1970864	+	ID=gene-IT767_09535;Name=IT767_09535;gbkey=Gene;gene_biotype=protein_coding;locus_tag=IT767_09535
IT767_09540	IT767_09540	914.104	-0.167098	0.150877	1	1	CP064352.1	gene	1970938	1972722	+	ID=gene-IT767_09540;Name=IT767_09540;gbkey=Gene;gene_biotype=protein_coding;locus_tag=IT767_09540
IT767_09545	IT767_09545	905.335	-0.0680827	0.143927	1	1	CP064352.1	gene	1972729	1973619	-	ID=gene-IT767_09545;Name=IT767_09545;gbkey=Gene;gene_biotype=protein_coding;locus_tag=IT767_09545
IT767_09550	IT767_09550	553.613	-0.0174096	0.153959	1	1	CP064352.1	gene	1973740	1975248	+	ID=gene-IT767_09550;Name=IT767_09550;gbkey=Gene;gene_biotype=protein_coding;locus_tag=IT767_09550
IT767_09555	IT767_09555	84.5596	0.0315862	0.175424	1	1	CP064352.1	gene	1975303	1975446	+	ID=gene-IT767_09555;Name=IT767_09555;gbkey=Gene;gene_biotype=protein_coding;locus_tag=IT767_09555
IT767_09560	IT767_09560	1867.47	-0.0507763	0.150949	1	1	CP064352.1	gene	1975559	1976245	-	ID=gene-IT767_09560;Name=IT767_09560;gbkey=Gene;gene_biotype=protein_coding;locus_tag=IT767_09560
IT767_09565	IT767_09565	154.525	-0.0118743	0.159015	1	1	CP064352.1	gene	1976643	1976822	-	ID=gene-IT767_09565;Name=IT767_09565;gbkey=Gene;gene_biotype=protein_coding;locus_tag=IT767_09565
IT767_09570	IT767_09570	1303.66	0.146342	0.148906	1	1	CP064352.1	gene	1976862	1977494	-	ID=gene-IT767_09570;Name=IT767_09570;gbkey=Gene;gene_biotype=protein_coding;locus_tag=IT767_09570
IT767_09575	IT767_09575	73.7308	-0.0532186	0.186451	1	1	CP064352.1	gene	1978061	1978258	+	ID=gene-IT767_09575;Name=IT767_09575;gbkey=Gene;gene_biotype=protein_coding;locus_tag=IT767_09575
IT767_09580	cydB	532.205	0.0529819	0.143715	1	1	CP064352.1	gene	1978374	1979384	-	ID=gene-IT767_09580;Name=cydB;gbkey=Gene;gene=cydB;gene_biotype=protein_coding;locus_tag=IT767_09580
IT767_09585	IT767_09585	1012.68	0.262678	0.161841	1	1	CP064352.1	gene	1979381	1980787	-	ID=gene-IT767_09585;Name=IT767_09585;gbkey=Gene;gene_biotype=protein_coding;locus_tag=IT767_09585
IT767_09590	IT767_09590	450.705	-0.0079024	0.152447	1	1	CP064352.1	gene	1980843	1981730	-	ID=gene-IT767_09590;Name=IT767_09590;gbkey=Gene;gene_biotype=protein_coding;locus_tag=IT767_09590
IT767_09595	IT767_09595	324.716	0.185777	0.165824	1	1	CP064352.1	gene	1981747	1982253	-	ID=gene-IT767_09595;Name=IT767_09595;gbkey=Gene;gene_biotype=protein_coding;locus_tag=IT767_09595
IT767_09600	IT767_09600	349.353	0.175062	0.161994	1	1	CP064352.1	gene	1982280	1982774	-	ID=gene-IT767_09600;Name=IT767_09600;gbkey=Gene;gene_biotype=protein_coding;locus_tag=IT767_09600
IT767_09605	IT767_09605	384.772	0.119558	0.159291	1	1	CP064352.1	gene	1982865	1983050	-	ID=gene-IT767_09605;Name=IT767_09605;gbkey=Gene;gene_biotype=protein_coding;locus_tag=IT767_09605
IT767_09610	IT767_09610	453.563	0.0861884	0.150253	1	1	CP064352.1	gene	1983672	1984865	+	ID=gene-IT767_09610;Name=IT767_09610;gbkey=Gene;gene_biotype=protein_coding;locus_tag=IT767_09610
IT767_09615	IT767_09615	262.787	-0.185499	0.177408	1	1	CP064352.1	gene	1984978	1985223	+	ID=gene-IT767_09615;Name=IT767_09615;gbkey=Gene;gene_biotype=protein_coding;locus_tag=IT767_09615
IT767_09620	IT767_09620	90.4715	-0.0243886	0.173595	1	1	CP064352.1	gene	1985348	1985524	+	ID=gene-IT767_09620;Name=IT767_09620;gbkey=Gene;gene_biotype=protein_coding;locus_tag=IT767_09620
IT767_09625	IT767_09625	73.8143	-0.00728321	0.175639	1	1	CP064352.1	gene	1985644	1985967	+	ID=gene-IT767_09625;Name=IT767_09625;gbkey=Gene;gene_biotype=protein_coding;locus_tag=IT767_09625
IT767_09630	IT767_09630	103.643	0.0472975	0.172198	1	1	CP064352.1	gene	1985960	1986352	+	ID=gene-IT767_09630;Name=IT767_09630;gbkey=Gene;gene_biotype=protein_coding;locus_tag=IT767_09630
IT767_09635	IT767_09635	509.325	0.0457534	0.147043	1	1	CP064352.1	gene	1986349	1987062	+	ID=gene-IT767_09635;Name=IT767_09635;gbkey=Gene;gene_biotype=protein_coding;locus_tag=IT767_09635
IT767_09640	icd	16890.9	-0.0891171	0.169425	1	1	CP064352.1	gene	1987335	1988585	-	ID=gene-IT767_09640;Name=icd;gbkey=Gene;gene=icd;gene_biotype=protein_coding;locus_tag=IT767_09640
IT767_09645	rluE	1257.97	-0.184043	0.163309	1	1	CP064352.1	gene	1988826	1989476	+	ID=gene-IT767_09645;Name=rluE;gbkey=Gene;gene=rluE;gene_biotype=protein_coding;locus_tag=IT767_09645
IT767_09650	IT767_09650	752.021	-0.227316	0.168362	1	1	CP064352.1	gene	1989493	1989951	+	ID=gene-IT767_09650;Name=IT767_09650;gbkey=Gene;gene_biotype=protein_coding;locus_tag=IT767_09650
IT767_09655	mnmA	4920.47	-0.530357	0.191284	0.83748	1	CP064352.1	gene	1990008	1991114	+	ID=gene-IT767_09655;Name=mnmA;gbkey=Gene;gene=mnmA;gene_biotype=protein_coding;locus_tag=IT767_09655
IT767_09660	hflD	1913.83	-0.689927	0.193402	0.318628	1	CP064352.1	gene	1991169	1991810	+	ID=gene-IT767_09660;Name=hflD;gbkey=Gene;gene=hflD;gene_biotype=protein_coding;locus_tag=IT767_09660
IT767_09665	purB	6119.64	-0.740806	0.215133	0.224281	1	CP064352.1	gene	1991814	1993184	+	ID=gene-IT767_09665;Name=purB;gbkey=Gene;gene=purB;gene_biotype=protein_coding;locus_tag=IT767_09665
IT767_09670	IT767_09670	994.134	0.247193	0.171068	1	1	CP064352.1	gene	1993239	1993601	-	ID=gene-IT767_09670;Name=IT767_09670;gbkey=Gene;gene_biotype=protein_coding;locus_tag=IT767_09670
IT767_09675	IT767_09675	772.224	0.0974056	0.147124	1	1	CP064352.1	gene	1993685	1994491	-	ID=gene-IT767_09675;Name=IT767_09675;gbkey=Gene;gene_biotype=protein_coding;locus_tag=IT767_09675
IT767_09680	phoP	1433.95	0.156082	0.177753	1	1	CP064352.1	gene	1994774	1995445	+	ID=gene-IT767_09680;Name=phoP;gbkey=Gene;gene=phoP;gene_biotype=protein_coding;locus_tag=IT767_09680
IT767_09685	phoQ	1660.45	0.0222912	0.151666	1	1	CP064352.1	gene	1995445	1996911	+	ID=gene-IT767_09685;Name=phoQ;gbkey=Gene;gene=phoQ;gene_biotype=protein_coding;locus_tag=IT767_09685
IT767_09690	IT767_09690	2641.37	-0.230513	0.179341	1	1	CP064352.1	gene	1996997	1998118	+	ID=gene-IT767_09690;Name=IT767_09690;gbkey=Gene;gene_biotype=protein_coding;locus_tag=IT767_09690
IT767_09695	pepT	1387.02	0.34283	0.183299	1	1	CP064352.1	gene	1998257	1999489	-	ID=gene-IT767_09695;Name=pepT;gbkey=Gene;gene=pepT;gene_biotype=protein_coding;locus_tag=IT767_09695
IT767_09700	potA	889.078	-0.159472	0.157273	1	1	CP064352.1	gene	1999748	2000884	+	ID=gene-IT767_09700;Name=potA;gbkey=Gene;gene=potA;gene_biotype=protein_coding;locus_tag=IT767_09700
IT767_09705	potB	480.125	-0.040202	0.14418	1	1	CP064352.1	gene	2000868	2001725	+	ID=gene-IT767_09705;Name=potB;gbkey=Gene;gene=potB;gene_biotype=protein_coding;locus_tag=IT767_09705
IT767_09710	potC	631.026	-0.376402	0.186579	1	1	CP064352.1	gene	2001722	2002507	+	ID=gene-IT767_09710;Name=potC;gbkey=Gene;gene=potC;gene_biotype=protein_coding;locus_tag=IT767_09710
IT767_09715	potD	2092.58	-0.1608	0.182636	1	1	CP064352.1	gene	2002504	2003550	+	ID=gene-IT767_09715;Name=potD;gbkey=Gene;gene=potD;gene_biotype=protein_coding;locus_tag=IT767_09715
IT767_09720	IT767_09720	1270.27	0.157282	0.168956	1	1	CP064352.1	gene	2003591	2005318	-	ID=gene-IT767_09720;Name=IT767_09720;gbkey=Gene;gene_biotype=protein_coding;locus_tag=IT767_09720
IT767_09725	IT767_09725	1126.88	0.12224	0.15563	1	1	CP064352.1	gene	2005315	2006943	-	ID=gene-IT767_09725;Name=IT767_09725;gbkey=Gene;gene_biotype=protein_coding;locus_tag=IT767_09725
IT767_09730	tkt	5910.73	-0.0895857	0.165576	1	1	CP064352.1	gene	2007181	2009184	-	ID=gene-IT767_09730;Name=tkt;gbkey=Gene;gene=tkt;gene_biotype=protein_coding;locus_tag=IT767_09730
IT767_09735	tal	292.942	0.188368	0.182426	1	1	CP064352.1	gene	2009204	2010157	-	ID=gene-IT767_09735;Name=tal;gbkey=Gene;gene=tal;gene_biotype=protein_coding;locus_tag=IT767_09735
IT767_09740	rpiB	256.378	0.262252	0.195605	1	1	CP064352.1	gene	2010185	2010643	-	ID=gene-IT767_09740;Name=rpiB;gbkey=Gene;gene=rpiB;gene_biotype=protein_coding;locus_tag=IT767_09740
IT767_09745	IT767_09745	195.802	0.334033	0.217535	1	1	CP064352.1	gene	2010672	2011046	-	ID=gene-IT767_09745;Name=IT767_09745;gbkey=Gene;gene_biotype=protein_coding;locus_tag=IT767_09745
IT767_09750	IT767_09750	411.507	0.0261216	0.167314	1	1	CP064352.1	gene	2011048	2012067	-	ID=gene-IT767_09750;Name=IT767_09750;gbkey=Gene;gene_biotype=protein_coding;locus_tag=IT767_09750
IT767_09755	IT767_09755	1025.48	0.0894786	0.148849	1	1	CP064352.1	gene	2012160	2013878	-	ID=gene-IT767_09755;Name=IT767_09755;gbkey=Gene;gene_biotype=protein_coding;locus_tag=IT767_09755
IT767_09760	pdxA	402.939	0.192468	0.162348	1	1	CP064352.1	gene	2013914	2014921	-	ID=gene-IT767_09760;Name=pdxA;gbkey=Gene;gene=pdxA;gene_biotype=protein_coding;locus_tag=IT767_09760
IT767_09765	IT767_09765	327.851	0.199373	0.170839	1	1	CP064352.1	gene	2015164	2015958	+	ID=gene-IT767_09765;Name=IT767_09765;gbkey=Gene;gene_biotype=protein_coding;locus_tag=IT767_09765
IT767_09770	IT767_09770	877.045	0.0483902	0.148048	1	1	CP064352.1	gene	2015994	2016956	+	ID=gene-IT767_09770;Name=IT767_09770;gbkey=Gene;gene_biotype=protein_coding;locus_tag=IT767_09770
IT767_09775	IT767_09775	408.216	-0.186214	0.16732	1	1	CP064352.1	gene	2016981	2017322	-	ID=gene-IT767_09775;Name=IT767_09775;gbkey=Gene;gene_biotype=protein_coding;locus_tag=IT767_09775
IT767_09780	cobB	2081.62	-0.215153	0.157111	1	1	CP064352.1	gene	2017413	2018243	-	ID=gene-IT767_09780;Name=cobB;gbkey=Gene;gene=cobB;gene_biotype=protein_coding;locus_tag=IT767_09780
IT767_09785	nagK	2686.11	-0.307398	0.171731	1	1	CP064352.1	gene	2018258	2019169	-	ID=gene-IT767_09785;Name=nagK;gbkey=Gene;gene=nagK;gene_biotype=protein_coding;locus_tag=IT767_09785
IT767_09790	lolE	2461.25	-0.481748	0.190837	1	1	CP064352.1	gene	2019218	2020462	-	ID=gene-IT767_09790;Name=lolE;gbkey=Gene;gene=lolE;gene_biotype=protein_coding;locus_tag=IT767_09790
IT767_09795	lolD	1098.6	-0.646698	0.193757	0.434642	1	CP064352.1	gene	2020462	2021163	-	ID=gene-IT767_09795;Name=lolD;gbkey=Gene;gene=lolD;gene_biotype=protein_coding;locus_tag=IT767_09795
IT767_09800	lolC	2383.31	-0.555432	0.215496	0.695927	1	CP064352.1	gene	2021156	2022355	-	ID=gene-IT767_09800;Name=lolC;gbkey=Gene;gene=lolC;gene_biotype=protein_coding;locus_tag=IT767_09800
IT767_09805	IT767_09805	97.2693	0.160346	0.201828	1	1	CP064352.1	gene	2022489	2022620	-	ID=gene-IT767_09805;Name=IT767_09805;gbkey=Gene;gene_biotype=protein_coding;locus_tag=IT767_09805
IT767_09810	mfd	3068.33	-0.0746807	0.152072	1	1	CP064352.1	gene	2022660	2026106	+	ID=gene-IT767_09810;Name=mfd;gbkey=Gene;gene=mfd;gene_biotype=protein_coding;locus_tag=IT767_09810
IT767_09815	IT767_09815	731.809	-0.26603	0.170479	1	1	CP064352.1	gene	2026264	2027229	+	ID=gene-IT767_09815;Name=IT767_09815;gbkey=Gene;gene_biotype=protein_coding;locus_tag=IT767_09815
IT767_09820	IT767_09820	363.368	-0.168878	0.164885	1	1	CP064352.1	gene	2027358	2027615	-	ID=gene-IT767_09820;Name=IT767_09820;gbkey=Gene;gene_biotype=protein_coding;locus_tag=IT767_09820
IT767_09825	IT767_09825	109.61	0.0733739	0.173604	1	1	CP064352.1	gene	2027713	2027868	+	ID=gene-IT767_09825;Name=IT767_09825;gbkey=Gene;gene_biotype=protein_coding;locus_tag=IT767_09825
IT767_09830	IT767_09830	668.761	0.107215	0.168313	1	1	CP064352.1	gene	2027865	2028500	+	ID=gene-IT767_09830;Name=IT767_09830;gbkey=Gene;gene_biotype=protein_coding;locus_tag=IT767_09830
IT767_09835	IT767_09835	59.9892	-0.101515	0.198258	1	1	CP064352.1	gene	2028553	2028675	-	ID=gene-IT767_09835;Name=IT767_09835;gbkey=Gene;gene_biotype=protein_coding;locus_tag=IT767_09835
IT767_09840	IT767_09840	10507.9	-0.0595122	0.166931	1	1	CP064352.1	gene	2028744	2030933	+	ID=gene-IT767_09840;Name=IT767_09840;gbkey=Gene;gene_biotype=protein_coding;locus_tag=IT767_09840
IT767_09845	IT767_09845	652.779	-0.206977	0.16882	1	1	CP064352.1	gene	2030991	2031530	-	ID=gene-IT767_09845;Name=IT767_09845;gbkey=Gene;gene_biotype=protein_coding;locus_tag=IT767_09845
IT767_09850	IT767_09850	6707.25	-0.45473	0.207588	1	1	CP064352.1	gene	2031725	2033029	-	ID=gene-IT767_09850;Name=IT767_09850;gbkey=Gene;gene_biotype=protein_coding;locus_tag=IT767_09850
IT767_09855	IT767_09855	2058.09	-0.011696	0.159158	1	1	CP064352.1	gene	2033275	2033817	-	ID=gene-IT767_09855;Name=IT767_09855;gbkey=Gene;gene_biotype=protein_coding;locus_tag=IT767_09855
IT767_09860	nagZ	2769.71	-0.157944	0.155257	1	1	CP064352.1	gene	2033853	2034863	-	ID=gene-IT767_09860;Name=nagZ;gbkey=Gene;gene=nagZ;gene_biotype=protein_coding;locus_tag=IT767_09860
IT767_09865	thiK	1310.51	-0.264766	0.179132	1	1	CP064352.1	gene	2034887	2035714	-	ID=gene-IT767_09865;Name=thiK;gbkey=Gene;gene=thiK;gene_biotype=protein_coding;locus_tag=IT767_09865
IT767_09870	lpoB	2464.53	-0.191547	0.204786	1	1	CP064352.1	gene	2035695	2036333	-	ID=gene-IT767_09870;Name=lpoB;gbkey=Gene;gene=lpoB;gene_biotype=protein_coding;locus_tag=IT767_09870
IT767_09875	IT767_09875	2058.29	-0.196091	0.199596	1	1	CP064352.1	gene	2036355	2036729	-	ID=gene-IT767_09875;Name=IT767_09875;gbkey=Gene;gene_biotype=protein_coding;locus_tag=IT767_09875
IT767_09880	hinT	2509	-0.0521134	0.170798	1	1	CP064352.1	gene	2036734	2037090	-	ID=gene-IT767_09880;Name=hinT;gbkey=Gene;gene=hinT;gene_biotype=protein_coding;locus_tag=IT767_09880
IT767_09885	ptsG	38296.5	-0.606377	0.242826	0.513799	1	CP064352.1	gene	2037352	2038785	-	ID=gene-IT767_09885;Name=ptsG;gbkey=Gene;gene=ptsG;gene_biotype=protein_coding;locus_tag=IT767_09885
IT767_09890	IT767_09890	1328.1	-0.379531	0.177912	1	1	CP064352.1	gene	2039081	2039875	-	ID=gene-IT767_09890;Name=IT767_09890;gbkey=Gene;gene_biotype=protein_coding;locus_tag=IT767_09890
IT767_09895	holB	983.163	-0.581235	0.187436	0.66141	1	CP064352.1	gene	2039886	2040890	-	ID=gene-IT767_09895;Name=holB;gbkey=Gene;gene=holB;gene_biotype=protein_coding;locus_tag=IT767_09895
IT767_09900	IT767_09900	871.557	-0.474701	0.192174	1	1	CP064352.1	gene	2040887	2041528	-	ID=gene-IT767_09900;Name=IT767_09900;gbkey=Gene;gene_biotype=protein_coding;locus_tag=IT767_09900
IT767_09905	yceG	1062.48	-0.392939	0.19233	1	1	CP064352.1	gene	2041518	2042540	-	ID=gene-IT767_09905;Name=yceG;gbkey=Gene;gene=yceG;gene_biotype=protein_coding;locus_tag=IT767_09905
IT767_09910	pabC	723.265	-0.362196	0.17871	1	1	CP064352.1	gene	2042542	2043351	-	ID=gene-IT767_09910;Name=pabC;gbkey=Gene;gene=pabC;gene_biotype=protein_coding;locus_tag=IT767_09910
IT767_09915	fabF	14041.2	-0.867258	0.233636	0.0850188	1	CP064352.1	gene	2043477	2044718	-	ID=gene-IT767_09915;Name=fabF;gbkey=Gene;gene=fabF;gene_biotype=protein_coding;locus_tag=IT767_09915
IT767_09920	acpP	53579.6	-0.718015	0.214875	0.26413	1	CP064352.1	gene	2044808	2045044	-	ID=gene-IT767_09920;Name=acpP;gbkey=Gene;gene=acpP;gene_biotype=protein_coding;locus_tag=IT767_09920
IT767_09925	fabG	16169	-0.891389	0.232521	0.0692193	1	CP064352.1	gene	2045255	2045989	-	ID=gene-IT767_09925;Name=fabG;gbkey=Gene;gene=fabG;gene_biotype=protein_coding;locus_tag=IT767_09925
IT767_09930	fabD	6065.86	-0.633895	0.203774	0.4673	1	CP064352.1	gene	2046002	2046931	-	ID=gene-IT767_09930;Name=fabD;gbkey=Gene;gene=fabD;gene_biotype=protein_coding;locus_tag=IT767_09930
IT767_09935	IT767_09935	4525.72	-0.894815	0.208556	0.0528394	1	CP064352.1	gene	2046947	2047900	-	ID=gene-IT767_09935;Name=IT767_09935;gbkey=Gene;gene_biotype=protein_coding;locus_tag=IT767_09935
IT767_09940	plsX	14226.2	-0.834578	0.205445	0.0949865	1	CP064352.1	gene	2047954	2049114	-	ID=gene-IT767_09940;Name=plsX;gbkey=Gene;gene=plsX;gene_biotype=protein_coding;locus_tag=IT767_09940
IT767_09945	rpmF	17844.7	-0.630525	0.216298	0.467668	1	CP064352.1	gene	2049255	2049428	-	ID=gene-IT767_09945;Name=rpmF;gbkey=Gene;gene=rpmF;gene_biotype=protein_coding;locus_tag=IT767_09945
IT767_09950	yceD	34842	-0.518852	0.202137	0.856942	1	CP064352.1	gene	2049445	2049966	-	ID=gene-IT767_09950;Name=yceD;gbkey=Gene;gene=yceD;gene_biotype=protein_coding;locus_tag=IT767_09950
IT767_09955	maf	724.042	0.00254931	0.15557	1	1	CP064352.1	gene	2050108	2050692	+	ID=gene-IT767_09955;Name=maf;gbkey=Gene;gene=maf;gene_biotype=protein_coding;locus_tag=IT767_09955
IT767_09960	rluC	1722.34	-0.700709	0.195392	0.293731	1	CP064352.1	gene	2050730	2051683	-	ID=gene-IT767_09960;Name=rluC;gbkey=Gene;gene=rluC;gene_biotype=protein_coding;locus_tag=IT767_09960
IT767_09965	rne	13329.8	-0.378265	0.197191	1	1	CP064352.1	pseudogene	2052383	2055368	+	ID=gene-IT767_09965;Name=rne;gbkey=Gene;gene=rne;gene_biotype=pseudogene;locus_tag=IT767_09965;pseudo=true
IT767_09970	IT767_09970	1260.61	-0.773162	0.215299	0.173403	1	CP064352.1	gene	2055365	2055616	+	ID=gene-IT767_09970;Name=IT767_09970;gbkey=Gene;gene_biotype=protein_coding;locus_tag=IT767_09970
IT767_09975	IT767_09975	868.828	0.179677	0.159121	1	1	CP064352.1	gene	2055655	2056683	-	ID=gene-IT767_09975;Name=IT767_09975;gbkey=Gene;gene_biotype=protein_coding;locus_tag=IT767_09975
IT767_09980	IT767_09980	547.692	-0.00533451	0.158742	1	1	CP064352.1	gene	2056700	2057914	+	ID=gene-IT767_09980;Name=IT767_09980;gbkey=Gene;gene_biotype=protein_coding;locus_tag=IT767_09980
IT767_09985	murJ	1133.17	-0.566803	0.196843	0.69711	1	CP064352.1	gene	2057967	2059502	-	ID=gene-IT767_09985;Name=murJ;gbkey=Gene;gene=murJ;gene_biotype=protein_coding;locus_tag=IT767_09985
IT767_09990	IT767_09990	1646.35	0.0239804	0.142682	1	1	CP064352.1	gene	2059614	2060525	-	ID=gene-IT767_09990;Name=IT767_09990;gbkey=Gene;gene_biotype=protein_coding;locus_tag=IT767_09990
[truncated: 3,161 more rows]
