# Supplementary material for: Klebsiella pneumoniae OmpR facilitates lung infection through transcriptional regulation of key virulence factors
Source: Microbiol Spectr. 2023 Dec 15;12(1):e03966-23. doi: 10.1128/spectrum.03966-23 (PMC10783089; doi:10.1128/spectrum.03966-23)
Supplement: Table S4 — Results of DESeq2 analysis of the genes in the human genome. [file spectrum.03966-23-s0007.xlsx]

## Sheet: Sheet1
Supplementary Table S4: Full results of DESeq2 analysis of the genes in the human genome. Complete DESeq2 differential expression analysis output, including gene annotation details. Hypothesis testing was performed with default parametrization: against an alpha of 0.01 and log2FC threshold of log2(1). The log2FC values were shrunk with the apeglm method.
locus_tag	gene	baseMean	log2FoldChange	lfcSE	pvalue	padj	chr	chrNR	start	end	strand
LOC105378947_1	LOC105378947	389.451	0.143921	0.141996	0.07492	0.299088	NC_060925.1	1	11134	37628	-
LOC124905685	LOC124905685	67.5625	0.160006	0.225525	0.041258	0.21669	NC_060925.1	1	20892	23710	-
LOC101928626_1	LOC101928626	19.2109	-0.00374092	0.118654	0.914774		NC_060925.1	1	52979	54612	-
OR4F29_1	OR4F29	1.22692	0.00795583	0.12433	0.44943		NC_060925.1	1	111940	112877	-
SEPTIN14P14_1	SEPTIN14P14	20.768	0.0163147	0.119546	0.662421		NC_060925.1	1	144134	146717	-
CICP3_1	CICP3	19.6573	0.0140352	0.119618	0.69859		NC_060925.1	1	148562	152332	+
LOC100288069_1	LOC100288069	543.275	0.0378875	0.0927775	0.552452	0.798524	NC_060925.1	1	152269	205171	-
RNU6-1199P_1	RNU6-1199P	0					NC_060925.1	1	184766	184869	-
LINC01409_1	LINC01409	74.4178	-0.0407258	0.124193	0.35275	0.657323	NC_060925.1	1	205300	213723	+
FAM87B_1	FAM87B	12.2262	0.0334852	0.127005	0.267078		NC_060925.1	1	246378	248841	+
LINC00115_1	LINC00115	26.5897	-0.00992704	0.118024	0.795889	0.924424	NC_060925.1	1	255178	256494	-
LINC01128_1	LINC01128	327.654	-0.0553656	0.106489	0.386064	0.683384	NC_060925.1	1	256563	288416	+
LOC107984850_1	LOC107984850	79.0989	0.0111552	0.109507	0.836141	0.941146	NC_060925.1	1	289156	297176	+
FAM41C_1	FAM41C	38.8878	-0.0381388	0.121447	0.410957	0.703662	NC_060925.1	1	297045	306720	-
TUBB8P11_1	TUBB8P11	9.84759	0.0155542	0.122868	0.554354		NC_060925.1	1	302266	303489	+
LOC124905686	LOC124905686	41.9972	-0.00916097	0.115937	0.829797	0.93838	NC_060925.1	1	334801	338527	+
LINC02593_1	LINC02593	83.0151	-0.982896	0.397288	0.000407299	0.0431568	NC_060925.1	1	346462	349336	-
LOC107985728_1	LOC107985728	128.033	-0.685264	0.947008	0.00493014	0.0803367	NC_060925.1	1	349887	355237	-
SAMD11_1	SAMD11	2182.33	-1.0178	0.453021	0.000609915	0.0456066	NC_060925.1	1	353566	373316	+
NOC2L_1	NOC2L	1373.77	-0.121764	0.216102	0.0135618	0.120919	NC_060925.1	1	372945	388041	-
KLHL17_1	KLHL17	95.7114	-0.123174	0.218012	0.0154716	0.128345	NC_060925.1	1	389374	394430	+
PLEKHN1_1	PLEKHN1	131.958	-0.0925082	0.153227	0.107736	0.363029	NC_060925.1	1	395193	404574	+
PERM1_1	PERM1	60.0305	-0.118416	0.181199	0.0622138	0.268791	NC_060925.1	1	403907	411933	-
HES4_1	HES4	198.731	-1.39455	0.435453	4.04435e-05	0.0220872	NC_060925.1	1	429119	430252	-
RPL39P12_1	RPL39P12	2.36901	-0.0194873	0.12612	0.110479		NC_060925.1	1	438192	438422	-
ISG15_1	ISG15	58.7969	-0.0277072	0.123785	0.408078	0.701279	NC_060925.1	1	443628	444671	+
AGRN_1	AGRN	3192.51	-1.37245	0.452812	6.62544e-05	0.0258371	NC_060925.1	1	450247	486181	+
LOC100288175_1	LOC100288175	155.467	-0.0931202	0.156029	0.0974723	0.345025	NC_060925.1	1	489806	496468	+
LOC105378948_1	LOC105378948	24.3548	-0.0400702	0.126784	0.29432	0.606651	NC_060925.1	1	495650	499431	-
RNF223_1	RNF223	37.9047	-0.0392384	0.126211	0.308787	0.619733	NC_060925.1	1	501061	504400	-
C1orf159_1	C1orf159	407.519	-0.04004	0.106734	0.507402	0.7708	NC_060925.1	1	510436	544704	-
LOC124903820_1	LOC124903820	291.393	0.058828	0.104216	0.367165	0.668906	NC_060925.1	1	557299	590537	+
LINC01342_1	LINC01342	24.5459	0.0200101	0.119598	0.609744	0.832297	NC_060925.1	1	565633	572671	+
MIR200B_1	MIR200B	1.66106	-0.00936738	0.124733	0.19309		NC_060925.1	1	595701	595795	+
MIR200A_1	MIR200A	1.42132	-0.00436056	0.124024	0.687993		NC_060925.1	1	596460	596549	+
MIR429_1	MIR429	0.245977	-0.00163057	0.124392	0.711918		NC_060925.1	1	597602	597684	+
TTLL10-AS1_1	TTLL10-AS1	75.0074	-0.0107814	0.110928	0.832199	0.939303	NC_060925.1	1	601653	608152	-
TTLL10_1	TTLL10	293.118	0.0502146	0.105276	0.432967	0.720253	NC_060925.1	1	602477	626317	+
TNFRSF18_1	TNFRSF18	24.8104	-0.0123686	0.118045	0.751462	0.903704	NC_060925.1	1	631965	635049	-
TNFRSF4_1	TNFRSF4	36.4027	0.0129457	0.116846	0.759127	0.906782	NC_060925.1	1	639797	642610	-
SDF4_1	SDF4	1811.12	-0.878394	0.445972	0.00116842	0.052628	NC_060925.1	1	645388	660458	-
B3GALT6_1	B3GALT6	297.769	-1.35088	0.449885	7.51512e-05	0.0264623	NC_060925.1	1	660694	663498	+
C1QTNF12_1	C1QTNF12	45.8561	-0.012837	0.117415	0.751408	0.903697	NC_060925.1	1	670953	675655	-
UBE2J2_1	UBE2J2	794.839	-0.135413	0.216806	0.0327183	0.189573	NC_060925.1	1	682910	702861	-
SCNN1D_1	SCNN1D	199.682	-0.0997713	0.132913	0.151805	0.436414	NC_060925.1	1	709443	723551	+
ACAP3_1	ACAP3	382.545	-0.167278	0.336108	0.00970452	0.103498	NC_060925.1	1	723917	739479	-
MIR6726_1	MIR6726	0.160173	0.00182031	0.124384	0.860362		NC_060925.1	1	727656	727716	-
SNORD167_1	SNORD167	0.13738	0.00173903	0.124382	0.879949		NC_060925.1	1	736278	736361	-
PUSL1_1	PUSL1	177.131	-1.33528	0.371244	1.06922e-05	0.00971478	NC_060925.1	1	740148	743228	+
INTS11_1	INTS11	949.337	-0.685901	0.477462	0.00309303	0.0688881	NC_060925.1	1	743151	756245	-
MIR6727_1	MIR6727	0.631817	-0.00338411	0.124283	0.619011		NC_060925.1	1	744058	744122	-
CPTP_1	CPTP	264.757	-1.21761	0.543224	0.000566805	0.0447218	NC_060925.1	1	756387	760481	+
TAS1R3_1	TAS1R3	30.7823	-0.0274474	0.121383	0.484144	0.757045	NC_060925.1	1	762865	766899	+
DVL1_1	DVL1	761.818	-0.844823	0.475097	0.00167108	0.0572382	NC_060925.1	1	766863	781044	-
MIR6808_1	MIR6808	0.740414	-0.00948639	0.124778	0.14482		NC_060925.1	1	771235	771293	-
MXRA8_1	MXRA8	116.687	0.0535963	0.115763	0.369067	0.670214	NC_060925.1	1	783235	794097	-
AURKAIP1_1	AURKAIP1	928.106	-0.131447	0.246104	0.0058314	0.0851152	NC_060925.1	1	804285	805756	-
NDUFB4P8_1	NDUFB4P8	2.82505	0.0181442	0.125509	0.212927		NC_060925.1	1	809187	809631	+
CCNL2_1	CCNL2	640.881	-0.0843438	0.159062	0.0539818	0.249965	NC_060925.1	1	817645	831265	-
MRPL20-AS1_1	MRPL20-AS1	155.892	-0.80061	0.465146	0.00197113	0.0602368	NC_060925.1	1	831460	833976	+
MRPL20_1	MRPL20	833.542	-0.63924	0.51923	0.00403407	0.0749514	NC_060925.1	1	833839	839223	-
RN7SL657P_1	RN7SL657P	2.33666	-0.00153166	0.123605	0.911814		NC_060925.1	1	837390	837682	-
MRPL20-DT_1	MRPL20-DT	43.3447	-0.0237061	0.119064	0.572117	0.81101	NC_060925.1	1	840278	842614	+
ANKRD65_1	ANKRD65	24.5111	0.0358149	0.124453	0.362521	0.665516	NC_060925.1	1	850350	853206	-
ANKRD65-AS1_1	ANKRD65-AS1	11.8712	-0.00635698	0.121406	0.814684		NC_060925.1	1	852406	855217	+
TMEM88B_1	TMEM88B	49.1567	0.0197248	0.116725	0.660621	0.858642	NC_060925.1	1	857800	864615	+
LINC01770_1	LINC01770	42.9865	-0.0231555	0.116914	0.610128	0.832636	NC_060925.1	1	864517	868933	-
LOC107985729_1	LOC107985729	19.3344	0.0125122	0.120443	0.705777		NC_060925.1	1	867593	869909	+
VWA1_1	VWA1	486.64	-1.13873	0.427254	0.000212844	0.0351898	NC_060925.1	1	870050	877242	+
ATAD3C_1	ATAD3C	24.9571	-0.00440428	0.118734	0.900519	0.966221	NC_060925.1	1	884061	904534	+
ATAD3B_1	ATAD3B	84.8543	-0.109746	0.182721	0.045512	0.228513	NC_060925.1	1	906136	932352	+
ATAD3A_1	ATAD3A	492.948	-0.319528	0.39262	0.0121516	0.11474	NC_060925.1	1	946666	969189	+
TMEM240_1	TMEM240	47.9316	0.0372526	0.121021	0.424894	0.714478	NC_060925.1	1	969282	975128	-
SSU72_1	SSU72	1492.62	-0.177438	0.331125	0.0145458	0.124787	NC_060925.1	1	976177	1009369	-
FNDC10_1	FNDC10	14.883	-0.0485028	0.135682	0.0669617		NC_060925.1	1	1032518	1034641	-
LOC105378586_1	LOC105378586	36.3153	0.0706166	0.146005	0.0904204	0.331055	NC_060925.1	1	1033939	1041716	+
MIB2_1	MIB2	350.408	-0.693622	0.444973	0.00270637	0.0657835	NC_060925.1	1	1050005	1065110	+
MMP23B_1	MMP23B	19.7816	-0.0415851	0.128515	0.247432		NC_060925.1	1	1066677	1069155	+
CDK11B_1	CDK11B	425.346	-0.199783	0.175183	0.0315971	0.186199	NC_060925.1	1	1069728	1093466	-
SLC35E2B_1	SLC35E2B	659.538	-0.171359	0.214682	0.0411812	0.216445	NC_060925.1	1	1095940	1127231	-
LOC100288379_1	LOC100288379	28.5042	-0.0193838	0.120453	0.593987	0.824485	NC_060925.1	1	1107723	1108875	+
MMP23A_1	MMP23A	12.2333	-0.0141962	0.12216	0.611336		NC_060925.1	1	1134371	1136240	+
CDK11A_1	CDK11A	344.287	-0.125108	0.140407	0.0986275	0.346874	NC_060925.1	1	1136811	1158725	-
SLC35E2A_1	SLC35E2A	412.966	-0.0935922	0.152844	0.110694	0.368574	NC_060925.1	1	1161752	1180438	-
LOC100129381_1	LOC100129381	35.3386	0.041452	0.123535	0.362694	0.665635	NC_060925.1	1	1170200	1171667	+
LOC112268218_1	LOC112268218	86.3551	-0.0197342	0.114567	0.67972	0.868203	NC_060925.1	1	1180187	1186160	+
NADK_1	NADK	900.39	-0.198906	0.403642	0.0136274	0.121121	NC_060925.1	1	1185650	1214409	-
GNB1_1	GNB1	3456.99	-0.127024	0.199325	0.042923	0.221751	NC_060925.1	1	1219664	1325475	-
GNB1-DT_1	GNB1-DT	6.64947	-0.00590559	0.122702	0.780911		NC_060925.1	1	1325568	1327117	+
CALML6_1	CALML6	14.7844	-0.0152496	0.123202	0.534412		NC_060925.1	1	1349682	1351716	+
TMEM52_1	TMEM52	15.8009	-0.0350799	0.129893	0.103416		NC_060925.1	1	1352013	1353692	-
CFAP74_1	CFAP74	847.199	0.155362	0.108875	0.0439594	0.224765	NC_060925.1	1	1356370	1439078	-
LOC107984872_1	LOC107984872	13.5723	-0.00579232	0.120445	0.84889		NC_060925.1	1	1392442	1394104	+
LOC105378589_1	LOC105378589	51.767	-0.028287	0.119523	0.515012	0.775045	NC_060925.1	1	1448518	1453395	-
GABRD_1	GABRD	73.6593	0.00770038	0.10956	0.883861	0.959419	NC_060925.1	1	1454897	1466310	+
LOC105378590_1	LOC105378590	115.252	0.0327403	0.10876	0.570316	0.810238	NC_060925.1	1	1471283	1482966	-
PRKCZ-DT_1	PRKCZ-DT	1.80201	0.00797968	0.12434	0.444145		NC_060925.1	1	1484720	1485589	-
PRKCZ_1	PRKCZ	1799.91	0.0156379	0.0800708	0.800204	0.926154	NC_060925.1	1	1485930	1620370	+
PRKCZ-AS1_1	PRKCZ-AS1	23.6781	-0.0492821	0.131337	0.206246	0.510036	NC_060925.1	1	1616763	1618850	-
FAAP20_1	FAAP20	479.119	-0.0982229	0.151895	0.115272	0.376924	NC_060925.1	1	1619452	1648129	-
LOC112268219_1	LOC112268219	22.5551	0.0487972	0.131363	0.20462	0.507828	NC_060925.1	1	1624774	1627434	+
SKI_1	SKI	885.364	-0.0705938	0.124648	0.252123	0.563427	NC_060925.1	1	1663728	1746139	+
LOC124905687	LOC124905687	86.5743	0.00216747	0.109143	0.968204	0.989499	NC_060925.1	1	1700450	1721288	+
LOC124903824_1	LOC124903824	33.0058	0.0171645	0.119661	0.646578	0.851704	NC_060925.1	1	1750926	1755200	+
MORN1_1	MORN1	698.652	-0.0224493	0.0945581	0.719712	0.888811	NC_060925.1	1	1757185	1830823	-
LOC100129534_1	LOC100129534	8.39417	-0.00832803	0.12267	0.709659		NC_060925.1	1	1789671	1791919	-
RER1_1	RER1	1678.2	-0.900636	0.508146	0.00159633	0.0564299	NC_060925.1	1	1831110	1845026	+
PEX10_1	PEX10	497.61	-0.726686	0.50827	0.00300177	0.0680319	NC_060925.1	1	1843564	1853417	-
PLCH2_2	PLCH2	277.506	0.00368192	0.107695	0.948295	0.983699	NC_060925.1	1	1908562	1946621	+
PANK4_2	PANK4	305.912	-0.572546	0.360433	0.00312836	0.0693049	NC_060925.1	1	1949626	1968240	-
HES5_2	HES5	9.76003	-0.00609393	0.123102	0.74663		NC_060925.1	1	1970389	1971907	-
TNFRSF14-AS1_2	TNFRSF14-AS1	47.9181	0.0161034	0.114682	0.73141	0.894272	NC_060925.1	1	1991564	1998655	-
TNFRSF14_2	TNFRSF14	37.3938	-0.0378154	0.125041	0.340829	0.64772	NC_060925.1	1	1998015	2005473	+
LOC100996583_2	LOC100996583	187.178	0.0388199	0.109555	0.511838	0.773203	NC_060925.1	1	2008179	2026179	+
PRXL2B_2	PRXL2B	284.738	-0.105237	0.192655	0.00962047	0.103366	NC_060925.1	1	2028168	2033113	+
MMEL1_2	MMEL1	316.745	0.0700591	0.106323	0.296508	0.608779	NC_060925.1	1	2032284	2074662	-
MMEL1-AS1_1	MMEL1-AS1	42.212	0.0388107	0.12363	0.372213	0.672435	NC_060925.1	1	2070214	2077864	+
TTC34_2	TTC34	1776.67	0.249205	0.141621	0.00996461	0.104777	NC_060925.1	1	2078230	2301463	-
LOC107985732_2	LOC107985732	0.666878	0.00515343	0.124331	0.508701		NC_060925.1	1	2259987	2261052	+
LOC124905690	LOC124905690	0.666878	0.00515343	0.124331	0.508701		NC_060925.1	1	2263529	2264594	+
LOC124905688	LOC124905688	4.12291	-0.000853561	0.123218	0.958281		NC_060925.1	1	2266129	2269976	+
LOC124905689	LOC124905689	0.297553	0.00413273	0.124429	0.57524		NC_060925.1	1	2269999	2270840	+
LOC105378598_2	LOC105378598	53.7844	0.0995154	0.15893	0.0972322	0.344547	NC_060925.1	1	2270847	2284476	+
LOC107984904_2	LOC107984904	0.160173	0.00182031	0.124384	0.860362		NC_060925.1	1	2271153	2272218	+
LOC124903826_1	LOC124903826	10.6081	0.0105481	0.122101	0.689812		NC_060925.1	1	2314156	2316577	-
ACTRT2_1	ACTRT2	3.81119	0.00521329	0.123472	0.750055		NC_060925.1	1	2523087	2524523	+
PRDM16-DT_1	PRDM16-DT	43.5021	-0.0135557	0.115165	0.763529	0.908463	NC_060925.1	1	2561659	2569767	-
PRDM16_1	PRDM16	2307.84	0.121997	0.101467	0.0912866	0.332564	NC_060925.1	1	2571244	2943423	+
LOC100420339_1	LOC100420339	1.23659	0.00203347	0.124001	0.842178		NC_060925.1	1	2571699	2572738	+
MIR4251_1	MIR4251	0.160173	0.00182031	0.124384	0.860362		NC_060925.1	1	2630077	2630137	+
LOC105378606_1	LOC105378606	22.5161	0.00632239	0.118969	0.859361	0.95085	NC_060925.1	1	2663428	2669270	-
LOC107984909_1	LOC107984909	15.6894	0.0167041	0.121136	0.614246		NC_060925.1	1	2690580	2698562	+
LOC105378605_1	LOC105378605	19.179	0.0290323	0.12505	0.35255		NC_060925.1	1	2713782	2717032	-
LOC124903828_1	LOC124903828	97.5104	0.0879629	0.137694	0.166806	0.458618	NC_060925.1	1	2771178	2801522	+
LOC105378604_1	LOC105378604	97.6535	0.0308306	0.112682	0.567289	0.808679	NC_060925.1	1	2810884	2827788	-
ARHGEF16_1	ARHGEF16	323.629	-0.318625	0.359144	0.0123367	0.115527	NC_060925.1	1	2959431	2988135	+
MEGF6_1	MEGF6	1061.52	0.0796365	0.099303	0.24259	0.553124	NC_060925.1	1	2994964	3121629	-
LOC105378608_1	LOC105378608	6.90256	0.0100744	0.123393	0.611226		NC_060925.1	1	3056792	3058881	+
MIR551A_1	MIR551A	0.285285	-0.00166812	0.124394	0.711918		NC_060925.1	1	3069003	3069098	-
TPRG1L_1	TPRG1L	227.82	-0.151565	0.279766	0.0123642	0.115639	NC_060925.1	1	3135110	3140200	+
WRAP73_1	WRAP73	269.838	-0.0927178	0.155168	0.10032	0.35018	NC_060925.1	1	3140843	3159976	-
TP73_1	TP73	734.778	0.0979072	0.102561	0.165087	0.455918	NC_060925.1	1	3162389	3247802	+
TP73-AS3_1	TP73-AS3	64.4834	0.0523634	0.121408	0.341276	0.648195	NC_060925.1	1	3164657	3175230	-
TP73-AS1_1	TP73-AS1	273.78	-0.259803	0.455891	0.01464	0.124961	NC_060925.1	1	3247585	3258974	-
CCDC27_1	CCDC27	190.008	0.148502	0.158297	0.0689845	0.284871	NC_060925.1	1	3264051	3283241	+
SMIM1_1	SMIM1	59.7278	-0.0879055	0.170522	0.00888279	0.100511	NC_060925.1	1	3284345	3287549	+
LRRC47_1	LRRC47	933.931	-0.167605	0.336817	0.00959703	0.103324	NC_060925.1	1	3290152	3308095	-
RN7SL574P_1	RN7SL574P	2.83926	-0.00151455	0.123645	0.909925		NC_060925.1	1	3294408	3294704	+
CEP104_1	CEP104	677.499	-0.0778592	0.131943	0.200695	0.502921	NC_060925.1	1	3323682	3368809	-
DFFB_1	DFFB	363.797	0.0365383	0.10548	0.545102	0.794233	NC_060925.1	1	3369074	3397333	+
C1orf174_1	C1orf174	357.951	-0.0915221	0.166876	0.0427742	0.221317	NC_060925.1	1	3401037	3412176	-
LINC01134_1	LINC01134	101.044	0.0736535	0.131519	0.212586	0.517397	NC_060925.1	1	3412308	3427355	+
LINC01346_1	LINC01346	104.459	0.0525004	0.117882	0.365905	0.667926	NC_060925.1	1	3452532	3464503	+
LINC01345_1	LINC01345	35.8652	0.0225342	0.118545	0.595985	0.825788	NC_060925.1	1	3459070	3460901	-
EEF1DP6_1	EEF1DP6	8.4567	0.00572878	0.12207	0.81547		NC_060925.1	1	3688453	3688889	-
LINC01777_1	LINC01777	54.9284	-0.0076167	0.114894	0.864046	0.952626	NC_060925.1	1	3925590	3938190	+
LOC105376674_1	LOC105376674	73.749	-0.0165473	0.11061	0.750633	0.903341	NC_060925.1	1	3945653	3957138	+
LOC124904578_1	LOC124904578	38.7565	-0.00069112	0.114818	0.986284	0.995545	NC_060925.1	1	4065731	4070290	-
LINC01646_1	LINC01646	137.636	0.0939636	0.130874	0.170017	0.462555	NC_060925.1	1	4085214	4097433	+
AJAP1_1	AJAP1	1149.71	0.168746	0.102322	0.0266871	0.169985	NC_060925.1	1	4168333	4306459	+
LINC02781_1	LINC02781	67.6952	-0.00562388	0.110893	0.909972	0.969992	NC_060925.1	1	4489149	4499716	+
LOC124904589_1	LOC124904589	54.7599	0.0336836	0.116814	0.505162	0.769388	NC_060925.1	1	4508384	4514478	-
LOC102724429_1	LOC102724429	42.3768	0.0191427	0.115206	0.684061	0.870345	NC_060925.1	1	4513131	4520111	+
LINC02782_1	LINC02782	57.0693	-0.0207455	0.114935	0.662073	0.859316	NC_060925.1	1	4606442	4614412	-
LOC105376682_1	LOC105376682	19.5053	0.0157628	0.120252	0.655168		NC_060925.1	1	4648219	4651674	+
LOC107984911_1	LOC107984911	86.002	0.012394	0.110198	0.821424	0.935252	NC_060925.1	1	4992725	5003715	-
LOC105376686_1	LOC105376686	26.5938	0.00770452	0.12004	0.815974	0.933058	NC_060925.1	1	5013240	5017028	-
LOC124900451_1	LOC124900451	0.494437	-0.00476262	0.124465	0.362738		NC_060925.1	1	5203414	5203488	+
LOC124903830_1	LOC124903830	74.7204	0.0316698	0.114467	0.54654	0.795175	NC_060925.1	1	5226785	5236432	-
MIR4689_1	MIR4689	0.877794	-0.00725133	0.124439	0.384336		NC_060925.1	1	5386902	5386971	-
NPHP4_1	NPHP4	1128.97	0.0142308	0.080983	0.818045	0.933787	NC_060925.1	1	5387041	5518251	-
KCNAB2_1	KCNAB2	1173.58	0.00765402	0.0850527	0.90275	0.967267	NC_060925.1	1	5518502	5626866	+
CHD5_1	CHD5	860.822	0.13271	0.100564	0.0683297	0.283341	NC_060925.1	1	5627473	5705967	-
RPL22_1	RPL22	4122.77	-0.517559	0.503542	0.00571675	0.0843664	NC_060925.1	1	5710666	5725241	-
RNF207-AS1_1	RNF207-AS1	15.2391	-0.0376987	0.13041	0.123361		NC_060925.1	1	5730484	5731424	-
RNF207_1	RNF207	319.029	-0.114723	0.186971	0.0457698	0.229063	NC_060925.1	1	5731763	5746943	+
ICMT_1	ICMT	1132.65	-0.582255	0.642401	0.00529198	0.0822193	NC_060925.1	1	5746837	5761608	-
ICMT-DT_1	ICMT-DT	56.6831	-0.000635422	0.11573	0.98664	0.995717	NC_060925.1	1	5761884	5765088	+
HES3_1	HES3	13.5462	-0.00430282	0.122646	0.832604		NC_060925.1	1	5769823	5771222	+
GPR153_1	GPR153	175.803	-0.0492743	0.111477	0.415376	0.707551	NC_060925.1	1	5772997	5786742	-
ACOT7_1	ACOT7	1607.69	0.0499048	0.0898761	0.435541	0.722431	NC_060925.1	1	5789916	5919409	-
HES2_1	HES2	49.9103	-0.0208881	0.114196	0.668414	0.862933	NC_060925.1	1	5940873	5945560	-
ESPN_1	ESPN	438.455	0.0970476	0.112697	0.172886	0.46618	NC_060925.1	1	5950417	5986586	+
MIR4252_1	MIR4252	0.27476	0.00223399	0.124396	0.7162		NC_060925.1	1	5955475	5955537	-
TNFRSF25_1	TNFRSF25	62.3889	0.0592081	0.129217	0.251262	0.562633	NC_060925.1	1	5986428	5991815	-
PLEKHG5_1	PLEKHG5	771.69	-0.0217669	0.0920104	0.726653	0.891804	NC_060925.1	1	5991734	6045736	-
NOL9_1	NOL9	806.543	-0.0624145	0.128506	0.254396	0.565595	NC_060925.1	1	6046991	6080171	-
RNU6-731P_1	RNU6-731P	2.06789	0.00124129	0.123796	0.920005		NC_060925.1	1	6066489	6066599	+
TAS1R1_1	TAS1R1	512.849	0.137553	0.135127	0.0846161	0.32031	NC_060925.1	1	6080965	6105419	+
LOC107984912_1	LOC107984912	168.296	0.324403	0.190305	0.00646799	0.0881399	NC_060925.1	1	6093218	6105097	-
ZBTB48_1	ZBTB48	288.787	-0.378529	0.482564	0.00935739	0.102602	NC_060925.1	1	6105658	6114944	+
KLHL21_1	KLHL21	464.153	-1.13868	0.392513	0.000109779	0.0289599	NC_060925.1	1	6116388	6128533	-
LOC107984913_1	LOC107984913	127.192	0.0153243	0.104599	0.790869	0.922492	NC_060925.1	1	6129111	6139034	-
PHF13_1	PHF13	355.939	-0.0872829	0.158918	0.0666898	0.279415	NC_060925.1	1	6139395	6149694	+
THAP3_1	THAP3	320.003	-0.0995859	0.17701	0.0322378	0.188132	NC_060925.1	1	6150532	6161259	+
DNAJC11_1	DNAJC11	1244.44	-0.0847555	0.139724	0.150822	0.43497	NC_060925.1	1	6159834	6227482	-
LINC01672_1	LINC01672	58.527	0.069546	0.132573	0.214212	0.51959	NC_060925.1	1	6250407	6255678	+
LOC124904847_1	LOC124904847	1.34151	0.00878855	0.124444	0.388378		NC_060925.1	1	6280263	6280361	+
CAMTA1-DT_1	CAMTA1-DT	3.99169	-0.018955	0.125225	0.288795		NC_060925.1	1	6311732	6312820	-
CAMTA1_1	CAMTA1	9159.96	0.120583	0.0747763	0.0520599	0.245434	NC_060925.1	1	6313294	7300752	+
LOC124903832_1	LOC124903832	179.158	0.038798	0.107662	0.518834	0.777503	NC_060925.1	1	6352895	6379819	+
RPL37P9_1	RPL37P9	2.5518	0.00287882	0.123801	0.820626		NC_060925.1	1	6361957	6362312	-
RNU1-8P_1	RNU1-8P	1.34519	-0.00355723	0.124042	0.728804		NC_060925.1	1	6748690	6748854	+
CAMTA1-AS2_1	CAMTA1-AS2	60.978	0.0448151	0.122701	0.362292	0.665259	NC_060925.1	1	6911871	6919140	-
CAMTA1-AS1_1	CAMTA1-AS1	4.14563	-0.0197488	0.125779	0.198581		NC_060925.1	1	6969985	6970968	-
LOC105376691_1	LOC105376691	15.4864	-0.0164369	0.12174	0.59367		NC_060925.1	1	7032466	7038054	+
LOC105376689_1	LOC105376689	201.606	0.0638937	0.111366	0.324124	0.633815	NC_060925.1	1	7216726	7235680	-
VAMP3_1	VAMP3	1552.45	-0.145552	0.262037	0.0140912	0.123005	NC_060925.1	1	7302342	7312478	+
PER3_1	PER3	595.26	-0.0048333	0.095627	0.936429	0.979283	NC_060925.1	1	7315337	7376224	+
UTS2_1	UTS2	51.1058	0.00693899	0.112567	0.88683	0.960421	NC_060925.1	1	7378659	7384534	-
TNFRSF9_1	TNFRSF9	349.629	0.0312714	0.100055	0.614393	0.834726	NC_060925.1	1	7446742	7471701	-
TRUND-NNN4-1_1	TRUND-NNN4-1	0					NC_060925.1	1	7461138	7461207	-
PARK7_1	PARK7	2173.56	-0.617594	0.502273	0.00414366	0.0753789	NC_060925.1	1	7492675	7516444	+
ERRFI1_1	ERRFI1	3922.48	-0.6586	0.546598	0.00397903	0.0746301	NC_060925.1	1	7542658	7557236	-
ERRFI1-DT_1	ERRFI1-DT	1166.19	0.0758728	0.100045	0.263707	0.575819	NC_060925.1	1	7557388	7653533	+
RPL7AP18_1	RPL7AP18	16.2542	-0.00899513	0.12074	0.767463		NC_060925.1	1	7588256	7589558	-
LOC107984915_1	LOC107984915	228.971	0.0311199	0.103239	0.608045	0.83215	NC_060925.1	1	7660227	7678721	-
LOC100129776_1	LOC100129776	39.9238	0.0264954	0.118823	0.54707	0.795461	NC_060925.1	1	7720868	7723815	+
RNU1-7P_1	RNU1-7P	1.16568	0.00361353	0.124171	0.670963		NC_060925.1	1	7737475	7737638	-
LINC01714_1	LINC01714	72.5171	-0.00167638	0.108864	0.973521	0.990746	NC_060925.1	1	7739713	7746251	+
LOC105376695_1	LOC105376695	177.921	0.0208926	0.102578	0.73628	0.8969	NC_060925.1	1	7770987	7780039	+
RNU6-991P_1	RNU6-991P	0.880392	0.00755955	0.124451	0.347567		NC_060925.1	1	7823897	7824003	-
SLC45A1_1	SLC45A1	563.335	-0.0773965	0.134873	0.189923	0.489678	NC_060925.1	1	7849807	7876669	+
RERE_1	RERE	5104.73	0.0250229	0.0700802	0.649549	0.853215	NC_060925.1	1	7885246	8351098	-
RERE-AS1_1	RERE-AS1	59.4152	0.0475548	0.122548	0.352378	0.65724	NC_060925.1	1	7957512	7967885	+
SNORD128_1	SNORD128	0.494437	-0.00476262	0.124465	0.362738		NC_060925.1	1	8027672	8027785	-
LOC124900452_1	LOC124900452	1.64274	0.00192168	0.123861	0.87021		NC_060925.1	1	8045366	8045490	-
RPL7P11_1	RPL7P11	9.67606	-0.000420164	0.121265	0.986213		NC_060925.1	1	8283864	8284545	+
RPL7P7_1	RPL7P7	2.54593	0.0106036	0.12414	0.482353		NC_060925.1	1	8319582	8320404	-
RPL27P3_1	RPL27P3	25.2211	-0.0170812	0.120447	0.626362	0.840986	NC_060925.1	1	8331895	8333014	+
RPL23AP19_1	RPL23AP19	6.00151	0.00673159	0.123659	0.66876		NC_060925.1	1	8364572	8364891	+
ENO1_1	ENO1	29245.5	-0.871839	0.491394	0.00162125	0.0566671	NC_060925.1	1	8394464	8412155	-
MIR6728_1	MIR6728	15.795	-0.0917023	0.177893	0.00246364		NC_060925.1	1	8399968	8400056	-
ENO1-AS1_1	ENO1-AS1	8.69488	-0.0429199	0.132479	0.10513		NC_060925.1	1	8412304	8413354	+
RNU6-304P_1	RNU6-304P	0.652127	-0.00200489	0.124305	0.698148		NC_060925.1	1	8416896	8417002	-
HMGN2P17_1	HMGN2P17	32.2138	-0.0486911	0.135182	0.0886976	0.327857	NC_060925.1	1	8426875	8428067	+
LOC112268261_1	LOC112268261	437.565	0.112108	0.112132	0.126917	0.397521	NC_060925.1	1	8438686	8460562	-
CA6_1	CA6	446.611	0.0828981	0.109868	0.229762	0.538348	NC_060925.1	1	8479556	8508762	+
RN7SL451P_1	RN7SL451P	4.08626	-0.0240488	0.126602	0.170815		NC_060925.1	1	8513238	8513536	-
SLC2A7_1	SLC2A7	288.99	0.0901763	0.122201	0.192104	0.492289	NC_060925.1	1	8536635	8560063	-
SLC2A5_1	SLC2A5	452.418	0.122214	0.127986	0.10933	0.366307	NC_060925.1	1	8568756	8606148	-
LOC124900441_1	LOC124900441	1.45887	0.00491	0.124052	0.654226		NC_060925.1	1	8616738	8616921	+
GPR157_1	GPR157	686.074	-0.10992	0.176354	0.060008	0.264225	NC_060925.1	1	8634357	8663346	-
MIR34AHG_1	MIR34AHG	456.289	-0.00742995	0.0903806	0.904273	0.968024	NC_060925.1	1	8682316	8716966	-
MIR34A_1	MIR34A	0.383357	-0.000319768	0.124297	0.929844		NC_060925.1	1	8685973	8686082	-
LNCTAM34A_1	LNCTAM34A	90.4921	-0.0335528	0.111219	0.548876	0.796625	NC_060925.1	1	8716832	8726719	+
H6PD_1	H6PD	1032.48	-0.182391	0.408052	0.00826645	0.0977184	NC_060925.1	1	8769418	8805954	+
LOC124903836_1	LOC124903836	8.11193	-0.00255677	0.121977	0.913858		NC_060925.1	1	8776607	8777289	-
SPSB1_1	SPSB1	856.366	-0.253905	0.524069	0.0131794	0.119073	NC_060925.1	1	8872968	8904391	+
LINC02606_1	LINC02606	32.6298	0.0342761	0.122778	0.40944	0.702491	NC_060925.1	1	8961393	8965305	-
RNA5SP40_1	RNA5SP40	0.457726	0.00597543	0.124516	0.382841		NC_060925.1	1	8973978	8974087	-
SLC25A33_1	SLC25A33	831.687	-0.0467102	0.100292	0.462789	0.742852	NC_060925.1	1	9075801	9121512	+
RPL9P11_1	RPL9P11	1.71888	0.001732	0.123798	0.888305		NC_060925.1	1	9112744	9113420	+
TMEM201_1	TMEM201	299.141	-0.0612977	0.134838	0.186093	0.484223	NC_060925.1	1	9125255	9151173	+
LOC105376712_1	LOC105376712	14.1186	0.0236639	0.12501	0.346422		NC_060925.1	1	9171229	9172209	-
PIK3CD_1	PIK3CD	1132.18	0.00759137	0.0839513	0.962062	0.987397	NC_060925.1	1	9194503	9271897	+
PIK3CD-AS1_1	PIK3CD-AS1	10.5486	0.0202467	0.124067	0.427211		NC_060925.1	1	9195382	9197358	-
RPL26P7_1	RPL26P7	7.7375	0.00946054	0.122316	0.703962		NC_060925.1	1	9205060	9205400	-
PIK3CD-AS2_1	PIK3CD-AS2	320.218	-0.0292252	0.109315	0.60487	0.830282	NC_060925.1	1	9215200	9230348	-
CLSTN1_1	CLSTN1	2859.33	-0.175272	0.286493	0.0243476	0.161643	NC_060925.1	1	9271709	9367444	-
MZT1P1_1	MZT1P1	0.857598	0.00681189	0.124411	0.377404		NC_060925.1	1	9323608	9324226	+
CTNNBIP1_1	CTNNBIP1	965.235	-0.000733194	0.0982507	0.98207	0.993934	NC_060925.1	1	9391187	9453193	-
LOC105376717_1	LOC105376717	43.5492	0.0173802	0.117134	0.686493	0.87142	NC_060925.1	1	9393684	9398403	+
LOC124903838_1	LOC124903838	19.5517	0.0138173	0.119899	0.696035		NC_060925.1	1	9422873	9426623	-
LZIC_1	LZIC	610.801	-0.141731	0.196709	0.0548259	0.251905	NC_060925.1	1	9465032	9486296	-
NMNAT1_1	NMNAT1	797.55	0.0167171	0.0986972	0.692152	0.874501	NC_060925.1	1	9485828	9528561	+
RN7SKP269_1	RN7SKP269	1.70661	-0.00781928	0.124217	0.498953		NC_060925.1	1	9490223	9490467	+
TMEM274P_1	TMEM274P	200.344	0.0289327	0.100392	0.638427	0.847919	NC_060925.1	1	9493482	9503695	-
MIR5697_1	MIR5697	0.285285	-0.00166812	0.124394	0.711918		NC_060925.1	1	9510289	9510366	+
LOC124903840_1	LOC124903840	8.60127	0.00334224	0.121622	0.898295		NC_060925.1	1	9539767	9541137	-
RBP7_1	RBP7	328.082	0.103812	0.139874	0.137871	0.41549	NC_060925.1	1	9540276	9559075	+
UBE4B_1	UBE4B	2360.1	-0.00510267	0.085775	0.945935	0.98275	NC_060925.1	1	9576012	9724288	+
RPL21P21_1	RPL21P21	6.29527	0.016433	0.124063	0.445344		NC_060925.1	1	9597466	9597835	-
PGAM1P11_1	PGAM1P11	5.52227	0.0180926	0.124485	0.391255		NC_060925.1	1	9601727	9602708	+
RNU6-828P_1	RNU6-828P	0					NC_060925.1	1	9706315	9706421	+
KIF1B_1	KIF1B	2889.55	-0.0674232	0.116279	0.296826	0.608912	NC_060925.1	1	9754179	9925204	+
RNU6-37P_1	RNU6-37P	1.59117	-0.00609993	0.124169	0.562176		NC_060925.1	1	9842559	9842664	+
RN7SL731P_1	RN7SL731P	7.71816	-0.0332401	0.128555	0.167277		NC_060925.1	1	9850059	9850351	+
PGD_1	PGD	22610.2	-0.868617	0.494451	0.00167099	0.0572382	NC_060925.1	1	9942673	9964125	+
CENPS-CORT_1	CENPS-CORT	256.867	-0.0571398	0.11151	0.362181	0.665197	NC_060925.1	1	9974048	9995769	+
CENPS_1	CENPS	134.982	-0.102522	0.161494	0.0905718	0.331441	NC_060925.1	1	9974048	9986421	+
CORT_1	CORT	7.95598	0.0105444	0.122668	0.658167		NC_060925.1	1	9993648	9995614	+
DFFA_1	DFFA	874.424	-0.061859	0.136899	0.16007	0.448553	NC_060925.1	1	10000139	10016137	-
PEX14_1	PEX14	2068.85	-0.0140693	0.0898819	0.828855	0.937981	NC_060925.1	1	10018558	10174355	+
RN7SL614P_1	RN7SL614P	0.89266	0.0124243	0.125129	0.103033		NC_060925.1	1	10160433	10160712	+
CASZ1_1	CASZ1	1875.87	0.0881092	0.0826836	0.173938	0.467413	NC_060925.1	1	10180201	10340363	-
LOC105376733_1	LOC105376733	47.8992	0.102065	0.171196	0.0622248	0.268807	NC_060925.1	1	10352734	10359374	-
HSPE1P24_1	HSPE1P24	7.01882	0.0173626	0.124158	0.428779		NC_060925.1	1	10439666	10439903	+
LOC105376735_1	LOC105376735	56.3644	0.00875223	0.113448	0.854726	0.949407	NC_060925.1	1	10456810	10462631	-
C1orf127_1	C1orf127	486.231	0.115608	0.108944	0.113444	0.373672	NC_060925.1	1	10485796	10523301	-
CFL1P6_1	CFL1P6	25.5919	-0.0410046	0.127965	0.261095	0.572888	NC_060925.1	1	10531054	10533073	-
TARDBP_1	TARDBP	638.709	-0.137798	0.225499	0.0267629	0.170105	NC_060925.1	1	10553914	10566770	+
MASP2_1	MASP2	295.083	0.207365	0.153443	0.0256324	0.166446	NC_060925.1	1	10567802	10588801	-
SRM_1	SRM	307.964	-0.514766	0.37668	0.00456762	0.0781675	NC_060925.1	1	10596153	10601582	-
EXOSC10_1	EXOSC10	1337.38	-0.103492	0.174538	0.0522587	0.245796	NC_060925.1	1	10608183	10641440	-
EXOSC10-AS1_1	EXOSC10-AS1	36.9544	0.000489631	0.116695	0.991677	0.997418	NC_060925.1	1	10641246	10643676	+
MTOR_1	MTOR	2415.16	-0.130363	0.167847	0.079538	0.309567	NC_060925.1	1	10648106	10804142	-
MTOR-AS1_1	MTOR-AS1	50.637	0.0376522	0.119745	0.443996	0.728568	NC_060925.1	1	10685476	10691116	+
RNU6-537P_1	RNU6-537P	0.369325	8.70954e-05	0.124298	0.951373		NC_060925.1	1	10693928	10693991	+
LOC124904848_1	LOC124904848	0					NC_060925.1	1	10711094	10711200	-
ANGPTL7_1	ANGPTL7	46.7522	-0.0180379	0.115307	0.696403	0.876692	NC_060925.1	1	10730945	10737571	+
RNU6-291P_1	RNU6-291P	0					NC_060925.1	1	10767845	10767951	+
RPL39P6_1	RPL39P6	2.12491	-0.0145832	0.124978	0.268271		NC_060925.1	1	10774502	10774905	+
UBIAD1_1	UBIAD1	794.157	-0.103662	0.163483	0.0851398	0.321465	NC_060925.1	1	10814791	10841185	+
UBE2V2P3_1	UBE2V2P3	16.3692	-0.052207	0.135469	0.122903		NC_060925.1	1	10820008	10820869	-
LOC105376737_1	LOC105376737	51.8506	-0.0661115	0.136605	0.176289	0.471501	NC_060925.1	1	10853523	10857950	-
LOC105376739_1	LOC105376739	119.615	0.0830766	0.13423	0.186128	0.484247	NC_060925.1	1	10899588	10906694	+
LOC105376740_1	LOC105376740	136.325	0.0843644	0.134496	0.182733	0.479901	NC_060925.1	1	10913329	10920422	+
MTCYBP45_1	MTCYBP45	1.21217	-0.00109164	0.124036	0.907533		NC_060925.1	1	10968221	10968773	-
DISP3_1	DISP3	500.041	0.0485599	0.0926621	0.451746	0.734806	NC_060925.1	1	11022097	11081879	+
LINC01647_1	LINC01647	33.4772	0.00238185	0.117447	0.952482	0.984911	NC_060925.1	1	11153854	11157677	+
FBXO2_1	FBXO2	187.243	-0.619487	0.457573	0.00384375	0.0736264	NC_060925.1	1	11192423	11198481	-
FBXO44_1	FBXO44	369.598	-0.781811	0.423353	0.00150834	0.0555023	NC_060925.1	1	11198459	11207382	+
FBXO6_1	FBXO6	266.09	-0.117135	0.184301	0.05467	0.251616	NC_060925.1	1	11208255	11218422	+
MAD2L2_1	MAD2L2	504.207	-0.0983029	0.171201	0.0486218	0.236594	NC_060925.1	1	11218548	11235614	-
DRAXIN_1	DRAXIN	383.955	0.123949	0.123105	0.103104	0.355404	NC_060925.1	1	11235765	11269932	+
AGTRAP_1	AGTRAP	745.108	-0.125276	0.219118	0.0160208	0.130536	NC_060925.1	1	11280231	11294863	+
LOC101060126_1	LOC101060126	3.66536	-0.0346381	0.130612	0.0392535		NC_060925.1	1	11305465	11306407	-
C1orf167_1	C1orf167	338.33	0.059205	0.10384	0.364874	0.667027	NC_060925.1	1	11306279	11333667	+
C1orf167-AS1_1	C1orf167-AS1	25.6945	0.0450939	0.128501	0.260873	0.572568	NC_060925.1	1	11321161	11323701	-
MTHFR_1	MTHFR	382.22	-0.0973689	0.163697	0.0747468	0.298596	NC_060925.1	1	11329802	11350048	-
CLCN6_1	CLCN6	412.887	-0.0699591	0.112447	0.286955	0.599151	NC_060925.1	1	11350275	11387211	+
NPPA-AS1_1	NPPA-AS1	77.1383	-0.0976847	0.164507	0.0731316	0.295101	NC_060925.1	1	11384400	11391701	+
NPPA_1	NPPA	34.6319	0.0431447	0.128805	0.246579	0.557648	NC_060925.1	1	11389795	11391868	-
NPPB_1	NPPB	1.7205	0.00357183	0.124	0.742773		NC_060925.1	1	11401560	11403041	-
SBF1P2_1	SBF1P2	9.94431	-0.0023881	0.123534	0.868735		NC_060925.1	1	11421872	11424861	+
RNU5E-1_1	RNU5E-1	50.1046	-0.89067	0.370362	0.00054392	0.0447218	NC_060925.1	1	11452260	11452378	+
RNU5E-4P_1	RNU5E-4P	1.9403	0.00735119	0.124048	0.568628		NC_060925.1	1	11453924	11454043	-
KIAA2013_1	KIAA2013	926.164	-0.817621	0.477235	0.00188923	0.0592482	NC_060925.1	1	11463707	11470544	-
PLOD1_1	PLOD1	1443.67	-0.11491	0.190743	0.0385644	0.208715	NC_060925.1	1	11478837	11519656	+
MFN2_1	MFN2	1298.6	-0.360181	0.863842	0.00879602	0.100337	NC_060925.1	1	11524563	11557644	+
MIIP_1	MIIP	260.81	-0.0735198	0.135061	0.191319	0.491384	NC_060925.1	1	11563622	11576189	+
MIR6729_1	MIR6729	0.297553	0.00413273	0.124429	0.57524		NC_060925.1	1	11573300	11573364	+
RN7SL649P_1	RN7SL649P	2.87579	0.00334461	0.123846	0.786014		NC_060925.1	1	11580884	11581158	-
TNFRSF8_1	TNFRSF8	1141.54	0.113062	0.103151	0.116109	0.378654	NC_060925.1	1	11607442	11688342	+
RNU6-777P_1	RNU6-777P	0					NC_060925.1	1	11622020	11622123	-
RPL23AP89_1	RPL23AP89	7.0389	-0.00757513	0.122672	0.73031		NC_060925.1	1	11624389	11624685	-
MIR7846_1	MIR7846	0.73865	0.000195067	0.124253	0.972628		NC_060925.1	1	11711066	11711161	+
TNFRSF1B_1	TNFRSF1B	481.273	0.111565	0.111077	0.12694	0.397521	NC_060925.1	1	11711114	11753352	+
MIR4632_1	MIR4632	0.369325	8.70954e-05	0.124298	0.951373		NC_060925.1	1	11735843	11735903	+
RPL10P17_1	RPL10P17	0.726496	0.00315363	0.12432	0.591143		NC_060925.1	1	11764863	11765245	-
LOC124900427_1	LOC124900427	0					NC_060925.1	1	11765284	11765407	-
VPS13D_1	VPS13D	3609.85	-0.129511	0.13097	0.0924285	0.334888	NC_060925.1	1	11774166	12056190	+
LOC124904680_1	LOC124904680	0.455128	-0.00465992	0.12446	0.379572		NC_060925.1	1	11953314	11953397	-
SNORA59A_1	SNORA59A	13.5739	-0.051972	0.136508	0.0919198		NC_060925.1	1	12051389	12051540	+
LINC02766_1	LINC02766	153.925	0.0562121	0.112002	0.369267	0.67032	NC_060925.1	1	12069399	12081059	+
DHRS3_1	DHRS3	4128.4	-0.559906	0.685202	0.0056029	0.0838766	NC_060925.1	1	12112042	12162348	-
RNU6ATAC18P_1	RNU6ATAC18P	1.0257	-0.0120971	0.125084	0.0785504		NC_060925.1	1	12114103	12114203	-
MIR6730_1	MIR6730	12.3776	-0.131093	0.259962	0.000900786		NC_060925.1	1	12123089	12123155	-
AADACL4_1	AADACL4	305.792	0.0484899	0.106233	0.440646	0.726252	NC_060925.1	1	12188232	12211227	+
AADACL3_1	AADACL3	132.46	0.0811324	0.133632	0.192017	0.49214	NC_060925.1	1	12260261	12272876	+
LOC124904811_1	LOC124904811	1.62871	0.00220634	0.123913	0.845135		NC_060925.1	1	12283842	12283945	+
CFAP107_1	CFAP107	159.924	0.0468096	0.109134	0.445038	0.729458	NC_060925.1	1	12290298	12307996	+
PRAMEF12_1	PRAMEF12	28.5607	0.0256291	0.12011	0.532181	0.786166	NC_060925.1	1	12318012	12322180	+
PRAMEF1_1	PRAMEF1	39.4702	0.0244084	0.119736	0.55285	0.79882	NC_060925.1	1	12335685	12340916	+
LINC01784_2	LINC01784	3.43165	-0.0213992	0.126042	0.193131		NC_060925.1	1	12366702	12367239	-
PRAMEF11_2	PRAMEF11	93.2756	0.117676	0.177805	0.0692197	0.285284	NC_060925.1	1	12368616	12375422	-
PRAMEF30P_2	PRAMEF30P	30.9008	-0.0456503	0.128543	0.257924	0.569377	NC_060925.1	1	12382481	12385394	-
HNRNPCL1_2	HNRNPCL1	18.7025	-0.0247099	0.122295	0.481412		NC_060925.1	1	12391388	12392731	-
PRAMEF2_2	PRAMEF2	28.6879	0.0393861	0.125706	0.324519	0.634172	NC_060925.1	1	12401098	12405915	+
PRAMEF4_2	PRAMEF4	106.47	0.031234	0.110845	0.577063	0.814033	NC_060925.1	1	12423168	12430160	-
PRAMEF10_2	PRAMEF10	45.0228	0.00657044	0.115423	0.882181	0.958783	NC_060925.1	1	12436863	12442237	-
PRAMEF7_2	PRAMEF7	24.0176	0.0635107	0.139185	0.137754	0.415473	NC_060925.1	1	12460529	12464670	+
RNU6-1072P_2	RNU6-1072P	1.65133	0.0207515	0.126506	0.0599178		NC_060925.1	1	12466473	12466578	+
PRAMEF29P_2	PRAMEF29P	12.1035	0.0422503	0.130565	0.180739		NC_060925.1	1	12470089	12472809	+
PRAMEF6_2	PRAMEF6	102.203	0.063761	0.125705	0.268965	0.581078	NC_060925.1	1	12482394	12489336	-
PRAMEF31P_4	PRAMEF31P	27.2486	0.0447858	0.126952	0.294617	0.606888	NC_060925.1	1	12496884	12499861	-
PRAMEF18_4	PRAMEF18	34.3929	0.100372	0.169515	0.0632242	0.271343	NC_060925.1	1	12519546	12523005	+
PRAMEF13_3	PRAMEF13	49.236	0.018027	0.115054	0.700842	0.879104	NC_060925.1	1	12544302	12549523	+
PRAMEF9_4	PRAMEF9	165.205	0.094413	0.126831	0.17258	0.465924	NC_060925.1	1	12566137	12573753	-
HNRNPCL4_4	HNRNPCL4	21.4976	0.0376546	0.127009	0.284582	0.596619	NC_060925.1	1	12579977	12581694	+
PRAMEF26_4	PRAMEF26	172.485	0.0265281	0.109778	0.633187	0.845199	NC_060925.1	1	12589597	12596701	+
PRAMEF36P_4	PRAMEF36P	29.9454	0.0110559	0.117947	0.776268	0.915611	NC_060925.1	1	12613382	12618589	-
HNRNPCL2_4	HNRNPCL2	14.1663	-0.0193896	0.122236	0.535569		NC_060925.1	1	12628805	12630171	+
PRAMEF35P_4	PRAMEF35P	11.1192	-0.0108812	0.121918	0.686832		NC_060925.1	1	12639976	12641290	+
PRAMEF34P_4	PRAMEF34P	29.9454	0.0110559	0.117947	0.776268	0.915611	NC_060925.1	1	12645952	12651159	+
PRAMEF25_4	PRAMEF25	35.1019	0.0264742	0.119347	0.538563	0.789789	NC_060925.1	1	12668054	12672734	-
LOC100132865_2	LOC100132865	12.3917	-0.00693558	0.120861	0.813499		NC_060925.1	1	12687070	12690047	+
PRAMEF5_4	PRAMEF5	91.7684	0.0419069	0.116266	0.444125	0.728669	NC_060925.1	1	12695431	12704668	+
PRAMEF32P_4	PRAMEF32P	10.8871	0.0257142	0.124629	0.375396		NC_060925.1	1	12714141	12716861	-
RNU6-771P_4	RNU6-771P	1.65133	0.0207515	0.126506	0.0599178		NC_060925.1	1	12720360	12720465	-
PRAMEF8_4	PRAMEF8	21.4315	0.0281013	0.123087	0.43397	0.721032	NC_060925.1	1	12722538	12726371	-
PRAMEF33_4	PRAMEF33	47.3723	0.0228907	0.115812	0.634191	0.845801	NC_060925.1	1	12744776	12750144	+
PRAMEF15_1	PRAMEF15	100.365	0.0802888	0.128961	0.209013	0.512912	NC_060925.1	1	12756818	12763835	+
PRAMEF14_1	PRAMEF14	43.5595	0.0115794	0.115471	0.79507	0.924148	NC_060925.1	1	12783099	12788341	-
PRAMEF19_1	PRAMEF19	28.9689	0.0441456	0.126132	0.311234	0.622174	NC_060925.1	1	12809705	12813221	-
PRAMEF17_1	PRAMEF17	22.7827	0.00690874	0.118014	0.856765	0.950051	NC_060925.1	1	12830908	12833905	+
PRAMEF20_1	PRAMEF20	154.8	0.0163317	0.104571	0.773799	0.914323	NC_060925.1	1	12851719	12862598	+
LRRC38_1	LRRC38	487.976	0.253189	0.129371	0.00660076	0.088331	NC_060925.1	1	12916882	12955917	-
LOC102724856_1	LOC102724856	57.1927	0.0385863	0.120831	0.419791	0.711322	NC_060925.1	1	12929461	12934762	+
LOC107984918_1	LOC107984918	15.2973	-0.0073008	0.120651	0.808642		NC_060925.1	1	12955134	12958968	+
BRWD1P1_1	BRWD1P1	19.5845	0.0327352	0.124823	0.359102		NC_060925.1	1	12996939	12997920	+
PDPN_1	PDPN	406.757	0.0401117	0.100627	0.525265	0.781651	NC_060925.1	1	13025717	13059901	+
RNA5SP41_1	RNA5SP41	0.961833	-0.00335857	0.124142	0.706125		NC_060925.1	1	13065120	13065220	-
LOC105378612_1	LOC105378612	66.0097	0.00841436	0.110646	0.834393	0.940274	NC_060925.1	1	13112258	13116786	+
LOC105376756_1	LOC105376756	49.363	0.0522464	0.127968	0.273529	0.586434	NC_060925.1	1	13129159	13133949	-
LOC124900446_1	LOC124900446	3.45431	-0.00526339	0.123674	0.719619		NC_060925.1	1	13138152	13138281	-
PRDM2_1	PRDM2	1242.19	-0.00506793	0.0776317	0.932709	0.97773	NC_060925.1	1	13142270	13267189	+
RNU6-1265P_1	RNU6-1265P	0.455128	-0.00465992	0.12446	0.379572		NC_060925.1	1	13566404	13566506	-
LOC107985467_1	LOC107985467	366.515	0.152196	0.126733	0.058932	0.261553	NC_060925.1	1	13644113	13696120	+
LOC124905691	LOC124905691	203.425	0.0295455	0.103367	0.624743	0.840238	NC_060925.1	1	13664077	13696988	-
LOC124903847_1	LOC124903847	201.182	0.0727301	0.129255	0.227191	0.534844	NC_060925.1	1	13725683	13747140	+
KAZN-AS1_1	KAZN-AS1	499.785	0.061409	0.11215	0.336651	0.644408	NC_060925.1	1	13791124	13862125	-
KAZN_1	KAZN	4895.63	0.145411	0.0919747	0.0398288	0.212268	NC_060925.1	1	14042500	14562121	+
TBCAP2_1	TBCAP2	6.52528	0.00942234	0.123466	0.615832		NC_060925.1	1	14135985	14136448	-
LOC105376759_1	LOC105376759	34.2682	0.00549246	0.115891	0.898357	0.965613	NC_060925.1	1	14245424	14249223	-
LOC124903848_1	LOC124903848	69.6826	0.0261529	0.112054	0.623882	0.839617	NC_060925.1	1	14267137	14277078	-
LOC107985469_1	LOC107985469	260.665	0.162483	0.161288	0.0563092	0.255491	NC_060925.1	1	14332740	14355694	-
LOC124903849_1	LOC124903849	9.39902	0.0248103	0.125796	0.284043		NC_060925.1	1	14366344	14367864	-
TMEM51-AS1_1	TMEM51-AS1	371.109	0.0353064	0.106645	0.555623	0.801048	NC_060925.1	1	14555877	14596533	-
TMEM51_1	TMEM51	1541.66	-0.0978638	0.163046	0.0779753	0.306577	NC_060925.1	1	14596635	14664561	+
TMEM51-AS2_1	TMEM51-AS2	81.5125	0.0116744	0.10876	0.827437	0.937619	NC_060925.1	1	14608254	14615688	-
MFFP1_1	MFFP1	19.0269	0.0181508	0.120639	0.608356		NC_060925.1	1	14635855	14637229	-
ZBTB2P1_1	ZBTB2P1	1.96569	0.021359	0.126463	0.110173		NC_060925.1	1	14670708	14671587	+
FHAD1_1	FHAD1	1460.45	0.134644	0.095787	0.0589783	0.261553	NC_060925.1	1	14691580	14843081	+
FHAD1-AS1_1	FHAD1-AS1	153.757	0.124248	0.142537	0.101699	0.352869	NC_060925.1	1	14771332	14788532	-
LOC124903851_1	LOC124903851	62.7634	0.166531	0.232272	0.0394417	0.211327	NC_060925.1	1	14779173	14785575	-
EFHD2-AS1_1	EFHD2-AS1	90.4952	0.0343835	0.112418	0.53638	0.78842	NC_060925.1	1	14847732	14855827	-
EFHD2_1	EFHD2	646.553	-0.569991	0.432813	0.00419886	0.075967	NC_060925.1	1	14854637	14875085	+
CTRC_1	CTRC	107.097	0.125551	0.167496	0.0830773	0.316882	NC_060925.1	1	14883158	14893965	+
CELA2A_1	CELA2A	136.488	0.0461892	0.108755	0.447737	0.731592	NC_060925.1	1	14901450	14916792	+
LOC105376767_1	LOC105376767	35.6403	0.0404719	0.124291	0.354438	0.658575	NC_060925.1	1	14908215	14912091	-
CELA2B_1	CELA2B	162.506	0.100392	0.135486	0.147696	0.430595	NC_060925.1	1	14920804	14936095	+
CASP9_1	CASP9	690.348	-0.0971387	0.160713	0.0864199	0.323709	NC_060925.1	1	14936101	14969488	-
DNAJC16_1	DNAJC16	890.374	-0.118115	0.165997	0.0823706	0.315525	NC_060925.1	1	14971546	15016429	+
SCARNA21B_1	SCARNA21B	0.209152	-0.00158698	0.124391	0.711918		NC_060925.1	1	14986864	14987002	+
AGMAT_1	AGMAT	383.117	-0.113486	0.158131	0.0989286	0.347631	NC_060925.1	1	15016395	15029763	-
CHCHD2P6_1	CHCHD2P6	101.943	-1.01818	0.433593	0.000527551	0.0446848	NC_060925.1	1	15049239	15050025	+
LOC124904764_1	LOC124904764	4.23488	-0.0108279	0.124414	0.401517		NC_060925.1	1	15052475	15052518	-
RNU7-179P_1	RNU7-179P	0.75528	0.0100968	0.124852	0.162208		NC_060925.1	1	15052790	15052857	-
CD24P1_1	CD24P1	96.205	0.0214217	0.109381	0.695543	0.876102	NC_060925.1	1	15054694	15059658	-
DDI2_1	DDI2	778.763	-0.0823063	0.119525	0.221189	0.528135	NC_060925.1	1	15062171	15113775	+
RSC1A1_1	RSC1A1	50.2737	-0.0594854	0.141477	0.0622886	0.268888	NC_060925.1	1	15104444	15106764	+
PLEKHM2_1	PLEKHM2	1193.39	-0.107362	0.1676	0.0807672	0.3123	NC_060925.1	1	15129052	15179507	+
SLC25A34_1	SLC25A34	46.3047	0.00130284	0.114984	0.977612	0.992158	NC_060925.1	1	15180996	15186130	+
SLC25A34-AS1_1	SLC25A34-AS1	145.186	0.0213354	0.102281	0.721696	0.889753	NC_060925.1	1	15184789	15194630	-
TMEM82_1	TMEM82	96.4451	0.00836501	0.112319	0.865104	0.952951	NC_060925.1	1	15187236	15192722	+
FBLIM1_1	FBLIM1	1011.93	-0.165657	0.2508	0.0307929	0.183728	NC_060925.1	1	15201378	15231333	+
RPL12P14_1	RPL12P14	7.96674	-0.0220952	0.124714	0.369468		NC_060925.1	1	15237488	15238099	+
UQCRHL_1	UQCRHL	678.806	-0.176572	0.353195	0.0118488	0.113239	NC_060925.1	1	15252142	15252417	-
SPEN-AS1_1	SPEN-AS1	195.074	-0.0903635	0.127645	0.182428	0.479484	NC_060925.1	1	15275483	15289413	-
SPEN_1	SPEN	1516.07	-0.0694188	0.110009	0.288036	0.600003	NC_060925.1	1	15288973	15381736	+
LOC124904815_1	LOC124904815	0					NC_060925.1	1	15352167	15352267	+
ZBTB17_1	ZBTB17	519.558	-0.149281	0.212418	0.0443007	0.225495	NC_060925.1	1	15383149	15417408	-
LOC124903855_1	LOC124903855	147.016	0.0388124	0.109023	0.512615	0.773589	NC_060925.1	1	15389773	15405806	+
LOC124905656	LOC124905656	53.8899	0.00046886	0.111501	0.993573	0.997912	NC_060925.1	1	15429619	15438517	+
SRARP_1	SRARP	60.9103	0.0743116	0.135062	0.19369	0.494169	NC_060925.1	1	15445552	15450118	+
HSPB7_1	HSPB7	40.1642	0.0158349	0.115525	0.72822	0.892946	NC_060925.1	1	15455340	15460905	-
CLCNKA_1	CLCNKA	82.7775	0.078814	0.135424	0.187166	0.485664	NC_060925.1	1	15463347	15475360	+
FAM131C2P_1	FAM131C2P	117.898	-0.0592581	0.133495	0.199281	0.501353	NC_060925.1	1	15475820	15481327	-
CLCNKB_1	CLCNKB	86.8676	0.0573247	0.12565	0.288827	0.600919	NC_060925.1	1	15485085	15498707	+
FAM131C_1	FAM131C	305.19	-0.140314	0.206907	0.0457247	0.228933	NC_060925.1	1	15499150	15515031	-
EPHA2_1	EPHA2	3078.94	-0.82575	0.495848	0.00210113	0.0614505	NC_060925.1	1	15565745	15597465	-
EPHA2-AS1_1	EPHA2-AS1	358.404	0.0755399	0.108659	0.262238	0.574273	NC_060925.1	1	15596593	15626794	+
ARHGEF19_2	ARHGEF19	265.621	-0.0631241	0.108063	0.331931	0.64032	NC_060925.1	1	15639202	15653982	-
ANO7L1_2	ANO7L1	141.62	-0.0169457	0.106722	0.760851	0.907575	NC_060925.1	1	15657234	15668420	-
CPLANE2_2	CPLANE2	73.2031	0.0174304	0.117853	0.676428	0.866744	NC_060925.1	1	15673027	15678517	-
MT1XP1_2	MT1XP1	1.96049	-0.00601936	0.12405	0.608419		NC_060925.1	1	15682413	15682773	-
FBXO42_2	FBXO42	1969.02	-0.0410463	0.0991907	0.515152	0.775159	NC_060925.1	1	15688176	15793999	-
SZRD1_2	SZRD1	1516.53	-0.144817	0.260674	0.0134644	0.120464	NC_060925.1	1	15808777	15839678	+
RPL22P3_2	RPL22P3	9.56208	-0.00623478	0.122125	0.795861		NC_060925.1	1	15810625	15811083	-
SPATA21_2	SPATA21	618.385	0.078955	0.0943834	0.240902	0.551449	NC_060925.1	1	15837210	15879103	-
NECAP2_2	NECAP2	793.337	-0.0951709	0.166018	0.0582346	0.259984	NC_060925.1	1	15882405	15901764	+
LINC01772_2	LINC01772	101.152	-0.0329893	0.112905	0.54094	0.791464	NC_060925.1	1	15902633	15910168	+
CROCCP3_2	CROCCP3	328.434	0.0332167	0.095016	0.592432	0.823474	NC_060925.1	1	15909123	15934359	-
RNU1-1_2	RNU1-1	7.22524	0.0144549	0.123304	0.539475		NC_060925.1	1	15955819	15955982	-
TRN-GTT5-1_2	TRN-GTT5-1	0					NC_060925.1	1	15962283	15962356	-
LINC01783_2	LINC01783	27.8131	-0.0842818	0.156336	0.0709127	0.289041	NC_060925.1	1	15975589	15977350	-
RNU1-6P_2	RNU1-6P	2.03118	0.0154632	0.125125	0.245662		NC_060925.1	1	15975779	15975922	-
TRE-TTC4-1_2	TRE-TTC4-1	0.877794	-0.00725133	0.124439	0.384336		NC_060925.1	1	15976977	15977048	-
LOC124903856_1	LOC124903856	11.4971	-0.0137582	0.12244	0.604517		NC_060925.1	1	15980684	15981361	+
TRG-CCC1-1_1	TRG-CCC1-1	4.6576	-0.021426	0.125826	0.232951		NC_060925.1	1	15987637	15987707	-
LOC124905696	LOC124905696	46.0261	0.0201184	0.11537	0.669207	0.863452	NC_060925.1	1	15989288	15995058	-
TRV-CAC11-1_2	TRV-CAC11-1	0.13738	0.00173903	0.124382	0.879949		NC_060925.1	1	15989358	15989430	-
PDE4DIPP8_2	PDE4DIPP8	19.4955	0.0234669	0.121881	0.509386		NC_060925.1	1	15990344	15992910	-
LOC101056699_2	LOC101056699	0.80166	-0.00563835	0.124374	0.446427		NC_060925.1	1	15995142	15995213	+
LOC124905692	LOC124905692	2489.82	-0.035247	0.0840744	0.575422	0.812866	NC_060925.1	1	16004107	16241061	-
LOC124905558_1	LOC124905558	150.206	-0.0199912	0.103905	0.730749	0.894146	NC_060925.1	1	16053904	16075657	-
CROCCP2_2	CROCCP2	130.108	0.00590689	0.102758	0.92143	0.973959	NC_060925.1	1	16080315	16091157	-
LOC124900386_1	LOC124900386	146.304	0.0535458	0.109852	0.393135	0.688933	NC_060925.1	1	16092528	16105382	-
MST1P2_2	MST1P2	48.3137	0.00367632	0.113742	0.937915	0.979906	NC_060925.1	1	16105801	16110649	+
CROCCP4_2	CROCCP4	0.743012	0.0048574	0.124306	0.5011		NC_060925.1	1	16116689	16117418	-
RNU1-3_2	RNU1-3	131.582	-1.22742	0.457048	0.000202938	0.0348363	NC_060925.1	1	16127026	16127189	-
LOC124905693	LOC124905693	6.40826	0.00711783	0.122836	0.737215		NC_060925.1	1	16133239	16133748	+
TRNAG-CCC_3	TRNAG-CCC	0.66428	-0.00623007	0.124548	0.239265		NC_060925.1	1	16140451	16140521	-
LOC124905694	LOC124905694	20.4102	0.0147244	0.119857	0.680746		NC_060925.1	1	16142835	16145354	-
LOC124900584_1	LOC124900584	318.452	0.0415208	0.0949163	0.516609	0.7761	NC_060925.1	1	16245735	16260188	-
LOC124905569_1	LOC124905569	139.417	0.0478143	0.111056	0.433091	0.720253	NC_060925.1	1	16262509	16270517	-
LOC124900583_1	LOC124900583	56.8084	-0.0229456	0.113681	0.64659	0.851704	NC_060925.1	1	16272195	16277901	+
LOC124905695	LOC124905695	318.295	-0.135414	0.200973	0.0484032	0.23585	NC_060925.1	1	16280794	16294698	-
LOC124905573_1	LOC124905573	131.557	-1.1913	0.469133	0.00030046	0.0403194	NC_060925.1	1	16294286	16294449	-
TRNAN-GUU_4	TRNAN-GUU	0					NC_060925.1	1	16301181	16301254	-
LOC124905576_1	LOC124905576	8.03494	0.000651708	0.121728	0.980858		NC_060925.1	1	16302848	16302991	-
TRNAE-UUC_5	TRNAE-UUC	0					NC_060925.1	1	16304046	16304117	-
LOC124905556_1	LOC124905556	8.30819	0.016424	0.123315	0.512115		NC_060925.1	1	16306982	16308325	+
LOC124905697	LOC124905697	188.114	0.0090165	0.10279	0.877824	0.957052	NC_060925.1	1	16319771	16334887	-
LOC102724562_2	LOC102724562	32.7604	-0.00863362	0.115886	0.839762	0.942621	NC_060925.1	1	16362976	16365974	+
LOC124905698	LOC124905698	315.849	-0.146953	0.199568	0.0513754	0.243777	NC_060925.1	1	16366834	16382820	-
LOC124905808	LOC124905808	130.681	-1.22048	0.462822	0.000231365	0.0363373	NC_060925.1	1	16382374	16382537	-
LOC124903857_2	LOC124903857	7.66397	0.0237427	0.125077	0.342949		NC_060925.1	1	16388524	16389102	+
TRG-CCC4-1_2	TRG-CCC4-1	3.06232	-0.021612	0.126235	0.163553		NC_060925.1	1	16393870	16393940	-
EIF1AXP1_2	EIF1AXP1	648.044	-0.680969	0.539976	0.00373019	0.0729774	NC_060925.1	1	16398708	16401861	-
ESPNP_2	ESPNP	615.677	0.178534	0.137591	0.0380348	0.207036	NC_060925.1	1	16406821	16435788	-
TRV-CAC13-1_2	TRV-CAC13-1	1.26198	0.0152063	0.125381	0.127602		NC_060925.1	1	16441193	16441265	+
TRNAE-UUC_6	TRNAE-UUC	0.937412	-0.00555359	0.124378	0.427755		NC_060925.1	1	16453772	16453843	+
LOC124905577_1	LOC124905577	8.51371	0.0185003	0.124211	0.421505		NC_060925.1	1	16454898	16455041	+
TRNAN-GUU_5	TRNAN-GUU	1.28993	0.00120246	0.12404	0.89925		NC_060925.1	1	16456650	16456723	+
RNU1-4_2	RNU1-4	263.646	-1.21586	0.447004	0.000178973	0.0337948	NC_060925.1	1	16463454	16463617	+
MST1L_2	MST1L	124.74	0.0443147	0.11026	0.460415	0.741445	NC_060925.1	1	16478340	16485700	-
LOC124905701	LOC124905701	177.234	-0.00132449	0.102524	0.981006	0.993748	NC_060925.1	1	16510008	16524616	+
LOC124905699	LOC124905699	7.66397	0.0237427	0.125077	0.342949		NC_060925.1	1	16535947	16536525	-
LOC440570_2	LOC440570	38.981	3.78731e-05	0.114618	0.999768	0.999931	NC_060925.1	1	16538520	16541660	+
TRNAE-UUC_7	TRNAE-UUC	0					NC_060925.1	1	16540155	16540226	+
TRNAH-GUG	TRNAH-GUG	0.79199	-0.000586841	0.124121	0.9433		NC_060925.1	1	16543018	16543091	+
LOC124905700	LOC124905700	330.964	-0.115819	0.175379	0.0698187	0.2866	NC_060925.1	1	16548321	16566293	+
LOC124905809	LOC124905809	130.298	-1.22473	0.463795	0.000228766	0.0363373	NC_060925.1	1	16549823	16549986	+
LOC124905559_1	LOC124905559	34.1292	0.0150646	0.11654	0.728496	0.893059	NC_060925.1	1	16568431	16570427	-
LOC124905560_1	LOC124905560	213.354	0.0589764	0.108467	0.360315	0.663686	NC_060925.1	1	16571659	16583485	+
LOC124905572_1	LOC124905572	308.717	0.020954	0.0936419	0.733288	0.895146	NC_060925.1	1	16584106	16598560	+
NBPF1_2	NBPF1	810.21	-0.0608185	0.109838	0.342916	0.649259	NC_060925.1	1	16603252	16656036	+
PDE4DIPP9_2	PDE4DIPP9	34.1601	-0.0014367	0.115479	0.972312	0.990495	NC_060925.1	1	16667136	16669711	+
MIR3675_2	MIR3675	0.689671	0.00331806	0.12433	0.595556		NC_060925.1	1	16669376	16669448	-
TRV-CAC11-2_2	TRV-CAC11-2	2.90735	0.00631821	0.123706	0.673939		NC_060925.1	1	16670625	16670697	+
TRG-CCC1-2_2	TRG-CCC1-2	1.41696	-0.00867703	0.124454	0.383173		NC_060925.1	1	16672348	16672418	+
LOC124903860_2	LOC124903860	42.8048	-0.0317745	0.119631	0.483699	0.756623	NC_060925.1	1	16677298	16683565	-
LOC112267871_2	LOC112267871	20.3872	0.0130834	0.119465	0.718593		NC_060925.1	1	16682655	16684524	+
TRE-TTC3-1_2	TRE-TTC3-1	0.245977	-0.00163057	0.124392	0.711918		NC_060925.1	1	16683012	16683083	+
RNU1-5P_2	RNU1-5P	2.34904	0.0204753	0.126124	0.148832		NC_060925.1	1	16684136	16684279	+
LOC107985101_2	LOC107985101	11.6913	-0.0144707	0.124019	0.460666		NC_060925.1	1	16697578	16700042	+
LOC105376805_2	LOC105376805	161.392	-0.629052	0.488798	0.00405508	0.0751467	NC_060925.1	1	16698966	16700095	-
TRN-GTT4-1_2	TRN-GTT4-1	1.36798	-0.00326567	0.124037	0.747863		NC_060925.1	1	16700106	16700179	+
RNU1-2_2	RNU1-2	260.323	-1.2696	0.439585	0.000109742	0.0289599	NC_060925.1	1	16706420	16706583	+
CROCC_2	CROCC	843.18	-0.0858862	0.115307	0.209763	0.513739	NC_060925.1	1	16732378	16783391	+
MFAP2_2	MFAP2	69.8587	0.0371267	0.116705	0.478071	0.753101	NC_060925.1	1	16784929	16792008	-
LOC105376806_2	LOC105376806	8.58274	0.0517375	0.13822	0.0389828		NC_060925.1	1	16786288	16788222	+
ATP13A2_2	ATP13A2	647.521	-0.299109	0.364192	0.0135989	0.121056	NC_060925.1	1	16796381	16822349	-
SDHB_2	SDHB	2338.83	-0.376575	0.752661	0.00864697	0.0996544	NC_060925.1	1	16829151	16864469	-
PADI2_2	PADI2	527.478	0.0939921	0.105964	0.181756	0.478841	NC_060925.1	1	16877198	16929905	-
LOC124903861_2	LOC124903861	36.862	0.0509849	0.127996	0.27428	0.587031	NC_060925.1	1	16922240	16924299	+
LOC105376808_2	LOC105376808	32.9344	0.0698359	0.143208	0.116756	0.379803	NC_060925.1	1	16946129	16949418	+
LINC02783_2	LINC02783	62.001	0.0723608	0.14208	0.140954	0.420626	NC_060925.1	1	17001097	17007668	+
PADI1_2	PADI1	537.916	0.118179	0.108637	0.106868	0.361265	NC_060925.1	1	17016414	17057242	+
PADI3_2	PADI3	313.952	0.00550913	0.0973535	0.925753	0.975483	NC_060925.1	1	17060334	17095464	+
MIR3972_2	MIR3972	0					NC_060925.1	1	17089119	17089205	+
PADI4_2	PADI4	760.178	0.0655689	0.0969299	0.323616	0.633323	NC_060925.1	1	17122255	17177953	+
PADI6_2	PADI6	341.258	0.10438	0.131564	0.144516	0.425641	NC_060925.1	1	17186145	17215646	+
RCC2_2	RCC2	1165.55	-0.669202	0.443175	0.00274611	0.0658373	NC_060925.1	1	17220707	17253705	-
RCC2-AS1_2	RCC2-AS1	1.07303	0.00525098	0.124195	0.579307		NC_060925.1	1	17220708	17221329	+
LOC124904837_2	LOC124904837	0.92937	0.00224622	0.124094	0.802649		NC_060925.1	1	17263787	17263887	+
ARHGEF10L_1	ARHGEF10L	2138.26	-0.0687771	0.111441	0.29473	0.606966	NC_060925.1	1	17353692	17513168	+
LINC02810_1	LINC02810	39.0338	0.0595901	0.13199	0.221309	0.528148	NC_060925.1	1	17532864	17537654	+
ACTL8_1	ACTL8	659.151	0.154953	0.136695	0.059993	0.26422	NC_060925.1	1	17570669	17642450	+
LOC105376809_1	LOC105376809	107.572	0.0400768	0.117262	0.450841	0.734004	NC_060925.1	1	17816123	17826130	-
LOC105376812_1	LOC105376812	285.703	0.165092	0.159156	0.0537838	0.249402	NC_060925.1	1	17859438	17872481	+
LINC01654_1	LINC01654	69.4599	0.0460347	0.121364	0.371644	0.671948	NC_060925.1	1	17885763	17894520	+
IGSF21_1	IGSF21	2400.68	0.152331	0.10588	0.0448078	0.226728	NC_060925.1	1	17927918	18198544	+
IGSF21-AS1_1	IGSF21-AS1	122.107	0.0891024	0.133898	0.174811	0.469051	NC_060925.1	1	17980155	17996138	-
KLHDC7A_1	KLHDC7A	217.653	-0.935454	0.506645	0.00142845	0.0548068	NC_060925.1	1	18301029	18306073	+
DYNLL1P3_1	DYNLL1P3	1.89556	0.00426964	0.123851	0.735819		NC_060925.1	1	18333064	18333451	+
PAX7_1	PAX7	1423.77	0.0803101	0.0839485	0.214012	0.519353	NC_060925.1	1	18450908	18568930	+
TAS1R2_1	TAS1R2	305.457	0.106319	0.138267	0.136508	0.413224	NC_060925.1	1	18659394	18679451	-
ALDH4A1_1	ALDH4A1	565.544	-0.094105	0.155838	0.0993811	0.348525	NC_060925.1	1	18691214	18722363	-
MIR4695_1	MIR4695	0					NC_060925.1	1	18703009	18703082	-
MIR1290_1	MIR1290	0.285285	-0.00166812	0.124394	0.711918		NC_060925.1	1	18716879	18716956	-
IFFO2_1	IFFO2	761.866	-0.0714657	0.137909	0.170866	0.463599	NC_060925.1	1	18724088	18776570	-
LOC105376815_1	LOC105376815	994.93	0.110295	0.0915939	0.107925	0.363381	NC_060925.1	1	18788086	18871366	-
LOC124905702	LOC124905702	8.83053	0.0374364	0.130331	0.124763		NC_060925.1	1	18882717	18884984	+
UBR4_1	UBR4	4115.23	-0.201053	0.426984	0.0129235	0.118211	NC_060925.1	1	18898062	19033778	-
EMC1-AS1_1	EMC1-AS1	292.89	0.00818856	0.09836	0.892838	0.963285	NC_060925.1	1	19033898	19064234	+
EMC1_1	EMC1	1180.06	-0.175026	0.284082	0.0230581	0.157634	NC_060925.1	1	19039172	19075048	-
MRTO4_1	MRTO4	746.242	-0.129705	0.23524	0.00951914	0.103037	NC_060925.1	1	19075329	19083650	+
AKR7L_1	AKR7L	82.6816	0.0905647	0.139939	0.155665	0.442174	NC_060925.1	1	19089504	19097648	-
AKR7A3_1	AKR7A3	59.4108	-0.0540806	0.124582	0.305469	0.615934	NC_060925.1	1	19106100	19112298	-
LOC124903867_1	LOC124903867	205.275	0.0132233	0.101478	0.825814	0.936937	NC_060925.1	1	19111505	19128892	+
LOC100506730_1	LOC100506730	12.3969	-0.0214236	0.123263	0.468076		NC_060925.1	1	19116775	19119264	-
AKR7A2_1	AKR7A2	704.826	-0.614895	0.514345	0.00429527	0.076545	NC_060925.1	1	19126242	19135681	-
RNU6-1099P_1	RNU6-1099P	0.297553	0.00413273	0.124429	0.57524		NC_060925.1	1	19128611	19128715	-
SLC66A1_1	SLC66A1	559.292	-0.145887	0.220307	0.0380887	0.207156	NC_060925.1	1	19135861	19155963	+
CAPZB_1	CAPZB	2191.45	-0.0811953	0.128864	0.20545	0.508936	NC_060925.1	1	19162310	19308992	-
LOC124905703	LOC124905703	19.1478	-0.00231785	0.119096	0.945028		NC_060925.1	1	19176169	19180165	-
LOC124903868_1	LOC124903868	28.2365	0.0233402	0.121456	0.521773	0.77943	NC_060925.1	1	19232202	19239918	+
RN7SL277P_1	RN7SL277P	5.43128	-0.00416026	0.122813	0.837401		NC_060925.1	1	19247887	19248102	+
LOC124903869_1	LOC124903869	69.6482	-0.0179061	0.113449	0.714443	0.886654	NC_060925.1	1	19263397	19270033	+
LOC105376819_1	LOC105376819	538.87	0.0824831	0.0987312	0.227267	0.534876	NC_060925.1	1	19307973	19355223	+
LOC105376818_1	LOC105376818	34.756	0.0292323	0.125105	0.349081	0.654507	NC_060925.1	1	19333313	19335906	-
RNU4-28P_1	RNU4-28P	1.31273	0.00192222	0.123942	0.859716		NC_060925.1	1	19334016	19334156	+
LOC105376817_1	LOC105376817	195.277	0.113083	0.131468	0.131208	0.404625	NC_060925.1	1	19335963	19353272	-
LOC124904816_1	LOC124904816	0.555683	-0.00198936	0.124303	0.720647		NC_060925.1	1	19355603	19355707	-
MICOS10-DT_1	MICOS10-DT	60.3378	-0.024681	0.114624	0.617317	0.836323	NC_060925.1	1	19415246	19420276	-
MICOS10-NBL1_1	MICOS10-NBL1	766.558	-0.179309	0.220804	0.0384042	0.208194	NC_060925.1	1	19420423	19481830	+
MICOS10_1	MICOS10	294.535	-0.175704	0.216383	0.0398038	0.212253	NC_060925.1	1	19420423	19453202	+
RPS14P3_1	RPS14P3	34.8861	-0.863131	0.420177	0.00123135	0.0532654	NC_060925.1	1	19431251	19432088	+
NBL1_1	NBL1	283.526	-0.621939	0.408847	0.00314339	0.0694004	NC_060925.1	1	19466606	19481830	+
HTR6_1	HTR6	165.579	0.0686679	0.1218	0.271141	0.583547	NC_060925.1	1	19488252	19504342	+
TMCO4_1	TMCO4	1529.29	0.00951635	0.0897213	0.87944	0.957545	NC_060925.1	1	19505616	19623290	-
RNF186_1	RNF186	7.11253	0.018551	0.123945	0.445805		NC_060925.1	1	19637417	19638671	-
LOC105376823_1	LOC105376823	326.117	0.0395641	0.0985379	0.532489	0.786214	NC_060925.1	1	19683579	19712549	-
OTUD3_1	OTUD3	362.829	-0.0784202	0.114337	0.243791	0.554418	NC_060925.1	1	19705780	19736328	+
PLA2G2E_1	PLA2G2E	28.3777	0.0389425	0.124822	0.347027	0.652866	NC_060925.1	1	19743391	19746999	-
RN7SL304P_1	RN7SL304P	3.90504	-0.00847727	0.123547	0.629063		NC_060925.1	1	19794654	19794954	+
PLA2G2A_1	PLA2G2A	75.86	0.0035623	0.11346	0.940148	0.980554	NC_060925.1	1	19799116	19804113	-
LOC100419911_1	LOC100419911	3.47067	-0.00594287	0.12413	0.583442		NC_060925.1	1	19862614	19863128	+
PLA2G5_1	PLA2G5	238.929	0.090827	0.117072	0.193346	0.493785	NC_060925.1	1	19893835	19915547	+
PLA2G2D_1	PLA2G2D	30.091	0.0203618	0.118152	0.630328	0.843375	NC_060925.1	1	19935588	19943185	-
PLA2G2F_1	PLA2G2F	102.238	0.238651	0.239888	0.0234239	0.158832	NC_060925.1	1	19962968	19974030	+
LOC117779438_1	LOC117779438	25.6554	0.0520784	0.13355	0.171427	0.464165	NC_060925.1	1	19977863	19984213	+
PLA2G2C_1	PLA2G2C	239.274	0.0708892	0.128297	0.236379	0.546149	NC_060925.1	1	19986700	20010162	-
UBXN10_1	UBXN10	90.3098	0.0128859	0.108473	0.811137	0.930909	NC_060925.1	1	20009740	20019694	+
LOC105376825_1	LOC105376825	35.4092	0.0410164	0.126616	0.301256	0.612822	NC_060925.1	1	20020950	20026469	+
LOC105376826_1	LOC105376826	13.4112	-0.0023652	0.120799	0.933258		NC_060925.1	1	20034361	20036999	-
LINC01757_1	LINC01757	4.64981	-0.0123709	0.123849	0.508507		NC_060925.1	1	20066752	20068312	+
LOC105376828_1	LOC105376828	39.774	0.0588958	0.130291	0.241059	0.551562	NC_060925.1	1	20095203	20098094	+
VWA5B1_1	VWA5B1	723.988	0.125493	0.113963	0.0946539	0.338878	NC_060925.1	1	20114458	20183107	+
LINC01141_1	LINC01141	621.653	0.0465891	0.095367	0.469536	0.747109	NC_060925.1	1	20183390	20252834	-
CAMK2N1_1	CAMK2N1	1214.1	-0.214432	0.671172	0.0075861	0.0937752	NC_060925.1	1	20307345	20311164	-
MUL1_1	MUL1	717.921	-0.822406	0.495731	0.00203417	0.0608822	NC_060925.1	1	20324399	20333099	-
RPS4XP4_1	RPS4XP4	4.58957	-0.00916189	0.123961	0.541035		NC_060925.1	1	20350902	20351764	+
FAM43B_1	FAM43B	25.1081	-0.0473173	0.133847	0.116043	0.378512	NC_060925.1	1	20377527	20379974	+
CDA_1	CDA	581.766	-0.098139	0.140481	0.142298	0.422547	NC_060925.1	1	20414048	20443922	+
PINK1_1	PINK1	1013.2	-0.132112	0.233484	0.0144645	0.124567	NC_060925.1	1	20459649	20477706	+
MIR6084_1	MIR6084	1.33104	-0.00820652	0.124727	0.0983037		NC_060925.1	1	20459870	20459979	+
PINK1-AS_1	PINK1-AS	324.336	-0.151965	0.253894	0.0237711	0.160036	NC_060925.1	1	20468847	20478383	-
DDOST_1	DDOST	3570.82	-0.920907	0.45051	0.000980105	0.0508139	NC_060925.1	1	20477979	20487556	-
KIF17_1	KIF17	745.422	0.147559	0.110272	0.0546232	0.251568	NC_060925.1	1	20490201	20544577	-
SH2D5_1	SH2D5	133.114	-0.215326	0.320425	0.0220951	0.154321	NC_060925.1	1	20546303	20559270	-
HP1BP3_1	HP1BP3	2313.99	-0.158074	0.278795	0.0170559	0.135018	NC_060925.1	1	20566829	20613865	-
EIF4G3_1	EIF4G3	4476.98	-0.076807	0.10728	0.256141	0.567087	NC_060925.1	1	20632859	21003583	-
RNU7-200P_1	RNU7-200P	0					NC_060925.1	1	20667879	20667940	+
LOC105376830_1	LOC105376830	133.539	-0.0764776	0.125187	0.227067	0.534753	NC_060925.1	1	20730363	20745918	+
LOC105376829_1	LOC105376829	85.9531	0.0760764	0.136252	0.186291	0.484528	NC_060925.1	1	20745916	20759280	+
MIR1256_1	MIR1256	0.209152	-0.00158698	0.124391	0.711918		NC_060925.1	1	20814893	20815011	-
RPS15AP6_1	RPS15AP6	1.21217	-0.00109164	0.124036	0.907533		NC_060925.1	1	20830152	20830605	-
HSPE1P27_1	HSPE1P27	18.9685	0.00648167	0.118849	0.857295		NC_060925.1	1	20988155	20988761	+
ECE1_1	ECE1	2668.94	-0.163858	0.237528	0.0344355	0.195852	NC_060925.1	1	21044316	21172559	-
LOC124903872_1	LOC124903872	58.5752	0.0849257	0.142931	0.150138	0.434072	NC_060925.1	1	21089161	21094304	+
ECE1-AS1_1	ECE1-AS1	57.4896	0.027227	0.116718	0.568989	0.80946	NC_060925.1	1	21120343	21126922	+
PPP1R11P1_1	PPP1R11P1	4.78366	0.00868733	0.123222	0.661828		NC_060925.1	1	21224583	21225345	+
PDE4DIPP10_1	PDE4DIPP10	2.22395	0.000934454	0.123848	0.936622		NC_060925.1	1	21238254	21238788	-
LOC105376832_1	LOC105376832	33.3673	0.0338637	0.123116	0.404563	0.698437	NC_060925.1	1	21239465	21243341	-
HS6ST1P1_1	HS6ST1P1	74.2561	-1.01486	0.481628	0.000903351	0.0500743	NC_060925.1	1	21255180	21257398	+
CROCCP5_1	CROCCP5	24.1573	-0.0279434	0.123347	0.423759	0.713899	NC_060925.1	1	21258555	21261060	+
NBPF3_1	NBPF3	465.28	-0.207728	0.220275	0.0298859	0.18052	NC_060925.1	1	21264369	21308825	+
ALPL_1	ALPL	785.744	0.102804	0.0999801	0.144346	0.425494	NC_060925.1	1	21332916	21402323	+
LINC02596_1	LINC02596	65.8783	0.0452695	0.121012	0.380611	0.679079	NC_060925.1	1	21409601	21415099	+
RAP1GAP_1	RAP1GAP	2794.15	-0.381407	0.853315	0.00833836	0.098132	NC_060925.1	1	21420130	21493311	-
USP48_1	USP48	1633.73	-0.0702606	0.111439	0.297388	0.609192	NC_060925.1	1	21502254	21607091	-
LOC124904736_1	LOC124904736	2.05326	0.00581594	0.124015	0.626449		NC_060925.1	1	21565098	21565153	+
LDLRAD2_1	LDLRAD2	139.257	0.195034	0.185539	0.036207	0.201302	NC_060925.1	1	21636207	21649033	+
HSPG2_1	HSPG2	3019.56	-0.587547	0.476185	0.0044742	0.0777767	NC_060925.1	1	21646052	21761123	-
RPL21P29_1	RPL21P29	2.8574	0.000932749	0.123386	0.953855		NC_060925.1	1	21731871	21732427	+
CELA3B_1	CELA3B	192.814	0.0370654	0.112623	0.509776	0.772343	NC_060925.1	1	21800816	21813168	+
RN7SL386P_1	RN7SL386P	4.85788	0.0109938	0.123712	0.550979		NC_060925.1	1	21811293	21811589	+
RNU6-1022P_1	RNU6-1022P	0					NC_060925.1	1	21811628	21811740	+
CELA3A_1	CELA3A	128.103	0.0947243	0.132997	0.164514	0.455091	NC_060925.1	1	21825474	21836366	+
RNU6-776P_1	RNU6-776P	0.631817	-0.00338411	0.124283	0.619011		NC_060925.1	1	21834809	21834912	+
LINC01635_1	LINC01635	16.4561	0.00668389	0.120003	0.838316		NC_060925.1	1	21847797	21849851	-
LINC00339_1	LINC00339	247.076	-0.0868154	0.1615	0.0491772	0.237973	NC_060925.1	1	21848994	21855007	+
CDC42_1	CDC42	4175.5	-0.173854	0.352987	0.0105451	0.107357	NC_060925.1	1	21876517	21925101	+
LOC124903873_1	LOC124903873	28.9907	-0.00784218	0.118749	0.827867	0.937813	NC_060925.1	1	21889875	21892590	-
WNT4_1	WNT4	241.553	-0.0649632	0.1254	0.265472	0.577654	NC_060925.1	1	21941071	21966860	-
LOC105376845_1	LOC105376845	159.009	-0.00806155	0.102509	0.889145	0.961599	NC_060925.1	1	21964716	21981156	+
LOC105376850_1	LOC105376850	92.4937	0.0998796	0.148936	0.125733	0.395618	NC_060925.1	1	21987114	21996275	+
LOC107985377_1	LOC107985377	72.8563	0.168498	0.218881	0.0432653	0.222829	NC_060925.1	1	22076316	22081717	+
MIR4418_1	MIR4418	11.2187	-0.0333244	0.12789	0.213363		NC_060925.1	1	22089961	22090022	+
LOC105376856_1	LOC105376856	40.5062	0.065955	0.135247	0.192196	0.492319	NC_060925.1	1	22240003	22242646	-
ZBTB40_1	ZBTB40	1046.81	-0.107931	0.157289	0.102059	0.353534	NC_060925.1	1	22275556	22354859	+
EPHA8_1	EPHA8	439.726	0.08194	0.116844	0.226847	0.534589	NC_060925.1	1	22387196	22428607	+
MIR6127_1	MIR6127	2.13729	0.00897436	0.124224	0.480314		NC_060925.1	1	22458281	22458389	-
C1QA_1	C1QA	33.6875	0.0886674	0.159629	0.0704759	0.287951	NC_060925.1	1	22461488	22464703	+
C1QC_1	C1QC	26.3988	0.0143331	0.117776	0.725229	0.891197	NC_060925.1	1	22468666	22473122	+
C1QB_1	C1QB	88.706	0.0676601	0.125372	0.259305	0.5706	NC_060925.1	1	22478246	22486577	+
EPHB2_1	EPHB2	3145.62	-0.111084	0.143285	0.118826	0.383065	NC_060925.1	1	22535722	22747006	+
MIR4684_1	MIR4684	0					NC_060925.1	1	22544400	22544481	+
MIR4253_1	MIR4253	0.422665	-0.000514432	0.124294	0.928317		NC_060925.1	1	22688657	22688724	-
LOC124903874_1	LOC124903874	73.1187	0.174538	0.228041	0.0398218	0.212268	NC_060925.1	1	22709001	22715044	-
LACTBL1_1	LACTBL1	238.391	0.0100624	0.102838	0.863758	0.952526	NC_060925.1	1	22778822	22798628	-
TEX46_1	TEX46	83.4081	-0.0135661	0.113568	0.775797	0.915447	NC_060925.1	1	22836535	22841556	-
KDM1A_1	KDM1A	2268.16	-0.155148	0.257153	0.0240454	0.160647	NC_060925.1	1	22845130	22909357	+
MIR3115_1	MIR3115	0					NC_060925.1	1	22869974	22870041	+
LUZP1_1	LUZP1	1827.62	-0.103659	0.151874	0.117675	0.38148	NC_060925.1	1	22909316	23003347	-
RNU6-514P_1	RNU6-514P	0.975865	-0.00295793	0.1242	0.70589		NC_060925.1	1	22988370	22988476	+
RNU6-135P_1	RNU6-135P	0.160173	0.00182031	0.124384	0.860362		NC_060925.1	1	22989621	22989721	+
HTR1D_1	HTR1D	610.609	-0.214412	0.253383	0.02665	0.169917	NC_060925.1	1	23017572	23043163	-
RPL29P6_2	RPL29P6	1.31623	0.00351313	0.124302	0.587663		NC_060925.1	1	23070379	23070996	+
LINC01355_2	LINC01355	34.6303	-0.0315224	0.122482	0.42898	0.71751	NC_060925.1	1	23114448	23118657	-
HNRNPR_2	HNRNPR	2337.7	-0.229198	0.577565	0.0110732	0.109683	NC_060925.1	1	23137824	23177454	-
ZNF436_2	ZNF436	372.568	-0.146977	0.273193	0.0104758	0.106924	NC_060925.1	1	23192614	23203014	-
ZNF436-AS1_2	ZNF436-AS1	49.0907	0.00890518	0.115365	0.840346	0.942895	NC_060925.1	1	23202149	23205017	+
TCEA3_2	TCEA3	721.813	0.0606619	0.102031	0.35666	0.660672	NC_060925.1	1	23214086	23259235	-
LOC124903875_2	LOC124903875	62.2829	0.035342	0.116135	0.497544	0.76493	NC_060925.1	1	23259349	23263471	+
ASAP3_2	ASAP3	845.116	-0.0478105	0.10432	0.448732	0.732356	NC_060925.1	1	23263051	23318656	-
E2F2_2	E2F2	306.465	0.0623658	0.104974	0.343014	0.649278	NC_060925.1	1	23340999	23365799	-
LOC101928163_2	LOC101928163	73.1103	0.0435034	0.122918	0.36497	0.667051	NC_060925.1	1	23356496	23362985	+
LOC124903876_2	LOC124903876	413.602	0.0447888	0.0968895	0.484272	0.75707	NC_060925.1	1	23374451	23407746	+
LOC105376859_2	LOC105376859	78.8223	0.0305433	0.115805	0.545438	0.794377	NC_060925.1	1	23382996	23389524	-
ID3_2	ID3	7556.82	-0.817184	0.508167	0.00226741	0.0624901	NC_060925.1	1	23392495	23394070	-
MDS2_1	MDS2	222.698	0.0434752	0.111699	0.458574	0.740126	NC_060925.1	1	23461911	23475166	+
EEF1A1P48_1	EEF1A1P48	2.26241	0.00413232	0.123734	0.76286		NC_060925.1	1	23505701	23506168	+
RPL11_1	RPL11	11758.6	-0.183179	0.366432	0.0127744	0.117666	NC_060925.1	1	23526679	23531735	+
ELOA_1	ELOA	698.314	-0.088941	0.163098	0.0499588	0.240232	NC_060925.1	1	23578438	23597030	+
ELOA-AS1_1	ELOA-AS1	249.964	0.0515112	0.119229	0.363209	0.666022	NC_060925.1	1	23595353	23613262	-
PITHD1_1	PITHD1	674.06	-0.126893	0.210704	0.0289292	0.177115	NC_060925.1	1	23613387	23623208	+
LOC105376860_1	LOC105376860	14.1672	0.0167488	0.121592	0.619821		NC_060925.1	1	23625600	23629099	-
LYPLA2_1	LYPLA2	550.122	-0.8756	0.427602	0.00102257	0.0511276	NC_060925.1	1	23626121	23630514	+
GALE_1	GALE	1229.25	-0.834022	0.59071	0.0027224	0.0657928	NC_060925.1	1	23630574	23635729	-
HMGCL_1	HMGCL	863.76	-0.0826147	0.146247	0.127779	0.39874	NC_060925.1	1	23636860	23660403	-
FUCA1_1	FUCA1	1025.04	-0.433288	0.541524	0.00768931	0.0945393	NC_060925.1	1	23680157	23703377	-
CNR2_1	CNR2	574.357	0.0978138	0.104543	0.167661	0.459885	NC_060925.1	1	23705612	23750778	-
LOC124904841_1	LOC124904841	2.32819	-0.00620803	0.124185	0.548751		NC_060925.1	1	23717366	23717463	+
BTBD6P1_1	BTBD6P1	5.03605	-0.00478188	0.123237	0.784787		NC_060925.1	1	23738464	23740411	-
MIR378F_1	MIR378F	0.160173	0.00182031	0.124384	0.860362		NC_060925.1	1	23766479	23766556	+
LOC124903877_1	LOC124903877	93.1579	0.0695055	0.126293	0.248363	0.559214	NC_060925.1	1	23786203	23795536	-
H3P1_1	H3P1	2.23362	-0.00399613	0.123849	0.748058		NC_060925.1	1	23786411	23786778	-
PNRC2_1	PNRC2	901.938	-0.194563	0.449599	0.00971045	0.1035	NC_060925.1	1	23797250	23800884	+
SRSF10_1	SRSF10	1224.86	-0.160227	0.3025	0.0119062	0.113486	NC_060925.1	1	23801766	23817752	-
LOC105378615_1	LOC105378615	0.752682	-0.00042856	0.124119	0.958978		NC_060925.1	1	23824831	23825211	-
RPL36P5_1	RPL36P5	12.97	0.0176839	0.122522	0.54556		NC_060925.1	1	23845380	23846100	-
LOC105376863_1	LOC105376863	275.366	0.114529	0.135703	0.121227	0.387188	NC_060925.1	1	23848043	23866727	+
LOC107984931_1	LOC107984931	241.194	0.0514912	0.104447	0.418252	0.709965	NC_060925.1	1	23880008	23901841	+
MYOM3_1	MYOM3	778.49	-0.0967373	0.147742	0.127363	0.398033	NC_060925.1	1	23893755	23949845	-
MYOM3-AS1_1	MYOM3-AS1	195.381	0.169672	0.167804	0.050512	0.241855	NC_060925.1	1	23904474	23921064	+
LOC124903878_1	LOC124903878	27.1845	0.0260906	0.120736	0.513659	0.774178	NC_060925.1	1	23933759	23935687	+
LOC105376864_1	LOC105376864	48.7597	0.0109476	0.116533	0.796009	0.924424	NC_060925.1	1	23936419	23942043	+
IL22RA1_1	IL22RA1	332.238	-0.0875462	0.139195	0.158994	0.446906	NC_060925.1	1	23957480	23980846	-
LOC124903879_1	LOC124903879	77.8234	0.11738	0.16376	0.0906475	0.331456	NC_060925.1	1	23989142	23998180	+
IFNLR1_1	IFNLR1	505.802	0.019692	0.0881141	0.753298	0.904457	NC_060925.1	1	23991876	24024975	-
LINC02800_1	LINC02800	111.448	-0.0249143	0.114653	0.614601	0.834729	NC_060925.1	1	24037935	24049345	+
GRHL3-AS1_1	GRHL3-AS1	130.59	0.057869	0.118491	0.33345	0.641717	NC_060925.1	1	24144035	24160056	-
GRHL3_1	GRHL3	292.527	0.0899374	0.118641	0.19603	0.497073	NC_060925.1	1	24157463	24202842	+
STPG1_1	STPG1	523.83	0.0420657	0.0930145	0.512113	0.773375	NC_060925.1	1	24195358	24253417	-
NIPAL3_1	NIPAL3	705.112	-0.11393	0.123111	0.124067	0.39251	NC_060925.1	1	24251895	24311350	+
RCAN3AS_1	RCAN3AS	77.8636	0.00388725	0.109279	0.941949	0.981451	NC_060925.1	1	24334640	24340768	-
RCAN3_1	RCAN3	788.243	-0.11516	0.177871	0.0641327	0.273557	NC_060925.1	1	24340730	24379427	+
NCMAP-DT_1	NCMAP-DT	150.292	0.0757901	0.122196	0.242504	0.553017	NC_060925.1	1	24377661	24394409	-
NCMAP_1	NCMAP	761.257	-0.020373	0.0825681	0.741702	0.899241	NC_060925.1	1	24394472	24447710	+
RPL26P8_1	RPL26P8	7.19235	0.00379442	0.122219	0.870912		NC_060925.1	1	24401981	24402355	+
SRRM1_1	SRRM1	635.343	-0.124721	0.194166	0.0476236	0.234258	NC_060925.1	1	24481714	24511711	+
LOC124904829_1	LOC124904829	0					NC_060925.1	1	24505412	24505516	-
CLIC4_1	CLIC4	2153.1	-0.086249	0.14147	0.149239	0.432701	NC_060925.1	1	24584256	24679995	+
RNU6-1208P_1	RNU6-1208P	0.160173	0.00182031	0.124384	0.860362		NC_060925.1	1	24616647	24616753	-
LOC105376876_1	LOC105376876	96.8422	0.0753917	0.131676	0.210082	0.514155	NC_060925.1	1	24692753	24701427	+
RUNX3_1	RUNX3	541.84	-0.00568332	0.0897513	0.926516	0.975865	NC_060925.1	1	24735232	24800735	-
MIR6731_1	MIR6731	0.209152	-0.00158698	0.124391	0.711918		NC_060925.1	1	24755066	24755137	-
RUNX3-AS1_1	RUNX3-AS1	245.572	0.0559088	0.111592	0.371177	0.671598	NC_060925.1	1	24766135	24800267	+
MIR4425_1	MIR4425	0.582838	0.00228834	0.124237	0.729487		NC_060925.1	1	24859312	24859395	+
LINC02793_1	LINC02793	46.5618	0.0306339	0.11692	0.527447	0.783214	NC_060925.1	1	24876945	24884773	+
IFITM3P7_1	IFITM3P7	0.853236	0.00218632	0.124157	0.788431		NC_060925.1	1	24961179	24961743	-
LOC124903880_1	LOC124903880	10.1503	-0.0181911	0.123255	0.495532		NC_060925.1	1	24967450	24969205	-
SYF2_1	SYF2	616.146	-0.157316	0.276737	0.0184231	0.140691	NC_060925.1	1	25058533	25068759	-
LOC124903881_1	LOC124903881	90.68	0.0321751	0.111152	0.56533	0.80735	NC_060925.1	1	25068841	25076510	+
RSRP1_1	RSRP1	614.226	-0.144283	0.151621	0.0712509	0.289795	NC_060925.1	1	25078510	25174547	-
RHD_1	RHD	158.719	0.0866141	0.124644	0.20067	0.502907	NC_060925.1	1	25108757	25166740	+
SDHDP6_1	SDHDP6	12.6543	-0.0910811	0.177069	0.00249997		NC_060925.1	1	25129623	25130934	-
TMEM50A_1	TMEM50A	1995.64	-0.502039	0.595318	0.006297	0.0875284	NC_060925.1	1	25174627	25198659	+
LOC124904723_1	LOC124904723	0.209152	-0.00158698	0.124391	0.711918		NC_060925.1	1	25177264	25177327	+
LOC124904823_1	LOC124904823	0.912855	0.00261363	0.124106	0.771269		NC_060925.1	1	25182566	25182669	-
RHCE_1	RHCE	646.642	0.178473	0.131362	0.0356943	0.199936	NC_060925.1	1	25198547	25257278	-
SDHDP7_1	SDHDP7	34.6288	-0.069326	0.151411	0.0149754	0.126351	NC_060925.1	1	25234982	25236291	+
MACO1_1	MACO1	1256.25	-0.153153	0.193208	0.0505915	0.241945	NC_060925.1	1	25267240	25336586	+
LDLRAP1_1	LDLRAP1	461.939	-0.0668468	0.136767	0.177215	0.472248	NC_060925.1	1	25380944	25406224	+
MAN1C1_1	MAN1C1	1617.8	0.0814902	0.095036	0.228635	0.536864	NC_060925.1	1	25454132	25621930	+
SELENON_1	SELENON	643.211	-0.130569	0.230665	0.0145022	0.12463	NC_060925.1	1	25637681	25655660	+
MTFR1L_1	MTFR1L	634.892	-0.602174	0.450528	0.00391346	0.0740717	NC_060925.1	1	25657395	25670373	+
LOC646471_1	LOC646471	32.5938	-0.0212093	0.119865	0.584186	0.818098	NC_060925.1	1	25657395	25661039	-
AUNIP_1	AUNIP	382.44	-0.0144772	0.0981134	0.810931	0.930834	NC_060925.1	1	25669339	25696890	-
PAQR7_1	PAQR7	462.055	-0.260073	0.268079	0.0182835	0.140042	NC_060925.1	1	25698915	25713139	-
STMN1_1	STMN1	975.09	-0.1559	0.25651	0.0242671	0.161415	NC_060925.1	1	25721609	25744310	-
SNRPFP2_1	SNRPFP2	8.25402	-0.00522966	0.1221	0.826594		NC_060925.1	1	25724760	25725132	+
RPL39P7_1	RPL39P7	1.19021	0.0169177	0.125854	0.0428533		NC_060925.1	1	25726347	25726734	+
MIR3917_1	MIR3917	0.877794	-0.00725133	0.124439	0.384336		NC_060925.1	1	25743792	25743884	-
LOC105376885_1	LOC105376885	2.89496	-0.0153347	0.125083	0.25118		NC_060925.1	1	25743980	25745673	+
PAFAH2_1	PAFAH2	632.976	-0.0784869	0.128885	0.210311	0.51435	NC_060925.1	1	25797193	25835465	-
RNU6-110P_1	RNU6-110P	0.566323	0.00175284	0.12429	0.761944		NC_060925.1	1	25801622	25801725	+
LOC124905704	LOC124905704	300.933	0.0545904	0.104813	0.397319	0.692544	NC_060925.1	1	25840891	25872804	-
LOC124900433_1	LOC124900433	9.10332	0.00715921	0.122121	0.773516		NC_060925.1	1	25843624	25843707	+
EXTL1_1	EXTL1	93.121	0.0920936	0.137156	0.162483	0.451821	NC_060925.1	1	25859174	25873866	+
SLC30A2_1	SLC30A2	74.9413	0.106897	0.155325	0.107931	0.363381	NC_060925.1	1	25874654	25883519	-
LOC105376910_1	LOC105376910	14.7537	0.0143387	0.120971	0.65691		NC_060925.1	1	25885659	25888069	+
TRIM63_1	TRIM63	216.007	0.0221515	0.102631	0.711258	0.884959	NC_060925.1	1	25888705	25905036	-
PDIK1L_1	PDIK1L	304.945	-0.331183	0.297443	0.0107991	0.108474	NC_060925.1	1	25948595	25962987	+
FAM110D_1	FAM110D	57.0373	0.0537412	0.124083	0.312631	0.623126	NC_060925.1	1	25996509	26001393	+
C1orf232_1	C1orf232	68.3134	0.0403107	0.1191	0.430229	0.718456	NC_060925.1	1	26001532	26006394	-
ZNF593OS_1	ZNF593OS	12.2872	-0.0236966	0.125563	0.294246		NC_060925.1	1	26006952	26009263	-
ZNF593_1	ZNF593	469.449	-0.739564	0.486086	0.00266981	0.0655162	NC_060925.1	1	26007339	26008304	+
CNKSR1_1	CNKSR1	150.733	0.0347775	0.113501	0.524327	0.781005	NC_060925.1	1	26014921	26027308	+
CATSPER4_1	CATSPER4	185.997	0.0728189	0.120212	0.258748	0.570144	NC_060925.1	1	26028026	26040391	+
LOC100420494_1	LOC100420494	8.19502	-0.0384372	0.130642	0.122127		NC_060925.1	1	26056325	26056973	-
ZPLD2P_1	ZPLD2P	76.2866	0.016683	0.118167	0.682308	0.869567	NC_060925.1	1	26062759	26067279	+
CEP85_1	CEP85	780.859	-0.0699505	0.127453	0.239652	0.550083	NC_060925.1	1	26071641	26116296	+
LOC124904684_1	LOC124904684	1.81943	0.00475056	0.123862	0.71159		NC_060925.1	1	26084208	26084301	+
MRPS6P1_1	MRPS6P1	1.10181	0.0128782	0.125022	0.176835		NC_060925.1	1	26100511	26100874	-
SH3BGRL3_1	SH3BGRL3	466.722	-0.765417	0.416415	0.00164266	0.0568859	NC_060925.1	1	26117570	26119006	+
UBXN11_1	UBXN11	582.666	0.0480087	0.0882118	0.454227	0.736656	NC_060925.1	1	26119766	26155807	-
CD52_1	CD52	32.1751	0.0318429	0.122257	0.435364	0.722267	NC_060925.1	1	26155410	26157976	+
CRYBG2_1	CRYBG2	587.013	-0.0802007	0.123445	0.219705	0.526403	NC_060925.1	1	26159318	26191577	-
RPL34P4_1	RPL34P4	4.94137	-0.0155639	0.124252	0.423883		NC_060925.1	1	26164091	26164492	+
ZNF683_1	ZNF683	168.079	0.00942446	0.102189	0.873353	0.955896	NC_060925.1	1	26199081	26210241	-
LIN28A_1	LIN28A	260.716	0.0738212	0.111852	0.269624	0.581776	NC_060925.1	1	26248852	26267747	+
DHDDS_1	DHDDS	802.695	-0.154288	0.194818	0.052418	0.24612	NC_060925.1	1	26270336	26309325	+
RPL17P9_1	RPL17P9	4.84741	-0.0137797	0.124121	0.453688		NC_060925.1	1	26292619	26293230	-
DHDDS-AS1_1	DHDDS-AS1	54.256	0.0475391	0.122921	0.348439	0.653747	NC_060925.1	1	26300777	26305556	-
HMGN2_1	HMGN2	1080.78	-0.157265	0.300814	0.0104646	0.106871	NC_060925.1	1	26310460	26314663	+
DPPA2P2_2	DPPA2P2	11.2664	0.0115358	0.121964	0.673194		NC_060925.1	1	26357069	26358216	-
RPS6KA1_2	RPS6KA1	994.335	-0.123139	0.176093	0.0726577	0.293883	NC_060925.1	1	26367713	26412979	+
MIR1976_2	MIR1976	0.79199	-0.000586841	0.124121	0.9433		NC_060925.1	1	26392495	26392546	+
RN7SL679P_2	RN7SL679P	6.91366	0.00855054	0.122897	0.692267		NC_060925.1	1	26431199	26431500	-
LOC124904769_2	LOC124904769	0					NC_060925.1	1	26440320	26440383	-
LOC124904813_2	LOC124904813	0.668642	-0.00351773	0.12429	0.60203		NC_060925.1	1	26483635	26483738	+
LOC105376888_1	LOC105376888	18.5751	0.0392677	0.127682	0.268046		NC_060925.1	1	26527126	26528756	+
LOC101928728_1	LOC101928728	16.5529	-0.0665168	0.145929	0.0579686		NC_060925.1	1	26529854	26532075	-
ARID1A_1	ARID1A	1314.72	-0.0601317	0.105763	0.353764	0.658162	NC_060925.1	1	26533960	26620059	+
PIGV_1	PIGV	392.534	-0.223945	0.431277	0.0154364	0.128227	NC_060925.1	1	26625009	26638614	+
RN7SL165P_1	RN7SL165P	0.297553	0.00413273	0.124429	0.57524		NC_060925.1	1	26652777	26653067	+
ZDHHC18_1	ZDHHC18	702.06	-0.112088	0.178728	0.0572554	0.257671	NC_060925.1	1	26664755	26695679	+
SFN_1	SFN	1338.11	-0.86042	0.548176	0.00221212	0.0619535	NC_060925.1	1	26701224	26702527	+
GPN2_1	GPN2	647.111	-0.334688	0.847183	0.00943632	0.102789	NC_060925.1	1	26714196	26728346	-
GPATCH3_1	GPATCH3	269.944	-0.134783	0.156541	0.0807458	0.3123	NC_060925.1	1	26728551	26738530	-
NR0B2_1	NR0B2	39.9732	-0.0569636	0.136551	0.140994	0.420695	NC_060925.1	1	26749553	26752039	-
NUDC_1	NUDC	1152.96	-0.368952	0.538141	0.00946432	0.102842	NC_060925.1	1	26759801	26784927	+
KDF1_1	KDF1	113.304	0.0142366	0.111579	0.778556	0.916653	NC_060925.1	1	26787618	26798523	-
RPL12P13_1	RPL12P13	24.4101	-0.0254048	0.122661	0.463678	0.743158	NC_060925.1	1	26818137	26819080	+
RPL32P6_1	RPL32P6	3.99586	0.0303975	0.128777	0.0791148		NC_060925.1	1	26821648	26822132	+
OSTCP2_1	OSTCP2	3.40637	-0.0194407	0.125691	0.209664		NC_060925.1	1	26823810	26824396	-
TRNP1_1	TRNP1	1359.88	-0.625207	0.45804	0.00365399	0.0726364	NC_060925.1	1	26831757	26838951	+
TENT5B_1	TENT5B	72.6675	0.0134096	0.109377	0.801863	0.926489	NC_060925.1	1	26843086	26850914	-
LOC101928391_1	LOC101928391	456.943	0.10031	0.113746	0.162322	0.4516	NC_060925.1	1	26870555	26904385	+
SLC9A1_1	SLC9A1	881.109	-0.024353	0.103737	0.679424	0.868123	NC_060925.1	1	26938788	26996283	-
LOC102723760_1	LOC102723760	35.219	0.0429906	0.125828	0.317511	0.628233	NC_060925.1	1	26998721	27001613	+
RPL18AP5_1	RPL18AP5	1.78261	0.00410919	0.123948	0.724841		NC_060925.1	1	27017898	27018518	+
CHCHD3P3_1	CHCHD3P3	21.0244	-0.048293	0.133367	0.143474	0.42413	NC_060925.1	1	27041862	27042825	-
NPM1P39_1	NPM1P39	151.308	-0.958366	0.437969	0.000773576	0.0489364	NC_060925.1	1	27048142	27049097	+
SNRPEP7_1	SNRPEP7	1.19554	-0.0154064	0.125573	0.0444358		NC_060925.1	1	27052419	27052705	+
WDTC1-DT_1	WDTC1-DT	78.3287	0.116597	0.174549	0.0742863	0.297851	NC_060925.1	1	27070676	27075649	-
WDTC1_1	WDTC1	1185.94	-0.0254696	0.0942298	0.689402	0.873365	NC_060925.1	1	27075852	27149870	+
TMEM222_1	TMEM222	490.198	-0.148539	0.285174	0.00730341	0.0920361	NC_060925.1	1	27163397	27177637	+
ACTG1P20_1	ACTG1P20	25.4342	-0.0542158	0.134859	0.155916	0.442512	NC_060925.1	1	27165108	27167759	+
RNU6-48P_1	RNU6-48P	0.13738	0.00173903	0.124382	0.879949		NC_060925.1	1	27166453	27166558	+
SYTL1_1	SYTL1	224.504	-0.0909886	0.129742	0.177244	0.47226	NC_060925.1	1	27183260	27195171	+
MAP3K6_1	MAP3K6	285.808	-0.120854	0.203837	0.0279449	0.17418	NC_060925.1	1	27196422	27208199	-
FCN3_1	FCN3	100.887	-0.00286909	0.107095	0.959097	0.986851	NC_060925.1	1	27210348	27216135	-
CD164L2_1	CD164L2	28.5245	0.0301029	0.12122	0.469232	0.746912	NC_060925.1	1	27220486	27224643	-
GPR3_1	GPR3	37.7013	-0.0629309	0.136873	0.165774	0.456866	NC_060925.1	1	27233946	27237138	+
WASF2_1	WASF2	1502.78	-0.0779167	0.125089	0.219501	0.52609	NC_060925.1	1	27245554	27331475	-
LOC105376892_1	LOC105376892	64.035	0.0382603	0.11931	0.441985	0.727323	NC_060925.1	1	27366327	27371812	+
AHDC1_1	AHDC1	975.236	0.0518769	0.0833047	0.41295	0.705126	NC_060925.1	1	27375551	27445450	-
FGR_1	FGR	328.959	0.113244	0.11974	0.126409	0.396795	NC_060925.1	1	27453366	27476486	-
LOC729973_1	LOC729973	103.585	-0.745008	0.46839	0.00256909	0.0647988	NC_060925.1	1	27490690	27491251	+
LINC02574_1	LINC02574	21.7932	0.0408055	0.127723	0.271958	0.584675	NC_060925.1	1	27501639	27504030	-
IFI6_1	IFI6	228.169	-0.0529822	0.125658	0.29716	0.608968	NC_060925.1	1	27507374	27513475	-
RNU6-949P_1	RNU6-949P	2.87143	0.000438583	0.123468	0.978009		NC_060925.1	1	27516888	27516994	-
CHMP1AP1_1	CHMP1AP1	1.59462	0.00363918	0.124074	0.711547		NC_060925.1	1	27528088	27528719	-
RNU6-424P_1	RNU6-424P	0.346532	-0.000139928	0.1243	0.931423		NC_060925.1	1	27535010	27535114	+
FAM76A_1	FAM76A	621.415	-0.0403333	0.095342	0.52042	0.77871	NC_060925.1	1	27567254	27604410	+
RPEP3_1	RPEP3	2.17484	0.0179805	0.125607	0.187253		NC_060925.1	1	27581222	27582124	+
STX12_1	STX12	1246.49	-0.141456	0.176109	0.0656749	0.277118	NC_060925.1	1	27614513	27665738	+
RNU6-1245P_1	RNU6-1245P	0.27476	0.00223399	0.124396	0.7162		NC_060925.1	1	27665833	27665938	+
PPP1R8_1	PPP1R8	936.324	-0.17007	0.306787	0.0171814	0.135524	NC_060925.1	1	27672075	27692970	+
SCARNA1_1	SCARNA1	0.961833	-0.00335857	0.124142	0.706125		NC_060925.1	1	27675694	27675859	+
THEMIS2_1	THEMIS2	203.866	0.193073	0.167636	0.0355449	0.199257	NC_060925.1	1	27713266	27728777	+
RPA2_1	RPA2	541.795	-0.0692954	0.12874	0.234187	0.543674	NC_060925.1	1	27733626	27756900	-
SMPDL3B_1	SMPDL3B	479.096	-0.120279	0.157609	0.0933793	0.336633	NC_060925.1	1	27776819	27800989	+
XKR8_1	XKR8	163.323	-0.116477	0.198147	0.0282042	0.174984	NC_060925.1	1	27801810	27809927	+
EYA3_1	EYA3	1409.71	-0.0290541	0.090065	0.643688	0.850379	NC_060925.1	1	27812178	27930443	-
RN7SL559P_1	RN7SL559P	2.42247	-0.00820936	0.123962	0.565296		NC_060925.1	1	27873709	27874005	-
SPCS2P4_1	SPCS2P4	156.052	-0.625322	0.461812	0.00383895	0.0736131	NC_060925.1	1	27936868	27938275	-
LOC100131223_1	LOC100131223	5.77211	-0.0159728	0.124524	0.381927		NC_060925.1	1	27962663	27963296	-
RNU6-176P_1	RNU6-176P	3.23108	0.00632201	0.123521	0.701081		NC_060925.1	1	27984568	27984672	-
RNU7-29P_1	RNU7-29P	0.494437	-0.00476262	0.124465	0.362738		NC_060925.1	1	27985987	27986045	-
PTAFR_1	PTAFR	721.882	0.0878341	0.0955391	0.197699	0.499456	NC_060925.1	1	27988997	28035686	-
DNAJC8_2	DNAJC8	1399.81	-0.0913178	0.155409	0.0977998	0.345584	NC_060925.1	1	28042108	28074864	-
ATP5IF1_2	ATP5IF1	500.066	-0.640011	0.547702	0.00427336	0.076545	NC_060925.1	1	28077959	28079935	+
SESN2_2	SESN2	931.597	-0.130677	0.226445	0.0184857	0.140899	NC_060925.1	1	28101353	28124325	+
MED18_2	MED18	248.784	-0.127188	0.202738	0.0393994	0.211196	NC_060925.1	1	28170876	28177801	+
PHACTR4_1	PHACTR4	2124.09	-0.0122995	0.0915961	0.842084	0.943518	NC_060925.1	1	28211573	28342320	+
RNU6ATAC27P_1	RNU6ATAC27P	0.506705	0.00260837	0.124253	0.735456		NC_060925.1	1	28323317	28323435	+
SNHG3_1	SNHG3	7917.13	-0.993996	0.426462	0.000475271	0.0437907	NC_060925.1	1	28347899	28352848	+
RCC1_1	RCC1	8899.36	-0.878461	0.431885	0.00109226	0.0520593	NC_060925.1	1	28347999	28380949	+
SNORA73A_1	SNORA73A	4385.04	-0.906889	0.458545	0.00112071	0.052429	NC_060925.1	1	28349321	28349527	+
SNORA73B_1	SNORA73B	3121.68	-1.14266	0.398982	0.000126452	0.0296518	NC_060925.1	1	28350514	28350718	+
LOC124904836_1	LOC124904836	0.160173	0.00182031	0.124384	0.860362		NC_060925.1	1	28359432	28359531	+
PRDX3P2_1	PRDX3P2	17.4072	0.0109843	0.121446	0.706528		NC_060925.1	1	28368315	28369195	-
TRNAU1AP_1	TRNAU1AP	595.534	-0.0441166	0.109837	0.461906	0.742485	NC_060925.1	1	28395040	28420501	+
SNHG12_1	SNHG12	292.402	-0.864349	0.388318	0.000725817	0.0477565	NC_060925.1	1	28420494	28424939	-
SNORD99_1	SNORD99	1.41696	-0.00867703	0.124454	0.383173		NC_060925.1	1	28420699	28420778	-
SNORA61_1	SNORA61	38.1864	-0.964881	0.549817	0.00186482	0.0589969	NC_060925.1	1	28421720	28421849	-
SNORA44_1	SNORA44	4.20247	-0.0159579	0.124704	0.353186		NC_060925.1	1	28422337	28422468	-
SNORA16A_1	SNORA16A	3.81912	-0.0152864	0.124725	0.344729		NC_060925.1	1	28422876	28423009	-
RAB42_1	RAB42	48.0745	0.00342173	0.113929	0.941812	0.981451	NC_060925.1	1	28434229	28438630	+
TAF12_1	TAF12	1057.52	-0.0330135	0.110528	0.560527	0.804285	NC_060925.1	1	28444812	28485032	-
TAF12-DT_1	TAF12-DT	187.785	-0.0448163	0.114852	0.431047	0.719121	NC_060925.1	1	28485221	28490765	+
RNU11_1	RNU11	101.435	-0.0576539	0.129172	0.251527	0.56284	NC_060925.1	1	28490564	28490698	+
GMEB1_1	GMEB1	1122.01	-0.0443701	0.0914248	0.489444	0.759616	NC_060925.1	1	28510750	28561345	+
LOC124904809_1	LOC124904809	0.346532	-0.000139928	0.1243	0.931423		NC_060925.1	1	28531660	28531789	+
YTHDF2_1	YTHDF2	1972.7	-0.491701	0.456812	0.00592746	0.0855084	NC_060925.1	1	28578615	28611771	+
OPRD1_1	OPRD1	854.885	0.170193	0.12325	0.038459	0.208365	NC_060925.1	1	28654162	28713229	+
EPB41_1	EPB41	3320.21	-0.00366603	0.0805883	0.963169	0.987751	NC_060925.1	1	28729007	28962697	+
LOC124903886_1	LOC124903886	165.415	0.0251947	0.104379	0.670812	0.864218	NC_060925.1	1	28769195	28784608	-
RPL27P4_1	RPL27P4	0.804258	0.00781382	0.124482	0.354705		NC_060925.1	1	28824199	28824599	-
TMEM200B_1	TMEM200B	48.8108	-0.0401003	0.123818	0.361499	0.664558	NC_060925.1	1	28962085	28966559	-
SRSF4_1	SRSF4	798	-0.149532	0.233426	0.0324307	0.188748	NC_060925.1	1	28990399	29024556	-
MECR_1	MECR	636.479	-0.0846861	0.135585	0.176662	0.471824	NC_060925.1	1	29035313	29073591	-
LOC124903887_1	LOC124903887	4.71106	-0.00899614	0.123416	0.631117		NC_060925.1	1	29066440	29067473	+
PTPRU_1	PTPRU	1718.81	-0.14763	0.194672	0.0538619	0.249572	NC_060925.1	1	29079179	29169454	+
LINC01756_1	LINC01756	213.024	0.0784233	0.116371	0.242173	0.552692	NC_060925.1	1	29172274	29192775	-
LOC107984933_1	LOC107984933	683.477	0.084747	0.108004	0.221778	0.528706	NC_060925.1	1	29285587	29367772	+
LOC107984934_1	LOC107984934	778.439	0.154436	0.112767	0.0480615	0.235239	NC_060925.1	1	29446870	29531585	+
LINC01648_1	LINC01648	159.286	0.05231	0.114109	0.387148	0.684285	NC_060925.1	1	29857147	29880836	-
LOC105378617_1	LOC105378617	367.515	0.0567091	0.104795	0.381603	0.679746	NC_060925.1	1	30006306	30043240	-
LOC105378618_1	LOC105378618	66.6752	0.0239139	0.111631	0.652637	0.854772	NC_060925.1	1	30096712	30104463	+
LOC107987405_1	LOC107987405	13.6622	-0.00845976	0.120648	0.782331		NC_060925.1	1	30248244	30250100	-
LOC124905705	LOC124905705	16.6809	0.0180587	0.122374	0.547594		NC_060925.1	1	30259448	30261040	-
LOC124903888_1	LOC124903888	24.9909	0.0305756	0.123439	0.409127	0.702241	NC_060925.1	1	30558417	30560150	-
MATN1_1	MATN1	107.298	0.0803696	0.127615	0.212995	0.51804	NC_060925.1	1	30561248	30573556	-
MATN1-AS1_1	MATN1-AS1	57.8404	-0.0310757	0.115544	0.540198	0.791026	NC_060925.1	1	30568743	30576717	+
LAPTM5_1	LAPTM5	175.584	0.107359	0.139514	0.130293	0.403314	NC_060925.1	1	30584986	30610292	-
MIR4420_1	MIR4420	0.13738	0.00173903	0.124382	0.879949		NC_060925.1	1	30591673	30591749	-
LOC124905706	LOC124905706	55.6897	0.0598483	0.129856	0.244767	0.555652	NC_060925.1	1	30596307	30605389	-
LOC105378621_1	LOC105378621	69.6414	0.0557716	0.125996	0.289311	0.601472	NC_060925.1	1	30627497	30634658	-
LINC01778_1	LINC01778	156.499	0.0328281	0.108094	0.571611	0.810871	NC_060925.1	1	30676975	30686619	+
RN7SKP91_1	RN7SKP91	0.890062	0.00243695	0.124097	0.787963		NC_060925.1	1	30696108	30696345	+
LOC400748_1	LOC400748	13.2718	0.00734479	0.120651	0.811092		NC_060925.1	1	30710440	30712522	+
SDC3_1	SDC3	715.562	-0.0965939	0.141848	0.141848	0.422011	NC_060925.1	1	30721742	30760987	-
RN7SL371P_1	RN7SL371P	8.98652	-0.0156403	0.123487	0.505214		NC_060925.1	1	30770717	30770982	-
PUM1_1	PUM1	2334.67	-0.141287	0.170913	0.0679911	0.282627	NC_060925.1	1	30783767	30917854	-
SNORD103A_1	SNORD103A	0					NC_060925.1	1	30787946	30788033	-
SNORD103B_1	SNORD103B	0					NC_060925.1	1	30801340	30801427	-
SNORD103C_1	SNORD103C	0.595106	0.00815877	0.124666	0.247996		NC_060925.1	1	30820384	30820458	-
LOC107985097_1	LOC107985097	0.494437	-0.00476262	0.124465	0.362738		NC_060925.1	1	30903016	30903320	+
SELENOWP1_1	SELENOWP1	6.73462	-0.00447519	0.122377	0.84095		NC_060925.1	1	30946721	30947770	-
RPL21P22_1	RPL21P22	3.30816	-0.00963479	0.123955	0.536337		NC_060925.1	1	30960234	30960796	-
LOC107984935_1	LOC107984935	3.61552	-0.0229501	0.126496	0.157717		NC_060925.1	1	31007192	31007975	+
NKAIN1_1	NKAIN1	747.552	0.0690368	0.0991924	0.302868	0.613803	NC_060925.1	1	31031899	31092102	-
SNRNP40_1	SNRNP40	1105.8	-0.121246	0.191054	0.0491597	0.237952	NC_060925.1	1	31111784	31149010	-
ZCCHC17_1	ZCCHC17	1042.45	-0.0548562	0.111454	0.375349	0.674905	NC_060925.1	1	31149254	31217206	+
FABP3_1	FABP3	75.9828	0.0241097	0.120831	0.531615	0.785721	NC_060925.1	1	31217523	31225340	-
LOC105378623_1	LOC105378623	142.869	0.0196004	0.104631	0.7371	0.897312	NC_060925.1	1	31235834	31242101	-
SERINC2_1	SERINC2	1263.29	-0.145123	0.251562	0.0187125	0.141844	NC_060925.1	1	31262102	31291896	+
LOC105378625_1	LOC105378625	57.5779	0.0579308	0.126936	0.276223	0.589135	NC_060925.1	1	31303088	31307846	+
LOC105379772_1	LOC105379772	92.9626	0.0332708	0.113435	0.538333	0.789638	NC_060925.1	1	31328376	31339415	+
EEF1A1P46_1	EEF1A1P46	5.39094	-0.0122647	0.123582	0.543434		NC_060925.1	1	31344848	31346230	-
RNU6-40P_1	RNU6-40P	2.054	-0.00928664	0.124422	0.396494		NC_060925.1	1	31355278	31355383	-
LDC1P_1	LDC1P	86.4116	0.0495622	0.117451	0.385009	0.682325	NC_060925.1	1	31357785	31366266	+
LINC01226_1	LINC01226	63.6878	0.0685508	0.129844	0.232001	0.540949	NC_060925.1	1	31376142	31381946	+
LOC124903917_1	LOC124903917	160.004	0.0274237	0.106366	0.6356	0.846436	NC_060925.1	1	31409227	31424625	+
LOC105378626_1	LOC105378626	138.367	0.0690313	0.121014	0.271853	0.584519	NC_060925.1	1	31423257	31435955	-
TINAGL1_1	TINAGL1	189.672	0.0425545	0.103315	0.49702	0.764609	NC_060925.1	1	31434200	31445387	+
HCRTR1_1	HCRTR1	89.7023	0.0730669	0.127293	0.233372	0.542379	NC_060925.1	1	31475343	31485259	+
PEF1_1	PEF1	707.013	-0.693376	0.542573	0.00361273	0.0725872	NC_060925.1	1	31487512	31502526	-
PEF1-AS1_1	PEF1-AS1	79.2431	0.141013	0.18159	0.0657493	0.277255	NC_060925.1	1	31501792	31514754	+
COL16A1_1	COL16A1	578.083	-0.019558	0.0942076	0.752295	0.903855	NC_060925.1	1	31509912	31561650	-
LOC101929444_1	LOC101929444	35.6213	0.0230197	0.123226	0.459589	0.740837	NC_060925.1	1	31527440	31528703	+
ADGRB2_1	ADGRB2	652.043	-0.0693177	0.13279	0.209921	0.513981	NC_060925.1	1	31584757	31621990	-
MIR4254_1	MIR4254	1.25939	0.00236633	0.123982	0.822536		NC_060925.1	1	31616310	31616385	-
SPOCD1_1	SPOCD1	265.519	0.0640523	0.105433	0.331781	0.640128	NC_060925.1	1	31648071	31674002	-
PTP4A2_1	PTP4A2	2676.31	-0.129937	0.224549	0.0176934	0.137638	NC_060925.1	1	31764401	31796321	-
KHDRBS1_1	KHDRBS1	2250.09	-0.137428	0.232337	0.0177452	0.137776	NC_060925.1	1	31871794	31918779	+
TMEM39B_1	TMEM39B	581.729	0.0093844	0.095501	0.879541	0.957585	NC_060925.1	1	31929980	31960816	+
MIR5585_1	MIR5585	0.506705	0.00260837	0.124253	0.735456		NC_060925.1	1	31944898	31944956	+
KPNA6_1	KPNA6	1765.42	-0.145218	0.201813	0.0521149	0.245596	NC_060925.1	1	31965999	32034460	+
TXLNA_1	TXLNA	1143.55	-0.65633	0.483654	0.0035134	0.071893	NC_060925.1	1	32037572	32056187	+
CCDC28B_1	CCDC28B	65.0441	-0.018509	0.11415	0.698288	0.877741	NC_060925.1	1	32058497	32063289	+
IQCC_1	IQCC	44.6292	-0.0843294	0.154079	0.0860381	0.323156	NC_060925.1	1	32063573	32066584	+
DCDC2B_1	DCDC2B	116.788	0.0234209	0.114803	0.628657	0.842491	NC_060925.1	1	32066991	32074095	+
TMEM234_1	TMEM234	152.87	-0.0230065	0.110197	0.670102	0.863861	NC_060925.1	1	32072380	32080257	-
EIF3I_1	EIF3I	3007.93	-0.236855	1.77147	0.00652391	0.0881399	NC_060925.1	1	32080311	32094075	+
MTMR9LP_1	MTMR9LP	123.361	0.0120061	0.104043	0.836321	0.941146	NC_060925.1	1	32089564	32099614	-
FAM167B_1	FAM167B	22.385	0.0140485	0.118938	0.709927	0.883947	NC_060925.1	1	32105126	32106760	+
LCK_1	LCK	594.81	0.104186	0.119585	0.158817	0.446714	NC_060925.1	1	32109169	32144081	+
HDAC1_1	HDAC1	994.991	-0.079605	0.129225	0.210197	0.514231	NC_060925.1	1	32150000	32191544	+
MARCKSL1_1	MARCKSL1	1270.97	-1.23506	0.448396	0.000157544	0.0315765	NC_060925.1	1	32191757	32194151	-
LOC105378629_1	LOC105378629	118.002	0.0134099	0.105308	0.814497	0.932617	NC_060925.1	1	32201054	32209779	-
LOC124903933_1	LOC124903933	122.789	0.00390128	0.106192	0.944858	0.982405	NC_060925.1	1	32209491	32216710	+
FAM229A_1	FAM229A	13.4548	-0.0219982	0.123359	0.458093		NC_060925.1	1	32219185	32220400	-
TSSK3_1	TSSK3	17.6912	0.0164059	0.122024	0.585357		NC_060925.1	1	32220454	32222227	+
BSDC1_1	BSDC1	1325.11	-0.220393	0.513853	0.0118991	0.113478	NC_060925.1	1	32222548	32252357	-
GAPDHP20_1	GAPDHP20	2.91254	-0.0188469	0.125674	0.196727		NC_060925.1	1	32259815	32261099	-
LRRC37A12P_1	LRRC37A12P	7.94296	0.0429381	0.132765	0.0938743		NC_060925.1	1	32282392	32284453	-
RN7SL122P_1	RN7SL122P	2.60458	-0.00100993	0.123647	0.93968		NC_060925.1	1	32315751	32316051	+
ZBTB8B_1	ZBTB8B	421.934	0.110179	0.113876	0.133154	0.407755	NC_060925.1	1	32322988	32354613	+
ZBTB8A_1	ZBTB8A	1153.76	-0.0315266	0.0850687	0.621558	0.838759	NC_060925.1	1	32397348	32464729	+
ZBTB8OS_1	ZBTB8OS	806.908	-0.0671064	0.123574	0.267446	0.579627	NC_060925.1	1	32479596	32510712	-
RBBP4_1	RBBP4	2087.01	-0.164718	0.298872	0.0177887	0.137931	NC_060925.1	1	32510988	32546003	+
SYNC_1	SYNC	512.874	-0.0590211	0.114565	0.338837	0.645887	NC_060925.1	1	32539693	32562590	-
KIAA1522_1	KIAA1522	1095.44	-0.38254	0.446338	0.00894754	0.100718	NC_060925.1	1	32601643	32634754	+
YARS1_1	YARS1	1745.77	-0.292746	0.396834	0.0134239	0.120222	NC_060925.1	1	32635023	32677140	-
S100PBP_1	S100PBP	717.804	-0.134656	0.157958	0.0807598	0.3123	NC_060925.1	1	32677224	32718671	+
FNDC5_1	FNDC5	116.01	0.126368	0.168254	0.0819226	0.314472	NC_060925.1	1	32722061	32732277	-
LOC105378631_1	LOC105378631	90.7167	0.0429694	0.118439	0.418628	0.710259	NC_060925.1	1	32735762	32742518	+
HPCA_1	HPCA	62.4001	0.0470043	0.120309	0.377669	0.676973	NC_060925.1	1	32746286	32754441	+
TMEM54_1	TMEM54	691.131	-0.813938	0.540278	0.00250578	0.0644657	NC_060925.1	1	32754390	32761183	-
LOC105378632_1	LOC105378632	17.5718	0.0434036	0.130078	0.208534		NC_060925.1	1	32761451	32762999	-
RNF19B_1	RNF19B	787.676	-0.0810231	0.150071	0.101402	0.352432	NC_060925.1	1	32796233	32824591	-
LOC107984936_1	LOC107984936	2.56419	0.0256534	0.127468	0.0922919		NC_060925.1	1	32810992	32811593	-
RPL18AP4_1	RPL18AP4	5.78149	-0.0175956	0.124475	0.391924		NC_060925.1	1	32839695	32840313	+
LOC100419257_1	LOC100419257	21.145	0.00256431	0.118179	0.948201	0.983699	NC_060925.1	1	32846719	32848036	+
AK2_1	AK2	1771.71	-0.117451	0.198258	0.0335985	0.192435	NC_060925.1	1	32867728	32896675	-
LOC124903969_1	LOC124903969	23.2515	0.00219847	0.118338	0.953457	0.985173	NC_060925.1	1	32916398	32918799	+
LOC105378635_1	LOC105378635	30.4384	0.0553941	0.131901	0.217323	0.523633	NC_060925.1	1	32937777	32940995	-
AZIN2_1	AZIN2	462.999	0.0309441	0.0899722	0.625031	0.840331	NC_060925.1	1	32941046	32983369	+
TRIM62_1	TRIM62	433.114	0.0514657	0.103277	0.423672	0.71389	NC_060925.1	1	33005274	33041915	-
ZNF362_1	ZNF362	626.899	-0.0447876	0.0914018	0.483818	0.7567	NC_060925.1	1	33118089	33162335	+
A3GALT2_1	A3GALT2	201.013	0.0247007	0.1033	0.684507	0.870482	NC_060925.1	1	33168388	33182706	-
PHC2_1	PHC2	1908.39	-0.15122	0.235918	0.0275651	0.172788	NC_060925.1	1	33185234	33292697	-
MIR3605_1	MIR3605	30.2378	-0.0375718	0.127766	0.255359	0.566528	NC_060925.1	1	33193997	33194096	-
RN7SKP16_1	RN7SKP16	0.961833	-0.00335857	0.124142	0.706125		NC_060925.1	1	33198171	33198469	-
PHC2-AS1_1	PHC2-AS1	120.509	0.108758	0.141373	0.126939	0.397521	NC_060925.1	1	33211958	33224848	+
TLR12P_1	TLR12P	17.9311	0.0233727	0.12314	0.460579		NC_060925.1	1	33327851	33330577	+
ZSCAN20_1	ZSCAN20	340.69	-0.076576	0.107829	0.257889	0.569337	NC_060925.1	1	33334247	33363244	+
LOC100422287_1	LOC100422287	14.3226	-0.0138229	0.122026	0.606134		NC_060925.1	1	33373493	33374386	-
CSMD2_1	CSMD2	5172.17	0.1067	0.104753	0.139465	0.418278	NC_060925.1	1	33375608	34027570	-
LOC124903976_1	LOC124903976	136.574	0.0439711	0.116331	0.429491	0.717893	NC_060925.1	1	33652543	33666867	+
HSPD1P14_1	HSPD1P14	6.25755	-0.0016351	0.12274	0.933129		NC_060925.1	1	33700101	33701717	+
HMGB4_1	HMGB4	17.6473	-0.0267372	0.123261	0.432385		NC_060925.1	1	33722055	33726370	+
CSMD2-AS1_1	CSMD2-AS1	126.142	0.0953878	0.134401	0.160786	0.449526	NC_060925.1	1	33730751	33747265	+
RNA5SP42_1	RNA5SP42	6.91728	0.0332819	0.128436	0.178277		NC_060925.1	1	33974665	33974779	+
C1orf94_1	C1orf94	552.188	0.0788646	0.114886	0.242635	0.553155	NC_060925.1	1	34028721	34080828	+
LOC100420336_1	LOC100420336	1.80292	0.00476867	0.123914	0.699715		NC_060925.1	1	34138562	34139067	-
LOC105378639_1	LOC105378639	125.962	0.0506348	0.119127	0.368557	0.669911	NC_060925.1	1	34141551	34157651	+
LOC105378641_1	LOC105378641	1925.62	0.0810695	0.0945979	0.230008	0.538456	NC_060925.1	1	34319583	34548368	-
MIR552_1	MIR552	0					NC_060925.1	1	34532234	34532329	-
LOC105378642_1	LOC105378642	188.479	0.0434334	0.121806	0.380966	0.679353	NC_060925.1	1	34572655	34586894	-
GJB5_1	GJB5	10.066	0.00201106	0.121532	0.939894		NC_060925.1	1	34617685	34621150	+
GJB4_1	GJB4	31.6693	0.0508215	0.130089	0.239135	0.549613	NC_060925.1	1	34622378	34624965	+
GJB3_1	GJB3	36.6539	-0.0357977	0.121405	0.424886	0.714478	NC_060925.1	1	34643843	34648993	+
GJA4_1	GJA4	17.021	0.0277461	0.123619	0.416813		NC_060925.1	1	34655628	34658374	+
SMIM12_1	SMIM12	582.138	-0.575208	0.465208	0.00448514	0.0778451	NC_060925.1	1	34712985	34722380	-
DLGAP3_1	DLGAP3	701.826	0.1178	0.110414	0.108091	0.36365	NC_060925.1	1	34728067	34792309	-
GPR199P_1	GPR199P	42.8081	0.0498098	0.125214	0.313917	0.624232	NC_060925.1	1	34838369	34841376	-
TMEM35B_1	TMEM35B	336.882	-0.143538	0.246553	0.0195755	0.145175	NC_060925.1	1	34844050	34848018	-
ZMYM6_1	ZMYM6	806.226	-0.0698459	0.127566	0.238697	0.549363	NC_060925.1	1	34848836	34894616	-
RPL12P45_1	RPL12P45	73.5654	0.0603303	0.12789	0.262388	0.574357	NC_060925.1	1	34916135	34921932	+
ZMYM1_1	ZMYM1	920.235	-0.00493649	0.0981438	0.930745	0.976927	NC_060925.1	1	34922450	34978527	+
EFCAB14P1_1	EFCAB14P1	6.74047	0.0150467	0.123518	0.513954		NC_060925.1	1	34984492	34985160	+
LOC105378644_1	LOC105378644	24.611	-0.0497495	0.130445	0.227397	0.535146	NC_060925.1	1	35004141	35009511	-
SFPQ_1	SFPQ	5054.55	-0.442489	0.823385	0.0072188	0.0913936	NC_060925.1	1	35039049	35055814	-
ZMYM4_1	ZMYM4	2655.21	-0.0795394	0.129401	0.207798	0.511705	NC_060925.1	1	35131764	35285115	+
RN7SL503P_1	RN7SL503P	2.53976	0.0218052	0.126439	0.128822		NC_060925.1	1	35155238	35155540	-
LOC124900419_1	LOC124900419	0.998658	-0.00349584	0.12415	0.692478		NC_060925.1	1	35173317	35173468	+
RPL5P4_1	RPL5P4	185.575	-0.0631874	0.136018	0.177868	0.473221	NC_060925.1	1	35213706	35214720	+
ZMYM4-AS1_1	ZMYM4-AS1	47.1336	0.00793368	0.115109	0.858863	0.950819	NC_060925.1	1	35221875	35229131	-
RNY5P1_1	RNY5P1	0.383357	-0.000319768	0.124297	0.929844		NC_060925.1	1	35290867	35290949	-
KIAA0319L_1	KIAA0319L	2374.49	-0.152909	0.203199	0.0473505	0.23351	NC_060925.1	1	35296549	35420448	-
LOC100419802_1	LOC100419802	8.67218	0.000856116	0.121888	0.97351		NC_060925.1	1	35373129	35374393	+
NCDN_1	NCDN	339.669	-0.86663	0.450186	0.00130172	0.0537048	NC_060925.1	1	35420844	35429828	+
TFAP2E-AS1_1	TFAP2E-AS1	61.9264	-0.00633494	0.111289	0.898538	0.965707	NC_060925.1	1	35432864	35441870	-
TFAP2E_1	TFAP2E	336.538	0.0700078	0.121846	0.26333	0.575595	NC_060925.1	1	35436363	35458344	+
PSMB2_1	PSMB2	1526.35	-0.467169	0.589067	0.00691921	0.0898877	NC_060925.1	1	35462557	35504550	-
LOC124905707	LOC124905707	24.2614	-0.05059	0.132444	0.186592	0.484975	NC_060925.1	1	35506370	35509565	+
LOC105378646_1	LOC105378646	307.676	0.0566381	0.110284	0.372426	0.672616	NC_060925.1	1	35528320	35548236	+
C1orf216_1	C1orf216	259.835	-0.522795	0.383486	0.00451804	0.0779717	NC_060925.1	1	35576833	35581840	-
CLSPN_1	CLSPN	664.407	0.0545438	0.0891823	0.399399	0.694246	NC_060925.1	1	35583157	35632902	-
AGO4_1	AGO4	781.293	-0.0271842	0.0925612	0.664307	0.860565	NC_060925.1	1	35670525	35720783	+
AGO1_1	AGO1	985.876	-0.0480393	0.111794	0.422422	0.713161	NC_060925.1	1	35732654	35793426	+
AGO3_1	AGO3	1678.66	-0.0231579	0.0910054	0.711905	0.8854	NC_060925.1	1	35793999	35935374	+
LOC105378647_1	LOC105378647	114.585	0.0992517	0.145151	0.134315	0.409658	NC_060925.1	1	35872266	35883490	-
LOC100128093_1	LOC100128093	2.05665	0.000292509	0.123978	0.978192		NC_060925.1	1	35943194	35944208	-
TEKT2_1	TEKT2	36.7438	0.0892127	0.158146	0.0808202	0.312388	NC_060925.1	1	35946970	35951151	+
ADPRS_1	ADPRS	488.277	-0.136233	0.255915	0.00608828	0.0866267	NC_060925.1	1	35951768	35956812	+
COL8A2_1	COL8A2	417.954	0.102149	0.114453	0.15801	0.445426	NC_060925.1	1	35958119	35988102	-
TRAPPC3_1	TRAPPC3	937.472	-0.11409	0.187836	0.0426246	0.220973	NC_060925.1	1	35999451	36018932	-
MAP7D1_1	MAP7D1	1560.83	-0.122938	0.216678	0.0146789	0.125181	NC_060925.1	1	36019039	36043724	+
RN7SL131P_1	RN7SL131P	5.85043	-0.0131458	0.12356	0.531792		NC_060925.1	1	36054788	36055043	+
THRAP3_1	THRAP3	2584.47	-0.120248	0.188602	0.0500679	0.240525	NC_060925.1	1	36087331	36168203	+
UBE2V2P4_1	UBE2V2P4	1.93487	0.00303085	0.123941	0.785889		NC_060925.1	1	36104778	36105036	-
SH3D21_1	SH3D21	261.995	0.0841342	0.121063	0.214204	0.51959	NC_060925.1	1	36169214	36184220	+
EVA1B_1	EVA1B	178.75	-1.36348	0.460979	8.70385e-05	0.0276204	NC_060925.1	1	36184903	36187027	-
STK40_1	STK40	867.985	-0.0677363	0.130906	0.225859	0.533316	NC_060925.1	1	36202501	36248808	-
LSM10_1	LSM10	237.406	-0.883551	0.310344	0.000151742	0.0307573	NC_060925.1	1	36256320	36260783	-
RNU4-27P_1	RNU4-27P	0.582838	0.00228834	0.124237	0.729487		NC_060925.1	1	36265608	36265746	-
OSCP1_1	OSCP1	537.217	-0.068035	0.112992	0.294446	0.606742	NC_060925.1	1	36280766	36313305	-
SNORA63C_1	SNORA63C	2.54333	-0.00434631	0.12364	0.750006		NC_060925.1	1	36281308	36281438	-
LOC107984940_1	LOC107984940	162.497	0.0533573	0.113015	0.383631	0.68143	NC_060925.1	1	36298717	36312418	+
MRPS15_1	MRPS15	844.419	-0.231681	0.515911	0.012694	0.117363	NC_060925.1	1	36318575	36327264	-
CSF3R_1	CSF3R	171.627	0.0805776	0.12614	0.214918	0.520573	NC_060925.1	1	36328923	36346193	-
FTLP18_1	FTLP18	5.10221	0.0340684	0.129501	0.110407		NC_060925.1	1	36493233	36493710	+
LOC107984941_1	LOC107984941	168.348	0.0456019	0.108445	0.457106	0.738987	NC_060925.1	1	36539096	36565016	-
LOC105378648_1	LOC105378648	44.9814	0.0793094	0.142734	0.148338	0.4316	NC_060925.1	1	36549573	36557774	-
GRIK3_1	GRIK3	1913.14	0.200099	0.122501	0.0196108	0.145337	NC_060925.1	1	36659019	36898269	-
MIR4255_1	MIR4255	0.13738	0.00173903	0.124382	0.879949		NC_060925.1	1	37025634	37025705	+
RNU6-636P_1	RNU6-636P	0.841083	0.00767012	0.124465	0.351148		NC_060925.1	1	37067688	37067794	+
RNA5SP43_1	RNA5SP43	0					NC_060925.1	1	37128744	37128853	-
RPS29P6_1	RPS29P6	0					NC_060925.1	1	37194895	37195022	+
LOC107984942_1	LOC107984942	168.945	0.0669959	0.113128	0.303039	0.613974	NC_060925.1	1	37215581	37237874	-
ZC3H12A-DT_1	ZC3H12A-DT	454.671	-0.129381	0.198663	0.0461979	0.230095	NC_060925.1	1	37319643	37339197	-
ZC3H12A_1	ZC3H12A	1940.46	-0.778809	0.549404	0.00282117	0.0665653	NC_060925.1	1	37339334	37349131	+
MIR6732_1	MIR6732	2.58971	-0.0217612	0.126675	0.0826701		NC_060925.1	1	37344984	37345043	+
MEAF6_1	MEAF6	996.424	-0.129033	0.200973	0.0442463	0.22539	NC_060925.1	1	37354747	37379496	-
MIR5581_1	MIR5581	0.160173	0.00182031	0.124384	0.860362		NC_060925.1	1	37365686	37365745	-
LOC105378649_1	LOC105378649	104.283	0.137871	0.193223	0.0572482	0.257671	NC_060925.1	1	37395752	37403503	+
SNIP1_1	SNIP1	534.128	-0.125453	0.166898	0.0804204	0.311615	NC_060925.1	1	37399180	37419043	-
FTH1P1_1	FTH1P1	11.5085	0.0300481	0.126687	0.260242		NC_060925.1	1	37409324	37410219	+
RPS27P9_1	RPS27P9	60.7433	-1.12059	0.398196	0.000162715	0.0322526	NC_060925.1	1	37420965	37421304	+
DNALI1_1	DNALI1	77.066	0.0673725	0.125621	0.258775	0.570144	NC_060925.1	1	37421691	37431608	+
GNL2_1	GNL2	1289.22	-0.0942778	0.164894	0.0602835	0.264961	NC_060925.1	1	37431567	37460686	-
RSPO1_1	RSPO1	273.763	0.154103	0.137037	0.0608497	0.266002	NC_060925.1	1	37476097	37499638	-
C1orf109_1	C1orf109	435.177	-0.0811698	0.150769	0.0962538	0.342521	NC_060925.1	1	37546290	37556969	-
CDCA8_1	CDCA8	218.831	-0.00542287	0.10274	0.924533	0.97511	NC_060925.1	1	37557243	37574423	+
EPHA10_1	EPHA10	666.357	0.0108211	0.0855712	0.862501	0.951961	NC_060925.1	1	37580689	37629649	-
LOC124904835_1	LOC124904835	0.160173	0.00182031	0.124384	0.860362		NC_060925.1	1	37614758	37614858	+
LOC105378650_1	LOC105378650	14.8188	0.0218661	0.124216	0.409191		NC_060925.1	1	37630254	37631841	-
ACTN4P2_1	ACTN4P2	10.4931	0.0463361	0.133391	0.12102		NC_060925.1	1	37643545	37646446	+
LOC100129497_1	LOC100129497	3.08512	-0.0199242	0.125887	0.179607		NC_060925.1	1	37648921	37649805	-
MANEAL_1	MANEAL	426.821	-0.137013	0.245771	0.0127667	0.117655	NC_060925.1	1	37660740	37668025	+
YRDC_1	YRDC	449.56	-1.02204	0.376317	0.000196605	0.0345764	NC_060925.1	1	37669833	37675096	-
C1orf122_1	C1orf122	504.271	-1.20247	0.428147	0.000138356	0.0302664	NC_060925.1	1	37674678	37676342	+
MTF1_1	MTF1	677.535	-0.0331127	0.0954043	0.59937	0.827699	NC_060925.1	1	37676462	37726476	-
RPS2P13_1	RPS2P13	2.94489	0.0120372	0.12449	0.381624		NC_060925.1	1	37707730	37708565	+
INPP5B_1	INPP5B	1453.48	0.0357876	0.0781225	0.5601	0.804142	NC_060925.1	1	37727581	37813950	-
RNU6-584P_1	RNU6-584P	2.28072	-0.0147859	0.125073	0.241256		NC_060925.1	1	37751898	37751992	+
LOC124904043_1	LOC124904043	166.457	-0.0335393	0.104305	0.578521	0.814935	NC_060925.1	1	37770053	37785557	+
LOC105378651_1	LOC105378651	198.184	0.0212859	0.102112	0.722914	0.890212	NC_060925.1	1	37798951	37812694	+
SF3A3_1	SF3A3	1413.12	-0.0899627	0.152572	0.106086	0.360232	NC_060925.1	1	37823865	37857205	-
RNU6-510P_1	RNU6-510P	0.54353	0.00243408	0.124244	0.732456		NC_060925.1	1	37858644	37858716	+
FHL3_1	FHL3	178.388	-0.153318	0.227783	0.0370421	0.204179	NC_060925.1	1	37863951	37872693	-
UTP11_1	UTP11	637.312	-0.130915	0.209	0.037677	0.206179	NC_060925.1	1	37879913	37892000	+
POU3F1_1	POU3F1	10.1616	-0.0155079	0.123106	0.535886		NC_060925.1	1	37911007	37913971	-
MIR3659HG_1	MIR3659HG	901.971	0.128949	0.11395	0.0886642	0.327804	NC_060925.1	1	37914312	37986726	+
MIR3659_1	MIR3659	0.13738	0.00173903	0.124382	0.879949		NC_060925.1	1	37956429	37956527	+
LINC02786_1	LINC02786	102.944	0.123657	0.161916	0.0893025	0.329146	NC_060925.1	1	37997111	38008781	-
LOC105378654_1	LOC105378654	689.147	0.0858861	0.0956491	0.207487	0.511321	NC_060925.1	1	38008702	38086450	+
LINC01343_1	LINC01343	79.6043	-0.00121984	0.110448	0.978831	0.992665	NC_060925.1	1	38076242	38081975	-
LOC105378657_1	LOC105378657	1693.77	0.145573	0.100479	0.0476348	0.234258	NC_060925.1	1	38167358	38370700	-
TUBB6P1_1	TUBB6P1	5.39106	0.00224299	0.122561	0.916747		NC_060925.1	1	38251080	38251662	-
RNU6-753P_1	RNU6-753P	0.297553	0.00413273	0.124429	0.57524		NC_060925.1	1	38263889	38263995	+
LINC01685_1	LINC01685	7.67903	-0.000749508	0.122449	0.971716		NC_060925.1	1	38342421	38343709	+
LOC105378658_1	LOC105378658	120.4	0.0662265	0.123847	0.271367	0.583894	NC_060925.1	1	38385472	38400145	+
LOC105378660_1	LOC105378660	256.747	0.0854099	0.116668	0.214226	0.51959	NC_060925.1	1	38560077	38595826	-
HSPA5P1_1	HSPA5P1	83.0916	-0.117872	0.205283	0.0198093	0.146114	NC_060925.1	1	38575917	38578276	+
RRAGC_1	RRAGC	452.487	-0.191762	0.279982	0.0267566	0.170105	NC_060925.1	1	38705423	38727008	-
GJA9-MYCBP_1	GJA9-MYCBP	201.904	-0.0569457	0.125709	0.286282	0.598434	NC_060925.1	1	38729722	38748858	-
MYCBP_1	MYCBP	153.41	-0.0649032	0.134335	0.185221	0.483244	NC_060925.1	1	38729722	38740619	-
LOC105378663_1	LOC105378663	15.688	-6.29212e-05	0.120289	0.997077		NC_060925.1	1	38740642	38743468	+
GJA9_1	GJA9	46.6746	0.00874369	0.113271	0.854853	0.949436	NC_060925.1	1	38741310	38748819	-
RHBDL2_1	RHBDL2	796.6	0.200458	0.113267	0.0151929	0.127297	NC_060925.1	1	38753038	38809046	-
LOC105378662_1	LOC105378662	78.2318	0.0118615	0.111595	0.814718	0.932692	NC_060925.1	1	38780765	38786697	+
RNU6-605P_1	RNU6-605P	0.898823	0.00162927	0.124256	0.791346		NC_060925.1	1	38794097	38794204	+
EIF1P2_1	EIF1P2	14.4246	0.00757969	0.120643	0.805146		NC_060925.1	1	38825315	38826292	-
AKIRIN1_1	AKIRIN1	1911.35	-0.181704	0.383742	0.0103665	0.106597	NC_060925.1	1	38858494	38873280	+
NDUFS5_1	NDUFS5	1630.02	-0.229296	0.663065	0.00975104	0.103602	NC_060925.1	1	38893542	38901803	+
LOC124904088_1	LOC124904088	462.989	0.046127	0.0932653	0.475714	0.751583	NC_060925.1	1	38905210	38929275	+
MACF1_1	MACF1	6715.72	-0.0968131	0.134345	0.165567	0.456573	NC_060925.1	1	38951565	39355064	+
RNU6-608P_1	RNU6-608P	0.209152	-0.00158698	0.124391	0.711918		NC_060925.1	1	38988334	38988437	-
RNA5SP44_1	RNA5SP44	0.320346	0.00231401	0.124399	0.681638		NC_060925.1	1	39021560	39021692	-
HSPE1P8_1	HSPE1P8	17.3476	0.0389533	0.127674	0.266411		NC_060925.1	1	39171815	39172831	-
LOC124904101_1	LOC124904101	55.5435	0.00698818	0.11984	0.834154	0.940183	NC_060925.1	1	39354627	39359458	-
BMP8A_1	BMP8A	379.228	0.0236158	0.0997735	0.738427	0.897803	NC_060925.1	1	39359546	39398241	+
TRK-CTT12-1_1	TRK-CTT12-1	1.19814	-0.000799504	0.123974	0.936968		NC_060925.1	1	39372893	39372965	+
OXCT2P1_1	OXCT2P1	4.43725	0.0225051	0.125902	0.242198		NC_060925.1	1	39383234	39385037	+
PPIEL_1	PPIEL	493.027	0.0290865	0.092245	0.644636	0.850849	NC_060925.1	1	39390648	39428076	-
PABPC4_1	PABPC4	1491.35	-0.571749	0.587408	0.00525454	0.0820335	NC_060925.1	1	39429194	39445168	-
PABPC4-AS1_1	PABPC4-AS1	50.3031	0.027636	0.116425	0.568505	0.809182	NC_060925.1	1	39433448	39441581	+
SNORA55_1	SNORA55	0.445458	-0.000303297	0.124292	0.948038		NC_060925.1	1	39435752	39435888	-
HEYL_1	HEYL	241.512	-0.0693598	0.126805	0.244342	0.555143	NC_060925.1	1	39491854	39508063	-
NT5C1A_1	NT5C1A	168.83	0.103996	0.131111	0.188346	0.487749	NC_060925.1	1	39519647	39541479	-
HPCAL4_1	HPCAL4	130.73	0.0134699	0.10553	0.813013	0.931751	NC_060925.1	1	39548023	39560837	-
LOC100128091_1	LOC100128091	18.667	-0.00304284	0.12074	0.915566		NC_060925.1	1	39587397	39588215	+
RNU7-121P_1	RNU7-121P	0.160173	0.00182031	0.124384	0.860362		NC_060925.1	1	39592990	39593051	-
PPIE_1	PPIE	550.684	-0.151068	0.244981	0.026387	0.169111	NC_060925.1	1	39608324	39633355	+
BMP8B_1	BMP8B	397.473	-0.110941	0.158233	0.0987827	0.347249	NC_060925.1	1	39626622	39658315	-
OXCT2_1	OXCT2	6.20322	0.0127462	0.123416	0.556122		NC_060925.1	1	39638968	39640793	-
BMP8B-AS1_1	BMP8B-AS1	3.55759	-0.00185793	0.123306	0.908281		NC_060925.1	1	39649413	39650868	+
LOC101929536_1	LOC101929536	4.59048	-0.0202237	0.125435	0.271238		NC_060925.1	1	39658426	39659621	+
LOC105378667_1	LOC105378667	123.508	0.0196368	0.108605	0.721963	0.889753	NC_060925.1	1	39693583	39707391	+
TRIT1_1	TRIT1	938.626	-0.129127	0.172608	0.0737961	0.296628	NC_060925.1	1	39707546	39752951	-
MYCL_1	MYCL	59.5899	-0.0633116	0.129663	0.240089	0.550673	NC_060925.1	1	39764868	39771357	-
MYCL-AS1_1	MYCL-AS1	5.64684	-0.0169297	0.124572	0.376315		NC_060925.1	1	39767183	39768538	+
MFSD2A_1	MFSD2A	504.429	-0.584365	0.375718	0.00317196	0.0694752	NC_060925.1	1	39824591	39839402	+
RPS2P12_1	RPS2P12	14.2363	-0.103675	0.193855	0.00428721		NC_060925.1	1	39831971	39832891	+
LOC105378669_1	LOC105378669	305.239	0.0281219	0.105475	0.634508	0.845878	NC_060925.1	1	39882423	39909785	-
CAP1_1	CAP1	3704.47	-0.15166	0.27927	0.0133974	0.120121	NC_060925.1	1	39909560	39942077	+
PPT1_1	PPT1	963.517	-0.173542	0.313075	0.017185	0.135524	NC_060925.1	1	39940889	39966711	-
OAZ1P1_1	OAZ1P1	5.75096	-0.050058	0.137946	0.0220453		NC_060925.1	1	40002172	40003039	+
LOC105378671_1	LOC105378671	171.121	0.0169692	0.112952	0.733694	0.895392	NC_060925.1	1	40017162	40030837	-
RLF_1	RLF	1624.32	-0.0870505	0.135607	0.147904	0.430921	NC_060925.1	1	40030849	40110388	+
RNU6-1237P_1	RNU6-1237P	0.383357	-0.000319768	0.124297	0.929844		NC_060925.1	1	40047306	40047412	+
TMCO2_1	TMCO2	39.876	-0.00566467	0.117273	0.885668	0.960002	NC_060925.1	1	40117403	40121152	+
ZMPSTE24_1	ZMPSTE24	1499.56	-0.131806	0.220292	0.0257682	0.166904	NC_060925.1	1	40127713	40163687	+
COL9A2_1	COL9A2	148.105	0.0234859	0.103399	0.693338	0.87488	NC_060925.1	1	40169995	40186793	-
RPL21P20_1	RPL21P20	4.77479	-0.00537351	0.123215	0.765661		NC_060925.1	1	40202585	40203142	-
SMAP2_1	SMAP2	579.027	-0.0579476	0.116946	0.338515	0.645647	NC_060925.1	1	40243266	40292887	+
ZFP69B_1	ZFP69B	163.558	0.0268859	0.107238	0.637446	0.847442	NC_060925.1	1	40319624	40333275	+
ZFP69_1	ZFP69	188.423	0.00521424	0.101467	0.930301	0.976772	NC_060925.1	1	40346903	40365936	+
EXO5-DT_1	EXO5-DT	267.863	0.129353	0.130175	0.0942931	0.338108	NC_060925.1	1	40356353	40377873	-
EXO5_1	EXO5	120.212	-0.0488687	0.114939	0.401738	0.696321	NC_060925.1	1	40377948	40385218	+
ZNF684_1	ZNF684	201.582	0.0281522	0.105793	0.633	0.845154	NC_060925.1	1	40400805	40417330	+
LOC100328982_1	LOC100328982	28.4828	0.0136334	0.118273	0.728255	0.892946	NC_060925.1	1	40428495	40430220	+
LOC105378673_1	LOC105378673	77.9951	0.0429137	0.116556	0.436296	0.722768	NC_060925.1	1	40432355	40437738	+
GTF2F2P2_1	GTF2F2P2	4.70036	-0.00947526	0.123783	0.568658		NC_060925.1	1	40462809	40463499	-
RIMS3_1	RIMS3	459.579	0.0511994	0.0934651	0.427284	0.716359	NC_060925.1	1	40489861	40534868	-
LOC105378675_1	LOC105378675	71.0146	0.0353356	0.115178	0.50655	0.77026	NC_060925.1	1	40527215	40535932	+
NFYC-AS1_1	NFYC-AS1	54.0642	-0.0667028	0.135779	0.185708	0.483847	NC_060925.1	1	40558275	40561455	-
NFYC_1	NFYC	1192.21	-0.0891186	0.139509	0.156188	0.442793	NC_060925.1	1	40560898	40640813	+
MIR30E_1	MIR30E	0					NC_060925.1	1	40623565	40623656	+
MIR30C1_1	MIR30C1	0.68091	0.00487005	0.124308	0.518712		NC_060925.1	1	40626494	40626582	+
KCNQ4_1	KCNQ4	581.156	0.154701	0.123111	0.0542565	0.250523	NC_060925.1	1	40653010	40709692	+
RN7SL326P_1	RN7SL326P	1.87905	0.00482112	0.123856	0.708501		NC_060925.1	1	40674081	40674376	+
LOC105378676_1	LOC105378676	97.8368	0.037348	0.112818	0.510175	0.772594	NC_060925.1	1	40717338	40726729	-
CITED4_1	CITED4	127.351	-0.81197	0.513149	0.00238711	0.0636746	NC_060925.1	1	40730294	40731603	-
LOC100128362_1	LOC100128362	11.0162	-0.0188829	0.124189	0.416952		NC_060925.1	1	40807470	40809128	-
UBE2V1P8_1	UBE2V1P8	2.14154	0.00109876	0.123679	0.935		NC_060925.1	1	40811410	40811886	-
CTPS1_1	CTPS1	1107.58	-0.129196	0.21809	0.0243951	0.16181	NC_060925.1	1	40849069	40881929	+
SLFNL1-AS1_1	SLFNL1-AS1	329.824	0.00692992	0.0930496	0.914733	0.971835	NC_060925.1	1	40883954	40913256	+
SLFNL1_1	SLFNL1	57.3477	0.0193791	0.112971	0.700171	0.878753	NC_060925.1	1	40884961	40891089	-
SCMH1_1	SCMH1	2577.87	-0.054091	0.0997228	0.405288	0.699104	NC_060925.1	1	40896567	41111749	-
RPL23AP17_1	RPL23AP17	2.18	0.00341503	0.123795	0.791378		NC_060925.1	1	40968235	40968619	+
LOC102723924_2	LOC102723924	219.366	0.0585378	0.107893	0.364303	0.666742	NC_060925.1	1	41107171	41134004	+
RPL36AP9_2	RPL36AP9	4.58312	0.00689618	0.123297	0.706504		NC_060925.1	1	41133864	41134325	-
FOXO6_2	FOXO6	236.655	0.0651871	0.122725	0.279554	0.59168	NC_060925.1	1	41230844	41253232	+
FOXO6-AS1_2	FOXO6-AS1	13.3251	0.000943794	0.121609	0.972215		NC_060925.1	1	41244479	41245120	-
LOC105378678_1	LOC105378678	377.282	0.055717	0.0954832	0.39405	0.689597	NC_060925.1	1	41296576	41335109	+
RNA5SP45_1	RNA5SP45	0.13738	0.00173903	0.124382	0.879949		NC_060925.1	1	41337135	41337226	-
EDN2_1	EDN2	75.9998	-0.0926035	0.148883	0.141996	0.42221	NC_060925.1	1	41348976	41354889	-
HIVEP3_1	HIVEP3	4496.32	0.127854	0.0957529	0.0720916	0.292219	NC_060925.1	1	41376570	41906502	-
LOC100418723_1	LOC100418723	8.39452	0.0726397	0.154253	0.0148761		NC_060925.1	1	41412232	41414312	+
LOC124904160_1	LOC124904160	117.943	0.00989912	0.106534	0.859439	0.950857	NC_060925.1	1	41850138	41867586	+
HNRNPFP1_1	HNRNPFP1	12.391	0.0192544	0.123987	0.436261		NC_060925.1	1	41911113	41913413	+
LOC124904161_1	LOC124904161	54.5999	-0.012552	0.113453	0.791974	0.922971	NC_060925.1	1	41915791	41922346	+
GUCA2B_1	GUCA2B	18.7847	-0.0226808	0.121985	0.51276		NC_060925.1	1	42024047	42026457	+
GUCA2A_1	GUCA2A	10.1854	-0.011538	0.122298	0.656311		NC_060925.1	1	42033343	42035398	-
FOXJ3_1	FOXJ3	2160.58	-0.130024	0.161306	0.0823644	0.315525	NC_060925.1	1	42047196	42206280	-
RIMKLA_1	RIMKLA	801.393	-0.123271	0.142486	0.100177	0.34999	NC_060925.1	1	42251175	42294608	+
RPS15AP8_1	RPS15AP8	4.52307	-0.0085093	0.123547	0.626312		NC_060925.1	1	42282729	42283201	-
LOC124905708	LOC124905708	50.0556	0.033534	0.118154	0.491221	0.76064	NC_060925.1	1	42291035	42296356	-
ZMYND12_1	ZMYND12	233.777	0.0267	0.101309	0.661523	0.859005	NC_060925.1	1	42300691	42326384	-
CCDC30_1	CCDC30	2233.09	-0.0423719	0.0918688	0.504028	0.769019	NC_060925.1	1	42326469	42527685	+
PPCS_1	PPCS	546.526	-0.106361	0.179745	0.0380917	0.207156	NC_060925.1	1	42326703	42343779	+
RPS3AP11_1	RPS3AP11	1.3871	0.0108534	0.124601	0.332154		NC_060925.1	1	42362077	42362875	+
TMSB4XP1_1	TMSB4XP1	1678.86	-0.759621	0.458131	0.00214096	0.0615794	NC_060925.1	1	42370154	42370772	-
RNU6-536P_1	RNU6-536P	0.880392	0.00755955	0.124451	0.347567		NC_060925.1	1	42439515	42439619	+
PPIH_1	PPIH	318.486	-0.0966882	0.148826	0.120957	0.386768	NC_060925.1	1	42528918	42547253	+
YBX1_1	YBX1	4816.97	-0.115596	0.197928	0.0201732	0.147376	NC_060925.1	1	42552913	42574300	+
CLDN19_1	CLDN19	63.4092	0.0112264	0.113359	0.814339	0.932616	NC_060925.1	1	42603583	42610726	-
P3H1_1	P3H1	596.435	-0.144902	0.218106	0.0389386	0.210071	NC_060925.1	1	42616864	42637518	-
C1orf50_1	C1orf50	284.607	-0.0945827	0.139226	0.149375	0.432954	NC_060925.1	1	42637739	42649982	+
TMEM269-DT_1	TMEM269-DT	117.068	0.130912	0.16928	0.0780855	0.306791	NC_060925.1	1	42647158	42655385	-
TMEM269_1	TMEM269	167.22	0.136585	0.154049	0.0831079	0.316895	NC_060925.1	1	42655481	42671316	+
LOC107984946_1	LOC107984946	44.1834	0.0396396	0.123529	0.372263	0.672457	NC_060925.1	1	42658817	42664158	-
SVBP_1	SVBP	323.605	-0.0946769	0.164614	0.0663988	0.278701	NC_060925.1	1	42677541	42687878	-
ERMAP_1	ERMAP	386.837	-0.0895956	0.139858	0.152878	0.438053	NC_060925.1	1	42687603	42715472	+
ZNF691_1	ZNF691	193.859	-0.0604664	0.136112	0.16607	0.457416	NC_060925.1	1	42717094	42722959	+
LOC339539_1	LOC339539	258.074	-0.00322402	0.104418	0.956537	0.98597	NC_060925.1	1	42728110	42759272	+
LOC100420252_1	LOC100420252	18.6969	-0.0655742	0.144241	0.0742178		NC_060925.1	1	42756821	42759201	-
MKRN8P_1	MKRN8P	15.3107	-0.00287873	0.121189	0.915207		NC_060925.1	1	42760110	42762916	-
ATP6V1E1P1_1	ATP6V1E1P1	10.5932	-0.0675499	0.150067	0.0137762		NC_060925.1	1	42773590	42774588	+
SLC2A1_1	SLC2A1	3574.55	-0.849395	0.498547	0.00184518	0.0586951	NC_060925.1	1	42795821	42829338	-
ATP6V0CP4_1	ATP6V0CP4	0.693063	-0.000171747	0.124251	0.977738		NC_060925.1	1	42822733	42823142	-
SLC2A1-DT_1	SLC2A1-DT	312.614	0.0643151	0.105473	0.330015	0.638857	NC_060925.1	1	42829519	42853826	+
RNU6-880P_1	RNU6-880P	0.422665	-0.000514432	0.124294	0.928317		NC_060925.1	1	42861914	42862019	+
LOC124904715_1	LOC124904715	0					NC_060925.1	1	42894019	42894107	-
FAM183A_1	FAM183A	76.3752	0.117447	0.162965	0.0917479	0.333398	NC_060925.1	1	43018394	43026887	+
EBNA1BP2_1	EBNA1BP2	1034.84	-0.116511	0.197082	0.0306122	0.183353	NC_060925.1	1	43034664	43043066	-
MIR6733_1	MIR6733	1.07043	-0.00784314	0.124519	0.317766		NC_060925.1	1	43042148	43042208	-
CFAP57_1	CFAP57	814.335	0.13023	0.110608	0.0835369	0.318024	NC_060925.1	1	43042826	43124856	+
RNA5SP46_1	RNA5SP46	1.24712	-0.00742463	0.124301	0.470012		NC_060925.1	1	43066927	43067046	+
TMEM125_1	TMEM125	50.4172	-0.0169796	0.113744	0.724636	0.890981	NC_060925.1	1	43140490	43144509	+
C1orf210_1	C1orf210	59.3519	0.0486596	0.130275	0.229908	0.538456	NC_060925.1	1	43152383	43156088	-
TIE1_1	TIE1	315.085	0.18837	0.164793	0.0379878	0.206949	NC_060925.1	1	43171478	43193657	+
MPL_1	MPL	155.851	0.00994187	0.106095	0.860643	0.9513	NC_060925.1	1	43208365	43225013	+
CDC20-DT_1	CDC20-DT	67.0309	-0.0225958	0.114704	0.641631	0.84961	NC_060925.1	1	43225231	43229256	-
CDC20_1	CDC20	112.204	-0.0878805	0.158098	0.0743677	0.297969	NC_060925.1	1	43229529	43233751	+
ELOVL1_1	ELOVL1	1426.88	-0.73791	0.615293	0.00367709	0.0726596	NC_060925.1	1	43233949	43238559	-
MIR6734_1	MIR6734	0.506705	0.00260837	0.124253	0.735456		NC_060925.1	1	43235196	43235263	-
LOC112268225_1	LOC112268225	261.781	0.0934197	0.120311	0.183513	0.480922	NC_060925.1	1	43238729	43255087	+
MED8_1	MED8	617.683	-0.647935	0.579728	0.00433894	0.076646	NC_060925.1	1	43254467	43260350	-
MED8-AS1_1	MED8-AS1	4.8081	-0.0148289	0.124168	0.440273		NC_060925.1	1	43255599	43256276	+
SZT2_1	SZT2	1054.53	-0.11724	0.137883	0.113576	0.373969	NC_060925.1	1	43260449	43324500	+
SZT2-AS1_1	SZT2-AS1	4.98231	-0.0126951	0.123701	0.524454		NC_060925.1	1	43318029	43318897	-
MIR6735_1	MIR6735	0					NC_060925.1	1	43318792	43318864	+
HYI_1	HYI	70.4808	-0.0123112	0.113375	0.795988	0.924424	NC_060925.1	1	43321242	43324184	-
HYI-AS1_1	HYI-AS1	15.6419	-0.031486	0.125934	0.309755		NC_060925.1	1	43324180	43327259	+
PTPRF_1	PTPRF	3711.75	-0.574569	0.477965	0.00454795	0.0781617	NC_060925.1	1	43396281	43494171	+
KDM4A_1	KDM4A	1233.49	-0.121275	0.160412	0.0896294	0.329767	NC_060925.1	1	43520658	43576010	+
LOC124904165_1	LOC124904165	12.9658	0.0798653	0.158713	0.0287759		NC_060925.1	1	43534126	43538327	-
KDM4A-AS1_1	KDM4A-AS1	76.0367	0.0087621	0.109627	0.868075	0.954252	NC_060925.1	1	43570216	43577833	-
ST3GAL3_1	ST3GAL3	2645.34	0.0601866	0.0805316	0.328787	0.638167	NC_060925.1	1	43578028	43802236	+
ST3GAL3-AS1_1	ST3GAL3-AS1	219.395	0.104134	0.132891	0.144726	0.425882	NC_060925.1	1	43579884	43597838	-
LOC124904721_1	LOC124904721	0					NC_060925.1	1	43586963	43587056	+
MIR6079_1	MIR6079	0					NC_060925.1	1	43709448	43709509	+
SHMT1P1_1	SHMT1P1	7.13189	-0.0199083	0.124478	0.388858		NC_060925.1	1	43720247	43722778	-
ARTN_1	ARTN	27.5642	-0.00102944	0.119523	0.973842	0.990749	NC_060925.1	1	43804878	43808317	+
LINC02918_1	LINC02918	51.1681	0.0250461	0.117063	0.588325	0.820643	NC_060925.1	1	43808973	43811621	-
LOC101929609_1	LOC101929609	63.6829	-0.00765584	0.11015	0.879287	0.957484	NC_060925.1	1	43813134	43817790	-
IPO13_1	IPO13	549.718	-0.104318	0.175344	0.0521568	0.245665	NC_060925.1	1	43818031	43839101	+
DPH2_1	DPH2	334.905	-0.105483	0.194715	0.0071461	0.0910136	NC_060925.1	1	43841090	43844449	+
ATP6V0B_1	ATP6V0B	1024.59	-1.20483	0.432213	0.000145151	0.0302664	NC_060925.1	1	43846040	43849375	+
B4GALT2_1	B4GALT2	654.427	-0.160525	0.302177	0.0124474	0.116144	NC_060925.1	1	43850290	43862258	+
CCDC24_1	CCDC24	183.104	-0.103097	0.180751	0.0322178	0.188132	NC_060925.1	1	43862686	43867620	+
SLC6A9_1	SLC6A9	459.672	0.0539317	0.114516	0.374289	0.674149	NC_060925.1	1	43867575	43902553	-
LOC124904168_1	LOC124904168	10.9055	0.0175637	0.123623	0.476927		NC_060925.1	1	43903634	43906417	-
LOC124904169_1	LOC124904169	330.357	0.151852	0.135973	0.0629509	0.270558	NC_060925.1	1	43915848	43946144	-
KRT8P47_1	KRT8P47	4.69257	-0.00105897	0.123319	0.945248		NC_060925.1	1	43974000	43975663	-
RN7SL479P_1	RN7SL479P	4.81165	0.0349536	0.130154	0.0807095		NC_060925.1	1	43988040	43988339	-
KLF17_1	KLF17	244.374	0.133921	0.135948	0.0877839	0.326339	NC_060925.1	1	43989759	44006090	+
LOC100129492_1	LOC100129492	23.8849	-0.0264107	0.125273	0.334422	0.642742	NC_060925.1	1	43992993	43993534	-
KLF18_1	KLF18	24.8972	0.000378123	0.119016	0.992363	0.997563	NC_060925.1	1	44008117	44012630	-
LOC100419796_1	LOC100419796	1.77662	-0.00348513	0.123911	0.7642		NC_060925.1	1	44021674	44022733	-
OOSP1P1_1	OOSP1P1	2.26326	0.000729659	0.123857	0.950198		NC_060925.1	1	44025917	44026190	-
LOC124904170_1	LOC124904170	15.2242	-0.0106414	0.121163	0.719737		NC_060925.1	1	44043642	44045521	-
LOC100130714_1	LOC100130714	9.7488	0.00475743	0.121745	0.853509		NC_060925.1	1	44058834	44059994	-
DMAP1_1	DMAP1	333.229	-0.380456	0.795276	0.0085394	0.0990625	NC_060925.1	1	44084361	44091563	+
ERI3_1	ERI3	2003	-0.0470583	0.115588	0.406328	0.699932	NC_060925.1	1	44091960	44226198	-
ERI3-IT1_1	ERI3-IT1	128.864	0.0887776	0.128218	0.187324	0.485882	NC_060925.1	1	44093485	44115174	-
SNORA110_1	SNORA110	0					NC_060925.1	1	44123243	44123458	-
RNU6-369P_1	RNU6-369P	5.22135	-0.00532822	0.123502	0.737302		NC_060925.1	1	44261643	44261744	+
RNF220_1	RNF220	3400.69	-0.0452541	0.0932446	0.479307	0.753739	NC_060925.1	1	44276080	44522650	+
MIR5584_1	MIR5584	0.13738	0.00173903	0.124382	0.879949		NC_060925.1	1	44416375	44416434	+
LOC107984950_1	LOC107984950	151.293	-0.0720772	0.1308	0.217461	0.523633	NC_060925.1	1	44504210	44520592	-
TMEM53_1	TMEM53	416.659	-0.0315715	0.0904612	0.615498	0.835245	NC_060925.1	1	44524186	44545427	-
SNORD145_1	SNORD145	0					NC_060925.1	1	44541901	44542000	-
ARMH1_1	ARMH1	742.908	0.047128	0.086436	0.459866	0.741178	NC_060925.1	1	44545660	44596534	+
LOC105378690_1	LOC105378690	574.19	0.172134	0.134723	0.0421459	0.219554	NC_060925.1	1	44559256	44595062	-
RNU5F-1_1	RNU5F-1	0.644085	0.00502852	0.124321	0.522781		NC_060925.1	1	44592727	44592842	-
RNU5D-1_1	RNU5D-1	3.7529	-0.0196725	0.125612	0.232127		NC_060925.1	1	44601992	44602107	-
KIF2C_1	KIF2C	451.141	-0.0182244	0.0979715	0.764361	0.908889	NC_060925.1	1	44610820	44638762	+
SNORD160_1	SNORD160	0.789507	-0.000483989	0.12418	0.947174		NC_060925.1	1	44633032	44633104	+
RPS8_1	RPS8	22386.2	-0.674811	0.462238	0.00304252	0.0684739	NC_060925.1	1	44646529	44649769	+
SNORD55_1	SNORD55	2.38553	-0.0113269	0.124898	0.185635		NC_060925.1	1	44646854	44646927	+
SNORD46_1	SNORD46	9.56666	-0.0554975	0.141933	0.00825086		NC_060925.1	1	44647481	44647578	+
SNORD38A_1	SNORD38A	0.961833	-0.00335857	0.124142	0.706125		NC_060925.1	1	44648831	44648901	+
SNORD38B_1	SNORD38B	1.33292	-0.013645	0.125133	0.178686		NC_060925.1	1	44649380	44649448	+
RPS15AP11_1	RPS15AP11	23.7829	-0.134443	0.258452	0.00353083	0.071893	NC_060925.1	1	44651278	44651738	-
BEST4_1	BEST4	36.4516	-0.000905516	0.116028	0.981426	0.993923	NC_060925.1	1	44654571	44659156	-
PLK3_1	PLK3	442.255	-0.550925	0.510988	0.0051849	0.0817664	NC_060925.1	1	44671531	44677144	+
DYNLT4_1	DYNLT4	15.3868	-0.00893658	0.120819	0.767259		NC_060925.1	1	44677047	44678505	-
BTBD19_1	BTBD19	134.779	-0.0101132	0.105454	0.857935	0.950591	NC_060925.1	1	44679677	44686711	+
PTCH2_1	PTCH2	263.306	0.0670285	0.12088	0.277323	0.58988	NC_060925.1	1	44691074	44714486	-
RNU5E-6P_1	RNU5E-6P	5.89591	-0.0255594	0.12663	0.202461		NC_060925.1	1	44691112	44691226	-
LOC107984952_1	LOC107984952	16.037	-0.00054371	0.120304	0.98401		NC_060925.1	1	44691708	44693223	+
EIF2B3_1	EIF2B3	1920.36	-0.0290149	0.0845865	0.642887	0.850318	NC_060925.1	1	44721756	44858197	-
RNA5SP47_1	RNA5SP47	3.50602	-0.0105392	0.123991	0.511048		NC_060925.1	1	44803952	44804060	+
CCNB1IP1P1_1	CCNB1IP1P1	4.38191	0.00301367	0.123617	0.834778		NC_060925.1	1	44829722	44831203	+
PPIAP35_1	PPIAP35	6.07608	0.00873929	0.123101	0.671477		NC_060925.1	1	44859743	44860367	-
MRPS17P1_1	MRPS17P1	10.096	-0.0314561	0.127722	0.200624		NC_060925.1	1	44863284	44863872	-
HECTD3_1	HECTD3	359.071	-0.724184	0.508235	0.00292773	0.067723	NC_060925.1	1	44874147	44882918	-
UROD_1	UROD	510.797	-0.12902	0.231337	0.011791	0.112897	NC_060925.1	1	44883848	44887169	+
ZSWIM5_1	ZSWIM5	2114.79	-0.0426502	0.0794224	0.48808	0.759019	NC_060925.1	1	44887993	45078165	-
OSTCP5_1	OSTCP5	0.789507	-0.000483989	0.12418	0.947174		NC_060925.1	1	44941349	44942023	-
LOC105378691_1	LOC105378691	76.3107	0.0173125	0.111138	0.737422	0.897312	NC_060925.1	1	45167359	45175293	-
LINC01144_1	LINC01144	13.3454	-0.00607337	0.120644	0.839078		NC_060925.1	1	45175457	45177166	+
HPDL_1	HPDL	17.4043	-0.0467521	0.132789	0.14455		NC_060925.1	1	45198451	45200266	+
MUTYH_1	MUTYH	271.049	-0.00567664	0.111597	0.912446	0.970869	NC_060925.1	1	45200799	45211997	-
TOE1_1	TOE1	202.075	-0.16231	0.335717	0.0067605	0.0889203	NC_060925.1	1	45211727	45215530	+
TESK2_1	TESK2	1925.93	0.100544	0.0982473	0.1488	0.43224	NC_060925.1	1	45215440	45362747	-
LOC124904849_1	LOC124904849	0					NC_060925.1	1	45230190	45230286	-
PPIAP36_1	PPIAP36	4.51778	0.0147252	0.124453	0.39714		NC_060925.1	1	45286572	45286896	+
CCDC163_1	CCDC163	111.438	-0.0358742	0.118098	0.472006	0.748805	NC_060925.1	1	45365450	45372440	-
MMACHC_1	MMACHC	214.757	-0.0942587	0.138852	0.152002	0.436779	NC_060925.1	1	45372667	45385751	+
PRDX1_1	PRDX1	11093.4	-0.904143	0.460675	0.00127799	0.0537048	NC_060925.1	1	45383419	45395258	-
HMGB1P48_1	HMGB1P48	37.914	0.0134625	0.116839	0.751134	0.903576	NC_060925.1	1	45403192	45404991	+
AKR1A1_1	AKR1A1	1365.47	-0.625204	0.412015	0.00307881	0.0687615	NC_060925.1	1	45423192	45442415	+
NASP_1	NASP	987.651	-0.0980613	0.16232	0.0813164	0.313462	NC_060925.1	1	45456407	45491244	+
CCDC17_1	CCDC17	21.5025	-0.00179912	0.118755	0.957727	0.986327	NC_060925.1	1	45492399	45496409	-
GPBP1L1_1	GPBP1L1	1512.12	-0.157481	0.23761	0.032451	0.188786	NC_060925.1	1	45499652	45558879	-
RPS15AP10_1	RPS15AP10	3.30545	0.0148291	0.124585	0.370102		NC_060925.1	1	45518114	45519027	-
RPL7AP16_1	RPL7AP16	1.40906	-0.0135981	0.125136	0.173547		NC_060925.1	1	45523320	45524192	-
TMEM69_1	TMEM69	351.184	-0.639806	0.314448	0.00134391	0.0538953	NC_060925.1	1	45560527	45566780	+
IPP_1	IPP	958.253	-0.00456841	0.0929943	0.939841	0.980479	NC_060925.1	1	45566668	45627842	-
LOC105378693_1	LOC105378693	108.214	0.0498447	0.113749	0.403995	0.698142	NC_060925.1	1	45628138	45638022	+
RPL6P1_1	RPL6P1	8.79763	-0.015331	0.124418	0.401311		NC_060925.1	1	45658445	45659142	+
MAST2_1	MAST2	2813.88	-0.0969733	0.0965464	0.159333	0.447467	NC_060925.1	1	45680810	45913311	+
TMA16P2_1	TMA16P2	49.2854	-0.0278677	0.120339	0.503921	0.769019	NC_060925.1	1	45722544	45724920	-
LOC105378694_1	LOC105378694	366.287	0.0676496	0.106381	0.309061	0.620144	NC_060925.1	1	45745082	45786442	-
P3R3URF-PIK3R3_1	P3R3URF-PIK3R3	907.313	0.0719767	0.0984728	0.286219	0.598408	NC_060925.1	1	45917331	46053683	-
PIK3R3_1	PIK3R3	884.146	0.0633949	0.0957666	0.338142	0.645327	NC_060925.1	1	45917331	46052095	-
LOC124904171_1	LOC124904171	12.3917	-0.00693558	0.120861	0.813499		NC_060925.1	1	45929426	45931126	+
LOC101929626_1	LOC101929626	31.0073	0.0511661	0.129334	0.252781	0.564261	NC_060925.1	1	46010614	46016325	+
TSPAN1_1	TSPAN1	223.477	-0.024167	0.107148	0.670587	0.864175	NC_060925.1	1	46052282	46063182	+
P3R3URF_1	P3R3URF	5.25556	0.00408364	0.122955	0.832944		NC_060925.1	1	46052681	46053683	-
POMGNT1_1	POMGNT1	1118.95	-0.150942	0.248451	0.0252767	0.165162	NC_060925.1	1	46065903	46097522	-
LURAP1_1	LURAP1	250.065	0.110349	0.129017	0.133158	0.407755	NC_060925.1	1	46080552	46098473	+
RAD54L_1	RAD54L	401.405	0.050726	0.102307	0.430517	0.718686	NC_060925.1	1	46124906	46155694	+
LRRC41_1	LRRC41	1593	-0.583049	0.564412	0.00501442	0.0808216	NC_060925.1	1	46154683	46180838	-
UQCRH_1	UQCRH	1973.47	-0.587273	0.503805	0.0046044	0.07836	NC_060925.1	1	46180920	46193993	+
NSUN4_1	NSUN4	869.507	-0.0555511	0.110287	0.376358	0.675871	NC_060925.1	1	46218025	46262412	+
FAAH_1	FAAH	257.791	0.0766283	0.118993	0.246669	0.557731	NC_060925.1	1	46271530	46291059	+
FAAHP1_1	FAAHP1	178.774	0.0403204	0.104901	0.512835	0.77375	NC_060925.1	1	46311041	46322918	+
LINC01398_1	LINC01398	21.3749	0.0621846	0.139784	0.119928	0.385214	NC_060925.1	1	46323889	46326919	-
DMBX1_1	DMBX1	282.346	0.059177	0.106412	0.362326	0.665259	NC_060925.1	1	46367063	46393431	+
TMEM275_1	TMEM275	32.6499	0.0377863	0.123267	0.382705	0.680696	NC_060925.1	1	46409382	46412731	-
MKNK1-AS1_1	MKNK1-AS1	299.875	0.0896421	0.109902	0.201454	0.50391	NC_060925.1	1	46415912	46447528	+
KNCN_1	KNCN	41.9513	0.00205077	0.115769	0.962667	0.987649	NC_060925.1	1	46422873	46428884	-
MKNK1_1	MKNK1	741.416	-0.087118	0.138276	0.162773	0.452276	NC_060925.1	1	46434628	46481501	-
MOB3C_1	MOB3C	250.091	-0.0643969	0.129952	0.236186	0.545911	NC_060925.1	1	46484946	46494037	-
LOC105378697_1	LOC105378697	47.108	-0.00370204	0.115275	0.92272	0.974517	NC_060925.1	1	46498921	46503047	-
ATPAF1_1	ATPAF1	991.397	-0.127313	0.189663	0.0548769	0.251905	NC_060925.1	1	46509960	46545797	-
NENFP1_1	NENFP1	0					NC_060925.1	1	46543150	46543615	-
TEX38_1	TEX38	22.3012	0.000166997	0.121215	0.996645	0.998818	NC_060925.1	1	46549094	46550834	+
EFCAB14-AS1_1	EFCAB14-AS1	122.189	0.0334229	0.10716	0.571793	0.810871	NC_060925.1	1	46551276	46569329	+
EFCAB14_1	EFCAB14	1018.69	-0.170118	0.299963	0.0190586	0.143618	NC_060925.1	1	46552399	46596351	-
LOC105378698_1	LOC105378698	4.97632	-0.0219359	0.125623	0.26944		NC_060925.1	1	46562314	46564008	-
LOC105378699_1	LOC105378699	48.7186	-0.0371348	0.118687	0.454012	0.736525	NC_060925.1	1	46642208	46649406	+
CYP4B1_1	CYP4B1	268.509	0.131419	0.143049	0.0883694	0.32726	NC_060925.1	1	46676425	46696812	+
CYP4Z2P_1	CYP4Z2P	422.711	0.0423215	0.0938983	0.504765	0.76927	NC_060925.1	1	46720492	46777891	-
TUBAP8_1	TUBAP8	3.12181	-0.0069727	0.12371	0.650209		NC_060925.1	1	46769042	46770243	+
CYP4A11_1	CYP4A11	74.9758	0.0734834	0.133864	0.202682	0.50543	NC_060925.1	1	46806597	46818885	-
CYP4X1_1	CYP4X1	680.804	0.0665981	0.0937497	0.314684	0.625301	NC_060925.1	1	46838775	46928173	+
CYP4A26P_1	CYP4A26P	2.85044	-0.017029	0.125382	0.216576		NC_060925.1	1	46844892	46845277	-
CYP4A43P_1	CYP4A43P	0.57057	-0.00238902	0.124411	0.490977		NC_060925.1	1	46871799	46871909	-
CYP4A27P_1	CYP4A27P	1.3845	-0.00422863	0.124012	0.698832		NC_060925.1	1	46878295	46878484	-
CYP4A44P_1	CYP4A44P	0					NC_060925.1	1	46880392	46880545	-
CYP4Z1_1	CYP4Z1	354.041	0.060615	0.0995123	0.35731	0.661228	NC_060925.1	1	46944669	46995763	+
TUBAP9_1	TUBAP9	3.59345	-0.0138933	0.124393	0.407178		NC_060925.1	1	46952210	46953411	-
CYP4A22_1	CYP4A22	72.9392	0.0868296	0.141736	0.154286	0.440134	NC_060925.1	1	47014885	47027171	+
MTND1P34_1	MTND1P34	25.3292	0.0160189	0.118632	0.684635	0.870552	NC_060925.1	1	47041916	47043296	-
LOC105378701_1	LOC105378701	79.6505	0.0484349	0.12204	0.353989	0.658376	NC_060925.1	1	47049642	47056911	-
LINC00853_1	LINC00853	28.4637	-0.0175118	0.118728	0.657361	0.85692	NC_060925.1	1	47056766	47057857	+
PDZK1IP1_1	PDZK1IP1	153.354	-0.046951	0.121256	0.366147	0.668002	NC_060925.1	1	47061100	47068446	-
TAL1_1	TAL1	174.614	0.0628517	0.111672	0.329217	0.638414	NC_060925.1	1	47094699	47110742	-
STIL_1	STIL	818.06	0.0265047	0.0924876	0.674014	0.865841	NC_060925.1	1	47128555	47193338	-
CMPK1_1	CMPK1	2989.28	-0.143022	0.238416	0.0244912	0.161905	NC_060925.1	1	47212232	47257303	+
LINC01389_1	LINC01389	628.662	0.0609925	0.0949854	0.355102	0.65918	NC_060925.1	1	47259258	47315784	-
FOXE3_1	FOXE3	6.67143	-0.0267447	0.126851	0.202077		NC_060925.1	1	47294744	47296511	+
FOXD2-AS1_1	FOXD2-AS1	10.5809	-0.0210056	0.124185	0.411412		NC_060925.1	1	47310585	47313093	-
FOXD2_1	FOXD2	102.264	-0.0539516	0.138392	0.065574	0.27694	NC_060925.1	1	47316511	47319162	+
LOC124905709	LOC124905709	123.701	0.115653	0.168354	0.084423	0.319768	NC_060925.1	1	47372482	47385315	+
RPL21P24_1	RPL21P24	2.10557	-0.00139343	0.123959	0.892241		NC_060925.1	1	47376312	47376831	-
ATP6V0E1P4_1	ATP6V0E1P4	2.48274	0.0348271	0.131016	0.0127941		NC_060925.1	1	47428663	47429215	+
LINC01738_1	LINC01738	134.337	0.017519	0.113252	0.723284	0.890259	NC_060925.1	1	47567095	47582676	+
TRABD2B_1	TRABD2B	1969.77	0.0806865	0.0873355	0.220187	0.527172	NC_060925.1	1	47639427	47876248	-
LINC02794_1	LINC02794	1057.68	0.0419742	0.0937852	0.514338	0.774583	NC_060925.1	1	47928669	48060231	+
CYP46A4P_1	CYP46A4P	1.55434	-0.00603637	0.124157	0.570607		NC_060925.1	1	47968216	47968697	+
SKINT1L_1	SKINT1L	453.169	-0.0142602	0.0967635	0.814958	0.932818	NC_060925.1	1	47980564	48061271	-
SLC5A9_1	SLC5A9	674.003	-0.159043	0.267496	0.0224916	0.155748	NC_060925.1	1	48101438	48127385	+
SPATA6_1	SPATA6	1346.21	0.00257443	0.0825375	0.967517	0.989216	NC_060925.1	1	48174128	48350874	-
PPP1R8P1_1	PPP1R8P1	5.46543	0.011131	0.123262	0.599324		NC_060925.1	1	48203743	48204925	-
RNU6-723P_1	RNU6-723P	0.890917	-0.000430936	0.124262	0.939183		NC_060925.1	1	48222956	48223062	+
LOC644462_1	LOC644462	76.3087	-0.893891	0.432201	0.00106107	0.0520077	NC_060925.1	1	48314417	48316612	+
RNU4-61P_1	RNU4-61P	0.54353	0.00243408	0.124244	0.732456		NC_060925.1	1	48326640	48326746	+
RPL21P25_1	RPL21P25	1.69868	0.0153552	0.125231	0.204671		NC_060925.1	1	48376025	48376504	-
AGBL4_1	AGBL4	10144.6	0.0517671	0.085147	0.426735	0.715759	NC_060925.1	1	48411612	49902907	-
BEND5_1	BEND5	169.866	0.172554	0.174806	0.0485131	0.236257	NC_060925.1	1	48606260	48655642	-
LOC105378706_1	LOC105378706	171.288	0.228315	0.18786	0.0233657	0.158629	NC_060925.1	1	48904324	48928836	+
LOC124904851_1	LOC124904851	0.65461	-0.00311646	0.124272	0.632774		NC_060925.1	1	49030118	49030231	+
AGBL4-AS1_1	AGBL4-AS1	72.736	0.0219286	0.115541	0.644024	0.850472	NC_060925.1	1	49136092	49147982	+
AGBL4-IT1_1	AGBL4-IT1	277.517	0.0221191	0.0985563	0.718757	0.888191	NC_060925.1	1	49252900	49350784	-
LOC107984954_1	LOC107984954	118.301	-0.0120602	0.105842	0.828723	0.937921	NC_060925.1	1	49370893	49392946	+
ZNF859P_1	ZNF859P	7.39169	-0.0252339	0.126553	0.206977		NC_060925.1	1	49723332	49725172	+
MTND2P29_1	MTND2P29	37.8466	-0.0441436	0.125883	0.313488	0.623899	NC_060925.1	1	49896039	49896457	+
LOC105378708_1	LOC105378708	133.296	0.0190496	0.104178	0.744913	0.900507	NC_060925.1	1	49902974	49921266	+
ELAVL4_1	ELAVL4	1108.94	0.117846	0.108607	0.110529	0.368314	NC_060925.1	1	49927008	50082746	+
LOC105378709_1	LOC105378709	24.9245	0.00888183	0.11972	0.795516	0.924336	NC_060925.1	1	49939845	49942612	-
ELAVL4-AS1_1	ELAVL4-AS1	19.5383	0.00705855	0.119191	0.841325		NC_060925.1	1	50053109	50054838	-
LOC105378711_1	LOC105378711	496.306	0.0140829	0.0984778	0.81785	0.933709	NC_060925.1	1	50085058	50137719	-
LOC105378710_1	LOC105378710	16.7447	0.0819887	0.16002	0.0326405		NC_060925.1	1	50136603	50137165	+
LINC02808_1	LINC02808	629.573	0.0683018	0.0940423	0.30443	0.615218	NC_060925.1	1	50140055	50200118	-
RPS2P11_1	RPS2P11	7.99263	-0.0121675	0.12378	0.521912		NC_060925.1	1	50205056	50205993	+
HMGB1P45_1	HMGB1P45	9.44305	0.0028253	0.121968	0.908158		NC_060925.1	1	50278455	50278963	-
FCF1P6_1	FCF1P6	10.1544	0.00126383	0.122414	0.955586		NC_060925.1	1	50284631	50285656	-
DMRTA2_1	DMRTA2	48.7849	-0.0102974	0.114557	0.819775	0.934485	NC_060925.1	1	50297157	50303048	-
LOC105378714_1	LOC105378714	20.1062	-0.0150419	0.119874	0.672261		NC_060925.1	1	50303151	50304955	+
FAF1_1	FAF1	5942.18	-0.036414	0.0905821	0.563905	0.80659	NC_060925.1	1	50316640	50840146	-
FAF1-AS1_1	FAF1-AS1	254.316	0.140702	0.132218	0.0765262	0.302939	NC_060925.1	1	50321100	50350768	+
RNU6-1026P_1	RNU6-1026P	0.297553	0.00413273	0.124429	0.57524		NC_060925.1	1	50462335	50462442	+
LOC124904727_1	LOC124904727	0.285285	-0.00166812	0.124394	0.711918		NC_060925.1	1	50630212	50630314	+
PHB1P12_1	PHB1P12	4.34873	0.000411735	0.122953	0.978585		NC_060925.1	1	50660186	50661215	+
MRPS6P2_1	MRPS6P2	9.51695	-0.0331775	0.12918	0.114869		NC_060925.1	1	50726210	50727004	+
CDKN2C_1	CDKN2C	331.749	-0.744007	0.571171	0.0033699	0.0712267	NC_060925.1	1	50848587	50854515	+
MIR4421_1	MIR4421	0					NC_060925.1	1	50939726	50939794	+
MIR6500_1	MIR6500	0.160173	0.00182031	0.124384	0.860362		NC_060925.1	1	50939907	50939992	+
C1orf185_1	C1orf185	387.318	0.069322	0.108585	0.324877	0.634445	NC_060925.1	1	50982117	51027985	+
CFL1P2_1	CFL1P2	82.4528	-0.125929	0.243737	0.00120825	0.052998	NC_060925.1	1	51037339	51038439	-
LINC01562_1	LINC01562	531.538	0.0886958	0.103675	0.20317	0.505938	NC_060925.1	1	51075002	51115004	-
LOC107985472_1	LOC107985472	1.52025	-0.0037404	0.124081	0.70222		NC_060925.1	1	51077203	51077363	+
LOC124904818_1	LOC124904818	0					NC_060925.1	1	51111161	51111264	-
RNF11_1	RNF11	1525.69	-0.14747	0.252636	0.0203701	0.148119	NC_060925.1	1	51116181	51153351	+
RPS2P8_1	RPS2P8	27.9667	-0.065936	0.144944	0.0671937	0.280707	NC_060925.1	1	51130468	51131400	-
TTC39A_1	TTC39A	947.011	-0.0564128	0.116405	0.346294	0.652383	NC_060925.1	1	51167163	51225015	-
TTC39A-AS1_1	TTC39A-AS1	7.94825	-0.011105	0.12313	0.608097		NC_060925.1	1	51209553	51211180	+
EPS15_1	EPS15	2602.22	-0.0818409	0.133593	0.182287	0.47936	NC_060925.1	1	51234162	51399178	-
LOC100422413_1	LOC100422413	8.69839	0.0198542	0.124062	0.426953		NC_060925.1	1	51252114	51253312	+
RNU6-877P_1	RNU6-877P	0.160173	0.00182031	0.124384	0.860362		NC_060925.1	1	51262222	51262328	+
EPS15-AS1_1	EPS15-AS1	686.226	0.0254441	0.0869967	0.675848	0.866474	NC_060925.1	1	51389007	51459614	+
RNU6-1281P_1	RNU6-1281P	3.2844	0.0324192	0.129523	0.0669907		NC_060925.1	1	51418528	51418632	-
CALR4P_1	CALR4P	247.248	0.0434964	0.117003	0.425843	0.715207	NC_060925.1	1	51441770	51463646	-
LOC105378719_1	LOC105378719	104.185	0.111494	0.149828	0.11337	0.3736	NC_060925.1	1	51490906	51502468	-
OSBPL9_1	OSBPL9	3603.5	-0.117485	0.173623	0.0755819	0.30056	NC_060925.1	1	51497016	51669512	+
GAPDHP51_1	GAPDHP51	8.43046	0.0476219	0.135038	0.0767659		NC_060925.1	1	51587065	51588073	-
SLC25A6P3_1	SLC25A6P3	0.752682	-0.00042856	0.124119	0.958978		NC_060925.1	1	51589010	51589866	+
LOC124900447_1	LOC124900447	0.245977	-0.00163057	0.124392	0.711918		NC_060925.1	1	51605065	51605186	-
NRDC_1	NRDC	2306.34	-0.168809	0.282334	0.0220039	0.153975	NC_060925.1	1	51669503	51759610	-
MIR761_1	MIR761	1.72504	-0.0115741	0.124751	0.275175		NC_060925.1	1	51716720	51716778	-
TSEN15P2_1	TSEN15P2	1.52273	-0.0034366	0.124102	0.71341		NC_060925.1	1	51740647	51741095	+
RAB3B_1	RAB3B	1134.36	0.0218263	0.0881144	0.728234	0.892946	NC_060925.1	1	51789104	51872214	-
RNA5SP48_1	RNA5SP48	1.49472	-0.00360585	0.124207	0.658436		NC_060925.1	1	51854582	51854707	+
RPS26P14_1	RPS26P14	3.31598	0.00559407	0.123622	0.714327		NC_060925.1	1	51861629	51862070	+
RN7SL290P_1	RN7SL290P	1.70236	0.00175318	0.123918	0.874394		NC_060925.1	1	51877261	51877556	+
TXNDC12_1	TXNDC12	2303.99	-0.113425	0.190194	0.0372752	0.204963	NC_060925.1	1	51901645	51937676	-
KTI12_1	KTI12	157.947	-0.823667	0.66831	0.00336478	0.0711782	NC_060925.1	1	51913615	51915323	-
TXNDC12-AS1_1	TXNDC12-AS1	17.2524	0.0168533	0.122132	0.573837		NC_060925.1	1	51932425	51934189	+
BTF3L4_1	BTF3L4	1307.99	-0.115832	0.186993	0.0482874	0.235734	NC_060925.1	1	51937800	51972197	+
ZFYVE9_1	ZFYVE9	2697.43	-0.0271493	0.0868585	0.664291	0.860565	NC_060925.1	1	52023594	52228099	+
RN7SL788P_1	RN7SL788P	0.988873	-0.00812063	0.124696	0.135453		NC_060925.1	1	52031616	52031927	+
LOC100190934_1	LOC100190934	7.07927	-0.00982392	0.122698	0.670437		NC_060925.1	1	52041516	52042111	-
LOC724060_1	LOC724060	19.7191	0.0134378	0.121556	0.65357		NC_060925.1	1	52042555	52044991	-
PDCL3P6_1	PDCL3P6	4.51954	0.00865883	0.123416	0.64063		NC_060925.1	1	52061324	52062203	+
RPL9P12_1	RPL9P12	1.23659	0.00203347	0.124001	0.842178		NC_060925.1	1	52071416	52071824	-
DNAJC19P7_1	DNAJC19P7	12.9371	0.00286404	0.12101	0.920438		NC_060925.1	1	52133458	52134387	-
ANAPC10P1_1	ANAPC10P1	3.77992	-0.00209637	0.123217	0.901251		NC_060925.1	1	52135071	52135888	+
CC2D1B_1	CC2D1B	569.947	-0.128306	0.226989	0.0144326	0.124489	NC_060925.1	1	52232062	52247670	-
PLA2G12AP1_1	PLA2G12AP1	14.8754	-0.0501	0.135533	0.0961712		NC_060925.1	1	52249945	52250810	+
ORC1_1	ORC1	448.076	-0.00246448	0.0895492	0.974027	0.990802	NC_060925.1	1	52254294	52285892	-
PRPF38A_1	PRPF38A	522.071	-0.138661	0.218941	0.0344367	0.195852	NC_060925.1	1	52286071	52302304	+
LOC124904850_1	LOC124904850	0.27476	0.00223399	0.124396	0.7162		NC_060925.1	1	52292911	52292991	+
TUT4_1	TUT4	2054.98	-0.0447286	0.108444	0.461183	0.742039	NC_060925.1	1	52304743	52434560	-
LOC105378723_1	LOC105378723	217.113	0.100932	0.144336	0.134228	0.409498	NC_060925.1	1	52412850	52434305	+
EEF1GP7_1	EEF1GP7	3.59002	0.00119778	0.123652	0.92526		NC_060925.1	1	52454577	52455369	+
GPX7_1	GPX7	69.0597	-0.0305373	0.11355	0.56304	0.80604	NC_060925.1	1	52483842	52490521	+
SHISAL2A_1	SHISAL2A	425.326	0.0543983	0.104195	0.399561	0.694461	NC_060925.1	1	52514690	52551222	+
COA7_1	COA7	575.9	-0.134531	0.219595	0.028821	0.176724	NC_060925.1	1	52566007	52579888	-
NDUFS5P3_1	NDUFS5P3	5.60372	0.00735181	0.122846	0.729991		NC_060925.1	1	52590611	52591087	+
RN7SL62P_1	RN7SL62P	1.54128	0.00374393	0.124126	0.686491		NC_060925.1	1	52595930	52596226	+
ZYG11B_1	ZYG11B	1855.2	-0.0425131	0.106597	0.485914	0.757706	NC_060925.1	1	52607957	52708870	+
RNU2-30P_1	RNU2-30P	1.6699	0.00695457	0.124151	0.543028		NC_060925.1	1	52635834	52635974	+
RPS13P2_1	RPS13P2	480.076	-1.20965	0.414994	0.000101972	0.0289599	NC_060925.1	1	52653679	52654203	-
RNU6-969P_1	RNU6-969P	0.383357	-0.000319768	0.124297	0.929844		NC_060925.1	1	52686645	52686749	-
ZYG11A_1	ZYG11A	731.768	0.0482737	0.0877978	0.451518	0.73462	NC_060925.1	1	52724272	52776522	+
ECHDC2_1	ECHDC2	498.354	-0.0979288	0.150216	0.119811	0.385133	NC_060925.1	1	52777434	52803290	-
LOC112268226_1	LOC112268226	7.40047	-0.00558184	0.122697	0.790421		NC_060925.1	1	52801921	52802259	+
LOC100652967_1	LOC100652967	0.506705	0.00260837	0.124253	0.735456		NC_060925.1	1	52806761	52806943	-
SCP2_1	SCP2	2694.86	-0.10689	0.167861	0.0769268	0.303812	NC_060925.1	1	52808787	52933201	+
H3P2_1	H3P2	1.11325	-0.000720731	0.124132	0.928971		NC_060925.1	1	52825038	52825538	-
RRAS2P1_1	RRAS2P1	116.829	-0.119039	0.197324	0.0352535	0.198398	NC_060925.1	1	52873302	52875223	-
TUBBP10_1	TUBBP10	2.45493	-0.0134891	0.124707	0.330848		NC_060925.1	1	52876086	52877837	+
PODN_1	PODN	202.077	0.0767659	0.113206	0.255141	0.566397	NC_060925.1	1	52943715	52966996	+
HIGD1AP11_1	HIGD1AP11	1.32585	0.00570866	0.124257	0.524931		NC_060925.1	1	52954554	52954959	-
SLC1A7_1	SLC1A7	800.22	0.413279	0.140978	0.000252676	0.03788	NC_060925.1	1	52968685	53024057	-
LOC105379783_1	LOC105379783	43.4868	0.0535477	0.129705	0.248252	0.559188	NC_060925.1	1	52996248	53000040	+
LOC105378724_1	LOC105378724	125.777	0.0712389	0.126539	0.242803	0.553155	NC_060925.1	1	53061904	53072889	+
CPT2P1_1	CPT2P1	0.729888	-0.000525736	0.124174	0.943961		NC_060925.1	1	53067756	53068332	+
CPT2_1	CPT2	347.182	-0.12083	0.191661	0.0470096	0.232405	NC_060925.1	1	53078266	53095633	+
CZIB_1	CZIB	482.075	-0.421084	0.729013	0.00785551	0.0954282	NC_060925.1	1	53095535	53102070	-
MAGOH_1	MAGOH	380.127	-0.101139	0.166701	0.0723646	0.293027	NC_060925.1	1	53108347	53119981	-
MAGOH-DT_1	MAGOH-DT	69.0181	0.0110018	0.109849	0.830128	0.938564	NC_060925.1	1	53120073	53124246	+
LRP8_1	LRP8	996.124	-0.072448	0.131221	0.214957	0.520573	NC_060925.1	1	53123827	53210280	-
LOC105378728_1	LOC105378728	147.031	0.0818675	0.132826	0.193513	0.494	NC_060925.1	1	53132363	53152300	+
LOC105378726_1	LOC105378726	113.377	0.0510026	0.11549	0.388034	0.685011	NC_060925.1	1	53172722	53191666	+
LRP8-DT_1	LRP8-DT	75.9894	0.027216	0.117561	0.55944	0.803837	NC_060925.1	1	53210443	53218718	+
LOC105378731_1	LOC105378731	74.9095	0.0399375	0.119729	0.425037	0.714509	NC_060925.1	1	53214439	53225278	-
SLC25A3P1_1	SLC25A3P1	13.2351	0.0215909	0.123324	0.464806		NC_060925.1	1	53320608	53322258	-
LOC105378733_1	LOC105378733	55.2317	0.146574	0.214409	0.0447267	0.226531	NC_060925.1	1	53321874	53327631	+
DMRTB1_1	DMRTB1	46.6276	0.0206228	0.117706	0.633331	0.845281	NC_060925.1	1	53341642	53349731	+
GLIS1_1	GLIS1	1948.4	0.16323	0.123923	0.0460221	0.229801	NC_060925.1	1	53388327	53622016	-
RNU7-95P_1	RNU7-95P	0					NC_060925.1	1	53571225	53571288	-
NDC1_1	NDC1	1363.5	-0.083475	0.1157	0.213714	0.519121	NC_060925.1	1	53648324	53721147	-
LOC124900439_1	LOC124900439	0.160173	0.00182031	0.124384	0.860362		NC_060925.1	1	53653864	53653999	-
LOC124904725_1	LOC124904725	0.245977	-0.00163057	0.124392	0.711918		NC_060925.1	1	53693124	53693238	+
RPL37P7_1	RPL37P7	1.68217	0.0133188	0.124979	0.2286		NC_060925.1	1	53724399	53724693	+
YIPF1_1	YIPF1	799.171	-0.385749	0.252473	0.00560452	0.0838766	NC_060925.1	1	53734613	53772679	-
DIO1_1	DIO1	244.619	0.0499661	0.106065	0.43097	0.719075	NC_060925.1	1	53777070	53793996	+
HSPB11_1	HSPB11	616.894	-0.1049	0.15151	0.111905	0.371019	NC_060925.1	1	53799483	53829213	-
LRRC42_1	LRRC42	654.83	-0.177895	0.288421	0.0242124	0.161372	NC_060925.1	1	53829258	53851077	+
HNRNPA3P12_1	HNRNPA3P12	33.0374	0.0446664	0.126508	0.303196	0.614078	NC_060925.1	1	53857887	53859059	-
LDLRAD1_1	LDLRAD1	87.1417	0.0183204	0.115646	0.691341	0.87421	NC_060925.1	1	53890196	53901083	-
TMEM59_1	TMEM59	2920.72	-0.694378	0.495373	0.00315311	0.0694543	NC_060925.1	1	53909583	53936476	-
TCEANC2_1	TCEANC2	662.478	0.060658	0.0919485	0.353359	0.657833	NC_060925.1	1	53936511	53995423	+
MIR4781_1	MIR4781	0					NC_060925.1	1	53936982	53937057	+
LOC100507586_1	LOC100507586	5.04701	-0.0388643	0.132791	0.0131432		NC_060925.1	1	53972696	53973125	+
CDCP2_1	CDCP2	182.053	0.0662001	0.119375	0.290249	0.602374	NC_060925.1	1	54015559	54035905	-
CYB5RL_1	CYB5RL	363.018	0.0301271	0.101009	0.622847	0.839132	NC_060925.1	1	54052528	54082904	-
MRPL37_1	MRPL37	1002.21	-0.114637	0.19819	0.0237453	0.159953	NC_060925.1	1	54083041	54108374	+
SSBP3_1	SSBP3	1996.72	0.0412318	0.0763885	0.497753	0.764988	NC_060925.1	1	54108317	54296354	-
SSBP3-AS1_1	SSBP3-AS1	16.8091	-0.016893	0.121605	0.592833		NC_060925.1	1	54119330	54121953	+
LOC105378735_1	LOC105378735	47.4986	0.0325875	0.118723	0.485919	0.757706	NC_060925.1	1	54397780	54400733	+
LINC02784_1	LINC02784	150.176	0.0481041	0.111534	0.443698	0.728404	NC_060925.1	1	54399761	54412308	-
TALDO1P1_1	TALDO1P1	6.19888	-0.0177458	0.124304	0.411113		NC_060925.1	1	54408158	54408431	+
HNRNPA1P63_1	HNRNPA1P63	15.438	0.0382871	0.127667	0.264633		NC_060925.1	1	54420075	54421286	+
ACOT11_1	ACOT11	1077.58	0.0272687	0.0831556	0.662978	0.859859	NC_060925.1	1	54431560	54519420	+
FAM151A_1	FAM151A	187.34	0.0598796	0.114396	0.33897	0.64598	NC_060925.1	1	54493064	54507411	-
MROH7-TTC4_1	MROH7-TTC4	830.898	-0.039112	0.0999669	0.530727	0.785126	NC_060925.1	1	54521968	54622890	+
MROH7_1	MROH7	451.001	0.0932754	0.105329	0.184039	0.481717	NC_060925.1	1	54522014	54590520	+
TTC4_1	TTC4	288.169	-0.203665	0.345187	0.0195601	0.145174	NC_060925.1	1	54596115	54622890	+
PARS2_1	PARS2	159.267	-0.0879198	0.139874	0.15771	0.445068	NC_060925.1	1	54637123	54644748	-
TTC22_1	TTC22	157.156	0.0484199	0.108888	0.431323	0.719223	NC_060925.1	1	54659937	54681544	-
LEXM_1	LEXM	412.832	0.072743	0.107575	0.279499	0.591597	NC_060925.1	1	54686281	54722525	+
DHCR24_1	DHCR24	1416.34	-0.76303	0.363527	0.000994689	0.05091	NC_060925.1	1	54729905	54767373	-
LOC124904184_1	LOC124904184	746.63	0.109555	0.108242	0.13076	0.40402	NC_060925.1	1	54781343	54854273	+
TRK-CTT7-1_1	TRK-CTT7-1	0.595106	0.00815877	0.124666	0.247996		NC_060925.1	1	54838085	54838157	-
LOC105378736_1	LOC105378736	45.9413	-0.00117979	0.113522	0.978529	0.99251	NC_060925.1	1	54855131	54860701	-
TMEM61_1	TMEM61	116.922	-0.0059904	0.112722	0.899598	0.965778	NC_060925.1	1	54860862	54872524	+
BSND_1	BSND	285.382	0.209856	0.15676	0.0253116	0.165336	NC_060925.1	1	54879168	54898082	+
PCSK9_1	PCSK9	290.536	0.017331	0.098278	0.776492	0.915695	NC_060925.1	1	54920453	54945736	+
USP24_1	USP24	2157.21	-0.128409	0.182243	0.063642	0.272408	NC_060925.1	1	54947243	55096207	-
LOC100507634_1	LOC100507634	10.3215	-0.0162179	0.123306	0.514605		NC_060925.1	1	55096251	55098298	+
MIR4422HG_1	MIR4422HG	149.055	0.0503595	0.117152	0.382319	0.680379	NC_060925.1	1	55098704	55115012	+
GYG1P3_1	GYG1P3	2.2421	0.00398177	0.123722	0.772235		NC_060925.1	1	55103116	55104913	+
MIR4422_1	MIR4422	0.245977	-0.00163057	0.124392	0.711918		NC_060925.1	1	55106478	55106560	+
GOT2P1_1	GOT2P1	3.51364	0.000610323	0.123426	0.969868		NC_060925.1	1	55249978	55251287	+
MTCO2P34_1	MTCO2P34	3.05089	-0.0045108	0.123588	0.761983		NC_060925.1	1	55255223	55255829	-
RN7SKP291_1	RN7SKP291	0.529498	0.00192375	0.124297	0.765496		NC_060925.1	1	55259135	55259364	-
RNU6-830P_1	RNU6-830P	0.54353	0.00243408	0.124244	0.732456		NC_060925.1	1	55281151	55281251	+
LOC105378740_1	LOC105378740	409.878	0.0359022	0.0971284	0.570233	0.810234	NC_060925.1	1	55666960	55738222	-
LINC01753_1	LINC01753	141.085	0.0076363	0.106648	0.893394	0.963515	NC_060925.1	1	55798908	55827947	-
PIGQP1_1	PIGQP1	0.160173	0.00182031	0.124384	0.860362		NC_060925.1	1	55821696	55822262	-
LINC01755_1	LINC01755	15.5947	-0.00798696	0.122875	0.705959		NC_060925.1	1	55828071	55833113	+
LOC105378737_1	LOC105378737	539.805	0.0681923	0.0985826	0.309805	0.620838	NC_060925.1	1	55844065	55942169	+
LOC105378741_1	LOC105378741	472.331	0.0207381	0.101877	0.729777	0.893621	NC_060925.1	1	55933993	56008854	-
LOC124904188_1	LOC124904188	38.9659	0.0295219	0.119599	0.505328	0.769535	NC_060925.1	1	56037661	56041387	-
LOC124904187_1	LOC124904187	67.7516	0.0144491	0.112369	0.772217	0.913536	NC_060925.1	1	56044168	56055541	-
LOC124904190_1	LOC124904190	21.8262	0.0185208	0.120671	0.601968	0.828781	NC_060925.1	1	56077121	56082795	+
RPSAP20_1	RPSAP20	3.16202	-0.0113576	0.124351	0.423881		NC_060925.1	1	56090464	56091521	-
LOC124905710	LOC124905710	2270.94	0.0574463	0.0947034	0.380442	0.679033	NC_060925.1	1	56116500	56363159	-
LINC01767_1	LINC01767	11.9761	-0.0148571	0.122314	0.593924		NC_060925.1	1	56294109	56295112	+
LOC124904189_1	LOC124904189	44.0108	-0.0757567	0.140874	0.154829	0.440954	NC_060925.1	1	56318674	56324576	+
PLPP3_1	PLPP3	1399.8	-0.122772	0.185478	0.0595268	0.262945	NC_060925.1	1	56373591	56458441	-
RPL21P23_1	RPL21P23	3.54019	0.00662786	0.123927	0.620876		NC_060925.1	1	56417232	56417777	+
RPL23AP85_1	RPL23AP85	2.5896	0.0117556	0.124542	0.361383		NC_060925.1	1	56464491	56465117	-
LOC101929935_1	LOC101929935	148.688	0.0843592	0.122459	0.21138	0.515687	NC_060925.1	1	56506656	56524186	-
PRKAA2_1	PRKAA2	952.39	-0.0830224	0.133796	0.184661	0.482575	NC_060925.1	1	56524182	56594202	+
FYB2_1	FYB2	731.167	0.0439082	0.0973046	0.49518	0.763376	NC_060925.1	1	56597656	56697943	-
C8A_1	C8A	397.255	0.00736962	0.0925221	0.906361	0.968559	NC_060925.1	1	56733342	56796778	+
C8B_1	C8B	222.398	0.0583716	0.112744	0.353287	0.657821	NC_060925.1	1	56807996	56844833	-
LOC112267900_1	LOC112267900	272.966	0.0923189	0.131241	0.174727	0.468926	NC_060925.1	1	56842782	56893586	+
DAB1_1	DAB1	11040.5	0.0731629	0.0874817	0.264726	0.577064	NC_060925.1	1	56873660	58424702	-
LOC105378748_1	LOC105378748	208.316	-0.00577691	0.103485	0.918946	0.973197	NC_060925.1	1	56895584	56928158	+
LOC105378747_1	LOC105378747	115.792	0.0129976	0.106717	0.810702	0.93075	NC_060925.1	1	57048897	57065131	+
RPS20P5_1	RPS20P5	1.73103	-0.00407137	0.123921	0.731355		NC_060925.1	1	57484578	57485091	-
DAB1-AS1_1	DAB1-AS1	8.60228	-0.0239008	0.126345	0.202959		NC_060925.1	1	57739439	57742074	+
LOC105378746_1	LOC105378746	249.503	0.00147251	0.0997384	0.981177	0.993836	NC_060925.1	1	57835477	57869105	+
HNRNPA1P6_1	HNRNPA1P6	11.7752	0.00838776	0.121297	0.769687		NC_060925.1	1	57926703	57928227	-
RPS26P15_1	RPS26P15	64.5774	-0.122118	0.201361	0.0345037	0.196032	NC_060925.1	1	57934916	57935358	-
VKORC1P2_1	VKORC1P2	0.631817	-0.00338411	0.124283	0.619011		NC_060925.1	1	58107246	58107849	-
LOC107984960_1	LOC107984960	63.2918	0.0461679	0.118935	0.395615	0.690748	NC_060925.1	1	58309619	58328503	-
OMA1_1	OMA1	349.591	-0.0455104	0.11331	0.430952	0.719075	NC_060925.1	1	58358657	58424702	-
RN7SL713P_1	RN7SL713P	3.50761	0.00137618	0.123559	0.9263		NC_060925.1	1	58443596	58443897	-
TACSTD2_1	TACSTD2	18.1091	0.028627	0.124086	0.39271		NC_060925.1	1	58453397	58455216	-
AK2P1_1	AK2P1	124.222	-0.627448	0.601282	0.00487564	0.0800063	NC_060925.1	1	58508815	58509547	-
MYSM1_1	MYSM1	512.942	-0.112942	0.153187	0.105729	0.359652	NC_060925.1	1	58532658	58578032	-
LOC124904191_1	LOC124904191	11.0395	0.0170825	0.123224	0.512147		NC_060925.1	1	58622320	58623825	-
LOC112268263_1	LOC112268263	66.0581	-0.00630221	0.111033	0.899157	0.965778	NC_060925.1	1	58628490	58638639	+
LOC105378751_1	LOC105378751	70.728	0.232616	0.318977	0.0224756	0.155719	NC_060925.1	1	58639457	58649154	+
JUN_1	JUN	4212.07	-0.844762	0.551974	0.00235337	0.0632449	NC_060925.1	1	58659236	58662492	-
LINC01135_1	LINC01135	819.351	0.0534781	0.100773	0.409616	0.702542	NC_060925.1	1	58663596	58778155	+
LOC124905711	LOC124905711	86.5684	0.0162182	0.109114	0.762954	0.908233	NC_060925.1	1	58678394	58694487	+
LOC107984961_1	LOC107984961	28.5339	0.0159322	0.119135	0.67679	0.866917	NC_060925.1	1	58729404	58734171	-
LINC02777_1	LINC02777	1147.02	0.0627822	0.0960848	0.342573	0.64902	NC_060925.1	1	58761324	58908290	-
PHB1P3_1	PHB1P3	9.10113	0.000943415	0.121885	0.970648		NC_060925.1	1	58877937	58878971	+
LINC01358_1	LINC01358	587.278	0.0546439	0.102851	0.399301	0.694144	NC_060925.1	1	58898847	58966642	+
HSD52_1	HSD52	102.788	0.0211338	0.107415	0.708332	0.883033	NC_060925.1	1	59010301	59025170	-
FGGY-DT_1	FGGY-DT	34.6097	-0.0212852	0.117214	0.629754	0.843173	NC_060925.1	1	59167594	59174922	-
FGGY_1	FGGY	3666.67	0.0722571	0.083754	0.262342	0.574328	NC_060925.1	1	59175185	59641176	+
LOC124904192_1	LOC124904192	50.3164	-0.0141392	0.115007	0.755811	0.905505	NC_060925.1	1	59370315	59379488	-
MIR4711_1	MIR4711	1.28817	0.0089926	0.124486	0.370623		NC_060925.1	1	59611678	59611747	-
LOC105378758_1	LOC105378758	315.725	0.0886	0.111528	0.204406	0.507472	NC_060925.1	1	59649269	59693309	-
LOC101926944_1	LOC101926944	74.9955	-0.0172208	0.112078	0.732897	0.894999	NC_060925.1	1	59651244	59667281	+
HOOK1_1	HOOK1	734.764	-0.127536	0.183619	0.0632364	0.271343	NC_060925.1	1	59693392	59754772	+
CYP2J2_1	CYP2J2	258.334	0.140253	0.134481	0.0777247	0.305793	NC_060925.1	1	59771763	59805227	-
RN7SL475P_1	RN7SL475P	3.59363	0.0113787	0.12444	0.394713		NC_060925.1	1	59853214	59853511	-
C1orf87_1	C1orf87	550.447	0.0309751	0.0914721	0.626261	0.840955	NC_060925.1	1	59868848	59952337	-
PGBD4P8_1	PGBD4P8	2.91878	-0.00782028	0.123942	0.578931		NC_060925.1	1	59976258	59977043	+
LINC02778_1	LINC02778	776.298	0.0188778	0.088459	0.763701	0.908463	NC_060925.1	1	59993655	60137703	+
LOC107984963_1	LOC107984963	29.0896	-0.0236802	0.120739	0.535292	0.78782	NC_060925.1	1	60027326	60037625	+
LOC105378761_1	LOC105378761	467.308	0.0398032	0.103775	0.52155	0.779363	NC_060925.1	1	60061543	60155885	-
LOC107984962_1	LOC107984962	70.9635	0.0138433	0.109849	0.791719	0.922913	NC_060925.1	1	60137914	60149053	+
LOC107985379_1	LOC107985379	52.6124	-0.000425648	0.113147	0.991557	0.997377	NC_060925.1	1	60159254	60168026	+
LINC01748_1	LINC01748	790.978	0.00995957	0.0985334	0.870454	0.95481	NC_060925.1	1	60394528	60501505	-
LOC101926964_1	LOC101926964	1128.76	0.0546019	0.093098	0.397363	0.692586	NC_060925.1	1	60538444	60704351	-
LOC105378764_1	LOC105378764	259.601	0.0577662	0.103994	0.376473	0.675911	NC_060925.1	1	60772375	60803537	-
NFIA-AS2_1	NFIA-AS2	202.82	0.0227941	0.101442	0.706065	0.881673	NC_060925.1	1	60818997	60849492	-
NFIA_1	NFIA	3819.58	-0.0834633	0.121526	0.215233	0.520978	NC_060925.1	1	60956019	61341601	+
NFIA-AS1_1	NFIA-AS1	16.2368	0.0424031	0.129326	0.227379		NC_060925.1	1	61127714	61132287	-
LOC105378766_1	LOC105378766	80.3107	0.054619	0.128202	0.268479	0.580708	NC_060925.1	1	61427121	61434762	-
LOC107984964_1	LOC107984964	96.0975	0.0128791	0.106294	0.818188	0.933829	NC_060925.1	1	61516000	61527088	+
MGC34796_1	MGC34796	18.1417	-0.0044987	0.119834	0.888306		NC_060925.1	1	61533130	61535016	+
TM2D1_1	TM2D1	1053.34	-0.140001	0.195419	0.0535609	0.248945	NC_060925.1	1	61559915	61604010	-
PATJ_1	PATJ	6125.72	-0.0745268	0.112688	0.260438	0.57202	NC_060925.1	1	61621342	62042561	+
RNU6-414P_1	RNU6-414P	0.582838	0.00228834	0.124237	0.729487		NC_060925.1	1	61695234	61695337	+
MIR12132_1	MIR12132	0.494437	-0.00476262	0.124465	0.362738		NC_060925.1	1	61724906	61725007	+
RNU6-1177P_1	RNU6-1177P	0.209152	-0.00158698	0.124391	0.711918		NC_060925.1	1	61731331	61731434	+
LOC107984965_1	LOC107984965	435.668	0.011478	0.0956553	0.838546	0.942092	NC_060925.1	1	61864161	61909686	-
LAMTOR5P1_1	LAMTOR5P1	3.32129	-0.00435084	0.123459	0.783938		NC_060925.1	1	61917307	61917882	+
RN7SL180P_1	RN7SL180P	0.890062	0.00243695	0.124097	0.787963		NC_060925.1	1	61950949	61951242	+
MIR3116-1_1	MIR3116-1	0.209152	-0.00158698	0.124391	0.711918		NC_060925.1	1	61957289	61957362	+
MIR3116-2_1	MIR3116-2	0.27476	0.00223399	0.124396	0.7162		NC_060925.1	1	61957292	61957359	-
RPS15AP7_1	RPS15AP7	0					NC_060925.1	1	62069098	62069577	+
L1TD1_1	L1TD1	213.219	0.132872	0.140199	0.089607	0.329726	NC_060925.1	1	62073453	62090943	+
LOC124905712	LOC124905712	85.5853	0.0377267	0.119956	0.436034	0.722734	NC_060925.1	1	62104929	62113631	+
KANK4_1	KANK4	801.254	0.199544	0.115652	0.0165739	0.132961	NC_060925.1	1	62114742	62197930	-
RNU6-371P_1	RNU6-371P	0					NC_060925.1	1	62176646	62176753	-
LOC105378768_1	LOC105378768	49.4334	-0.0571521	0.127966	0.26496	0.57717	NC_060925.1	1	62302407	62310177	+
USP1_1	USP1	666.991	-0.147036	0.236186	0.0293298	0.178592	NC_060925.1	1	62314982	62330391	+
DOCK7_1	DOCK7	2573.64	-0.0815223	0.124545	0.217819	0.524034	NC_060925.1	1	62333313	62566591	-
ANGPTL3_1	ANGPTL3	16.6688	-0.0534549	0.136151	0.118776		NC_060925.1	1	62476065	62484858	+
RPL13AP9_1	RPL13AP9	2.35697	-0.00123892	0.123644	0.926273		NC_060925.1	1	62519466	62520289	-
ATG4C_1	ATG4C	786.489	-0.0285615	0.0902561	0.654556	0.855283	NC_060925.1	1	62662283	62743647	+
LINC01739_1	LINC01739	61.2445	0.0051902	0.112537	0.913207	0.97113	NC_060925.1	1	62878904	62890880	-
LINC00466_1	LINC00466	1528.05	0.118321	0.0937272	0.0899581	0.330431	NC_060925.1	1	63037563	63192922	-
LOC105378770_1	LOC105378770	194.434	-0.0150979	0.102718	0.795944	0.924424	NC_060925.1	1	63051683	63077193	+
RNA5SP49_1	RNA5SP49	1.6699	0.00695457	0.124151	0.543028		NC_060925.1	1	63064854	63064968	-
RPSAP65_1	RPSAP65	0.857598	0.00681189	0.124411	0.377404		NC_060925.1	1	63137715	63138415	+
FOXD3-AS1_1	FOXD3-AS1	68.5075	-0.504505	0.425201	0.00586131	0.0851706	NC_060925.1	1	63196549	63200106	-
FOXD3_1	FOXD3	21.6633	-0.0819749	0.164596	0.00665341	0.0885074	NC_060925.1	1	63198232	63200793	+
MIR6068_1	MIR6068	0.483912	0.00162339	0.12429	0.811928		NC_060925.1	1	63202590	63202649	-
LOC124904741_1	LOC124904741	0.693063	-0.000171747	0.124251	0.977738		NC_060925.1	1	63209425	63209486	+
LOC441887_1	LOC441887	12.4729	0.00617611	0.120764	0.836874		NC_060925.1	1	63235188	63236858	-
ALG6_1	ALG6	1011.5	-0.0508953	0.0951251	0.430782	0.718878	NC_060925.1	1	63243301	63314233	+
ITGB3BP_1	ITGB3BP	687.691	-0.0222601	0.0958145	0.71742	0.887487	NC_060925.1	1	63316450	63399020	-
LOC102724319_1	LOC102724319	271.525	0.0346082	0.112443	0.53444	0.787361	NC_060925.1	1	63363753	63393589	+
EFCAB7_1	EFCAB7	503.869	-0.0496859	0.103714	0.431094	0.719164	NC_060925.1	1	63399320	63448487	+
RN7SL488P_1	RN7SL488P	7.66494	-0.0158346	0.12373	0.482573		NC_060925.1	1	63405409	63405694	-
RNU7-123P_1	RNU7-123P	0.13738	0.00173903	0.124382	0.879949		NC_060925.1	1	63412507	63412566	-
DLEU2L_1	DLEU2L	1.11325	-0.000720731	0.124132	0.928971		NC_060925.1	1	63424776	63426432	+
PGM1_1	PGM1	1306.94	-0.106843	0.177678	0.0389569	0.210071	NC_060925.1	1	63469205	63536042	+
RN7SL130P_1	RN7SL130P	1.91576	-0.0113532	0.124537	0.364058		NC_060925.1	1	63531538	63531842	+
LOC105378771_1	LOC105378771	525.214	0.119934	0.112619	0.107262	0.362255	NC_060925.1	1	63544165	63603834	+
ROR1_1	ROR1	3115.66	4.35368e-05	0.073483	0.998832	0.999641	NC_060925.1	1	63649841	64057220	+
RPL19P3_1	RPL19P3	2.77867	-0.0119807	0.124479	0.387514		NC_060925.1	1	63664462	63665155	-
CFL1P3_1	CFL1P3	5.28521	0.0185617	0.125197	0.291964		NC_060925.1	1	63718503	63719579	-
RNU6-809P_1	RNU6-809P	0					NC_060925.1	1	63904676	63904782	-
LOC105378772_1	LOC105378772	10.9417	-0.0218938	0.12404	0.418082		NC_060925.1	1	63909716	63910793	-
ROR1-AS1_1	ROR1-AS1	142.683	-0.0240754	0.103671	0.681294	0.868967	NC_060925.1	1	63970220	63989553	-
LOC105378773_1	LOC105378773	29.9387	-0.0200425	0.120351	0.519349	0.777853	NC_060925.1	1	64067654	64071747	-
UBE2U_1	UBE2U	448.734	0.0438991	0.0987338	0.491849	0.761038	NC_060925.1	1	64079586	64143219	+
LOC105378774_1	LOC105378774	97.4581	0.0330228	0.112595	0.548256	0.79638	NC_060925.1	1	64245546	64259466	+
LOC124904732_1	LOC124904732	0.13738	0.00173903	0.124382	0.879949		NC_060925.1	1	64260268	64260329	-
LOC107984966_1	LOC107984966	13.601	-0.0377056	0.128812	0.210563		NC_060925.1	1	64346064	64347822	-
CACHD1_1	CACHD1	1802.44	0.0214468	0.0763311	0.724457	0.89092	NC_060925.1	1	64347926	64571142	+
MIR4794_1	MIR4794	0					NC_060925.1	1	64457971	64458047	+
RAVER2_1	RAVER2	1155.5	-0.071736	0.12858	0.226036	0.533551	NC_060925.1	1	64623084	64711231	+
JAK1_1	JAK1	5727.65	-0.115962	0.183801	0.0539326	0.249831	NC_060925.1	1	64711228	64945755	-
LOC100130270_1	LOC100130270	0.582838	0.00228834	0.124237	0.729487		NC_060925.1	1	64796358	64796830	+
LINC01359_1	LINC01359	100.744	0.0169878	0.107433	0.760837	0.907575	NC_060925.1	1	64857582	64880489	-
SLC2A3P2_1	SLC2A3P2	7.32006	0.0112844	0.122903	0.625057		NC_060925.1	1	64860787	64864113	-
RNU6-1176P_1	RNU6-1176P	0.160173	0.00182031	0.124384	0.860362		NC_060925.1	1	64900982	64901088	-
MIR3671_1	MIR3671	0					NC_060925.1	1	64935765	64935852	-
MIR101-1_1	MIR101-1	0					NC_060925.1	1	64936444	64936518	-
LOC100129205_1	LOC100129205	2.22122	-0.000676838	0.123741	0.956133		NC_060925.1	1	64955426	64955636	-
MRPS21P1_1	MRPS21P1	8.85854	-0.00169906	0.121983	0.943142		NC_060925.1	1	64970037	64970697	-
AK4_1	AK4	1797.71	-0.110179	0.171253	0.0742054	0.297593	NC_060925.1	1	65025531	65110134	+
RPS29P7_1	RPS29P7	1.35831	0.00228463	0.123961	0.830905		NC_060925.1	1	65032426	65032710	+
DNAJC6_1	DNAJC6	1351.59	-0.0793175	0.0907286	0.233089	0.542141	NC_060925.1	1	65142745	65293848	+
LOC102724416_1	LOC102724416	279.576	0.120187	0.141019	0.109467	0.366528	NC_060925.1	1	65156221	65187361	-
COX6CP13_1	COX6CP13	0					NC_060925.1	1	65176751	65176976	-
LOC112268227_1	LOC112268227	59.3984	-0.00978325	0.111385	0.844419	0.944483	NC_060925.1	1	65189234	65200927	+
RNU2-15P_1	RNU2-15P	0.703588	-0.00628116	0.124553	0.230814		NC_060925.1	1	65293793	65293979	+
LEPR_1	LEPR	2544.19	-0.116559	0.1441	0.110404	0.368084	NC_060925.1	1	65298629	65519352	+
LEPROT_1	LEPROT	742.59	-0.730976	0.479227	0.00265618	0.0654016	NC_060925.1	1	65298645	65313980	+
LOC124904827_1	LOC124904827	0					NC_060925.1	1	65449274	65449377	+
LOC100422694_1	LOC100422694	15.2033	-0.00341241	0.121694	0.89177		NC_060925.1	1	65453678	65456223	-
RN7SL854P_1	RN7SL854P	0.73865	0.000195067	0.124253	0.972628		NC_060925.1	1	65638514	65638808	-
PDE4B_1	PDE4B	5149.3	-0.118569	0.118829	0.110906	0.368868	NC_060925.1	1	65669985	66252011	+
PDE4B-AS1_1	PDE4B-AS1	25.0516	-0.00866786	0.118973	0.809791	0.930345	NC_060925.1	1	65919966	65928170	-
RNU4-88P_1	RNU4-88P	0.57057	-0.00238902	0.124411	0.490977		NC_060925.1	1	65971913	65971998	-
LOC105378776_1	LOC105378776	174.563	0.0424374	0.109046	0.481015	0.754982	NC_060925.1	1	66294082	66317160	+
SGIP1_1	SGIP1	1198.56	0.0283169	0.0886943	0.652135	0.8546	NC_060925.1	1	66410946	66628673	+
MIR3117_1	MIR3117	0					NC_060925.1	1	66506006	66506083	+
DYNLT5_1	DYNLT5	128.189	0.0269785	0.108433	0.632205	0.844722	NC_060925.1	1	66629993	66656589	+
INSL5_1	INSL5	20.7147	0.0181794	0.121122	0.59396		NC_060925.1	1	66675282	66678818	-
DNAI4_1	DNAI4	1009.26	0.00614577	0.0886331	0.922303	0.974337	NC_060925.1	1	66690412	66802384	-
MIER1_1	MIER1	1018.31	-0.14613	0.207783	0.0483987	0.23585	NC_060925.1	1	66802518	66866111	+
SLC35D1_1	SLC35D1	686.924	-0.113889	0.155314	0.100933	0.351525	NC_060925.1	1	66876833	66931662	-
C1orf141_1	C1orf141	404.61	0.0108	0.0889243	0.862104	0.951873	NC_060925.1	1	66969681	67012482	-
LOC124900434_1	LOC124900434	0					NC_060925.1	1	66980161	66980295	-
IL23R_1	IL23R	821.195	0.0223988	0.100715	0.701054	0.879333	NC_060925.1	1	67043995	67137523	+
RNU6-586P_1	RNU6-586P	0.13738	0.00173903	0.124382	0.879949		NC_060925.1	1	67073681	67073784	+
RNU4ATAC4P_1	RNU4ATAC4P	0.320346	0.00231401	0.124399	0.681638		NC_060925.1	1	67145146	67145271	-
DNAJB6P4_1	DNAJB6P4	11.3983	0.00266176	0.121915	0.914745		NC_060925.1	1	67155598	67156471	+
IL12RB2_1	IL12RB2	961.846	0.0460667	0.100516	0.471315	0.748401	NC_060925.1	1	67184924	67276270	+
LOC124905713	LOC124905713	55.2715	-0.0227506	0.114335	0.643246	0.850379	NC_060925.1	1	67276128	67280119	-
SERBP1_1	SERBP1	2179.11	-0.195584	0.502425	0.00745655	0.0929852	NC_060925.1	1	67285390	67307973	-
RNU6-387P_1	RNU6-387P	0.912855	0.00261363	0.124106	0.771269		NC_060925.1	1	67294796	67294900	+
LINC01702_1	LINC01702	119.17	-0.00257208	0.104204	0.963723	0.9879	NC_060925.1	1	67399842	67410319	+
RNU6-1031P_1	RNU6-1031P	0.752682	-0.00042856	0.124119	0.958978		NC_060925.1	1	67418677	67418783	+
LOC105378780_1	LOC105378780	220.345	0.0322365	0.0990074	0.604769	0.830201	NC_060925.1	1	67439586	67467959	+
LOC124904197_1	LOC124904197	76.0358	0.0187496	0.112594	0.71106	0.884775	NC_060925.1	1	67496603	67504389	+
HNRNPCP9_1	HNRNPCP9	176.02	0.119123	0.14063	0.110808	0.368814	NC_060925.1	1	67520215	67538566	-
RN7SL392P_1	RN7SL392P	1.25939	0.00236633	0.123982	0.822536		NC_060925.1	1	67534341	67534639	-
GADD45A_1	GADD45A	199.403	-0.0964607	0.182814	0.00523972	0.0819747	NC_060925.1	1	67562720	67565853	+
GNG12_1	GNG12	3109.52	-0.10912	0.18384	0.0396082	0.21176	NC_060925.1	1	67578994	67710912	-
LOC105378781_1	LOC105378781	275.773	0.0411278	0.104588	0.508375	0.771412	NC_060925.1	1	67619257	67660912	+
RNU7-80P_1	RNU7-80P	0					NC_060925.1	1	67650043	67650095	-
GNG12-AS1_1	GNG12-AS1	2523.42	0.0250965	0.0814799	0.676088	0.866595	NC_060925.1	1	67709732	68080405	+
LOC124900403_1	LOC124900403	73.9836	-0.0062506	0.108637	0.905491	0.968356	NC_060925.1	1	67831607	67855836	+
LOC100133029_1	LOC100133029	1.62081	-0.0013452	0.123854	0.906731		NC_060925.1	1	67920765	67921735	+
DIRAS3_1	DIRAS3	31.7431	-0.00928181	0.117594	0.81247	0.931438	NC_060925.1	1	67923423	67928086	-
ARL5AP3_1	ARL5AP3	1.69432	0.01046	0.124443	0.397038		NC_060925.1	1	67926817	67927202	-
WLS_1	WLS	1085.44	-0.0361508	0.0921232	0.567968	0.808874	NC_060925.1	1	67975934	68109966	-
CTBP2P8_1	CTBP2P8	8.84182	-0.0571842	0.14186	0.027125		NC_060925.1	1	68038988	68040660	-
MIR1262_1	MIR1262	0					NC_060925.1	1	68060946	68061038	-
RPS7P4_1	RPS7P4	30.3494	-0.114061	0.200615	0.0186568	0.141622	NC_060925.1	1	68119852	68120518	-
COX6B1P7_1	COX6B1P7	1.42392	0.0104938	0.124562	0.342691		NC_060925.1	1	68159777	68160029	+
LOC105378782_1	LOC105378782	139.089	0.0814492	0.133365	0.192911	0.493374	NC_060925.1	1	68170652	68182974	+
ELOCP18_1	ELOCP18	1.9998	-0.00751844	0.124049	0.561147		NC_060925.1	1	68252712	68253052	-
LOC124904198_1	LOC124904198	223.093	0.0651763	0.112371	0.310781	0.621788	NC_060925.1	1	68297436	68328908	+
RPE65_1	RPE65	157.64	0.0343486	0.110799	0.545949	0.794821	NC_060925.1	1	68306207	68327339	-
DEPDC1_1	DEPDC1	166.894	-0.0588493	0.114198	0.343156	0.649404	NC_060925.1	1	68351536	68374468	-
DEPDC1-AS1_1	DEPDC1-AS1	208.1	0.00945075	0.100831	0.866107	0.953421	NC_060925.1	1	68374062	68416022	+
TXNP2_1	TXNP2	6.95507	-0.00938095	0.122772	0.67701		NC_060925.1	1	68391240	68392139	-
LOC107984967_1	LOC107984967	110.452	0.000365629	0.107754	0.99486	0.99832	NC_060925.1	1	68514565	68539157	-
LOC105378783_1	LOC105378783	80.6784	0.0164659	0.112331	0.743891	0.900032	NC_060925.1	1	68769879	68782160	-
LINC01707_1	LINC01707	854.363	0.0575175	0.102303	0.378599	0.677858	NC_060925.1	1	68933435	69062535	+
LOC105378787_1	LOC105378787	185.906	0.0248951	0.104253	0.674394	0.865941	NC_060925.1	1	69074591	69107229	+
LINC02791_1	LINC02791	222.169	0.0403594	0.101858	0.519924	0.778258	NC_060925.1	1	69093180	69127052	-
LINC01758_1	LINC01758	4.7437	0.0120061	0.124154	0.462278		NC_060925.1	1	69310512	69312666	+
LOC105378789_1	LOC105378789	647.486	-0.0214787	0.100793	0.721482	0.889753	NC_060925.1	1	69330157	69442558	+
LRRC7_1	LRRC7	3192.42	0.0274891	0.0896581	0.667275	0.862281	NC_060925.1	1	69444558	70022853	+
SGO1P1_1	SGO1P1	6.07253	0.00838112	0.123333	0.65761		NC_060925.1	1	69483488	69484934	-
RN7SL538P_1	RN7SL538P	1.00126	0.0100747	0.124684	0.247632		NC_060925.1	1	69756556	69756859	+
PIN1P1_1	PIN1P1	3.68445	0.00971096	0.123643	0.587383		NC_060925.1	1	69797484	69798479	+
LRRC7-AS1_1	LRRC7-AS1	106.688	-0.00465864	0.105872	0.932473	0.977625	NC_060925.1	1	69899313	69921033	-
LRRC40_1	LRRC40	1001.62	-0.115323	0.166099	0.0843981	0.319707	NC_060925.1	1	70023294	70084095	-
RN7SL242P_1	RN7SL242P	0.54353	0.00243408	0.124244	0.732456		NC_060925.1	1	70058633	70058928	-
SRSF11_1	SRSF11	1230.35	-0.0904381	0.161154	0.0660807	0.278034	NC_060925.1	1	70084212	70131570	+
ANKRD13C_1	ANKRD13C	1445.41	-0.0846966	0.123809	0.204816	0.508137	NC_060925.1	1	70137523	70233231	-
HHLA3_1	HHLA3	205.128	-0.0385187	0.106226	0.53657	0.788632	NC_060925.1	1	70233320	70246532	+
HHLA3-AS1_1	HHLA3-AS1	56.2572	0.0687804	0.132381	0.215438	0.521236	NC_060925.1	1	70234525	70239028	-
CTH_1	CTH	404.797	-0.0917364	0.134474	0.163793	0.453761	NC_060925.1	1	70289775	70318361	+
LOC105378793_1	LOC105378793	96.9422	0.0114746	0.109888	0.826939	0.937319	NC_060925.1	1	70327564	70340080	+
CHORDC1P5_1	CHORDC1P5	18.6408	-0.0056543	0.120432	0.852438		NC_060925.1	1	70408634	70410677	+
LOC105378794_1	LOC105378794	32.5071	0.000554499	0.117129	0.990113	0.996852	NC_060925.1	1	70518519	70526869	-
CASP3P1_1	CASP3P1	6.17591	0.00346421	0.122647	0.870103		NC_060925.1	1	70538643	70539374	-
LINC01788_1	LINC01788	521.964	0.0834883	0.105312	0.227089	0.534753	NC_060925.1	1	70584444	70664484	+
LOC102724572_1	LOC102724572	297.788	0.0297783	0.101419	0.62815	0.842221	NC_060925.1	1	70690505	70733342	+
PTGER3_1	PTGER3	1213.81	0.0250323	0.0877233	0.691933	0.874471	NC_060925.1	1	70730386	70925810	-
ZRANB2-AS1_1	ZRANB2-AS1	86.9447	0.0147453	0.113377	0.761742	0.907941	NC_060925.1	1	70924500	70945185	+
ZRANB2_1	ZRANB2	515.328	-0.762156	0.427084	0.00179906	0.0582535	NC_060925.1	1	70941292	70959042	-
MIR186_1	MIR186	0.455128	-0.00465992	0.12446	0.379572		NC_060925.1	1	70945632	70945717	-
ZRANB2-DT_1	ZRANB2-DT	915.227	0.0520278	0.0967825	0.425012	0.7145	NC_060925.1	1	70959331	71115774	+
LOC105378795_1	LOC105378795	10.4357	0.0140212	0.123752	0.500894		NC_060925.1	1	70964329	70966959	-
NEGR1_1	NEGR1	4258.46	-0.0016529	0.0803764	0.983479	0.994399	NC_060925.1	1	71273677	72161473	-
NEGR1-IT1_1	NEGR1-IT1	124.677	0.0388947	0.110003	0.507408	0.7708	NC_060925.1	1	71672378	71715152	-
GDI2P2_1	GDI2P2	274.884	-0.0522603	0.131521	0.212661	0.517545	NC_060925.1	1	72153469	72154082	+
LOC105378797_1	LOC105378797	1855.72	0.0146676	0.0954504	0.823938	0.936299	NC_060925.1	1	72161920	72504284	+
LOC105378796_1	LOC105378796	326.038	0.0356209	0.0947224	0.570577	0.810396	NC_060925.1	1	72243390	72299833	-
LOC105378798_1	LOC105378798	315.525	-0.0365281	0.105094	0.549476	0.796861	NC_060925.1	1	72530856	72600459	-
RNU6-1246P_1	RNU6-1246P	0					NC_060925.1	1	72551208	72551314	-
LINC02796_1	LINC02796	122.896	0.0716755	0.120201	0.264081	0.576292	NC_060925.1	1	72598224	72628430	+
LINC02797_1	LINC02797	14.7301	-0.00733412	0.12057	0.809609		NC_060925.1	1	72683837	72687801	+
KRT8P21_1	KRT8P21	4.7363	-0.000249562	0.1236	0.983835		NC_060925.1	1	72938249	72940011	+
LOC105378800_1	LOC105378800	1088.14	-0.0029214	0.0896247	0.956676	0.986044	NC_060925.1	1	72968099	73184023	-
RN7SKP19_1	RN7SKP19	1.65327	-0.00733434	0.124168	0.527219		NC_060925.1	1	73033402	73033653	-
LINC01360_1	LINC01360	198.672	0.0110423	0.107324	0.841898	0.943398	NC_060925.1	1	73147685	73180386	+
LOC105378801_1	LOC105378801	101.412	0.00453636	0.106806	0.934494	0.978572	NC_060925.1	1	73292655	73314489	-
LOC107985391_1	LOC107985391	39.1611	-0.00939689	0.115794	0.826543	0.937189	NC_060925.1	1	73340089	73346865	+
LOC105378802_1	LOC105378802	71.1208	0.102885	0.161159	0.0938632	0.33733	NC_060925.1	1	73436561	73448783	-
LINC02238_1	LINC02238	392.025	0.0197533	0.0973688	0.7253	0.891197	NC_060925.1	1	73516199	73580169	+
RNA5SP50_1	RNA5SP50	1.80716	-0.00458318	0.123923	0.704326		NC_060925.1	1	73591054	73591144	-
RNU4ATAC8P_1	RNU4ATAC8P	0.652127	-0.00200489	0.124305	0.698148		NC_060925.1	1	73725191	73725299	+
LRRIQ3_1	LRRIQ3	1105.51	-0.0129798	0.0947215	0.832248	0.939303	NC_060925.1	1	73867620	74039728	-
FPGT-TNNI3K_1	FPGT-TNNI3K	1221.16	-0.0345191	0.078337	0.572108	0.81101	NC_060925.1	1	74039794	74385812	+
FPGT_1	FPGT	161.06	-0.0735451	0.147514	0.0906696	0.331483	NC_060925.1	1	74039794	74050235	+
TNNI3K_1	TNNI3K	945.401	0.0248542	0.0883972	0.693087	0.87488	NC_060925.1	1	74076908	74385812	+
LRRC53_1	LRRC53	226.786	-0.00187263	0.101543	0.973659	0.990746	NC_060925.1	1	74310757	74353998	-
ERICH3_1	ERICH3	661.554	-0.0272812	0.0950572	0.654056	0.855227	NC_060925.1	1	74409490	74515141	-
ERICH3-AS1_1	ERICH3-AS1	218.163	-0.0269179	0.0990976	0.660244	0.858553	NC_060925.1	1	74418796	74467467	+
CRYZ_1	CRYZ	3236.46	-0.581165	0.452347	0.00421396	0.0760391	NC_060925.1	1	74547169	74574691	-
TYW3_1	TYW3	533.808	-0.0775289	0.137783	0.167684	0.459903	NC_060925.1	1	74574793	74608590	+
LHX8_1	LHX8	528.852	-0.12588	0.191073	0.0531149	0.247815	NC_060925.1	1	74970280	75003384	+
RNU6-622P_1	RNU6-622P	0.245977	-0.00163057	0.124392	0.711918		NC_060925.1	1	75024892	75024994	+
SLC44A5_1	SLC44A5	2986.7	-0.00561458	0.078527	0.924785	0.975192	NC_060925.1	1	75043976	75452818	-
LOC100422213_1	LOC100422213	2.29735	-0.00138865	0.123594	0.920434		NC_060925.1	1	75358308	75359144	+
RNU6-503P_1	RNU6-503P	0					NC_060925.1	1	75374985	75375089	-
RPL29P5_1	RPL29P5	1.914	-0.000926336	0.123747	0.940662		NC_060925.1	1	75418715	75419336	+
LOC100421536_1	LOC100421536	4.4092	-0.00210436	0.123191	0.901482		NC_060925.1	1	75478000	75478943	-
ACADM_1	ACADM	966.86	-0.111978	0.17459	0.0675907	0.28169	NC_060925.1	1	75561369	75600339	+
DLSTP1_1	DLSTP1	80.6248	-0.37248	0.892919	0.00903264	0.101105	NC_060925.1	1	75578665	75581676	-
RABGGTB_1	RABGGTB	1918.59	-0.226847	0.696057	0.00904269	0.101161	NC_060925.1	1	75622856	75631751	+
SNORD45C_1	SNORD45C	4.46774	-0.0270001	0.127551	0.121016		NC_060925.1	1	75623734	75623811	+
SNORD45A_1	SNORD45A	6.92891	-0.0327709	0.128524	0.159439		NC_060925.1	1	75624551	75624634	+
SNORD45B_1	SNORD45B	3.34833	-0.0117727	0.124353	0.41812		NC_060925.1	1	75626139	75626209	+
MSH4_1	MSH4	867.039	0.0780724	0.0998084	0.251345	0.562716	NC_060925.1	1	75633544	75751219	+
ASB17_1	ASB17	90.6245	-0.0250527	0.114688	0.608998	0.832297	NC_060925.1	1	75756850	75770387	-
LOC105378806_1	LOC105378806	253.39	0.0795745	0.115749	0.239502	0.550031	NC_060925.1	1	75802857	75840890	-
LOC101927342_1	LOC101927342	39.7583	0.199372	0.346269	0.0208601	0.149963	NC_060925.1	1	75849268	75857299	+
LOC124904200_1	LOC124904200	240.356	0.0687499	0.12	0.276924	0.589714	NC_060925.1	1	75879320	75905306	+
ST6GALNAC3_1	ST6GALNAC3	3546.01	0.0242354	0.0825096	0.694954	0.875861	NC_060925.1	1	75912700	76475062	+
LOC100418965_1	LOC100418965	6.74489	-0.0142594	0.123582	0.514211		NC_060925.1	1	76191524	76192183	-
LOC105378807_1	LOC105378807	12.084	0.0389974	0.12984	0.177265		NC_060925.1	1	76426102	76428244	-
LOC124904201_1	LOC124904201	86.7788	0.0723786	0.12624	0.240812	0.551313	NC_060925.1	1	76428237	76441154	-
TPI1P1_1	TPI1P1	1177.88	-0.152536	0.28797	0.0103497	0.106503	NC_060925.1	1	76537390	76538659	+
RNU6-161P_1	RNU6-161P	0.160173	0.00182031	0.124384	0.860362		NC_060925.1	1	76590755	76590860	+
LINC02567_1	LINC02567	138.03	0.0670922	0.117756	0.291055	0.603315	NC_060925.1	1	76595720	76616871	-
ST6GALNAC5_1	ST6GALNAC5	1408.01	0.0472958	0.0923248	0.464093	0.743223	NC_060925.1	1	76705077	76905729	+
MIR7156_1	MIR7156	0					NC_060925.1	1	76898326	76898385	+
PIGK_1	PIGK	1382.27	-0.11855	0.162525	0.0877925	0.326339	NC_060925.1	1	76927170	77057594	-
RPL17P6_1	RPL17P6	1398.25	-0.726253	0.414717	0.00194532	0.0599074	NC_060925.1	1	76967273	76967883	+
LOC100421400_1	LOC100421400	11.821	-0.00527474	0.120906	0.854462		NC_060925.1	1	77032982	77033633	+
LOC105378808_1	LOC105378808	219.652	0.0485096	0.105876	0.441467	0.7269	NC_060925.1	1	77057573	77090278	+
AK5_1	AK5	2158.44	0.0460516	0.0834193	0.467773	0.746222	NC_060925.1	1	77120194	77398823	+
RNU7-8P_1	RNU7-8P	0.346532	-0.000139928	0.1243	0.931423		NC_060925.1	1	77258819	77258877	+
ZZZ3_1	ZZZ3	2168.83	-0.141628	0.186703	0.0610819	0.266274	NC_060925.1	1	77401275	77522228	-
RNA5SP20_1	RNA5SP20	0.209152	-0.00158698	0.124391	0.711918		NC_060925.1	1	77453702	77453785	+
RN7SL370P_1	RN7SL370P	5.27564	-0.0258816	0.126677	0.203733		NC_060925.1	1	77484153	77484447	+
USP33_1	USP33	1577.76	-0.128877	0.195234	0.0466255	0.231465	NC_060925.1	1	77534817	77598662	-
ACTG1P21_1	ACTG1P21	1.24712	-0.00742463	0.124301	0.470012		NC_060925.1	1	77612677	77613688	-
MIGA1_1	MIGA1	1331.66	-0.0421895	0.107336	0.481913	0.755367	NC_060925.1	1	77618463	77718372	+
RNA5SP21_1	RNA5SP21	0.40615	-0.000115329	0.124295	0.949701		NC_060925.1	1	77618718	77618813	+
LOC653631_1	LOC653631	134.552	-0.598302	0.606434	0.00530594	0.0823718	NC_060925.1	1	77648580	77650747	-
NSRP1P1_1	NSRP1P1	16.6984	0.0162498	0.121744	0.599309		NC_060925.1	1	77685896	77687815	+
HSPE1P25_1	HSPE1P25	3.20393	0.000683574	0.123304	0.967875		NC_060925.1	1	77692139	77692699	+
NEXN-AS1_1	NEXN-AS1	122.27	0.0222766	0.110498	0.679715	0.868203	NC_060925.1	1	77720180	77728342	-
NEXN_1	NEXN	628.933	0.0139141	0.0865392	0.824027	0.936299	NC_060925.1	1	77727428	77782691	+
FUBP1_1	FUBP1	1848.43	-0.0943929	0.168531	0.044118	0.224928	NC_060925.1	1	77782851	77817867	-
DNAJB4_1	DNAJB4	743.181	-0.123949	0.195787	0.0412838	0.216731	NC_060925.1	1	77817970	77856789	+
LOC100131495_1	LOC100131495	4.10203	-0.00577496	0.123243	0.748923		NC_060925.1	1	77881999	77883121	-
GIPC2_1	GIPC2	894.416	0.0447652	0.0999786	0.479692	0.754136	NC_060925.1	1	77883878	77977248	+
RNU6-1102P_1	RNU6-1102P	0.752682	-0.00042856	0.124119	0.958978		NC_060925.1	1	77927772	77927867	-
LOC100422537_1	LOC100422537	4.58843	-0.00307763	0.122967	0.869646		NC_060925.1	1	77930190	77930979	+
RNA5SP22_1	RNA5SP22	1.13864	0.0127521	0.124999	0.174635		NC_060925.1	1	77933591	77933699	-
LOC107984997_1	LOC107984997	120.575	0.024583	0.105811	0.672372	0.865109	NC_060925.1	1	77964767	77985403	-
RNFT1P2_1	RNFT1P2	2.13379	0.00188085	0.123794	0.879418		NC_060925.1	1	78008630	78010022	-
MGC27382_1	MGC27382	1021.1	0.0183384	0.0927784	0.806423	0.928499	NC_060925.1	1	78068380	78208263	+
RNA5SP23_1	RNA5SP23	0.789507	-0.000483989	0.12418	0.947174		NC_060925.1	1	78213963	78214067	-
PTGFR_1	PTGFR	277.883	-0.016118	0.111105	0.753557	0.904586	NC_060925.1	1	78329818	78379549	+
IFI44L_1	IFI44L	182.3	0.056652	0.114264	0.358829	0.66255	NC_060925.1	1	78459314	78485000	+
IFI44_1	IFI44	93.5493	0.025346	0.111185	0.638689	0.847938	NC_060925.1	1	78488644	78502933	+
RPL23P3_1	RPL23P3	1.38886	0.00115635	0.124008	0.906503		NC_060925.1	1	78505126	78505552	+
LOC652549_1	LOC652549	14.1076	-0.0582808	0.140651	0.0658584		NC_060925.1	1	78587913	78589697	+
ADGRL4_1	ADGRL4	481.564	0.031777	0.0928929	0.60848	0.83215	NC_060925.1	1	78728626	78845196	-
PSAT1P3_1	PSAT1P3	19.7782	-0.0492612	0.133962	0.137131		NC_060925.1	1	78893245	78894618	-
LOC107984998_1	LOC107984998	359.145	-0.0650841	0.0994816	0.325019	0.634445	NC_060925.1	1	78959882	79027200	-
LOC105378810_1	LOC105378810	739.599	-0.00209749	0.0877496	0.972802	0.990518	NC_060925.1	1	79106465	79245422	+
LOC105378812_1	LOC105378812	74.3529	0.033135	0.11455	0.531623	0.785721	NC_060925.1	1	79117001	79125387	-
LOC105378811_1	LOC105378811	66.0572	0.0334748	0.118667	0.485479	0.757589	NC_060925.1	1	79148211	79163543	-
LINC02792_1	LINC02792	44.3736	0.000123135	0.11409	0.999052	0.999665	NC_060925.1	1	79163652	79185250	+
ADH5P2_1	ADH5P2	5.66308	0.0043345	0.122987	0.823067		NC_060925.1	1	79359692	79361093	+
LOC553139_1	LOC553139	12.6349	0.0841112	0.163624	0.02258		NC_060925.1	1	79927801	79930400	-
HMGB1P18_1	HMGB1P18	10.123	0.0388742	0.129988	0.166029		NC_060925.1	1	80120918	80121840	+
HNRNPA1P64_1	HNRNPA1P64	21.1514	0.0543311	0.134556	0.165605	0.45661	NC_060925.1	1	80288527	80289654	-
COX6A1P1_1	COX6A1P1	1.98577	-0.00583085	0.124029	0.62069		NC_060925.1	1	80333394	80333927	+
LINC01781_1	LINC01781	615.626	-0.0495726	0.0927879	0.438478	0.724331	NC_060925.1	1	80373267	80484303	+
MTND2P30_1	MTND2P30	6.34661	-0.00167875	0.122384	0.937988		NC_060925.1	1	80918629	80919027	+
RPL7P10_1	RPL7P10	5.78114	-0.00622422	0.123127	0.741375		NC_060925.1	1	80936070	80936901	-
LOC105378813_1	LOC105378813	112.537	-0.0244312	0.108809	0.65985	0.858293	NC_060925.1	1	80996299	81015762	-
RPL10AP4_1	RPL10AP4	1.70225	-0.0138615	0.125011	0.236714		NC_060925.1	1	81046453	81047167	+
RN7SKP247_1	RN7SKP247	2.90461	0.00394551	0.123588	0.791977		NC_060925.1	1	81089357	81089657	+
LOC107985018_1	LOC107985018	184.5	0.0168453	0.102168	0.776864	0.91586	NC_060925.1	1	81105767	81136314	-
ADGRL2_1	ADGRL2	6553.91	-0.0932033	0.125792	0.175264	0.469776	NC_060925.1	1	81143677	81831513	+
HNRNPA3P14_1	HNRNPA3P14	13.1054	0.0180852	0.122654	0.534003		NC_060925.1	1	81263962	81265153	+
ARID3BP1_1	ARID3BP1	12.4555	-0.0309144	0.125917	0.308743		NC_060925.1	1	81339130	81343290	+
LOC101927434_1	LOC101927434	350.125	0.0424536	0.0968347	0.506886	0.770477	NC_060925.1	1	81351439	81395272	-
RPS20P7_1	RPS20P7	6.00351	-0.0124327	0.123925	0.49806		NC_060925.1	1	81433688	81434199	-
ST13P20_1	ST13P20	17.0001	-0.00607499	0.12067	0.839325		NC_060925.1	1	81559215	81560861	+
LOC105378814_1	LOC105378814	186.497	0.0375198	0.105719	0.534252	0.787361	NC_060925.1	1	82461865	82496678	+
LOC107985396_1	LOC107985396	126.099	-0.0476312	0.116856	0.398327	0.693424	NC_060925.1	1	82708755	82727728	+
LINC01362_1	LINC01362	1457.88	-0.00492894	0.0960264	0.938376	0.980005	NC_060925.1	1	82743551	83007120	+
LINC01361_1	LINC01361	72.8357	0.0197332	0.111255	0.70695	0.882002	NC_060925.1	1	82814210	82826532	-
LOC105378816_1	LOC105378816	289.986	-0.0251416	0.102534	0.673828	0.865795	NC_060925.1	1	83103899	83154168	+
LINC01712_1	LINC01712	43.2382	-0.00759842	0.114631	0.864894	0.95289	NC_060925.1	1	83286364	83295081	+
LOC107985043_1	LOC107985043	352.333	0.00117355	0.0952661	0.985526	0.995431	NC_060925.1	1	83357067	83414407	+
ARF4P5_1	ARF4P5	1.27251	0.00721613	0.124324	0.458173		NC_060925.1	1	83413036	83413930	+
LINC01725_1	LINC01725	1588.09	0.0413975	0.0936424	0.518814	0.777503	NC_060925.1	1	83416097	83701343	-
LOC101927560_1	LOC101927560	198.508	0.00131392	0.105812	0.982264	0.99404	NC_060925.1	1	83641830	83700893	-
TTLL7_1	TTLL7	1017.94	-0.0914715	0.0913078	0.174041	0.467547	NC_060925.1	1	83705371	83839529	-
TTLL7-IT1_1	TTLL7-IT1	22.7879	0.000422239	0.118522	0.992039	0.997563	NC_060925.1	1	83819515	83824697	-
PRKACB_1	PRKACB	1508.42	-0.0916793	0.141226	0.140598	0.420153	NC_060925.1	1	83918534	84078964	+
TXN2P1_1	TXN2P1	3.7203	-0.0018429	0.123339	0.908061		NC_060925.1	1	83926129	83927421	+
NEDD8P1_1	NEDD8P1	107.46	-0.0750856	0.148855	0.0846639	0.320378	NC_060925.1	1	84084717	84085312	+
LOC124904808_1	LOC124904808	0.92937	0.00224622	0.124094	0.802649		NC_060925.1	1	84117769	84117905	+
SAMD13_1	SAMD13	429.554	-0.0514312	0.0927506	0.425757	0.715207	NC_060925.1	1	84139002	84191273	+
UOX_1	UOX	148.748	0.0153279	0.101181	0.79782	0.925049	NC_060925.1	1	84205437	84225268	-
DNASE2B_1	DNASE2B	103.088	0.0779924	0.131918	0.2033	0.506092	NC_060925.1	1	84238948	84255454	+
RPF1_1	RPF1	696.42	-0.163262	0.248668	0.0298913	0.18052	NC_060925.1	1	84319649	84338734	+
GNG5_1	GNG5	913.468	-0.383383	0.66461	0.00872716	0.100001	NC_060925.1	1	84338707	84346962	-
SPATA1_1	SPATA1	472.617	-0.0059619	0.101447	0.918287	0.972983	NC_060925.1	1	84346767	84407753	+
CTBS_1	CTBS	581.562	-0.142993	0.23698	0.0270041	0.170873	NC_060925.1	1	84389989	84414814	-
LOC105378819_1	LOC105378819	46.9864	0.0348595	0.117938	0.483106	0.756221	NC_060925.1	1	84418390	84423992	+
LINC01461_1	LINC01461	171.76	0.0771008	0.121281	0.238946	0.549494	NC_060925.1	1	84438339	84461408	-
LINC01555_1	LINC01555	38.974	0.0550337	0.129223	0.255473	0.566586	NC_060925.1	1	84468605	84475402	-
LOC124904206_1	LOC124904206	26.8826	0.0218426	0.119952	0.577202	0.814033	NC_060925.1	1	84470849	84477559	+
SSX2IP_1	SSX2IP	673.258	-0.167454	0.234996	0.0359371	0.200453	NC_060925.1	1	84484101	84530862	-
LOC102724892_1	LOC102724892	92.5023	-0.0344055	0.112942	0.529016	0.784111	NC_060925.1	1	84621600	84638272	-
LPAR3_1	LPAR3	670.618	0.110093	0.117441	0.135627	0.411665	NC_060925.1	1	84652193	84733814	-
MCOLN2_1	MCOLN2	681.53	0.0267411	0.0909115	0.671816	0.864797	NC_060925.1	1	84766210	84837744	-
MCOLN3_1	MCOLN3	396.915	-0.0870433	0.133133	0.178322	0.473973	NC_060925.1	1	84858716	84889133	-
DNAI3_1	DNAI3	589.371	0.0726494	0.099602	0.280864	0.593013	NC_060925.1	1	84902959	84973727	+
MIR4423_1	MIR4423	0					NC_060925.1	1	84974383	84974462	+
SYDE2_1	SYDE2	449.427	-0.13335	0.147806	0.0847949	0.320669	NC_060925.1	1	84998013	85042131	-
C1orf52_1	C1orf52	286.536	-0.150176	0.236196	0.031506	0.185911	NC_060925.1	1	85091053	85100781	-
BCL10_1	BCL10	539.022	-0.141479	0.248923	0.0167119	0.133459	NC_060925.1	1	85106896	85117748	-
BCL10-AS1_1	BCL10-AS1	12.7329	0.00305658	0.120367	0.921682		NC_060925.1	1	85117474	85119203	+
DDAH1_1	DDAH1	2297.58	-0.0556189	0.0779333	0.364538	0.666895	NC_060925.1	1	85159290	85419019	-
CCN1_1	CCN1	322.563	-0.587932	0.631036	0.00527743	0.0821425	NC_060925.1	1	85421570	85424759	+
LOC124900422_1	LOC124900422	0.900587	-0.0069734	0.124417	0.392037		NC_060925.1	1	85433093	85433169	+
LOC112268231_1	LOC112268231	114.126	0.152414	0.173032	0.0626585	0.269706	NC_060925.1	1	85459743	85470546	+
LOC107985057_1	LOC107985057	51.2521	0.029266	0.116139	0.554648	0.800128	NC_060925.1	1	85465581	85471803	-
ZNHIT6_1	ZNHIT6	650.732	-0.0878889	0.112841	0.202443	0.505184	NC_060925.1	1	85490231	85549278	-
LOC105378823_1	LOC105378823	85.3317	0.00199074	0.108086	0.971462	0.990384	NC_060925.1	1	85558558	85568371	+
COL24A1_1	COL24A1	2731.48	0.0339151	0.0738668	0.570458	0.810334	NC_060925.1	1	85570083	85997509	-
RNA5SP51_1	RNA5SP51	0.592508	-0.00325234	0.124276	0.635066		NC_060925.1	1	85724531	85724649	-
LINC02795_1	LINC02795	191.49	0.0359489	0.110191	0.540227	0.791026	NC_060925.1	1	86117373	86155535	-
LOC124905714	LOC124905714	23.2273	0.0221195	0.120934	0.549531	0.796861	NC_060925.1	1	86128743	86137259	-
ODF2L_1	ODF2L	520.462	-0.164438	0.144049	0.050005	0.240365	NC_060925.1	1	86186869	86236344	-
MIR7856_1	MIR7856	0					NC_060925.1	1	86197661	86197716	-
LOC100420166_1	LOC100420166	5.38738	0.014797	0.123985	0.465916		NC_060925.1	1	86244201	86244924	-
CLCA2_1	CLCA2	258.433	0.0288926	0.111699	0.595933	0.825749	NC_060925.1	1	86264193	86296574	+
CLCA1_1	CLCA1	235.357	0.0608752	0.111832	0.340646	0.647661	NC_060925.1	1	86308943	86340288	+
LOC124904210_1	LOC124904210	328.515	0.0903308	0.119794	0.193883	0.494485	NC_060925.1	1	86315913	86367637	-
LOC105378827_1	LOC105378827	3.25738	0.0135705	0.124434	0.397613		NC_060925.1	1	86342031	86344361	-
LOC105378826_1	LOC105378826	19.3272	-0.0463151	0.131139	0.194864		NC_060925.1	1	86360385	86363305	+
CLCA4_1	CLCA4	285.624	-0.0129273	0.105561	0.819244	0.934336	NC_060925.1	1	86387119	86420795	+
CDCA4P2_1	CDCA4P2	6.22222	0.00973545	0.123463	0.610346		NC_060925.1	1	86391356	86393599	-
CLCA4-AS1_1	CLCA4-AS1	986.875	-0.00406332	0.08997	0.948194	0.983699	NC_060925.1	1	86411222	86544522	-
CLCA3P_1	CLCA3P	101.539	0.0130601	0.10791	0.811502	0.930998	NC_060925.1	1	86474301	86495405	+
SH3GLB1_1	SH3GLB1	1579.06	-0.104626	0.177874	0.0448977	0.226846	NC_060925.1	1	86544605	86588211	+
RPL17P5_1	RPL17P5	39.7191	-0.15159	0.268236	0.0178652	0.138381	NC_060925.1	1	86624920	86625533	+
LOC105378831_1	LOC105378831	24.8365	0.00896783	0.119173	0.801364	0.926361	NC_060925.1	1	86662241	86666629	-
SELENOF_1	SELENOF	2693.59	-0.157312	0.275906	0.0191248	0.143868	NC_060925.1	1	86703158	86755135	-
HS2ST1_1	HS2ST1	2035.55	-0.0970396	0.137021	0.148177	0.431434	NC_060925.1	1	86755193	86952707	+
[truncated: 55,818 more rows]
