# Supplementary material for: Klebsiella pneumoniae OmpR facilitates lung infection through transcriptional regulation of key virulence factors
Source: Microbiol Spectr. 2023 Dec 15;12(1):e03966-23. doi: 10.1128/spectrum.03966-23 (PMC10783089; doi:10.1128/spectrum.03966-23)
Supplement: Table S5 — GO term enrichment analysis for differentially expressed genes in lung epithelial cells. [file spectrum.03966-23-s0008.xlsx]

## Sheet: Sheet1
Supplementary Table S5: Full results of the GO term enrichment analysis for differentially expressed genes. Standard clusterProfiler output for all three GO data bases, based on shrunk log2FC values of the genes that were significantly differentially expressed, between the human lung epithelial cells challenged with ΔompR K. pneumoniae and those challenged with WT K. pneumoniae. The log2FC values…
ONTOLOGY	ID	Description	GeneRatio	BgRatio	pvalue	p.adjust	qvalue	geneID	Count
BP	GO:0006396	RNA processing	17/24	1428/18722	1.89094e-14	7.67722e-12	7.08605e-12	PUSL1/SCARNA2/SNORA63/SNORD13/RNU4-2/RNU4-1/RNU5A-1/RNU5B-1/SNORA48/SNORD10/SNORD3B-1/SNORD3A/SNORD3D/SNORD3C/SNORA68/SNORA71A/SNORA70	17
BP	GO:0000353	formation of quadruple SL/U4/U5/U6 snRNP	4/24	10/18722	4.33813e-10	4.4032e-08	4.06414e-08	RNU4-2/RNU4-1/RNU5A-1/RNU5B-1	4
BP	GO:0000365	mRNA trans splicing, via spliceosome	4/24	10/18722	4.33813e-10	4.4032e-08	4.06414e-08	RNU4-2/RNU4-1/RNU5A-1/RNU5B-1	4
BP	GO:0045291	mRNA trans splicing, SL addition	4/24	10/18722	4.33813e-10	4.4032e-08	4.06414e-08	RNU4-2/RNU4-1/RNU5A-1/RNU5B-1	4
BP	GO:0000244	spliceosomal tri-snRNP complex assembly	4/24	25/18722	2.57989e-08	2.09487e-06	1.93356e-06	RNU4-2/RNU4-1/RNU5A-1/RNU5B-1	4
BP	GO:0000387	spliceosomal snRNP assembly	4/24	50/18722	4.59746e-07	3.11095e-05	2.8714e-05	RNU4-2/RNU4-1/RNU5A-1/RNU5B-1	4
BP	GO:0016070	RNA metabolic process	18/24	4968/18722	9.95366e-07	5.77312e-05	5.32857e-05	PUSL1/SCARNA2/SNORA63/SNORD13/RNU4-2/RNU4-1/RNU5A-1/RNU5B-1/SNORA48/SNORD10/SNORD3B-1/SNORD3A/SNORD3D/SNORD3C/SNORA68/CEBPA/SNORA71A/SNORA70	18
BP	GO:0022618	ribonucleoprotein complex assembly	4/24	220/18722	0.000163905	0.00831819	0.00767767	RNU4-2/RNU4-1/RNU5A-1/RNU5B-1	4
BP	GO:0071826	ribonucleoprotein complex subunit organization	4/24	227/18722	0.000184829	0.00833785	0.00769581	RNU4-2/RNU4-1/RNU5A-1/RNU5B-1	4
BP	GO:0000377	RNA splicing, via transesterification reactions with bulged adenosine as nucleophile	4/24	320/18722	0.000679243	0.0240748	0.022221	RNU4-2/RNU4-1/RNU5A-1/RNU5B-1	4
BP	GO:0000398	mRNA splicing, via spliceosome	4/24	320/18722	0.000679243	0.0240748	0.022221	RNU4-2/RNU4-1/RNU5A-1/RNU5B-1	4
BP	GO:0000375	RNA splicing, via transesterification reactions	4/24	324/18722	0.00071157	0.0240748	0.022221	RNU4-2/RNU4-1/RNU5A-1/RNU5B-1	4
CC	GO:0005730	nucleolus	13/23	1429/19549	9.22733e-10	4.06002e-08	2.81676e-08	SCARNA2/SNORA63/SNORD13/SNORA48/SNORD10/SNORD3B-1/SNORD3A/SNORD3D/SNORD3C/SNORA68/CEBPA/SNORA71A/SNORA70	13
CC	GO:0046540	U4/U6 x U5 tri-snRNP complex	4/23	41/19549	1.43223e-07	2.31991e-06	1.60951e-06	RNU4-2/RNU4-1/RNU5A-1/RNU5B-1	4
CC	GO:0097526	spliceosomal tri-snRNP complex	4/23	42/19549	1.58176e-07	2.31991e-06	1.60951e-06	RNU4-2/RNU4-1/RNU5A-1/RNU5B-1	4
CC	GO:0097525	spliceosomal snRNP complex	4/23	90/19549	3.47847e-06	3.82632e-05	2.65462e-05	RNU4-2/RNU4-1/RNU5A-1/RNU5B-1	4
CC	GO:0030532	small nuclear ribonucleoprotein complex	4/23	100/19549	5.2967e-06	4.66109e-05	3.23377e-05	RNU4-2/RNU4-1/RNU5A-1/RNU5B-1	4
CC	GO:0120114	Sm-like protein family complex	4/23	111/19549	8.0208e-06	5.88192e-05	4.08076e-05	RNU4-2/RNU4-1/RNU5A-1/RNU5B-1	4
CC	GO:0005687	U4 snRNP	2/23	13/19549	0.00010247	0.000644097	0.000446861	RNU4-2/RNU4-1	2
CC	GO:1990904	ribonucleoprotein complex	6/23	733/19549	0.000159015	0.00087458	0.000606766	SNORA63/RNU4-2/RNU4-1/RN7SL3/RNU5A-1/RNU5B-1	6
CC	GO:0031981	nuclear lumen	14/23	4886/19549	0.000279826	0.00136804	0.000949117	SCARNA2/SNORA63/FAM50B/SNORD13/SNORA48/SNORD10/SNORD3B-1/SNORD3A/SNORD3D/SNORD3C/SNORA68/CEBPA/SNORA71A/SNORA70	14
CC	GO:0005682	U5 snRNP	2/23	23/19549	0.000329999	0.001452	0.00100737	RNU5A-1/RNU5B-1	2
CC	GO:0140513	nuclear protein-containing complex	5/23	1163/19549	0.0101194	0.0404777	0.0280826	RNU4-2/RNU4-1/RNU5A-1/RNU5B-1/CEBPA	5
CC	GO:0072588	box H/ACA RNP complex	1/23	10/19549	0.0117059	0.0429216	0.0297781	SNORA63	1
MF	GO:0017070	U6 snRNA binding	2/9	16/18367	2.55221e-05	0.000944316	0.00085969	RNU4-2/RNU4-1	2
MF	GO:0017069	snRNA binding	2/9	53/18367	0.000290335	0.00537119	0.00488985	RNU4-2/RNU4-1	2
