# Supplementary material for: Klebsiella pneumoniae OmpR facilitates lung infection through transcriptional regulation of key virulence factors
Source: Microbiol Spectr. 2023 Dec 15;12(1):e03966-23. doi: 10.1128/spectrum.03966-23 (PMC10783089; doi:10.1128/spectrum.03966-23)
Supplement: Table S6 — Full GO term gene set enrichment analysis for human lung epithelial cells. [file spectrum.03966-23-s0009.xlsx]

## Sheet: Sheet1
Supplementary Table S6: Full results of the GO term gene set enrichment analysis. Standard clusterProfiler output for all three GO data bases, based on shrunk log2FC values of human lung epithelial cells challenged with ΔompR K. pneumoniae and those challenged with WT K. pneumoniae. The log2FC values were shrunk with the apeglm method as implemented in DESeq2.
ONTOLOGY	ID	Description	setSize	enrichmentScore	NES	pvalue	p.adjust	qvalues	rank	leading_edge	core_enrichment	count	ratio
BP	GO:0000122	negative regulation of transcription by RNA polymerase II	911	-0.681786	-1.35277	1e-10	3.61431e-09	2.92665e-09	10632	tags=51%, list=19%, signal=42%	DUSP22/HEYL/SPEN/SAP30/PPARG/SKI/ZBTB21/HEY1/WWC2/DEAF1/TRIM29/PHF12/LCOR/RREB1/SMARCA2/FOXK2/ZNF79/ZNF202/PTPN2/ATF7IP/H1-5/NCK2/AKIRIN2/PARP9/NCK1/CCNE1/FOXC1/ZNF668/NFE2L3/HDAC5/ZNF559-ZNF177/FOXJ1/SNAI1/NR2C2/SNW1/MED1/ZNF599/HDAC1/ZNF131/EHMT1/BMP6/CBX2/TRIM33/BCOR/NIPBL/FOXD3/SP100/FOXO3/GLIS3/BCL6/ZNF451/SUV39H1/SCAF4/MED25/ZNF254/ARID5A/NR2C1/WWTR1/KLF2/ZFP37/KMT5A/ETV5/ZGPAT/MEIS2/CTCF/L…	468	0.513721
CC	GO:0000139	Golgi membrane	624	-0.725185	-1.43305	1e-10	3.61431e-09	2.92665e-09	9617	tags=59%, list=17%, signal=49%	AP1M2/ARFGEF1/VAC14/SNAP29/STX6/ST3GAL2/ABCA5/ARL3/ZDHHC3/GBF1/ZDHHC23/RHOU/TRIP11/ZDHHC20/FNDC3A/B3GNT9/B4GALNT1/WHAMM/PCSK7/WIPI1/RAB36/CLN3/RAB6A/SLC30A6/TVP23C/AGPAT3/GBP3/DNM2/ZDHHC7/IFT27/SLC35A1/AP1S2/COG3/ABCG1/CHST3/B3GNT3/SLC9A8/B4GALT3/COG4/TAPBPL/HS2ST1/TMF1/MAP4K2/PRKCI/GBP2/ARFGAP3/GOLT1A/ADAM17/TNKS/FAM20B/ROCK1/RAB26/SLC35D2/HLA-F/RAB11FIP5/KRAS/GORASP1/UBIAD1/COPG2/SREBF2/DNM1L/S…	370	0.592949
CC	GO:0000151	ubiquitin ligase complex	301	-0.756422	-1.48661	1e-10	3.61431e-09	2.92665e-09	10047	tags=72%, list=18%, signal=59%	UBR1/MED1/TOPORS/ZER1/DCAF4/UBXN8/RNF19B/CBX2/BCOR/DCAF12/DCAF5/MED24/RNF168/UBR3/CDC20/NEDD4/DCAF17/ANAPC10/CBLL1/KLHDC10/KCTD10/APPBP2/FAM8A1/LMO7/ARMC8/SPOP/OTULIN/UBR2/RNF8/DCUN1D1/ERCC8/CKS2/CDC16/UBE2C/FBXO11/UBE2L3/ANAPC4/ZSWIM6/CUL9/PHC1/FBXO38/CUL5/FBXW4/KLHL8/PCGF3/TMEM183A/ELOC/ENC1/RMND5A/GAN/CDC27/BRCC3/ANAPC7/KCTD2/MED30/COP1/DDB2/ANAPC1/PCGF5/RNF20/FEM1B/CUL2/DDA1/RNF19A/FBXO17/DMA…	216	0.717608
MF	GO:0000166	nucleotide binding	2139	-0.685531	-1.36317	1e-10	3.61431e-09	2.92665e-09	10149	tags=55%, list=18%, signal=46%	GTF2F2/ARHGAP35/ACVR1B/NARS2/TREX1/GSK3B/ACSL1/GATC/BMPR1A/RIMKLB/DDX60L/MCM8/NOA1/BAG4/MYO5A/GSPT2/SPATA5L1/LATS1/DDX19B/MAP4K4/ULK2/RABL2B/CHDH/DUS4L/RAD51D/PRKAR2A/RRAS/GLYR1/AURKA/DGKH/DYRK1B/TOR2A/RAB2B/SRCAP/TUT1/MAPK11/STK16/NDOR1/CHEK2/ARL6/STK38/ME2/PAK2/TOR1B/CHD1/HMGCL/RAPGEF2/NEK2/KIF13A/RAB11B/PRKAA2/PIP4K2B/TK2/CDC42BPG/MCM2/TXNRD3/MAP4K3/PAK4/MARK2/CLK4/SRD5A1/SRP54/KCNT2/UBE2E3/RI…	1169	0.546517
BP	GO:0000278	mitotic cell cycle	876	-0.710948	-1.41085	1e-10	3.61431e-09	2.92665e-09	10654	tags=61%, list=19%, signal=50%	NEK3/RPA2/SETD2/DBF4/RAB6C/TAOK1/CDCA2/CCNO/CEP85/ZWINT/CCNA2/MRNIP/TACC3/EML1/TUBGCP5/HOXA13/LSM11/RPS6KB1/STAT5B/PIM2/CRLF3/MIIP/RAD21L1/PDS5B/RBBP8/CCNE1/RAD9A/FOXC1/ACVR1B/FBXO5/TREX1/PTPN3/LATS1/PINX1/DSN1/FZD3/LCMT1/ABRAXAS2/SNX9/AURKA/CHEK2/GIGYF2/NIPBL/TUBGCP4/SLF2/MIS12/ZFYVE26/NEK2/MCM2/BCL6/NEUROG1/RIOK2/SGO1/ARL3/GBF1/KMT5A/CNTROB/MEIS2/UIMC1/PHF13/CLASP2/IK/CDC20/GEM/USP8/PPP1R12A/CE…	534	0.609589
CC	GO:0000323	lytic vacuole	715	-0.735708	-1.4563	1e-10	3.61431e-09	2.92665e-09	8695	tags=56%, list=16%, signal=48%	IFITM3/MAN2B2/SNX1/GM2A/HYAL1/SPG11/OSTM1/SDC3/EPG5/VPS41/ABCA3/MYO6/PA2G4/HLA-DMA/ENPP1/ATP6V0A1/SPAG9/RAB5C/STX7/WDR45B/MANBA/HLA-F/LAMTOR3/SLC49A4/CTSS/ASS1/SLC15A4/PRKCD/LGMN/HEBP2/VAMP7/PLD1/MCOLN1/LRBA/PLEKHM2/HSPA8/GDAP2/PI4K2A/TMBIM1/LRRC8A/AP1G1/VAMP7/GOPC/SLC26A11/DTX3L/AP3B1/VPS16/RNASET2/SLC39A14/ATP6V1H/SNAP23/GLB1/PIK3C3/NCOA4/ATP11B/SCARB1/RB1CC1/SZT2/RAB9A/KLHL22/PSEN2/DNAJC5/TOM1…	401	0.560839
BP	GO:0000375	RNA splicing, via transesterification reactions	321	-0.784918	-1.54427	1e-10	3.61431e-09	2.92665e-09	9450	tags=75%, list=17%, signal=63%	DBR1/WDR83/PRMT7/IK/FRG1/PRPF3/SMN2/AQR/SF3A3/SETX/C9orf78/SART3/SRRM2/CWC22/CDC40/LARP7/MPHOSPH10/CDK13/SNRNP35/RBM4B/PRPF40B/PPIH/DDX46/CASC3/COIL/MAGOH/U2AF1L4/FAM172A/ZCCHC8/PRPF4B/DHX8/LSM2/CDC5L/DAZAP1/RBMX/FXR2/HSPA8/GEMIN5/FXR1/LOC102724594/XAB2/RBM22/SMNDC1/ZMAT2/RBM7/SRPK1/PRPF40A/PABPC1/SMN1/RBM24/RBM4/TXNL4B/YTHDC1/SF3B4/SCNM1/GEMIN8/SF3B3/SNRPD1/THRAP3/LUC7L/DHX16/SNRNP40/TRA2A/SRRM1…	241	0.750779
BP	GO:0000377	RNA splicing, via transesterification reactions with bulged adenosine as nucleophile	317	-0.784176	-1.54284	1e-10	3.61431e-09	2.92665e-09	9450	tags=75%, list=17%, signal=62%	DBR1/WDR83/PRMT7/IK/FRG1/PRPF3/SMN2/AQR/SF3A3/SETX/C9orf78/SART3/SRRM2/CWC22/CDC40/LARP7/CDK13/SNRNP35/RBM4B/PRPF40B/PPIH/DDX46/CASC3/COIL/MAGOH/U2AF1L4/FAM172A/ZCCHC8/PRPF4B/DHX8/LSM2/CDC5L/DAZAP1/RBMX/FXR2/HSPA8/GEMIN5/FXR1/LOC102724594/XAB2/RBM22/ZMAT2/RBM7/SRPK1/PRPF40A/PABPC1/SMN1/RBM24/RBM4/TXNL4B/YTHDC1/SF3B4/SCNM1/GEMIN8/SF3B3/SNRPD1/THRAP3/LUC7L/DHX16/SNRNP40/TRA2A/SRRM1/SNIP1/CWC15/PPIL…	237	0.747634
BP	GO:0000398	mRNA splicing, via spliceosome	317	-0.784176	-1.54284	1e-10	3.61431e-09	2.92665e-09	9450	tags=75%, list=17%, signal=62%	DBR1/WDR83/PRMT7/IK/FRG1/PRPF3/SMN2/AQR/SF3A3/SETX/C9orf78/SART3/SRRM2/CWC22/CDC40/LARP7/CDK13/SNRNP35/RBM4B/PRPF40B/PPIH/DDX46/CASC3/COIL/MAGOH/U2AF1L4/FAM172A/ZCCHC8/PRPF4B/DHX8/LSM2/CDC5L/DAZAP1/RBMX/FXR2/HSPA8/GEMIN5/FXR1/LOC102724594/XAB2/RBM22/ZMAT2/RBM7/SRPK1/PRPF40A/PABPC1/SMN1/RBM24/RBM4/TXNL4B/YTHDC1/SF3B4/SCNM1/GEMIN8/SF3B3/SNRPD1/THRAP3/LUC7L/DHX16/SNRNP40/TRA2A/SRRM1/SNIP1/CWC15/PPIL…	237	0.747634
CC	GO:0000785	chromatin	1230	-0.67285	-1.33702	1e-10	3.61431e-09	2.92665e-09	10430	tags=49%, list=19%, signal=41%	PHF12/HOXA13/H2BC6/SMARCA2/H2BC14/PPARGC1A/FOXK2/STAT5B/HIRA/H4C1/H1-5/SS18L1/PDS5B/TEAD2/AKIRIN2/NUFIP1/SP1/FOXC1/NFE2L3/RAD51AP1/FOXJ1/HOXA10/SNAI1/NR2C2/RSF1/TFPT/SNW1/MED1/ELF4/GLYR1/PSIP1/HDAC1/SRCAP/CLOCK/HOXC9/CBX2/FOXJ2/H2BC17/NIPBL/FOXF2/FOXD3/APTX/SLF2/ALKBH1/HNF1B/FOXO3/NFIA/MCM2/SUV39H1/ARNT/NEUROG1/SP8/TELO2/HOXB9/ELF2/OBI1/NR2C1/KLF2/ETV5/SETD3/ZGPAT/CBX1/BBX/MEIS2/XRCC1/STAT2/NPAS2…	603	0.490244
BP	GO:0001932	regulation of protein phosphorylation	1089	-0.646257	-1.2834	1e-10	3.61431e-09	2.92665e-09	10711	tags=49%, list=19%, signal=40%	CDKN3/P2RY1/BMPR2/HEG1/CCNYL1/DUSP22/DBF4/TAOK1/CCNO/CEP85/PPARG/ANKRD54/TNFRSF11A/GNAQ/CCNA2/PARP16/MRNIP/UBE2K/TSPYL2/PARD3/LRP8/PPARGC1A/PTPN2/CAMK1/CADM4/TNK2/NCK2/GPRC5B/PARP9/CAMKK2/NCK1/CCNE1/ACVR1B/ACSL1/CDK5RAP1/BMPR1A/BAG4/HTR2A/LATS1/SERPINB3/PPP1R9A/PARP14/PPP2R3C/AKAP9/CSF1/PRKAR2A/HDAC1/SNX9/BMP6/CHEK2/DOCK7/STK38/PAK2/INHA/IPO7/TAB2/RAPGEF2/PPIL4/PDCL3/RGS2/MARK2/ETAA1/TELO2/FERMT2…	530	0.486685
BP	GO:0002181	cytoplasmic translation	148	-0.862953	-1.70071	1e-10	3.61431e-09	2.92665e-09	5987	tags=84%, list=11%, signal=75%	DHX29/MTOR/DPH7/DPH3/EIF3J/AARS1/RPS24/RPS4X/RPS6/DRG2/EIF4B/EIF2D/RPL35/RPL30/EIF3F/EIF3A/RPL32/DHX9/ETF1/EIF3C/EIF3K/CPEB4/YBX3/CPEB2/RPS15/RPS26/GSPT1/RPL38/EIF3D/RPS2/RPL5/EIF3M/EIF2S3B/DPH1/EIF2S3/RPL37/RPL41/EIF3E/METTL3/RPL11/RPL15/RPS17/RPS23/RPS11/RPL12/RPL14/EIF3L/EIF3I/RPL23/EIF3H/FMR1/DENR/DHX36/RPL17/FTSJ1/EIF3CL/EIF3G/RPS15A/MCTS1/RPL24/RPL19/RPS10/RPS25/RPL27/YTHDF2/RPL34/RPL22/RPL…	125	0.844595
BP	GO:0002376	immune system process	2739	-0.645518	-1.28492	1e-10	3.61431e-09	2.92665e-09	9154	tags=36%, list=17%, signal=32%	RC3H1/TWSG1/ERMAP/CYRIB/TRIM38/KLF10/NMI/RASSF2/MCU/RNF26/TRIM59/SHLD3/N4BP2L2/TGFB2/GCH1/FNIP1/CASP1/TYRO3/RAB6A/CD58/ARID4A/MAPK9/RAB43/IRAK4/GBP3/EREG/RAF1/TSC1/SART3/DGKZ/RIF1/EDN2/PIK3CA/BATF3/ISG20/FARP2/DNM2/MAP2K7/NLRX1/CKLF/DDX60/MAP2K4/MAP3K14/PARP3/CD99/APPL1/CXADR/GPNMB/IFNAR2/PODXL2/CERT1/MAPK8IP1/PIM1/NR1H4/OTULIN/RC3H2/RELB/TCF12/IFITM3/MICA/RNF8/TLR1/DUSP10/CEACAM1/NKAP/RBM47/CDK1…	993	0.362541
BP	GO:0002520	immune system development	921	-0.663523	-1.3164	1e-10	3.61431e-09	2.92665e-09	10242	tags=46%, list=19%, signal=38%	PMS2/EXT1/PPP3CB/MLLT3/FOXC1/HDAC5/ACVR1B/TREX1/FOXJ1/MTURN/JAG2/GPR89B/WASF2/MED1/PPP2R3C/CSF1/SHLD2/RRAS/IL18R1/ERCC1/PUS7/INHA/ITCH/SLC11A2/FOXO3/BPGM/SLC9B2/BCL6/MIR17HG/ARNT/SRP54/IL4I1/MAP2K1/RNF168/KLF2/CHD7/ASH2L/TRAF3IP2/MEIS2/TPD52/KAT6A/RC3H1/TWSG1/KLF10/RASSF2/SHLD3/N4BP2L2/TGFB2/FNIP1/TYRO3/ARID4A/RAF1/TSC1/SART3/RIF1/BATF3/FARP2/PARP3/PIM1/RC3H2/RELB/RNF8/DUSP10/CEACAM1/NKAP/RBM47/C…	426	0.462541
BP	GO:0002682	regulation of immune system process	1387	-0.649317	-1.29016	1e-10	3.61431e-09	2.92665e-09	9154	tags=38%, list=17%, signal=33%	RC3H1/TWSG1/ERMAP/CYRIB/KLF10/NMI/RASSF2/MCU/RNF26/SHLD3/TGFB2/TYRO3/MAPK9/IRAK4/EREG/DGKZ/RIF1/EDN2/PIK3CA/MAP2K7/NLRX1/DDX60/MAP2K4/PARP3/CD99/APPL1/GPNMB/MAPK8IP1/NR1H4/OTULIN/RC3H2/MICA/TLR1/DUSP10/CEACAM1/NKAP/PTK2/ABL1/GABPA/TAPBPL/LRRC32/CFI/MTUS1/SIN3A/EPG5/KMT5B/MAD2L2/MOSPD2/BTN3A2/IL4R/OAS1/FBXO38/ADAM17/OTUD4/HLA-DMA/NR1H3/H4C9/EP300/LIME1/KITLG/TNIP2/STX7/MAPKAPK3/HLA-F/XRCC5/NR4A3/N…	535	0.385725
MF	GO:0003676	nucleic acid binding	4185	-0.73701	-1.46799	1e-10	3.61431e-09	2.92665e-09	10681	tags=58%, list=19%, signal=50%	ZNF264/MFAP1/ZNF235/ZNF17/AGO2/SRP68/PARN/LARP1B/RBM25/C2orf15/ARID4B/ZNF18/SFSWAP/RPA2/ZFP1/HEYL/DBF4/SPEN/BRAP/SAP30/ZBTB11/SUGP2/ZMYM6/ZNF658/PPARG/RFC5/BAZ2B/GPATCH8/SKI/ZBTB21/NR5A2/ISY1/HEY1/ZNF594/DCP1B/FCF1/DCP1A/DHFR2/ZSCAN21/DEAF1/TIGD3/ZNF227/ZNF236/RAVER2/TSPYL2/TOP3A/NBPF10/ZNF592/TRIM21/HOXA13/LCOR/LSM11/ZNF155/RREB1/ABTB1/H2BC6/ZKSCAN4/QRICH1/SMARCA2/H2BC14/PPARGC1A/SUGP1/FOXK2/STA…	2409	0.575627
MF	GO:0003677	DNA binding	2486	-0.665784	-1.32501	1e-10	3.61431e-09	2.92665e-09	10703	tags=51%, list=19%, signal=43%	LIG4/ZNF771/MYCL/H2AC16/ZNF230/BCLAF3/MSH2/PALB2/DHX33/REV3L/ZNF197/ZKSCAN5/ZNF773/ZNF141/RFX6/XRCC3/SIX4/NKRF/THRB/POLR2J3/HOXA7/ZNF76/ARNTL2/TBL1X/POLK/KDM6A/LCORL/PHF19/DNMT1/ZNF532/TWIST1/ZNF782/MXD1/H3C3/RAD18/RNF138/SYCP2/ZNF264/ZNF235/ZNF17/AGO2/ARID4B/ZNF18/RPA2/ZFP1/HEYL/SPEN/SAP30/ZBTB11/ZMYM6/ZNF658/PPARG/RFC5/BAZ2B/SKI/ZBTB21/NR5A2/HEY1/ZNF594/ZSCAN21/DEAF1/TIGD3/ZNF227/ZNF236/TSPYL2/…	1274	0.51247
MF	GO:0003682	chromatin binding	571	-0.709885	-1.40227	1e-10	3.61431e-09	2.92665e-09	10393	tags=57%, list=19%, signal=47%	ING5/SMARCA2/PPARGC1A/CABIN1/STAT5B/HIRA/H1-5/RAD21L1/MLLT3/FOXC1/GTF2B/SBNO1/L3MBTL2/MCM8/MED1/ZNF445/TOX3/GLYR1/HDAC1/ERCC1/CLOCK/CBX2/GMNN/NIPBL/APTX/NELFA/PRKAA2/FOXO3/NFIA/BCL6/SUV39H1/NEUROG1/POLR3A/OBI1/RNF168/DNAJC2/CHD7/CBX1/CTCF/PHF13/RNF169/H1-4/ARID3A/TOX4/MBD2/SMC4/ATRX/KDM3B/NCOA5/SMARCC2/GTF2H1/PWWP3A/RNF8/PARP2/JMJD1C/ADNP/NKAP/CKS2/MORC2/GADD45A/GABPA/POLD1/MCMBP/SMARCC1/WRN/SIN3…	328	0.574431
MF	GO:0003712	transcription coregulator activity	488	-0.733005	-1.44569	1e-10	3.61431e-09	2.92665e-09	10433	tags=68%, list=19%, signal=56%	TRIM21/PHF12/LCOR/SMARCA2/PPARGC1A/HIRA/ATF7IP/SS18L1/RBBP8/AKIRIN2/PARP9/CCAR1/KDM2A/RSF1/SNW1/MED1/PARP14/TOX3/PSIP1/HDAC1/DYRK1B/TRIM25/SRCAP/PXN/BCOR/GMNN/TAF15/TRIM14/ZNF451/MED14/ARID5A/MED24/WWTR1/KMT5A/SETD3/TRIP11/TRIM52/KAT6A/ARID3A/NCOR1/TRIM38/NMI/KDM3B/MUC1/N4BP2L2/MRTFB/TOB1/NCOA5/MAP3K10/SMARCC2/SFR1/PIAS1/BASP1/JMJD1C/PIAS2/ABL1/SMARCC1/UBE2L3/SIN3A/TAF6/TMF1/COPS2/NCOA2/PA2G4/FHL…	332	0.680328
MF	GO:0003723	RNA binding	1894	-0.791887	-1.57358	1e-10	3.61431e-09	2.92665e-09	8734	tags=64%, list=16%, signal=56%	GNL2/MIR22/FUBP1/CDC40/RC3H2/LARP7/MPHOSPH10/SRP72/DDX10/SECISBP2L/MTERF4/USP36/EIF2S1/ZNF74/RBM33/RBM27/NKAP/RBM47/CDK13/ESF1/SNRNP35/RBM4B/CHERP/PRPF40B/DDX46/MACF1/ELP3/UBE2L3/EIF4E3/SIN3A/THOC2/NPPA-AS1/POLR1G/EFL1/POLR2A/MAP3K20/PARP1/FAM120A/CASC3/PA2G4/MRPS28/OAS1/TDRD3/NOCT/CLK3/MRPL32/FASTKD1/AKAP8L/NCBP3/COIL/OTUD4/NSUN3/NFX1/KIN/SCAF8/RBBP6/CSTF3/DHFR/FAM98A/GTF2E2/GTPBP1/DYNC1LI1/BMS1…	1222	0.645195
MF	GO:0003729	mRNA binding	508	-0.748892	-1.47712	1e-10	3.61431e-09	2.92665e-09	9154	tags=43%, list=17%, signal=36%	RC3H1/AQR/MBD2/ARC/ZC3H11B/SHMT1/IGF2BP1/SRRM2/MIR22/FUBP1/CDC40/RC3H2/SECISBP2L/RBM47/SNRNP35/RBM4B/THOC2/NPPA-AS1/CASC3/NOCT/NCBP3/SCAF8/CSTF3/DHFR/ELAVL1/TDRD7/EIF2A/UNK/PCBP2/RSL1D1/SAMD4B/ZFP36/DAZAP1/RBMX/FXR2/GEMIN5/NUDT21/FXR1/MECP2/N4BP1/LARP1/MYH10/PABPC3/LARP6/PTBP3/RNF20/PABPC1/G3BP2/ZFP36L1/RBM24/RBM4/YTHDC1/SLBP/HNRNPD/PUM2/EIF2S2/YBX1/GNL3/LUC7L/RPL26/PURB/DDX6/FYTTD1/SNIP1/MRPS11/…	219	0.431102
MF	GO:0003735	structural constituent of ribosome	170	-0.859457	-1.69125	1e-10	3.61431e-09	2.92665e-09	5728	tags=81%, list=10%, signal=72%	RPS24/MRPL49/RPL7L1/RPS4X/RPS6/MRPL17/MRPL42/MRPS36/MRPL47/RPL35/RPL30/MRPL24/RPL32/RPS4Y1/MRPL52/MRPS35/MRPL22/MRPL3/RPS15/RPS26/MRPL16/RPL38/RPS2/MRPS7/RPL5/MRPS18C/MRPS18B/MRPL44/MRPS31/RPL37/MRPL13/RPL41/MRPS6/RPL11/MRPS33/DAP3/RPL15/MRPS30/MRPS14/RPS17/RPS23/RPS11/RPL12/RPL14/MRPS15/RPL23/MRPL30/RPL17/NDUFA7/MRPS17/MRPL21/MRPS25/RPS15A/MRPL54/MRPL34/RPL24/RPL19/RPS10/MRPL19/MRPL33/RPS25/MRPL…	137	0.805882
MF	GO:0004842	ubiquitin-protein transferase activity	432	-0.714187	-1.40712	1e-10	3.61431e-09	2.92665e-09	10703	tags=64%, list=19%, signal=52%	RAD18/RNF138/TRIM23/FBXW8/RSPRY1/KLHL20/BRAP/UBE2K/TRIM21/RMND5B/HERC2/MYCBP2/RNF217/RNF115/UBR1/MED1/TOPORS/TRIM25/RNF19B/TRIM33/BCOR/TRIM14/ITCH/TRIM3/RNF170/UBE2E3/OBI1/MED24/RNF168/TRAF3IP2/HERC1/TRIM52/UBR3/VPS11/PELI3/NEDD4/RC3H1/CBLL1/TRIM38/LTN1/G2E3/RNF26/TRIM59/UBE2W/NEURL2/HERC4/KCTD10/RNFT1/UBA7/LMO7/RC3H2/NEURL4/UBR2/UBR7/RNF8/ERCC8/UBE2C/FBXO11/NEURL3/UBE2H/UBE2L3/ANAPC4/NFX1/RBBP6/…	275	0.636574
MF	GO:0005102	signaling receptor binding	1532	-0.622641	-1.23679	1e-10	3.61431e-09	2.92665e-09	9058	tags=33%, list=16%, signal=28%	PALM/SYTL1/TGFB2/WIPI1/TOB1/UCN/CD58/IRAK4/EREG/KCTD10/EDN2/DNM2/RABEP2/CKLF/GNAL/TRAK1/CXADR/GPNMB/MICA/SNX1/TLR1/CASK/PTK2/ABL1/SNX6/TIMP1/MTRNR2L8/RYK/TAF6/MTRNR2L9/PICALM/TYMP/NCOA2/S1PR3/BTN3A2/CDC42EP2/ADAM17/FLRT3/ENPP1/FIZ1/CAPRIN2/KITLG/HDGFL3/SYT1/TBP/HLA-F/SCYL2/FGF2/ELMO2/ERBIN/NMB/HMGB1/DVL3/NISCH/PPP1R9B/ARFGEF2/ARMCX5-GPRASP2/PTK6/ITGAX/TLR6/FRS3/SCP2/HSPA8/STC1/RALA/SPP1/ANGPTL4/L…	502	0.327676
MF	GO:0005198	structural molecule activity	688	-0.710744	-1.40575	1e-10	3.61431e-09	2.92665e-09	7455	tags=42%, list=14%, signal=37%	MAP4/NEFL/KRT10/SPTAN1/NUP62/MRPL9/FGB/NUP153/YEATS4/ROCK2/FRAS1/MRPL35/MRPL37/MRPS2/MRPS9/CD2AP/KRT19/TPM1/NUP133/TUBB4A/SPAG4/ACTA1/TUBA1C/MRPL1/NUP107/RPL26/SEH1L/AHNAK/RPL26L1/DST/LINC01004/TPM4/MRPS11/MRPL23/MRPL46/SPTBN1/PANX2/MRPS22/NUP98/RPL13AP3/COPB2/MRPL4/RPS24/MRPL49/TUBB6/PPL/MYL6B/NUP205/MPZL1/RPL7L1/RPS4X/RPS6/TUBA1B/PLS1/MRPL17/TPR/TUBA1A/CLTB/CTBP2/MRPL42/MRPS36/MRPL47/GNL1/RPL35…	287	0.417151
MF	GO:0005524	ATP binding	1469	-0.663685	-1.31911	1e-10	3.61431e-09	2.92665e-09	11534	tags=59%, list=21%, signal=48%	ATAD2/PBK/PDPK1/SPAST/DHX57/SPHK1/EIF2AK2/ATP11C/CTPS2/KIF22/SLC27A5/MLKL/IGHMBP2/CHTF18/RNGTT/PGS1/ALPK1/ACSS2/NSF/ACVR2A/PRKY/CHD9/KATNAL1/PSKH1/CDK8/CHD6/SARS2/DNAH14/SCYL3/EPHB3/RAD17/ABCD1/LIG1/KSR1/MAT1A/NOL9/ACVR1/CDK2/LIG4/PIK3C2B/IRAK2/UBE2F/ATP9A/ACACA/MSH2/CBWD1/MYO10/DHX33/ATP2B4/GK/GATB/XRCC3/DNAH1/CKMT1A/OXSR1/TARS2/STK4/CLCN5/AARS2/SGK1/OAS3/KIF1B/KIF3C/STK40/P2RY1/BMPR2/ENTPD2/ITP…	862	0.586794
CC	GO:0005576	extracellular region	4528	-0.678555	-1.35136	1e-10	3.61431e-09	2.92665e-09	8684	tags=36%, list=16%, signal=33%	BASP1/MTMR2/MAN2B2/FMNL1/MICA/CEACAM1/GM2A/EIF2S1/F10/PFN2/H2AC20/HYAL1/ADNP/B4GALT3/CDK13/NTN4/ESF1/IQCB1/EHD4/SLC4A4/UBAC1/TIMP1/NUCB2/MTRNR2L8/PBLD/LRRC32/KIF3B/CFI/NANS/MTUS1/PIP4K2C/MTRNR2L9/VCL/PRKCI/CDA/CHEK1/NXPE3/ABCA3/S1PR3/NRP2/MYO6/RHOBTB3/PA2G4/DPCD/USPL1/MTHFD1/IL4R/H2AW/OAS1/GSTA1/ALDH1A3/FLRT3/AGGF1/GSTCD/ENPP1/EFEMP2/NEB/ARHGAP1/NQO2/ACAT1/H4C9/PARP4/MYO1B/MON2/MCAM/GSTA2/CC2D1A/…	1634	0.360866
CC	GO:0005615	extracellular space	3535	-0.706997	-1.40812	1e-10	3.61431e-09	2.92665e-09	7886	tags=37%, list=14%, signal=34%	PRKCD/RUSC2/PSMD12/PCBP2/PRXL2B/AXL/GLE1/TM7SF3/LGMN/HEBP2/VAMP7/H3C13/ARMCX5-GPRASP2/FSTL1/FIGNL1/RBMX/UPK1B/SOGA3/MAN1A2/ANP32B/F3/PGM1/PRKACA/H2BC18/H2BC15/RAB22A/ADH6/BAX/HSPA8/STC1/ADAMTS15/QDPR/H2AC13/CFAP20/RALA/SPP1/ANGPTL4/LGALS8/TMBIM1/UEVLD/UBE2G1/TMC6/MECP2/STXBP3/GNG12/PI4KA/MYH10/PABPC3/VAMP7/PSMB8/MACROH2A2/KRIT1/DNAJC7/SLC26A11/TIMP4/PTPN13/KRT10/SPTAN1/BMP8B/AREG/PPIC/SLC44A1/GFU…	1326	0.375106
CC	GO:0005635	nuclear envelope	467	-0.735606	-1.45	1e-10	3.61431e-09	2.92665e-09	9727	tags=62%, list=18%, signal=52%	BNIP1/TOR1B/IPO7/CETN3/NDC1/NRM/KPNA3/TEX2/SYNE2/DNAJC2/NEMP2/XPO4/PAK1/NUP93/MTMR6/GCH1/RGPD5/TYRO3/DMPK/TENT4A/AGPAT3/RIF1/TOR1A/DHX37/NUP42/LMO7/SPIN1/NUP35/ABL1/CEPT1/NUCB2/NUP88/PARP1/IPO9/MYO6/CASC3/PCM1/GOLT1A/TNRC18/TNKS/BICD2/RNF6/MTDH/PCYT1A/NUTF2/ERBIN/NXT2/RANBP3/PTGS2/GLE1/GCHFR/BAX/CTDNEP1/IPO8/TMC6/NUP85/NUP50/BOK/NUP62/LEMD3/MYOF/QSOX2/NUP153/YEATS4/LYPLA1/TOR3A/AAAS/ZBTB1/TOR1AIP…	293	0.627409
CC	GO:0005654	nucleoplasm	4074	-0.768145	-1.53009	1e-10	3.61431e-09	2.92665e-09	10434	tags=66%, list=19%, signal=58%	ABCB4/TRIM21/PHF12/HOXA13/LCOR/LSM11/USP39/RREB1/SDAD1/H2BC6/PSMB9/ING5/RSRC1/ZKSCAN4/QRICH1/AMER1/FCHO1/SMARCA2/OGFOD1/H2BC14/RPS6KB1/SPIN2A/PPARGC1A/SUGP1/P3H2/CABIN1/FOXK2/STAT5B/EXOSC9/RPA1/ZNF202/RPP21/DAGLB/PTPN2/POLR3K/HIRA/SETD1B/H4C1/TRMT10A/ATF7IP/MFAP3L/CARMIL1/KDM5D/HERC2/DOT1L/BIRC5/IPMK/PMS2/RPAP2/SS18L1/TEPSIN/GPRC5B/PDS5B/RBBP8/PPP3CB/TEAD2/AKIRIN2/PARP9/TMEM192/NUFIP1/CAMKK2/MAPK…	2696	0.661757
CC	GO:0005681	spliceosomal complex	190	-0.801663	-1.57688	1e-10	3.61431e-09	2.92665e-09	9295	tags=85%, list=17%, signal=71%	IK/FRG1/PRPF3/AQR/SF3A3/C9orf78/SRRM2/CWC22/CDC40/SNRNP35/PRPF40B/PPIH/CASC3/MAGOH/U2AF1L4/ZCCHC8/PRPF4B/DHX8/LSM2/CDC5L/RBMX/DHX32/HSPA8/LOC102724594/XAB2/RBM22/API5/SMNDC1/ZMAT2/PRPF40A/PABPC1/TXNL4B/SF3B4/YBX1/ZMAT5/SF3B3/SNRPD1/LUC7L/DHX16/SNRNP40/TRA2A/SRRM1/SNIP1/RHEB/CWC15/PPIL3/SART1/SF3B1/SF3A1/ZNF830/SNRPN/PPIL1/SF3B2/SNRPB2/CRNKL1/PDCD7/RBM17/ZCRB1/SF3A2/TTF2/RBM41/SLU7/YJU2/RBMX2/PRPF…	163	0.857895
CC	GO:0005694	chromosome	1797	-0.695678	-1.38213	1e-10	3.61431e-09	2.92665e-09	10457	tags=54%, list=19%, signal=45%	TSPYL2/TOP3A/PHF12/HOXA13/H2BC6/ING5/SMARCA2/H2BC14/PPARGC1A/FOXK2/STAT5B/EXOSC9/RPA1/ZNF202/HIRA/SETD1B/H4C1/H1-5/RAD21L1/DOT1L/BIRC5/SS18L1/PDS5B/RBBP8/TEAD2/ZNF330/AKIRIN2/PARP9/NUFIP1/MLLT3/SP1/RAD9A/FOXC1/GTF2B/NFE2L3/RAD51AP1/TREX1/FOXJ1/HOXA10/SNAI1/SYCE1L/MCM8/NR2C2/RSF1/TFPT/PINX1/SNW1/MED1/DSN1/RAD51D/C1orf131/SHLD2/ELF4/GLYR1/PSIP1/HDAC1/EEF1AKMT3/DYRK1B/ERCC1/SRCAP/EHMT1/CLOCK/HOXC9/C…	967	0.538119
CC	GO:0005730	nucleolus	1363	-0.759435	-1.50895	1e-10	3.61431e-09	2.92665e-09	10349	tags=55%, list=19%, signal=46%	EXOSC9/ZNF202/RPP21/THAP2/POLR3K/METTL18/TRMT10A/KDM5D/SNORD116-21/RPAP2/ZNF397/GPRC5B/ZNF330/NUFIP1/UTP14A/SNORA3A/SNORD86/UPF3B/SNORA78/COX10/SNAI1/SNORD94/PINX1/ATXN7/SNORA8/MED1/MIR1248/NOM1/DSN1/FILIP1/TAF1B/FAM193B/SDCBP2/RBM28/METTL22/TUT1/SNORA81/UBXN8/ARHGAP32/C1orf109/SNORD15B/MAK16/FOXJ2/SNORD116-19/SPECC1/APTX/SNORD76/NOVA1/NEK2/TAF1A/CETN3/SNORD22/ARFGEF1/BCL6/UTP14C/NOL8/RGS2/RAI14/…	754	0.553191
CC	GO:0005739	mitochondrion	1627	-0.774849	-1.53958	1e-10	3.61431e-09	2.92665e-09	8544	tags=64%, list=16%, signal=56%	ACSF2/BCS1L/GCSH/CASP9/CPT1B/MTUS1/MCCC2/GCAT/POLR1G/UROS/WARS2/TIMM9/PDZD8/ECHDC2/AMACR/RBFA/SNN/PARP1/SDHAF2/MTHFS/MRPS28/MTHFD1/FANCG/OAS1/ALKBH3/NOCT/MRPL32/SLC25A23/FASTKD1/PPP6C/NSUN3/SLC25A24/TMEM14DP/FLVCR1/TNRC18/DHFR/PEX11B/POLG2/PPP1R15A/ACAT1/EXD2/CAPRIN2/GCLC/ACSL3/NDUFA10/HOGA1/AKAP1/P4HA1/PUS1/PDK1/PDP2/URI1/RNF185/HSDL2/MICU3/HJURP/METTL15/MTIF3/OGDH/RAB11FIP5/KRAS/UBIAD1/TDRD7/ND…	1039	0.638599
CC	GO:0005740	mitochondrial envelope	772	-0.788919	-1.56239	1e-10	3.61431e-09	2.92665e-09	8496	tags=69%, list=15%, signal=59%	CPT1B/GCAT/TIMM9/SNN/MRPS28/MRPL32/SLC25A23/SLC25A24/TMEM14DP/FLVCR1/PPP1R15A/EXD2/ACSL3/NDUFA10/AKAP1/RNF185/MICU3/OGDH/RAB11FIP5/KRAS/UBIAD1/NDUFV3/DNM1L/ASS1/MRPS21/MARCHF5/SH3GLB1/PRELID1/NDUFA3/SLC25A44/PNPLA8/COA8/COX19/C12orf73/ARMC1/THEM4/BAX/PLSCR3/SMIM20/PARL/LETM1/AMBRA1/SLC25A32/ATAD3B/MRPS5/CCDC51/BOK/C19orf12/IMMP1L/SLC44A1/NLN/EXOG/ACADM/MRPL9/COX15/RNASET2/MRPL35/DEGS1/SFXN4/TMEM1…	534	0.69171
CC	GO:0005743	mitochondrial inner membrane	480	-0.801805	-1.58187	1e-10	3.61431e-09	2.92665e-09	7785	tags=71%, list=14%, signal=61%	COA8/C12orf73/THEM4/PLSCR3/SMIM20/PARL/LETM1/SLC25A32/ATAD3B/MRPS5/CCDC51/BOK/IMMP1L/EXOG/MRPL9/COX15/MRPL35/SFXN4/TMEM11/MRPL37/MRPS2/MRPS9/ACAD9/PTPN1/STAT3/NDUFS6/MRPL1/PSEN2/AFG3L2/COQ7/HIGD1A/COX6B1/NDUFA12/CPT2/DMAC2L/PISD/GPD2/MRPS11/MRPL23/MTHFD2L/FDXR/NDUFA8/SLC25A14/MRPL46/SLC25A45/CYP2U1/SAMM50/MTG2/MRPS22/PSEN1/SFXN1/ATP5PB/SLC25A4/SLC25A11/TIMM50/ATP23/NDUFAF3/PTCD3/ATP5F1C/AURKAIP1/…	340	0.708333
CC	GO:0005746	mitochondrial respirasome	81	-0.858393	-1.67417	1e-10	3.61431e-09	2.92665e-09	4913	tags=74%, list=9%, signal=68%	STMP1/UQCRB/NNT/NDUFS4/UQCR10/NDUFB9/NDUFAF1/NDUFA9/UQCRC2/NDUFA11/NDUFS7/NDUFS1/UQCRHL/NDUFA5/COX5B/NDUFAB1/COX6A1/NDUFB5/NDUFS8/FOXRED1/NDUFS5/COX7A2L/NDUFC2/SDHA/NDUFA7/SDHB/NDUFB1/NDUFB6/COX7B/NDUFV2/NDUFB4/COX7A2/NDUFA6/NDUFB10/COX5A/UQCRH/COX6C/NDUFC1/SDHD/NDUFB7/NDUFB2/NDUFA13/NDUFS2/NDUFA4/UQCRFS1/COX7C/NDUFB11/UQCRC1/UQCR11/UQCRQ/COX4I1/RAB5IF/CYC1/SURF1/NDUFA1/NDUFS3/UQCRFS1P1/NDUFA2/CO…	60	0.740741
CC	GO:0005759	mitochondrial matrix	480	-0.788984	-1.55657	1e-10	3.61431e-09	2.92665e-09	8544	tags=75%, list=16%, signal=64%	DARS2/MRPL2/PARG/DIMT1/MRPL40/DBT/ACSF3/MLYCD/AADAT/LIPT1/NAGS/MCCC1/TRUB2/ALDH4A1/MTERF4/ACSF2/GCSH/MCCC2/WARS2/SDHAF2/MTHFS/MRPS28/MRPL32/FASTKD1/NSUN3/POLG2/ACAT1/EXD2/NDUFA10/HOGA1/PUS1/PDK1/PDP2/METTL15/OGDH/TDRD7/PDK2/MRPS21/DLAT/ACP6/PDK4/TFB1M/THEM4/NFS1/TRNT1/MRPS5/AK4/RARS2/TMLHE/ISCA1/PDE12/ACADM/MRPL9/GFM2/RNASEL/MRPL35/MRPL37/MRPS2/MRPS9/EARS2/PITRM1/ALDH6A1/SDHAF4/GADD45GIP1/PTPN1/P…	359	0.747917
CC	GO:0005764	lysosome	715	-0.735708	-1.4563	1e-10	3.61431e-09	2.92665e-09	8695	tags=56%, list=16%, signal=48%	IFITM3/MAN2B2/SNX1/GM2A/HYAL1/SPG11/OSTM1/SDC3/EPG5/VPS41/ABCA3/MYO6/PA2G4/HLA-DMA/ENPP1/ATP6V0A1/SPAG9/RAB5C/STX7/WDR45B/MANBA/HLA-F/LAMTOR3/SLC49A4/CTSS/ASS1/SLC15A4/PRKCD/LGMN/HEBP2/VAMP7/PLD1/MCOLN1/LRBA/PLEKHM2/HSPA8/GDAP2/PI4K2A/TMBIM1/LRRC8A/AP1G1/VAMP7/GOPC/SLC26A11/DTX3L/AP3B1/VPS16/RNASET2/SLC39A14/ATP6V1H/SNAP23/GLB1/PIK3C3/NCOA4/ATP11B/SCARB1/RB1CC1/SZT2/RAB9A/KLHL22/PSEN2/DNAJC5/TOM1…	401	0.560839
CC	GO:0005765	lysosomal membrane	392	-0.750936	-1.47674	1e-10	3.61431e-09	2.92665e-09	9689	tags=66%, list=18%, signal=55%	SLC11A2/ZFYVE26/AP1M2/IFITM2/SNAP29/CDIP1/GNB4/SYNGR1/MFSD8/NEU3/ABCA5/AP3M1/LRRC8E/PIP4P2/MCOLN3/VPS11/OCLN/ABCC10/FNIP1/SLC39A8/CLN3/RAB7A/SLC2A8/AP1S2/IFITM3/SPG11/OSTM1/VPS41/ABCA3/MYO6/HLA-DMA/ENPP1/ATP6V0A1/SPAG9/RAB5C/STX7/MANBA/HLA-F/LAMTOR3/SLC49A4/SLC15A4/VAMP7/PLD1/MCOLN1/PLEKHM2/HSPA8/GDAP2/PI4K2A/TMBIM1/LRRC8A/AP1G1/VAMP7/GOPC/SLC26A11/DTX3L/AP3B1/VPS16/SLC39A14/ATP6V1H/ATP11B/SCARB1…	259	0.660714
CC	GO:0005768	endosome	987	-0.69872	-1.38615	1e-10	3.61431e-09	2.92665e-09	9891	tags=55%, list=18%, signal=46%	TICAM2/DENND10/DGKH/CD68/OSBPL11/RAPGEF1/ARHGAP32/GIGYF2/EPS15/TUBGCP4/TAB3/ITCH/TAB2/SLC11A2/TRIM3/RAPGEF2/KIF13A/RAB11B/SLC9B2/VAC14/KIAA0319/IFITM2/PTP4A3/WDR44/CDIP1/STX6/PHETA1/NEU3/ABCA5/SNX4/KCNK1/MAP2K1/TGFBRAP1/WDR83/CXCR4/FCHSD1/SNX11/PIP4P2/MCOLN3/VPS11/TAB1/PACSIN2/USP8/SLC66A2/RAB5B/ARRDC4/ARC/RAB5A/CCDC22/HYAL3/CLIP1/GPR107/WIPI1/CLN3/VPS36/IRAK4/RAB7A/HTT/DNM2/RABEP2/TRAK1/ABCG1/AP…	541	0.548126
CC	GO:0005773	vacuole	809	-0.730999	-1.44925	1e-10	3.61431e-09	2.92665e-09	9689	tags=60%, list=18%, signal=50%	SLC11A2/ZFYVE26/PIP4K2B/AP1M2/VAC14/IFITM2/SNAP29/STX3/CDIP1/UBQLN4/GNB4/SYNGR1/MFSD8/GLB1L/NEU3/IL4I1/ABCA5/GPC6/CXCR4/OSBPL7/AP3M1/LRRC8E/PIP4P2/MCOLN3/VPS11/OCLN/PLBD2/ABCC10/NAPA/HYAL3/FNIP1/SLC39A8/WIPI1/CLN3/RAB7A/HTT/SLC2A8/AP1S2/IFITM3/MTMR2/MAN2B2/SNX1/GM2A/HYAL1/SPG11/OSTM1/CALCOCO2/SDC3/PIP4K2C/EPG5/VPS41/ABCA3/MYO6/PA2G4/HLA-DMA/ENPP1/TP53INP1/ATP6V0A1/SPAG9/RAB5C/STX7/WDR45B/MANBA/HL…	486	0.600742
CC	GO:0005774	vacuolar membrane	441	-0.750657	-1.47932	1e-10	3.61431e-09	2.92665e-09	9689	tags=65%, list=18%, signal=54%	SLC11A2/ZFYVE26/AP1M2/VAC14/IFITM2/SNAP29/CDIP1/GNB4/SYNGR1/MFSD8/NEU3/ABCA5/AP3M1/LRRC8E/PIP4P2/MCOLN3/VPS11/OCLN/ABCC10/NAPA/FNIP1/SLC39A8/WIPI1/CLN3/RAB7A/SLC2A8/AP1S2/IFITM3/MTMR2/MAN2B2/SPG11/OSTM1/CALCOCO2/VPS41/ABCA3/MYO6/HLA-DMA/ENPP1/ATP6V0A1/SPAG9/RAB5C/STX7/MANBA/HLA-F/LAMTOR3/SLC49A4/SLC15A4/SH3GLB1/VAMP7/PLD1/MCOLN1/PLEKHM2/STX17/HSPA8/GDAP2/PI4K2A/TMBIM1/LRRC8A/AP1G1/VAMP7/GOPC/SLC2…	288	0.653061
CC	GO:0005783	endoplasmic reticulum	1968	-0.718556	-1.42817	1e-10	3.61431e-09	2.92665e-09	8546	tags=51%, list=16%, signal=45%	CEPT1/TAPBPL/HSD17B12/TIMP1/RINT1/NUCB2/SQLE/PIGP/PIP4K2C/TMF1/PDZD8/ZFAND2A/MOSPD2/MSMO1/PIGN/OAS1/HM13/FKBP7/GOLT1A/FKBP14/ADAM17/FLRT3/FZD6/NOMO3/PPP1R15A/TRAM2/CYP4V2/ACSL3/ALG5/P4HA1/UBE2G2/RNF185/RTN2/SAR1A/SOAT1/EIF2AK3/MTDH/PCYT1A/STT3A/HLA-F/HMOX2/FAM172A/NOMO2/KRAS/ELAVL1/UBIAD1/COPG2/SREBF2/DNM1L/ASS1/SLC39A6/MARCHF5/CGRRF1/DPM3/PRKCD/PRXL2B/PTGS2/MPPE1/LPCAT3/VAMP7/FSTL1/PLD1/PNPLA8/G…	1006	0.511179
CC	GO:0005789	endoplasmic reticulum membrane	1134	-0.725997	-1.4423	1e-10	3.61431e-09	2.92665e-09	9055	tags=57%, list=16%, signal=48%	RNF26/TRIM59/CAMK2G/SRD5A3/TYRO3/CLN3/SEC23B/DNAJC25/RAB6A/DMPK/C2CD2L/AGPAT3/SEC31A/HACD1/RNFT1/RDH5/TOR1A/FAM8A1/ABCG1/ELOVL2/UGT2B15/PEDS1/CERT1/MAPK8IP1/ERG28/SPTLC2/CHERP/CEPT1/TAPBPL/HSD17B12/RINT1/SQLE/PIGP/PDZD8/MOSPD2/MSMO1/PIGN/HM13/FLRT3/FZD6/NOMO3/PPP1R15A/TRAM2/CYP4V2/ACSL3/ALG5/RNF185/RTN2/SOAT1/EIF2AK3/MTDH/PCYT1A/STT3A/HLA-F/HMOX2/NOMO2/KRAS/UBIAD1/COPG2/SREBF2/DNM1L/MARCHF5/DPM3/…	645	0.568783
CC	GO:0005794	Golgi apparatus	1587	-0.700161	-1.39088	1e-10	3.61431e-09	2.92665e-09	9924	tags=54%, list=18%, signal=45%	BACE2/SAMD8/SNX9/TICAM2/FKTN/SDCBP2/CABP7/OSBPL11/RIC1/NAA25/RAB2B/SRCAP/DENND4C/B3GALNT2/ARHGAP32/STK16/CHEK2/ARHGAP21/GIGYF2/TRAPPC11/TRIM3/KIF13A/PRKAA2/AP1M2/ARFGEF1/VAC14/BCL6/SNAP29/WDR44/PAK4/STX6/PHTF1/PHETA1/ST3GAL2/PIK3C2A/ABCA5/RHBDF2/MAP2K1/ARL5A/ARL3/ZDHHC3/GPC6/GBF1/ZDHHC23/CLBA1/CCDC186/CPE/RHOU/TRIP11/ZDHHC20/CCN2/HERC1/AP3M1/FNDC3A/DENND4B/TNFRSF10A/CLASP2/ARAP1/MAPKAP1/FGD6/TBC1…	855	0.538752
CC	GO:0005813	centrosome	615	-0.711654	-1.40619	1e-10	3.61431e-09	2.92665e-09	9993	tags=58%, list=18%, signal=48%	PPP2R3C/AKAP9/RABL2B/ASPM/RAD51D/KIAA0753/PRKAR2A/ABRAXAS2/AURKA/EEF1AKMT3/IFT81/TCEA2/DCAF12/TUBGCP4/ZFYVE26/NEK2/KIF13A/TPGS1/CEP350/CETN3/IFT52/CDC42BPG/SNAP29/SGO1/ARL3/CROCC/CLIC4/CNTROB/RABGAP1/OFD1/HNMT/CDC20/HAUS6/PPP1R12A/NUP93/LRRCC1/IFT80/CLIP1/CEP41/SPICE1/B9D1/PRKACB/TSEN2/TBCD/WRAP73/BBS4/TTI2/DNM2/IFT27/RABEP2/RAB11FIP3/BOD1L1/RELB/CEP68/CKAP2/CDC16/CCDC113/IQCB1/APC/KIF3B/WRN/CHEK…	360	0.585366
CC	GO:0005815	microtubule organizing center	819	-0.696066	-1.38009	1e-10	3.61431e-09	2.92665e-09	10784	tags=58%, list=20%, signal=48%	CEP170P1/LCA5/CCSAP/HOOK3/RAD18/MFAP1/ITSN2/RAB6C/CAMSAP2/NIN/CEP85/SLMAP/SKI/TACC3/TUBGCP5/IFT122/IFT88/DLG5/CABCOCO1/HERC2/PATJ/EVI5/CCNE1/UPF3B/ARHGAP35/DZIP1L/GSK3B/CEP104/LATS1/PPP2R3C/AKAP9/RABL2B/ASPM/RAD51D/KIAA0753/CCDC124/TOPORS/PRKAR2A/ABRAXAS2/AURKA/EEF1AKMT3/IFT81/TCEA2/DCAF12/TUBGCP4/SPECC1/ZFYVE26/NEK2/KIF13A/TPGS1/CEP350/CETN3/IFT52/CDC42BPG/SNAP29/SPECC1L/CCHCR1/SGO1/MAP2K1/ARL3/…	479	0.58486
CC	GO:0005819	spindle	391	-0.728274	-1.43232	1e-10	3.61431e-09	2.92665e-09	10031	tags=62%, list=18%, signal=51%	CEP104/SPATA5L1/LATS1/PINX1/PPP2R3C/ASPM/TOPORS/ABRAXAS2/AURKA/EML2/TUBGCP4/NEK2/CEP350/SPECC1L/SGO1/ARL3/CBX1/CLASP2/IK/CDC20/GEM/HAUS6/NCOR1/NEIL2/SPICE1/SPDL1/INO80/RIF1/WRAP73/BOD1L1/CKAP2/CDC16/IQCB1/KIF3B/MTUS1/MAD2L2/NEDD1/PLK1/RGS14/NEDD9/DYNC1LI1/PARP4/TNKS/KATNBL1/KIF2A/TBL1XR1/TTL/SBDS/BEX4/TTC23L/RB1/CDC27/BRCC3/TOGARAM1/AURKB/MAPRE3/ANAPC7/KIF23/SMC1A/NUP85/TRAPPC14/POLB/PKP4/PHLPP2/…	244	0.624041
CC	GO:0005840	ribosome	228	-0.839864	-1.65251	1e-10	3.61431e-09	2.92665e-09	6475	tags=78%, list=12%, signal=69%	LINC01004/EIF2AK4/MRPS11/CANX/MRPL23/MRPL46/MTG2/MRPS22/RPL13AP3/DHX29/PTCD3/AURKAIP1/MRPL4/RPS24/MRPL49/NUFIP2/NPM1/RPL7L1/RRBP1/RPS4X/RPS6/MRPL45/MRPL17/MRPL42/MRPS36/MRPL47/RPL35/RPL30/MPV17L2/MRPL24/RPL32/RPS4Y1/DHX9/MRPL52/ABCF1/MRPS35/MRPL22/MRPL3/RPS15/RPS26/MRPL16/RPL38/DNAJC21/PNPT1/RPS2/MRPS7/RPL5/MRPS27/MRPS18C/MRPS18B/MRPL44/MRPS31/RPL37/MRPL13/RPL41/MRPS6/RPL11/GCN1/MRPS33/DAP3/RPL15…	178	0.780702
CC	GO:0005856	cytoskeleton	2320	-0.66044	-1.31422	1e-10	3.61431e-09	2.92665e-09	10492	tags=48%, list=19%, signal=41%	TACC3/EML1/IFFO2/IQGAP2/MAP7D3/MYO1A/TUBGCP5/PARD3/IFT122/ABCB4/HOXA13/LRP8/IFT88/SMARCA2/RIMBP3B/DLG5/KRT27/TRMT10A/PDE6D/CABCOCO1/CARMIL1/HERC2/PATJ/EVI5/EHD2/BIRC5/ZNF397/STRBP/PFN4/CCNE1/CYLC2/MYCBP2/INA/UPF3B/GTF2F2/STIM1/ARHGAP35/DZIP1L/FBXO5/SHTN1/PTPN3/GSK3B/NCKIPSD/SYCE1L/CLIP2/MYO5A/CEP104/SPATA5L1/LATS1/WASF2/PINX1/CAMSAP1/ATXN7/PPP1R9A/APBB3/PPP2R3C/AKAP9/RABL2B/ASPM/RAD51D/KIAA0753/C…	1122	0.483621
CC	GO:0005925	focal adhesion	418	-0.769149	-1.51479	1e-10	3.61431e-09	2.92665e-09	7171	tags=56%, list=13%, signal=49%	LAP3/SNAP23/GSN/JAK1/RND3/LPXN/EGFR/YES1/RHOG/CPNE3/PROCR/ADD1/AHNAK/DST/PLAUR/CAV1/TPM4/HACD3/TNS3/RDX/CHP1/CORO1C/FOCAD/USP33/IQGAP1/LIMK1/TADA1/CYFIP1/NCSTN/HSPA9/MPRIP/TM4SF20/KLF11/CALR/PHLDB2/AKAP12/NPM1/MPZL1/RPS4X/CD44/FZD1/TWF1/CAV2/CNN3/GDI2/NCKAP1/MAPK1/SORBS3/RPL30/PPP1CC/ALKBH6/PPIA/RAB21/GNA13/TNS2/ITGA1/CAT/ENAH/SCARB2/ARPC5L/ACTR2/DCAF6/CAP1/STX16/FHL3/DAB2/CLTC/MTF2/PFN1/RHOA/RPS…	235	0.562201
BP	GO:0005975	carbohydrate metabolic process	592	-0.717963	-1.4178	1e-10	3.61431e-09	2.92665e-09	9197	tags=53%, list=17%, signal=44%	NCOR1/PARG/B3GNT9/NNMT/HEXD/B4GALNT1/HYAL3/MLYCD/IPPK/IMPA2/PIK3CA/SLC2A8/SLC35A1/SLC25A13/CHST3/B3GNT3/MTMR2/MAN2B2/LANCL2/GM2A/HYAL1/B4GALT3/PGM3/SLC4A4/HS2ST1/NANS/NCOA2/OAS1/ENPP1/GCLC/EP300/CRTC2/GPD1L/PDK1/FUOM/MANBA/OGDH/BPNT1/PDK2/DLAT/HMGB1/DPM3/NISCH/ENOSF1/PHKB/PDK4/GALK2/USP7/MAN1A2/PGM1/UEVLD/ZBTB20/MECP2/GLB1L2/FOXK1/INPP1/HIF1A/NLN/SLC23A2/ACADM/ATF3/SLC39A14/IMPA1/IL6ST/CSGALNACT1…	312	0.527027
BP	GO:0005996	monosaccharide metabolic process	257	-0.758059	-1.49034	1e-10	3.61431e-09	2.92665e-09	8426	tags=56%, list=15%, signal=48%	NCOA2/OAS1/ENPP1/GCLC/EP300/CRTC2/PDK1/FUOM/PDK2/DLAT/HMGB1/NISCH/PDK4/GALK2/USP7/PGM1/FOXK1/NLN/SLC23A2/ACADM/ATF3/SLC39A14/GLB1/LEPR/PHKG2/PCK1/RANBP2/SLC35B4/PDHA1/POFUT2/CRY1/CPT1A/NUDT5/KAT2A/FABP5/SLC35A2/PGM2L1/LRP5/UXS1/TIGAR/OGT/RBP4/FAM3C/MTOR/SESN2/INPP5K/SLC2A3/ZMPSTE24/SIRT1/MAN2A1/PRKAA1/C1QTNF1/AKT2/PGM2/CHST15/PMM2/ATF4/RPE/SLC23A1/IGFBP4/TP53/PPP1R3D/POFUT1/MAN2A2/PPP4R3B/KCNJ11/…	144	0.560311
BP	GO:0006082	organic acid metabolic process	950	-0.699281	-1.38684	1e-10	3.61431e-09	2.92665e-09	9197	tags=52%, list=17%, signal=44%	NCOR1/DARS2/GATM/ABCC10/ENOPH1/ACSF3/MLYCD/PEX13/SLC39A8/MTR/CLN3/AADAT/CTH/LIPT1/SHMT1/HACD1/NAGS/EDN2/MCCC1/SDSL/GGT7/ELOVL2/BAAT/UGT2B15/PEDS1/ADH1B/ALDH4A1/SLC25A13/NR1H4/CEACAM1/ABHD3/ACAD11/MORC2/SLC4A4/ADIPOR2/ACSF2/HSD17B12/GCSH/MTHFR/CPT1B/MCCC2/GCAT/UROS/WARS2/ECHDC2/AMACR/MTHFS/GGTLC1/MSMO1/MTHFD1/GSTA1/ALDH1A3/ENPP1/DHFR/ACAT1/NR1H3/CYP4V2/GCLC/ACSL3/EP300/FARSB/HOGA1/PDK1/AASDH/OGDH/…	497	0.523158
BP	GO:0006091	generation of precursor metabolites and energy	476	-0.769966	-1.5185	1e-10	3.61431e-09	2.92665e-09	8371	tags=62%, list=15%, signal=53%	SLC25A23/ENPP1/POLG2/NQO2/ACAT1/EP300/NDUFA10/OPN3/OGDH/NR4A3/NDUFV3/DLAT/HMGB1/PRELID1/NDUFA3/PHKB/COA8/PGM1/ADH6/QDPR/ZBTB20/AK4/FOXK1/GFUS/HIF1A/PDE12/ACADM/COX15/DEGS1/IL6ST/SDHAF4/RB1CC1/LEPR/NR1D1/PHKG2/AGL/STAT3/PDHA1/NDUFS6/CCNB1/COX6B1/NDUFA12/BID/ISCU/ACOX1/GYG1/ACO2/GPD2/FDX2/PANK2/CS/GYS1/AACS/FDXR/NDUFA8/SLC25A14/VGF/SUCLG1/DERA/TIGAR/DLD/PSEN1/IFNAR1/OGT/IDH3G/ATP5PB/SLC25A4/MTOR/IN…	297	0.62395
BP	GO:0006119	oxidative phosphorylation	127	-0.824396	-1.62236	1e-10	3.61431e-09	2.92665e-09	6897	tags=73%, list=13%, signal=64%	NDUFS6/CCNB1/COX6B1/NDUFA12/BID/ISCU/NDUFA8/DLD/ATP5PB/ATP5F1C/PINK1/NDUFB8/DNAJC30/NDUFB3/COQ9/ATP5F1D/SHMT2/C2orf69/UQCRB/DGUOK/NDUFS4/UQCR10/NDUFB9/RHOA/NDUFAF1/CHCHD10/NDUFA9/UQCRC2/NDUFS7/NDUFS1/UQCRHL/ATP5PD/NDUFA5/TEFM/COX5B/NDUFAB1/GHITM/COX6A1/NDUFB5/NDUFS8/ATP5PF/NDUFS5/COX7A2L/NDUFC2/TAFAZZIN/SDHA/CDK1/COA6/UQCC2/NDUFA7/NDUFB1/ATP5MG/NDUFB6/COX7B/NDUFV2/ATP5MF/NDUFB4/COX7A2/NDUFA6/NDUF…	93	0.732283
BP	GO:0006163	purine nucleotide metabolic process	392	-0.722905	-1.42161	1e-10	3.61431e-09	2.92665e-09	8773	tags=54%, list=16%, signal=46%	ELOVL2/BAAT/SLC25A13/PDE7A/CASK/SLC4A4/ACSF2/HSD17B12/MCCC2/EFL1/PARP1/MTHFD1/ENPP1/GTPBP1/ACAT1/ACSL3/PDE7B/EP300/PDK1/PRPS2/OGDH/BPNT1/ACOT8/PDK2/AK1/DLAT/PDK4/PPCS/RAB23/PGM1/ZBTB20/ADCY3/AK4/ELOVL5/PPCDC/FOXK1/HIF1A/NUDT4B/PAICS/HMGCS1/PRPS1/AK2/ADSS1/STAT3/PDHA1/PDE4B/ACSM3/MFN1/HTD2/PDHX/NUDT19/DMAC2L/PMVK/ADCY6/PANK2/MTHFD2L/GCDH/NT5C2/TIGAR/DLD/SULT1A1/PSEN1/OGT/ATP5PB/NT5E/NUDT9/GMPS/NUD…	213	0.543367
BP	GO:0006259	DNA metabolic process	887	-0.708913	-1.40675	1e-10	3.61431e-09	2.92665e-09	11143	tags=63%, list=20%, signal=51%	SWSAP1/DFFA/ORC3/RAD17/PTTG1/LIG1/CDK2/BARD1/LIG4/RNF212/MSH2/PALB2/REV3L/CDC14B/TGFB1/XRCC3/GNL3L/POLK/DNMT1/TWIST1/ASCC1/BMPR2/RAD18/RNF138/PARN/ST20/RPA2/SETD2/TAOK1/RFC5/MIS18A/MRNIP/EPC2/TOP3A/PPARGC1A/RPA1/ATF7IP/H1-5/RAD21L1/HERC2/DOT1L/PMS2/PDS5B/RBBP8/PARP9/MAPKAPK5/CCNE1/RAD9A/KDM2A/USP45/RAD51AP1/TREX1/PARM1/MCM8/TFPT/PINX1/RNASEH2A/ZNF445/RAD51D/SHLD2/YLPM1/ERCC1/EHMT1/CHEK2/ATRIP/NIP…	556	0.626832
BP	GO:0006281	DNA repair	516	-0.726327	-1.43311	1e-10	3.61431e-09	2.92665e-09	11143	tags=68%, list=20%, signal=54%	SWSAP1/RAD17/PTTG1/LIG1/CDK2/BARD1/LIG4/MSH2/PALB2/REV3L/CDC14B/XRCC3/POLK/TWIST1/ASCC1/RAD18/RNF138/RPA2/SETD2/TAOK1/RFC5/MRNIP/EPC2/RPA1/RAD21L1/HERC2/DOT1L/PMS2/PDS5B/RBBP8/PARP9/RAD9A/KDM2A/USP45/RAD51AP1/TREX1/MCM8/TFPT/RNASEH2A/RAD51D/SHLD2/ERCC1/CHEK2/ATRIP/NIPBL/APTX/SLF2/ZFYVE26/ALKBH1/MCM2/UBQLN4/ETAA1/MGME1/RNF168/XRCC1/UIMC1/RNF169/NPAS2/ACTR5/RAD50/INO80B/PARG/NEIL2/ATRX/SHLD3/INO80/…	349	0.676357
BP	GO:0006325	chromatin organization	406	-0.731431	-1.43889	1e-10	3.61431e-09	2.92665e-09	10825	tags=64%, list=20%, signal=52%	KDM6A/PHF19/DNMT1/H3C3/ARID4B/SETD2/BAZ2B/MIS18A/TSPYL2/H2BC6/SMARCA2/H2BC14/CABIN1/HIRA/H4C1/ATF7IP/H1-5/KDM5D/SS18L1/MLLT3/HDAC5/SNAI1/L3MBTL2/RSF1/HDAC1/SRCAP/EHMT1/CBX2/H2BC17/RESF1/MCM2/SUV39H1/DNAJC2/CHD7/CTCF/PHF13/ACTR5/BAZ2A/H1-4/KAT6A/PAK1/INO80B/NCOR1/MBD2/ATRX/ZNF518A/INO80/SMARCC2/SPTY2D1/SART3/BABAM1/PWWP3A/TDG/SPIN1/H2BU1/RNF8/ALKBH4/MORC2/SMARCC1/NASP/SUV39H2/ZNF518B/SMCHD1/H2AW/T…	260	0.640394
BP	GO:0006351	transcription, DNA-templated	3469	-0.681781	-1.35765	1e-10	3.61431e-09	2.92665e-09	10644	tags=51%, list=19%, signal=44%	ARID4B/ZNF18/DUSP22/ZFP1/SETD2/HEYL/SPEN/SAP30/ZBTB11/ZNF658/PPARG/MED19/BAZ2B/TNFRSF11A/CCNA2/SKI/ZBTB21/NR5A2/HEY1/ZNF594/WWC2/BRWD3/EPC2/ZSCAN21/DAP/DEAF1/ZNF227/ZNF236/TRIM29/TRIM21/PHF12/HOXA13/LCOR/ZNF155/RREB1/LRP8/ING5/ZKSCAN4/QRICH1/SMARCA2/SPIN2A/ZNF862/PPARGC1A/FOXK2/STAT5B/PIM2/CRLF3/EXOSC9/ZNF79/ZNF202/PTPN2/POLR3K/HIRA/CAMK1/H4C1/ATF7IP/H1-5/NCK2/BCL2L12/DOT1L/EDRF1/BIRC5/RPAP2/ZNF3…	1779	0.512828
BP	GO:0006355	regulation of transcription, DNA-templated	3337	-0.67551	-1.34523	1e-10	3.61431e-09	2.92665e-09	10644	tags=50%, list=19%, signal=43%	ARID4B/ZNF18/DUSP22/ZFP1/SETD2/HEYL/SPEN/SAP30/ZBTB11/ZNF658/PPARG/MED19/BAZ2B/TNFRSF11A/CCNA2/SKI/ZBTB21/NR5A2/HEY1/ZNF594/WWC2/BRWD3/EPC2/ZSCAN21/DAP/DEAF1/ZNF227/ZNF236/TRIM29/TRIM21/PHF12/HOXA13/LCOR/ZNF155/RREB1/LRP8/ING5/ZKSCAN4/QRICH1/SMARCA2/SPIN2A/ZNF862/PPARGC1A/FOXK2/STAT5B/PIM2/CRLF3/EXOSC9/ZNF79/ZNF202/PTPN2/HIRA/CAMK1/ATF7IP/H1-5/NCK2/BCL2L12/DOT1L/EDRF1/BIRC5/RPAP2/ZNF397/SERPINF2/…	1682	0.504046
BP	GO:0006357	regulation of transcription by RNA polymerase II	2507	-0.659232	-1.31206	1e-10	3.61431e-09	2.92665e-09	10716	tags=48%, list=19%, signal=41%	MED15/NFATC2IP/P2RY1/BMPR2/ZNF264/ZNF235/ZNF17/AGO2/ARID4B/ZNF18/DUSP22/ZFP1/HEYL/SPEN/SAP30/ZBTB11/ZNF658/PPARG/MED19/BAZ2B/SKI/ZBTB21/NR5A2/HEY1/ZNF594/WWC2/BRWD3/EPC2/ZSCAN21/DEAF1/ZNF227/ZNF236/TRIM29/PHF12/HOXA13/LCOR/ZNF155/RREB1/ZKSCAN4/SMARCA2/PPARGC1A/FOXK2/STAT5B/CRLF3/EXOSC9/ZNF79/ZNF202/PTPN2/HIRA/CAMK1/ATF7IP/H1-5/NCK2/BCL2L12/DOT1L/RPAP2/ZNF397/SERPINF2/SS18L1/RBBP8/PPP3CB/TEAD2/AKI…	1213	0.483845
BP	GO:0006364	rRNA processing	224	-0.808474	-1.59134	1e-10	3.61431e-09	2.92665e-09	9580	tags=88%, list=17%, signal=73%	UTP14C/NOL8/SUV39H1/FDXACB1/RIOK2/CHD7/KRI1/FRG1/ZNHIT6/MPHOSPH6/WDR75/RPP30/DIMT1/EMG1/ERI2/ISG20/RCL1/DHX37/MPHOSPH10/DDX10/MTERF4/USP36/ESF1/RBFA/PA2G4/NSUN3/BMS1/METTL15P1/METTL15/UTP6/SBDS/EXOSC10/RSL1D1/RPP38/RIOK1/C1D/TFB1M/UTP4/UTP20/WDR12/PIH1D1/DDX52/WDR43/NSA2/SLX9/RNASEL/UTP15/NOP58/EBNA1BP2/RPP40/TSR3/WDR36/MRPL1/MRM1/METTL5/RPL26/UTP25/PDCD11/DIS3/MRPS11/EXOSC7/RRP8/REXO4/NOB1/SART1…	198	0.883929
BP	GO:0006366	transcription by RNA polymerase II	2600	-0.663929	-1.32117	1e-10	3.61431e-09	2.92665e-09	10716	tags=49%, list=19%, signal=42%	MED15/NFATC2IP/P2RY1/BMPR2/ZNF264/ZNF235/ZNF17/AGO2/ARID4B/ZNF18/DUSP22/ZFP1/SETD2/HEYL/SPEN/SAP30/ZBTB11/ZNF658/PPARG/MED19/BAZ2B/SKI/ZBTB21/NR5A2/HEY1/ZNF594/WWC2/BRWD3/EPC2/ZSCAN21/DEAF1/ZNF227/ZNF236/TRIM29/PHF12/HOXA13/LCOR/ZNF155/RREB1/ZKSCAN4/SMARCA2/PPARGC1A/FOXK2/STAT5B/CRLF3/EXOSC9/ZNF79/ZNF202/PTPN2/HIRA/CAMK1/ATF7IP/H1-5/NCK2/BCL2L12/DOT1L/RPAP2/ZNF397/SERPINF2/SS18L1/RBBP8/PPP3CB/TEA…	1280	0.492308
BP	GO:0006396	RNA processing	1361	-0.776394	-1.54272	1e-10	3.61431e-09	2.92665e-09	9451	tags=56%, list=17%, signal=48%	RBM38/DBR1/MAP2K1/WDR83/PTCD1/CHD7/MIR6516/PRMT7/DTWD1/KRI1/IK/FRG1/ZNHIT6/MPHOSPH6/CDK12/SNORA50B/WDR75/PRPF3/RPP30/NCOR1/SNORD33/SMN2/DIMT1/AQR/SF3A3/SNORD116-18/SRSF11/PAN3/SETX/TENT4A/EMG1/TSEN2/C9orf78/SART3/SNORA25/ERI2/ISG20/RCL1/CLASRP/DHX37/SRRM2/CWC22/TRUB2/RPRD1A/CDC40/SNORA21/LARP7/MPHOSPH10/DDX10/MTERF4/METTL2B/USP36/RBM27/INTS7/CDK13/METTL2A/ESF1/SNRNP35/RBM4B/CHERP/PRPF40B/PPIH/DDX…	763	0.560617
BP	GO:0006397	mRNA processing	497	-0.77863	-1.53566	1e-10	3.61431e-09	2.92665e-09	9451	tags=75%, list=17%, signal=63%	RBM38/DBR1/WDR83/PRMT7/IK/FRG1/CDK12/PRPF3/SMN2/AQR/SF3A3/SRSF11/PAN3/SETX/TENT4A/TSEN2/C9orf78/SART3/CLASRP/SRRM2/CWC22/TRUB2/RPRD1A/CDC40/LARP7/RBM27/CDK13/SNRNP35/RBM4B/PRPF40B/PPIH/DDX46/THOC2/CASC3/AKAP8L/NCBP3/COIL/KIN/SCAF8/RBBP6/CSTF3/ZNF473/MAGOH/U2AF1L4/FAM172A/ZCCHC8/ECD/PRPF4B/DHX8/WDR33/MTPAP/LSM2/CDC5L/DAZAP1/RBMX/PRKACA/FXR2/IWS1/HSPA8/GEMIN5/NUDT21/FXR1/CPSF2/LOC102724594/NRDE2/XA…	373	0.750503
BP	GO:0006401	RNA catabolic process	277	-0.764171	-1.50205	1e-10	3.61431e-09	2.92665e-09	9304	tags=69%, list=17%, signal=57%	LARP4B/SMG7/CNOT3/RC3H1/PAN3/NUDT12/UPF3A/TOB1/TENT4A/PLEKHN1/IGF2BP1/ISG20/RC3H2/SMG9/DEDD2/CASC3/NOCT/FASTKD1/GTPBP1/MAGOH/ROCK1/ZCCHC8/ELAVL1/EXOSC10/PYM1/AXIN2/PATL1/PRKCD/MTPAP/LSM2/SAMD4B/ZFP36/FXR2/FXR1/LARP1/NRDE2/PHAX/RBM7/PDE12/ZPR1/PABPC1/RNASET2/RNASEL/ZFP36L1/ROCK2/RBM24/HNRNPD/PUM2/TENT5A/CNOT2/DIS3L/NT5C3B/YBX1/BTG2/XRN1/CNOT1/ZC3HAV1/CNOT6L/MLH1/THRAP3/DIS3/EXOSC7/DCP2/SECISBP2/MR…	190	0.685921
BP	GO:0006402	mRNA catabolic process	232	-0.772338	-1.51961	1e-10	3.61431e-09	2.92665e-09	9387	tags=70%, list=17%, signal=58%	TRAF3IP2/LARP4B/SMG7/CNOT3/RC3H1/PAN3/NUDT12/UPF3A/TOB1/TENT4A/PLEKHN1/IGF2BP1/RC3H2/SMG9/CASC3/NOCT/FASTKD1/GTPBP1/MAGOH/ROCK1/ELAVL1/EXOSC10/PYM1/AXIN2/PATL1/PRKCD/MTPAP/LSM2/SAMD4B/ZFP36/FXR2/FXR1/LARP1/PDE12/PABPC1/RNASEL/ZFP36L1/ROCK2/RBM24/HNRNPD/PUM2/TENT5A/CNOT2/NT5C3B/YBX1/BTG2/XRN1/CNOT1/ZC3HAV1/CNOT6L/MLH1/THRAP3/DIS3/EXOSC7/DCP2/SECISBP2/MRTO4/FUS/MTOR/NUDT16/POLR2D/FASTKD2/SSB/RBM10/…	162	0.698276
BP	GO:0006403	RNA localization	200	-0.78361	-1.54056	1e-10	3.61431e-09	2.92665e-09	9287	tags=77%, list=17%, signal=64%	ZNHIT6/SMG7/NUP93/ARC/ZC3H11B/UPF3A/TSC1/ATR/IGF2BP1/NUP42/NUP35/NUP88/THOC2/CASC3/AKAP8L/NCBP3/TNKS/BICD2/MAGOH/NUTF2/EXOSC10/NXT2/GLE1/ZFP36/IWS1/NUP85/NUP50/NRDE2/SARNP/PHAX/PIH1D1/NUP62/WRAP53/G3BP2/NUP153/ZFP36L1/YTHDC1/AAAS/SLBP/RUVBL2/YBX1/NOP58/NUP43/NUP133/RANBP2/SUPT6H/XPOT/NUP107/SEH1L/THOC6/FYTTD1/YY1/NUP210/AGFG1/DCP2/NUP98/POLR2D/QKI/CKAP5/SSB/XPO5/NAF1/THOC3/ATM/SIDT2/THOC5/FBL/NUP…	154	0.77
BP	GO:0006412	translation	716	-0.796771	-1.57716	1e-10	3.61431e-09	2.92665e-09	8488	tags=68%, list=15%, signal=58%	EIF4E3/EFL1/WARS2/CASC3/PA2G4/MRPS28/NOCT/MRPL32/NSUN3/DHFR/GTPBP1/PPP1R15A/METAP1/CAPRIN2/SEPSECS/FARSB/MAGOH/ROCK1/EIF1AD/ENC1/GRB7/MTIF3/EIF2AK3/ELAVL1/CDC123/MRPS21/PYM1/EIF2A/PATL1/UNK/GLE1/PSTK/DPH2/SAMD4B/ZFP36/PLD1/FXR2/GEMIN5/FXR1/LARP1/PER1/MRPS5/LARP6/SARNP/RARS2/PDE12/PABPC1/MRPL9/GFM2/TARS3/ZFP36L1/ROCK2/MRPL35/EIF4EBP1/RBM24/RBM4/MRPL37/MRPS2/HNRNPD/MRPS9/EARS2/PUM2/EIF2S2/CNOT2/NT5…	485	0.677374
BP	GO:0006417	regulation of translation	452	-0.767099	-1.51216	1e-10	3.61431e-09	2.92665e-09	9334	tags=63%, list=17%, signal=53%	MKNK1/LARP4B/GUF1/CNOT3/RC3H1/LTN1/PAN3/UPF3A/TOB1/UCN/TENT4A/DNAJC24/TSC1/SHMT1/PLEKHN1/IGF2BP1/RCC1L/TRUB2/RC3H2/SECISBP2L/EIF2S1/RBM4B/EIF4E3/CASC3/PA2G4/NOCT/NSUN3/DHFR/PPP1R15A/METAP1/CAPRIN2/SEPSECS/MAGOH/ROCK1/ENC1/GRB7/EIF2AK3/ELAVL1/CDC123/PYM1/EIF2A/PATL1/UNK/GLE1/DPH2/SAMD4B/ZFP36/PLD1/FXR2/GEMIN5/FXR1/LARP1/PER1/LARP6/SARNP/PDE12/PABPC1/ZFP36L1/ROCK2/EIF4EBP1/RBM24/RBM4/HNRNPD/PUM2/CN…	285	0.630531
BP	GO:0006457	protein folding	212	-0.777938	-1.53188	1e-10	3.61431e-09	2.92665e-09	7770	tags=64%, list=14%, signal=55%	ERO1B/DNLZ/HSPA8/BAG5/BAG3/DNAJB6/DNAJC7/PPIC/HSPA4L/QSOX2/LMAN1/RUVBL2/HSPBP1/TTC1/WFS1/PPIAL4G/RANBP2/DNAJC5/DNAJA2/POFUT2/NUDCD3/ATF6/DNAJB4/CANX/HSPA1L/PPIL3/MPDU1/ERP29/MESD/ERP44/PPIL1/CRTAP/UGGT1/CSNK2A1/TBCC/HSPA9/CLU/NGLY1/CALR/DNAJA3/HSP90AB2P/ERO1A/HSPA2/PFDN4/DNAJC3/TCP1/FKBP2/DNAJB12/CDC37L1/CCT8/ST13/ALG12/P3H1/CCDC47/PPID/PPIA/CCT4/PPIE/DNAJA1/PPIG/DNAJB14/HSPH1/SELENOF/AHSA1/DNAJC…	136	0.641509
BP	GO:0006464	cellular protein modification process	3543	-0.703649	-1.40148	1e-10	3.61431e-09	2.92665e-09	10711	tags=57%, list=19%, signal=49%	CDKN3/P2RY1/BMPR2/RAD18/RNF138/HEG1/CCNYL1/ATPSCKMT/TRIM23/ITPKA/NEK3/FBXW8/ATP7A/DUSP22/SETD2/ZRANB1/RSPRY1/DBF4/KLHL20/BRAP/TAOK1/CDCA2/CCNO/CEP85/PPARG/ANKRD54/USP32/WDR5B/DPY19L4/USP48/TNFRSF11A/GNAQ/CCNA2/SKI/PARP16/FN3KRP/MRNIP/EPC2/PPP3CC/URM1/AGTPBP1/UBE2K/TSPYL2/PARD3/TRIM21/USP39/GALNT2/LRP8/ING5/RSRC1/AMER1/OGFOD1/RPS6KB1/PPARGC1A/NDUFAF7/P3H2/PIM2/RMND5B/GFPT2/FAM20C/PTPN2/CAMK1/ALG9/…	2033	0.573808
BP	GO:0006468	protein phosphorylation	1536	-0.63414	-1.25963	1e-10	3.61431e-09	2.92665e-09	10758	tags=49%, list=20%, signal=40%	CLDN3/FBXW7/STK40/CDKN3/P2RY1/BMPR2/HEG1/CCNYL1/ITPKA/NEK3/DUSP22/DBF4/TAOK1/CCNO/CEP85/PPARG/ANKRD54/TNFRSF11A/GNAQ/CCNA2/PARP16/MRNIP/UBE2K/TSPYL2/PARD3/LRP8/RSRC1/RPS6KB1/PPARGC1A/PIM2/FAM20C/PTPN2/CAMK1/CADM4/TNK2/NCK2/BIRC5/GPRC5B/PPP3CB/PARP9/CAMKK2/NCK1/MAPKAPK5/CCNE1/ACVR1B/GSK3B/ACSL1/CDK5RAP1/BMPR1A/BAG4/HTR2A/LATS1/MAP4K4/SERPINB3/PPP1R9A/PARP14/PPP2R3C/ULK2/AKAP9/CSF1/PRKAR2A/HDAC1/SN…	749	0.48763
BP	GO:0006508	proteolysis	1732	-0.703316	-1.39716	1e-10	3.61431e-09	2.92665e-09	8929	tags=50%, list=16%, signal=43%	VPS36/RAF1/LACTB/KCTD10/APPBP2/SART3/RNFT1/TOR1A/SERPINI1/FAM8A1/UBA7/BABAM1/GGT7/PIAS1/ARMC8/SPOP/PSMC2/OTULIN/RC3H2/SVBP/UBR2/RNF8/USP36/F10/HIP1R/ERCC8/CDC16/UBE2C/PTK2/FBXO11/TIMP1/SMARCC1/CASP9/CFI/UBE2H/UBE2L3/ANAPC4/TMF1/DESI2/COPS2/PICALM/ZFAND2A/PARP1/GGTLC1/CUL9/USPL1/HM13/PLK1/FBXO38/ADAM17/OTUD4/TAF10/RBBP6/CUL5/FBXW4/NR1H3/KLHL8/METAP1/FAM111A/GCLC/F8A1/F8A2/F8A3/IL1R2/TBL1XR1/RNF6/R…	869	0.501732
BP	GO:0006511	ubiquitin-dependent protein catabolic process	622	-0.762399	-1.50641	1e-10	3.61431e-09	2.92665e-09	9902	tags=71%, list=18%, signal=59%	ZER1/AURKA/ANKZF1/TRIM25/CLOCK/UBXN8/RNF19B/DCAF12/FOXF2/C17orf97/KCTD21/ITCH/TRIM3/ATE1/PDCL3/UBQLN4/RNF168/WWTR1/NTAN1/USP9Y/UBR3/GSK3A/CDC20/USP8/YOD1/NEDD4/ANAPC10/RC3H1/KLHDC10/LTN1/CCDC22/RNF26/UBE2W/MAPK9/VPS36/KCTD10/APPBP2/FAM8A1/PIAS1/ARMC8/SPOP/PSMC2/RC3H2/UBR2/RNF8/USP36/ERCC8/CDC16/UBE2C/PTK2/FBXO11/SMARCC1/UBE2H/UBE2L3/ANAPC4/ZFAND2A/CUL9/PLK1/FBXO38/RBBP6/CUL5/FBXW4/KLHL8/GCLC/TBL1…	441	0.709003
BP	GO:0006518	peptide metabolic process	896	-0.784718	-1.55719	1e-10	3.61431e-09	2.92665e-09	8488	tags=64%, list=15%, signal=55%	EIF4E3/EFL1/WARS2/PICALM/GGTLC1/CASC3/PA2G4/MRPS28/GSTA1/NOCT/MRPL32/HM13/NSUN3/DHFR/GTPBP1/PPP1R15A/METAP1/CAPRIN2/GSTA2/GCLC/SEPSECS/FARSB/MAGOH/ROCK1/RTN2/EIF1AD/AASDH/ENC1/GRB7/MTIF3/EIF2AK3/ELAVL1/CDC123/MRPS21/PYM1/EIF2A/PATL1/UNK/GLE1/PSTK/DPH2/SAMD4B/ZFP36/PLD1/GSTM4/FXR2/GEMIN5/FXR1/PARL/LARP1/PER1/SPCS3/MRPS5/LARP6/SPCS2/SARNP/RARS2/CARNMT1/IMMP1L/NLN/PDE12/PABPC1/MRPL9/GFM2/TARS3/ZFP36…	572	0.638393
BP	GO:0006605	protein targeting	312	-0.773123	-1.5202	1e-10	3.61431e-09	2.92665e-09	9700	tags=74%, list=18%, signal=61%	CHCHD4/TIMM23B/AP1M2/SLC51B/TIMM10B/SYNGR1/SRP54/ZDHHC3/ZDHHC23/RHOU/ZDHHC20/AP3M1/VPS11/GSK3A/PAK1/AGK/NEDD4/ZDHHC24/PEX13/RAB3IP/RAB7A/ZDHHC7/TRAK1/SRP72/MTERF4/USP36/UBE2L3/TIMM9/VPS41/PRKCI/ZFAND2A/TRAM2/SAE1/ERBIN/VPS37B/MICALL1/SREBF2/SH3GLB1/DNLZ/HSPA8/BAG3/PARL/TRAK2/PIK3R4/SPCS3/SPCS2/IMMP1L/AP3B1/ZDHHC1/CDK5R1/ZDHHC18/MON1B/LMAN1/PITRM1/PIKFYVE/NCOA4/PEX1/ZFYVE16/PDZK1/TOMM70/CDK5/DMTN/…	231	0.740385
BP	GO:0006629	lipid metabolic process	1326	-0.680118	-1.35098	1e-10	3.61431e-09	2.92665e-09	9235	tags=47%, list=17%, signal=40%	PLBD2/PITPNA/AGK/ALG3/NCOR1/CHKA/MBOAT2/PLCD1/B4GALNT1/ACSF3/MTMR6/MLYCD/PIP5K1A/PEX13/SRD5A3/CLN3/FMC1/IMPA2/LIPT1/AGPAT3/LACTB/HACD1/RAB7A/DGKZ/EDN2/RDH5/PIK3CA/BBS4/ABCG1/ELOVL2/BAAT/UGT2B15/PEDS1/ADH1B/CERT1/NR1H4/MTMR2/ERG28/CEACAM1/ABHD3/GM2A/RXRA/ACAD11/SPTLC2/MORC2/B4GALT3/PTK2/ADIPOR2/CEPT1/ACSF2/HSD17B12/SQLE/CPT1B/PIGP/PIP4K2C/ECHDC2/AMACR/ABCA3/MSMO1/PIGN/MTMR14/GSTA1/DGKE/ALDH1A3/EGR…	630	0.475113
BP	GO:0006753	nucleoside phosphate metabolic process	493	-0.71835	-1.41704	1e-10	3.61431e-09	2.92665e-09	9148	tags=55%, list=17%, signal=47%	NEIL2/NNMT/ACSF3/MLYCD/NUDT12/AADAT/HACD1/MBD4/ELOVL2/BAAT/TDG/SLC25A13/PDE7A/TBPL1/CASK/SLC4A4/ACSF2/HSD17B12/MCCC2/EFL1/TYMP/CDA/PARP1/MTHFD1/ENPP1/GTPBP1/ACAT1/ACSL3/PDE7B/EP300/PDK1/PRPS2/OGDH/BPNT1/ACOT8/PDK2/AK1/DLAT/PDK4/PPCS/RAB23/PGM1/ZBTB20/ADCY3/AK4/ELOVL5/PPCDC/FOXK1/UMPS/HIF1A/NUDT4B/SMUG1/NMRK1/PAICS/NT5C3B/HMGCS1/PRPS1/AK2/ADSS1/STAT3/PDHA1/PDE4B/ACSM3/MFN1/HTD2/NUDT5/PDHX/NUDT19/D…	274	0.555781
BP	GO:0006793	phosphorus metabolic process	2719	-0.677034	-1.34751	1e-10	3.61431e-09	2.92665e-09	10726	tags=53%, list=19%, signal=45%	DHODH/TMEM225B/NUDT3/CDKN3/P2RY1/BMPR2/PLPP1/HEG1/CCNYL1/ENTPD2/ATP5F1EP2/ATPSCKMT/ITPKA/NEK3/LPCAT2/DUSP22/DBF4/TAOK1/CDCA2/CCNO/CEP85/PPARG/ANKRD54/TNFRSF11A/GNAQ/CCNA2/PARP16/PDE10A/FAM126A/FN3KRP/GNPDA2/MRNIP/WDR91/PPP3CC/UBE2K/TSPYL2/PARD3/LRP8/PPP1R26/RSRC1/RPS6KB1/PPARGC1A/SLC26A2/FOXK2/PIM2/GFPT2/FAM20C/PTPN2/CAMK1/CADM4/TNK2/NCK2/GPAM/ADCY7/SLC17A4/SGMS1/BIRC5/FUT8/IPMK/RPAP2/GPRC5B/PPP3…	1446	0.531813
BP	GO:0006796	phosphate-containing compound metabolic process	2698	-0.675685	-1.34464	1e-10	3.61431e-09	2.92665e-09	10726	tags=53%, list=19%, signal=45%	DHODH/TMEM225B/NUDT3/CDKN3/P2RY1/BMPR2/PLPP1/HEG1/CCNYL1/ENTPD2/ATP5F1EP2/ATPSCKMT/ITPKA/NEK3/LPCAT2/DUSP22/DBF4/TAOK1/CDCA2/CCNO/CEP85/PPARG/ANKRD54/TNFRSF11A/GNAQ/CCNA2/PARP16/PDE10A/FAM126A/FN3KRP/MRNIP/WDR91/PPP3CC/UBE2K/TSPYL2/PARD3/LRP8/PPP1R26/RSRC1/RPS6KB1/PPARGC1A/SLC26A2/FOXK2/PIM2/GFPT2/FAM20C/PTPN2/CAMK1/CADM4/TNK2/NCK2/GPAM/ADCY7/SLC17A4/SGMS1/BIRC5/IPMK/RPAP2/GPRC5B/PPP3CB/PARP9/CAM…	1429	0.529652
BP	GO:0006810	transport	4458	-0.676346	-1.34697	1e-10	3.61431e-09	2.92665e-09	9707	tags=47%, list=18%, signal=42%	INHA/PDZD3/CHCHD4/IPO7/SLC11A2/SP100/TIMM23B/TRIM3/CTTNBP2NL/TBC1D8B/TMCC1/KIF13A/RAB11B/HNF1B/PIP4K2B/CETN3/IFT52/CHML/SLC9B2/AP1M2/NDC1/ARFGEF1/SLC51B/SNAP29/SLC25A28/TBC1D10A/STX3/STX6/RGS2/NEUROG1/EXOC4/TIMM10B/SYNGR1/NPR3/PHETA1/MFSD8/KPNA3/SRP54/NOSTRIN/SLC25A36/NEU3/PLA2R1/TEX2/KCNT2/RIOK2/PIK3C2A/ABCA5/KCNV1/STIMATE/GLTP/SNX4/KCNK1/RHBDF2/PANX1/CCHCR1/MICAL1/SYNE2/MAP2K1/ARL5A/ARL3/TGFBRA…	2093	0.469493
BP	GO:0006839	mitochondrial transport	252	-0.784812	-1.54439	1e-10	3.61431e-09	2.92665e-09	8658	tags=77%, list=16%, signal=65%	CHCHD4/TIMM23B/SLC25A28/TIMM10B/SLC25A36/RHOU/VPS11/GSK3A/AGK/SLC25A15/SLC25A51/MCUR1/MCU/SLC39A8/SLC25A13/MTERF4/USP36/HIP1R/BCS1L/CPT1B/UBE2L3/TIMM9/SLC25A23/SLC25A24/TMEM14DP/FLVCR1/GCLC/MICU3/SAE1/SREBF2/SH3GLB1/HEBP2/THEM4/DNLZ/TMEM102/BAX/BAG3/PARL/LETM1/SLC25A32/BOK/IMMP1L/ZNF205/LMAN1/SFXN4/PITRM1/STAT3/PSEN2/TOMM70/AFG3L2/BID/CPT2/CPT1A/BCL2L11/NPEPPS/ATF2/HSPA1L/SLC25A14/HSPA4/SAMM50/PS…	195	0.77381
BP	GO:0006886	intracellular protein transport	881	-0.750606	-1.48956	1e-10	3.61431e-09	2.92665e-09	9700	tags=67%, list=18%, signal=56%	CHCHD4/IPO7/SP100/TIMM23B/TBC1D8B/KIF13A/CHML/AP1M2/SLC51B/TBC1D10A/STX3/STX6/TIMM10B/SYNGR1/KPNA3/SRP54/CCHCR1/ARL5A/TGFBRAP1/ZDHHC3/ZDHHC23/RHOU/ZDHHC20/TRAF3IP2/RABGAP1/AP3M1/SNX11/XPO4/VPS11/GSK3A/STRADA/PAK1/EXOC6/YOD1/AGK/NEDD4/NUP93/SYTL5/RAB5B/NAPA/RAB5A/ZDHHC24/SYTL1/PEX13/RGPD5/RAB3IP/SEC23B/RAB6A/RAB43/VPS36/SEC31A/APPBP2/RAB7A/ZDHHC7/IFT27/AP1S2/TRAK1/COG3/E2F3/NUP42/APPL1/MDFIC/SRP72…	586	0.665153
BP	GO:0006913	nucleocytoplasmic transport	301	-0.761223	-1.49605	1e-10	3.61431e-09	2.92665e-09	9694	tags=71%, list=18%, signal=59%	IPO7/SP100/NDC1/KPNA3/RIOK2/CCHCR1/TRAF3IP2/XPO4/SMG7/STRADA/NEDD4/PPP1R12A/NUP93/ZC3H11B/RGPD5/UPF3A/TSC1/E2F3/NUP42/APPL1/MDFIC/NUP35/NUP88/THOC2/IPO9/AKAP8L/RGS14/NUTF2/TNPO2/ELAVL1/NXT2/IPO13/RANBP3/PRKCD/PTGS2/GLE1/ANP32B/RAB23/PRKACA/IWS1/IPO8/BAG3/XPO6/NUP85/STYX/NUP50/HIKESHI/PTPN11/NRDE2/RBM22/ECT2/SARNP/PHAX/NUP62/ZPR1/NUP153/PPP3CA/RBM4/YTHDC1/AAAS/GAS6/CDH1/MALT1/AKAP13/NUP133/RANBP2/…	213	0.707641
BP	GO:0006914	autophagy	522	-0.755488	-1.49089	1e-10	3.61431e-09	2.92665e-09	9724	tags=70%, list=18%, signal=58%	TMEM39A/TRIM14/TAB3/TAB2/PRKAA2/PIP4K2B/FOXO3/SNAP29/UBQLN4/MARK2/EXOC4/MFSD8/PIK3C2A/TGFBRAP1/SPTLC1/HERC1/OSBPL7/VPS11/GSK3A/YOD1/NEDD4/RAB5A/TRIM38/WIPI1/CASP1/CLN3/RAB43/VPS36/TSC1/RAB7A/HTT/PIK3CA/TRAPPC8/RALB/FEZ2/USP36/SPTLC2/CALCOCO2/ABL1/SNX6/SESN3/PIP4K2C/EPG5/VPS41/MTMR14/WIPI2/TP53INP1/ATP6V0A1/EP300/ROCK1/RNF185/WDR45B/MTDH/VPS37B/SREBF2/DNM1L/HMGB1/SH3GLB1/USP10/MCOLN1/SOGA3/RAB23/P…	365	0.699234
BP	GO:0006915	apoptotic process	1870	-0.710096	-1.41103	1e-10	3.61431e-09	2.92665e-09	9077	tags=51%, list=16%, signal=44%	G2E3/RASSF2/MUC1/CSRNP2/TGFB2/FNIP1/CASP1/TYRO3/CLN3/SETX/UCN/DMPK/CTH/MAPK9/MAP3K10/ELL3/RAF1/PLEKHN1/HTT/PIK3CA/DNM2/MAP2K7/MAP2K4/E2F3/TMTC4/NF2/PIAS1/RALB/MAPK8IP1/PIM1/NR1H4/SHB/USP36/EIF2S1/PARP2/CKAP2/OSR1/HIP1R/ADNP/PSMG2/PTK2/GADD45A/FBXO11/ABL1/TFDP1/SNX6/TIMP1/MTRNR2L8/APC/CASP9/PTMA/C3orf38/WRN/SIN3A/TAF6/TMF1/MTRNR2L9/DEDD2/PRKCI/MAP3K20/PARP1/CHEK1/PTPRH/PA2G4/MEF2D/FHL2/PLK1/ALDH1A…	957	0.511765
BP	GO:0006928	movement of cell or subcellular component	2099	-0.615703	-1.22415	1e-10	3.61431e-09	2.92665e-09	10800	tags=41%, list=20%, signal=34%	SEMA3F/TWIST1/MAFIP/SGK1/LCA5/KIF1B/CLDN3/KIF3C/CCSAP/FBXW7/PALLD/P2RY1/BMPR2/NUP155/AP3M2/AGO2/ARSB/ATP7A/DUSP22/SETD2/ZRANB1/ANXA6/PPARG/CCDC103/TNFRSF11A/SKI/WWC2/AGTPBP1/ELMO3/MYO1A/IFT122/NUMB/RREB1/LRP8/IFT88/PPARGC1A/STAT5B/MIIP/DLG5/PRSS3/CADM4/CARMIL1/NCK2/TNFSF12/B3GNT2/FUT8/EXT1/PARP9/NCK1/SP1/CCAR1/FOXC1/MYCBP2/HDAC5/ARHGAP35/USP45/ACVR1B/FBXO5/SHTN1/FOXJ1/BMPR1A/SNAI1/IGFBP5/BAG4/MYO…	863	0.411148
BP	GO:0006950	response to stress	3777	-0.692402	-1.37929	1e-10	3.61431e-09	2.92665e-09	10025	tags=48%, list=18%, signal=42%	TFPT/MAP4K4/SERPINB3/SNW1/MED1/PARP14/ULK2/PAFAH2/RNASEH2A/CSF1/ST3GAL4/CCM2/RAD51D/TOPORS/SHLD2/ELF4/ABRAXAS2/IL18R1/PSIP1/HDAC1/AURKA/TICAM2/FKTN/DGKH/CCN3/CD68/ERCC1/UCP2/ANKZF1/TRIM25/PXN/BMP6/CLOCK/UBXN8/MAPK11/RNF19B/CHEK2/GIGYF2/PAK2/ATRIP/P2RY11/MSRB2/KICS2/NIPBL/PPBP/BNIP1/APTX/TOR1B/TRIM14/ITCH/IPO7/HMGCL/SLC11A2/SP100/SLF2/ZFYVE26/ALKBH1/PRKAA2/FOXO3/PDCL3/MCM2/ARFGEF1/KIAA0319/BCL6/IF…	1828	0.483982
BP	GO:0006952	defense response	1659	-0.620089	-1.23207	1e-10	3.61431e-09	2.92665e-09	9081	tags=34%, list=17%, signal=29%	NMI/HYAL3/RNF26/TRIM59/GCH1/CASP1/TYRO3/STAT4/UCN/CD58/RAB43/PTGER2/IRAK4/GBP3/EREG/ISG20/NLRX1/DDX60/MAP3K14/APPL1/IFNAR2/MIR22/NR1H4/OTULIN/RELB/IFITM3/MICA/TLR1/DUSP10/CEACAM1/ZNF148/HYAL1/PTK2/CALCOCO2/TIMP1/CFI/SIN3A/TMF1/MAP4K2/GBP2/S1PR3/CDC42EP2/IL4R/OAS1/PPP6C/ADAM17/NCBP3/OTUD4/NFX1/WIPI2/NR1H3/PARP4/EP300/IL1R2/AKAP1/ATRN/TNIP2/ZMYND11/REL/HLA-F/XRCC5/NPY5R/RB1/ASS1/SLC15A4/NFKBIZ/HMGB…	558	0.336347
BP	GO:0006955	immune response	1929	-0.615956	-1.2241	1e-10	3.61431e-09	2.92665e-09	9154	tags=32%, list=17%, signal=27%	RC3H1/ERMAP/CYRIB/TRIM38/NMI/RNF26/TRIM59/SHLD3/TGFB2/GCH1/CASP1/TYRO3/CD58/MAPK9/RAB43/IRAK4/GBP3/EREG/TSC1/DGKZ/RIF1/PIK3CA/ISG20/MAP2K7/NLRX1/DDX60/MAP2K4/MAP3K14/PARP3/APPL1/IFNAR2/CERT1/NR1H4/OTULIN/RC3H2/RELB/TCF12/IFITM3/MICA/RNF8/TLR1/DUSP10/CEACAM1/PTK2/CALCOCO2/ABL1/CFI/SIN3A/TMF1/EPG5/KMT5B/MAP4K2/MAD2L2/GBP2/BTN3A2/CDC42EP2/IL4R/OAS1/FBXO38/PPP6C/ADAM17/NCBP3/OTUD4/HLA-DMA/ENPP1/WIPI2…	609	0.315708
BP	GO:0006974	cellular response to DNA damage stimulus	793	-0.740983	-1.46847	1e-10	3.61431e-09	2.92665e-09	10281	tags=65%, list=19%, signal=54%	RAD21L1/HERC2/DOT1L/PMS2/PDS5B/RBBP8/PARP9/RAD9A/KDM2A/USP45/FBXO5/RAD51AP1/TREX1/SNAI1/MCM8/TFPT/SNW1/RNASEH2A/RAD51D/TOPORS/SHLD2/ERCC1/CLOCK/CHEK2/GIGYF2/ATRIP/NIPBL/APTX/SP100/SLF2/ZFYVE26/ALKBH1/FOXO3/MCM2/BCL6/CDIP1/UBQLN4/SUV39H1/ETAA1/PLA2R1/MGME1/RNF168/KMT5A/ASH2L/CBX1/XRCC1/UIMC1/RNF169/NPAS2/ACTR5/RAD50/PAK1/NEDD4/INO80B/PARG/NEIL2/ATRX/MUC1/SHLD3/INO80/NUAK1/UBE2W/SETX/TENT4A/ELL3/SF…	517	0.651955
BP	GO:0006979	response to oxidative stress	439	-0.745938	-1.47045	1e-10	3.61431e-09	2.92665e-09	9029	tags=58%, list=16%, signal=49%	GCH1/SETX/UCN/MAPK9/TSC1/MPV17/TOR1A/GGT7/EIF2S1/HYAL1/ERCC8/ABL1/WRN/SESN3/SIN3A/PARP1/RGS14/SLC25A24/DHFR/TP53INP1/RCAN1/GCLC/PDK1/ATRN/PPP5C/NCOA7/NR4A3/HMOX2/PDK2/HAO1/PRKCD/PTGS2/AXL/FOSL1/PNPLA8/COA8/TLR6/BAG5/UBE3A/ALS2/PTPN11/ECT2/SIRT2/UBQLN1/AREG/C19orf12/STX4/HIF1A/SLC23A2/ZNF277/STK24/PAWR/AGAP3/TPM1/EGFR/NR4A2/ADNP2/SIRPA/NDUFA12/PDGFD/EPAS1/OSER1/MB/ATF2/EDN1/OGG1/GSS/GPX3/PSEN1/NFE…	256	0.583144
BP	GO:0006996	organelle organization	3589	-0.722407	-1.43892	1e-10	3.61431e-09	2.92665e-09	10667	tags=59%, list=19%, signal=51%	ARHGEF10L/PARN/ARSB/ITPKA/FHDC1/RANBP9/ARID4B/FAM161B/FBXW8/ATP7A/RPA2/SETD2/ZRANB1/KLHL20/RAB6C/CRYZL2P-SEC16B/TAOK1/CDCA2/CCNO/CAMSAP2/ZMYM6/NIN/CEP85/PPARG/CCDC103/RFC5/ZWINT/BAZ2B/MIS18A/WHAMMP3/LMAN2L/TJAP1/SEC16B/BRWD3/ZSCAN21/TACC3/EML1/PHACTR2/DYM/AGTPBP1/IQGAP2/MAP7D3/ELMO3/MYO1A/TUBGCP5/TSPYL2/TOP3A/PARD3/ANKFY1/SNAP47/IFT122/HOXA13/SDAD1/NKD2/H2BC6/IFT88/SMARCA2/OGFOD1/H2BC14/SDHAF3/PP…	2121	0.590972
BP	GO:0007005	mitochondrion organization	503	-0.777979	-1.53466	1e-10	3.61431e-09	2.92665e-09	9546	tags=74%, list=17%, signal=61%	MARK2/TIMM10B/DNAJC11/SLC25A36/COA1/MGME1/RHOU/MFSD14A/VPS11/STAT2/TNFSF10/GSK3A/AGK/CYRIB/BHLHA15/MCU/WIPI1/FMC1/HTT/MPV17/RCC1L/TRAK1/CXADR/CERT1/MTERF4/USP36/HIP1R/BCS1L/UBE2L3/TIMM9/TYMP/PARP1/SDHAF2/FANCG/WIPI2/POLG2/GCLC/EP300/NDUFA10/DDHD2/WDR45B/SAE1/SREBF2/DNM1L/MARCHF5/SH3GLB1/PRELID1/NDUFA3/HEBP2/COA8/COX19/C12orf73/ARMC1/THEM4/DNLZ/TMEM102/BAX/PLSCR3/RALA/SMIM20/BAG3/PARL/LETM1/AMBRA1…	370	0.735586
BP	GO:0007010	cytoskeleton organization	1411	-0.63906	-1.26991	1e-10	3.61431e-09	2.92665e-09	10667	tags=49%, list=19%, signal=41%	ARHGEF10L/ITPKA/FHDC1/RANBP9/SETD2/ZRANB1/KLHL20/RAB6C/TAOK1/CAMSAP2/ZMYM6/NIN/CEP85/CCDC103/WHAMMP3/BRWD3/TACC3/EML1/PHACTR2/IQGAP2/MAP7D3/ELMO3/MYO1A/TUBGCP5/PARD3/SDAD1/CARMIL1/NCK2/PATJ/EHD2/SERPINF2/PFN4/NCK1/CYLC2/MYCBP2/INA/ARHGAP35/FBXO5/SHTN1/GSK3B/NCKIPSD/FOXJ1/BAG4/CLIP2/MYO5A/LATS1/WASF2/CAMSAP1/ATXN7/PPP1R9A/PPP2R3C/AKAP9/ASPM/KIAA0753/ABRAXAS2/ZMYM4/SNX9/AURKA/ARHGAP26/MPDZ/EML2/PXN…	696	0.493267
BP	GO:0007049	cell cycle	1718	-0.716281	-1.42286	1e-10	3.61431e-09	2.92665e-09	10633	tags=59%, list=19%, signal=49%	RPA2/SETD2/DBF4/RAB6C/TAOK1/CDCA2/CCNO/NIN/CEP85/ZWINT/MIS18A/SLC39A5/CCNA2/STXBP4/MRNIP/ZSCAN21/TACC3/EML1/TUBGCP5/TSPYL2/TOP3A/PARD3/TRIM21/HOXA13/LSM11/USP39/RPS6KB1/SPIN2A/STAT5B/PIM2/CRLF3/MIIP/RPA1/TXLNG/CAMK1/RAD21L1/DOT1L/EVI5/BIRC5/PDS5B/RBBP8/CCAR1/CCNE1/RAD9A/FOXC1/ACVR1B/FBXO5/RAD51AP1/TREX1/PTPN3/CDK5RAP1/SYCE1L/MCM8/GSPT2/LATS1/PINX1/MED1/DSN1/ASPM/RAD51D/KIAA0753/CCDC124/FZD3/LCMT1…	1009	0.587311
BP	GO:0007166	cell surface receptor signaling pathway	2719	-0.629163	-1.25224	1e-10	3.61431e-09	2.92665e-09	10409	tags=41%, list=19%, signal=35%	NKD2/LRP8/NUMBL/AMER1/RPS6KB1/CABIN1/IL10RB/STAT5B/CRLF3/DLG5/DAGLB/PTPN2/DOK1/CADM4/TNK2/NCK2/BTN2A1/BCL2L12/DOT1L/TNFSF12/FUT8/EXT1/GPRC5B/EDA2R/PARP9/NCK1/MLLT3/CCNE1/FOXC1/DZIP1L/ACVR1B/APH1B/TREX1/SHTN1/PTPN3/GSK3B/LIMS1/ACSL1/BMPR1A/RNF115/SNAI1/JAG2/IGFBP5/CALCRL/LATS1/PPP1R9A/SNW1/COMMD7/MED1/PARP14/CHRNA5/CSF1/CCM2/ASPM/FZD3/IL18R1/HDAC1/TICAM2/CCN3/IFT81/PXN/BMP6/RAPGEF1/TRIM33/ARL6/GIG…	1107	0.407135
BP	GO:0007346	regulation of mitotic cell cycle	450	-0.713563	-1.40655	1e-10	3.61431e-09	2.92665e-09	10633	tags=59%, list=19%, signal=48%	RPA2/TAOK1/CDCA2/ZWINT/MRNIP/HOXA13/LSM11/RPS6KB1/STAT5B/PIM2/MIIP/RAD9A/FOXC1/FBXO5/TREX1/PTPN3/PINX1/FZD3/LCMT1/AURKA/CHEK2/GIGYF2/NEK2/BCL6/NEUROG1/RIOK2/GBF1/MEIS2/UIMC1/IK/INTS13/MUC1/SPDL1/INO80/EREG/RPA3/BABAM1/APPL1/GPNMB/HUS1/HYAL1/MDC1/CKS2/CDK13/CDC16/UBE2C/PSMG2/ABL1/TFDP1/RINT1/APC/ANAPC4/SIN3A/MAP3K20/MAD2L2/CHEK1/CUL9/PLK1/ADAM17/DYNC1LI1/THAP1/TTL/ECD/RBL2/RB1/KLHL18/ZNF655/DONSON…	264	0.586667
BP	GO:0007399	nervous system development	2412	-0.62593	-1.24553	1e-10	3.61431e-09	2.92665e-09	10237	tags=43%, list=19%, signal=36%	EXT1/SS18L1/GPRC5B/PPP3CB/TEAD2/NCK1/FOXC1/MYCBP2/INA/ARHGAP35/DZIP1L/ACVR1B/SHTN1/GSK3B/NCKIPSD/FOXJ1/CDK5RAP1/BMPR1A/JAG2/NR2C2/MAP4K4/CAMSAP1/PPP1R9A/SNW1/MED1/ULK2/LRIG1/CSF1/ASPM/TOPORS/FZD3/RAPH1/BACE2/HDAC1/SRPX2/BCHE/AURKA/MBP/ARHGAP26/FKTN/SDCBP2/PTPN9/IGSF10/BMP6/RAPGEF1/IGF2BP3/GIGYF2/DOCK7/PAK2/NIPBL/SLC11A2/TRIM3/RAPGEF2/ALKBH1/FOXO3/IFT52/NFIA/ARFGEF1/KIAA0319/BCL6/STX3/GNB4/RGS2/MA…	1032	0.427861
BP	GO:0008104	protein localization	2451	-0.728658	-1.45013	1e-10	3.61431e-09	2.92665e-09	10117	tags=60%, list=18%, signal=52%	SYNRG/TREX1/GSK3B/LIMS1/FOXJ1/NBEAL1/RUFY1/MCM8/BAG4/HTR2A/GPR89B/CALCRL/MYO5A/LATS1/MAP4K4/RGPD8/PINX1/MED1/APBB3/TJP3/AKAP9/TRAM1L1/LIN7A/RABL2B/KIAA0753/CNST/TOPORS/HDAC1/SNX9/AURKA/TICAM2/DENND10/CCN3/HEATR5B/CD68/UCP2/TRIM25/RIC1/RAB2B/PTPN9/BMP6/DENND4C/CLOCK/ARL6/FCHO2/ODR4/PAK2/EPS15/KICS2/NIPBL/LIN7B/LZTFL1/TOR1B/TRIM14/PDZD3/CHCHD4/IPO7/SP100/SLF2/MIS12/TIMM23B/TRIM3/TBC1D8B/RAPGEF2/KIF…	1481	0.604243
MF	GO:0008134	transcription factor binding	581	-0.705172	-1.39246	1e-10	3.61431e-09	2.92665e-09	10430	tags=65%, list=19%, signal=53%	PHF12/LCOR/PPARGC1A/STAT5B/EXOSC9/PTPN2/TXLNG/HIRA/KDM5D/RBBP8/TEAD2/PARP9/SP1/FOXC1/GTF2B/HDAC5/GSK3B/LATS1/SNW1/COMMD7/MED1/APBB3/TAF1B/HDAC1/ERCC1/EHMT1/BCOR/GMNN/FOXF2/FOXO3/NFIA/SETD6/MED14/MED25/ARNT/ARID5A/MED24/BBS10/SETD3/MEIS2/TNFRSF10A/CTCF/ZNHIT6/BAZ2A/KAT6A/E2F5/NCOR1/WIPI1/MAP3K10/BBS4/GTF2H1/TDG/PIM1/NR1H4/TCF12/ZNF516/MDFIC/JMJD1C/RXRA/PIAS2/TFDP1/PTMA/SIN3A/TAF6/TMF1/MAD2L2/PARP1…	375	0.645439
BP	GO:0008219	cell death	2071	-0.70753	-1.4069	1e-10	3.61431e-09	2.92665e-09	9077	tags=51%, list=16%, signal=44%	G2E3/AGR3/RASSF2/MUC1/CSRNP2/TGFB2/FNIP1/CASP1/TYRO3/CLN3/SETX/UCN/DMPK/CTH/MAPK9/MAP3K10/ELL3/RAF1/TSC1/PLEKHN1/HTT/PIK3CA/TRPM7/DNM2/MAP2K7/MAP2K4/E2F3/TMTC4/GPNMB/NF2/PIAS1/RALB/MIR22/MAPK8IP1/PIM1/NR1H4/SHB/USP36/EIF2S1/PARP2/CKAP2/OSR1/HIP1R/ADNP/PSMG2/PTK2/GADD45A/FBXO11/ABL1/TFDP1/SNX6/TIMP1/MTRNR2L8/APC/CASP9/PTMA/C3orf38/WRN/SIN3A/TAF6/TMF1/MTRNR2L9/PICALM/DEDD2/PRKCI/MAP3K20/PARP1/CHEK1…	1051	0.507484
BP	GO:0008283	cell population proliferation	1978	-0.662292	-1.31631	1e-10	3.61431e-09	2.92665e-09	8651	tags=38%, list=16%, signal=33%	DUSP10/CEACAM1/OSR1/HYAL1/CKS2/CDK13/CASK/PTK2/CHERP/ABL1/TFDP1/TIMP1/ADRA1D/APC/RYK/LRRC32/SQLE/UBE2L3/COPS2/PRKCI/CHEK1/S1PR3/NRP2/RBBP9/USPL1/MEF2D/IL4R/ALKBH3/PCM1/ADAM17/NF1/AGGF1/SMARCB1/EAPP/EFEMP2/FZD6/TP53INP1/FAM98A/NQO2/EGR1/HEY2/CGREF1/THAP1/GGNBP2/KITLG/PDK1/GLI1/SOX8/NDRG2/SKAP2/SBDS/XRCC5/NR4A3/BEX4/NPY5R/TCFL5/FGF2/ECD/KRAS/HSF4/CDC123/RB1/NMB/IL11RA/PYGO2/CNN2/HMGB1/AXIN2/CGRRF1/…	759	0.383721
BP	GO:0008284	positive regulation of cell population proliferation	959	-0.662505	-1.31389	1e-10	3.61431e-09	2.92665e-09	8637	tags=36%, list=16%, signal=31%	OSR1/HYAL1/CDK13/PTK2/ABL1/TIMP1/ADRA1D/PRKCI/S1PR3/NRP2/MEF2D/ADAM17/AGGF1/EAPP/FAM98A/NQO2/EGR1/HEY2/KITLG/GLI1/SOX8/NR4A3/NPY5R/FGF2/KRAS/HSF4/CDC123/NMB/IL11RA/HMGB1/PTGS2/FOSL1/LGMN/ITGAX/RICTOR/F3/CLDN1/TBX2/KLF5/SINHCAF/SIRT6/MECP2/IGF1R/TJP1/AREG/EPHB2/STX4/HIF1A/AKT3/PBX1/ATF3/PRC1/PHIP/IL6ST/KMT2D/GAS6/TBC1D8/TBX3/CDK6/CIAO1/CD40/MST1R/HTRA1/MARCHF7/STAT3/EGFR/CCNB1/CNOT6L/DNAJA2/WAPL/R…	345	0.35975
BP	GO:0008380	RNA splicing	430	-0.783714	-1.54381	1e-10	3.61431e-09	2.92665e-09	9451	tags=76%, list=17%, signal=63%	RBM38/DBR1/WDR83/PRMT7/IK/FRG1/CDK12/PRPF3/SMN2/AQR/SF3A3/SRSF11/SETX/TSEN2/C9orf78/SART3/CLASRP/SRRM2/CWC22/CDC40/LARP7/MPHOSPH10/CDK13/SNRNP35/RBM4B/PRPF40B/PPIH/DDX46/THOC2/POLR2A/CASC3/CLK3/AKAP8L/COIL/MAGOH/U2AF1L4/CLK1/FAM172A/ZCCHC8/ECD/PRPF4B/DHX8/LSM2/PPP1R9B/CDC5L/DAZAP1/RBMX/FXR2/IWS1/HSPA8/GEMIN5/FXR1/LOC102724594/NRDE2/XAB2/RBM22/SMNDC1/ZMAT2/PTBP3/RBM7/SRPK1/PRPF40A/ZPR1/PABPC1/SMN1…	326	0.75814
BP	GO:0008610	lipid biosynthetic process	689	-0.688602	-1.36215	1e-10	3.61431e-09	2.92665e-09	10277	tags=54%, list=19%, signal=44%	GPAM/SGMS1/IPMK/B3GALT4/ACADL/FADS3/TREX1/ACSL1/SNAI1/HTR2A/MED1/ST3GAL4/SAMD8/PI4KAP2/CYP2C8/DGKH/BMP6/PRKAB2/PRKAB1/PRKAA2/PIP4K2B/CYP2R1/VAC14/ELOVL7/SRD5A1/MECR/ST3GAL2/PIK3C2A/CHKB/SPTLC1/OSBPL7/AGK/CHKA/MBOAT2/B4GALNT1/ACSF3/MTMR6/MLYCD/PIP5K1A/SRD5A3/CLN3/IMPA2/AGPAT3/HACD1/DGKZ/EDN2/PIK3CA/ABCG1/ELOVL2/BAAT/PEDS1/NR1H4/MTMR2/ERG28/CEACAM1/ABHD3/SPTLC2/B4GALT3/CEPT1/HSD17B12/SQLE/PIGP/PIP4…	370	0.53701
BP	GO:0009056	catabolic process	2480	-0.736548	-1.46581	1e-10	3.61431e-09	2.92665e-09	9333	tags=58%, list=17%, signal=50%	USP9Y/UBR3/VPS11/HNMT/LARP4B/GSK3A/NUDT17/MMP17/CDC20/ENO3/SMG7/USP8/TMTC3/PLBD2/YOD1/CNOT3/NEDD4/NCOR1/ANAPC10/RC3H1/NEIL2/KLHDC10/PLCD1/RAB5A/TRIM38/ACSF3/LTN1/CCDC22/HYAL3/RNF26/MLYCD/PEX13/WIPI1/PAN3/CASP1/SRD5A3/NUDT12/UBE2W/CLN3/UPF3A/TOB1/AADAT/FMC1/TENT4A/MAPK9/RAB43/IMPA2/VPS36/TSC1/KCTD10/SHMT1/APPBP2/RAB7A/PLEKHN1/IGF2BP1/RNFT1/HTT/MBD4/PIK3CA/MCCC1/ISG20/TOR1A/SDSL/ZDHHC7/TRAPPC8/FAM8…	1437	0.579435
BP	GO:0009057	macromolecule catabolic process	1294	-0.758756	-1.5076	1e-10	3.61431e-09	2.92665e-09	9333	tags=65%, list=17%, signal=55%	USP9Y/UBR3/VPS11/LARP4B/GSK3A/CDC20/SMG7/USP8/TMTC3/YOD1/CNOT3/NEDD4/ANAPC10/RC3H1/KLHDC10/LTN1/CCDC22/HYAL3/RNF26/PAN3/NUDT12/UBE2W/CLN3/UPF3A/TOB1/TENT4A/MAPK9/VPS36/KCTD10/APPBP2/RAB7A/PLEKHN1/IGF2BP1/RNFT1/ISG20/TOR1A/FAM8A1/UBA7/PIAS1/ARMC8/SPOP/PSMC2/RC3H2/UBR2/MTMR2/SNX1/RNF8/CEACAM1/USP36/HYAL1/ERCC8/CDC16/UBE2C/PTK2/FBXO11/SMG9/TIMP1/APC/SMARCC1/UBE2H/UBE2L3/ANAPC4/TMF1/DEDD2/ZFAND2A/MAD…	843	0.651468
BP	GO:0009059	macromolecule biosynthetic process	4784	-0.723265	-1.44076	1e-10	3.61431e-09	2.92665e-09	10433	tags=55%, list=19%, signal=49%	TRIM21/PHF12/HOXA13/LCOR/ZNF155/RREB1/GALNT2/LRP8/ABTB1/ING5/ZKSCAN4/QRICH1/SMARCA2/OGFOD1/RPS6KB1/SPIN2A/ZNF862/PPARGC1A/FOXK2/STAT5B/PIM2/CRLF3/EXOSC9/ZNF79/RPA1/ZNF202/GFPT2/PTPN2/POLR3K/HIRA/CAMK1/ALG9/CNOT10/H4C1/METTL18/ATF7IP/H1-5/NCK2/BCL2L12/DOT1L/SVIP/EDRF1/B3GNT2/BIRC5/FUT8/RPAP2/ZNF397/EXT1/SERPINF2/SS18L1/KRBOX5/EDA2R/RBBP8/PPP3CB/TEAD2/AKIRIN2/PARP9/B3GALT4/NUFIP1/DSEL/CAMKK2/NCK1/M…	2620	0.547659
BP	GO:0009060	aerobic respiration	175	-0.814212	-1.6038	1e-10	3.61431e-09	2.92665e-09	6901	tags=72%, list=13%, signal=63%	PDHA1/NDUFS6/CCNB1/COX6B1/NDUFA12/BID/ISCU/ACO2/PANK2/CS/NDUFA8/SLC25A14/SUCLG1/DLD/IDH3G/ATP5PB/ATP5F1C/PINK1/NDUFB8/DNAJC30/SIRT3/OXA1L/NDUFB3/COQ9/ATP5F1D/SUCLG2/SHMT2/SUCLA2/C2orf69/ADSL/IDH3A/CAT/IDH1/UQCRB/NNT/DGUOK/NDUFS4/UQCR10/NDUFB9/RHOA/NDUFAF1/CHCHD10/NDUFA9/FH/UQCRC2/NDUFS7/NDUFS1/PDHB/UQCRHL/ATP5PD/NDUFA5/TEFM/COX5B/IREB2/NDUFAB1/GHITM/COX6A1/NDUFB5/NDUFS8/IDH2/ATP5PF/NDUFS5/COX7A2L…	126	0.72
BP	GO:0009117	nucleotide metabolic process	485	-0.719364	-1.41886	1e-10	3.61431e-09	2.92665e-09	9197	tags=56%, list=17%, signal=47%	NCOR1/NEIL2/NNMT/ACSF3/MLYCD/NUDT12/AADAT/HACD1/MBD4/ELOVL2/BAAT/TDG/SLC25A13/PDE7A/TBPL1/CASK/SLC4A4/ACSF2/HSD17B12/MCCC2/EFL1/TYMP/CDA/PARP1/MTHFD1/ENPP1/GTPBP1/ACAT1/ACSL3/PDE7B/EP300/PDK1/PRPS2/OGDH/BPNT1/ACOT8/PDK2/AK1/DLAT/PDK4/PPCS/RAB23/PGM1/ZBTB20/ADCY3/AK4/ELOVL5/PPCDC/FOXK1/UMPS/HIF1A/NUDT4B/SMUG1/NMRK1/PAICS/NT5C3B/HMGCS1/PRPS1/AK2/ADSS1/STAT3/PDHA1/PDE4B/ACSM3/MFN1/HTD2/NUDT5/PDHX/NU…	272	0.560825
BP	GO:0009150	purine ribonucleotide metabolic process	364	-0.733752	-1.44287	1e-10	3.61431e-09	2.92665e-09	8773	tags=56%, list=16%, signal=48%	ELOVL2/BAAT/SLC25A13/PDE7A/CASK/SLC4A4/ACSF2/HSD17B12/MCCC2/EFL1/PARP1/ENPP1/GTPBP1/ACAT1/ACSL3/PDE7B/EP300/PDK1/OGDH/BPNT1/ACOT8/PDK2/AK1/DLAT/PDK4/PPCS/RAB23/PGM1/ZBTB20/ADCY3/AK4/ELOVL5/PPCDC/FOXK1/HIF1A/NUDT4B/PAICS/HMGCS1/AK2/ADSS1/STAT3/PDHA1/PDE4B/ACSM3/MFN1/HTD2/PDHX/NUDT19/DMAC2L/PMVK/ADCY6/PANK2/GCDH/NT5C2/TIGAR/DLD/SULT1A1/PSEN1/OGT/ATP5PB/NT5E/NUDT9/GMPS/NUDT16/ATP5F1C/ELOVL4/RHOQ/PIN…	205	0.563187
BP	GO:0009259	ribonucleotide metabolic process	381	-0.732185	-1.44071	1e-10	3.61431e-09	2.92665e-09	8773	tags=56%, list=16%, signal=48%	ELOVL2/BAAT/SLC25A13/PDE7A/CASK/SLC4A4/ACSF2/HSD17B12/MCCC2/EFL1/PARP1/ENPP1/GTPBP1/ACAT1/ACSL3/PDE7B/EP300/PDK1/OGDH/BPNT1/ACOT8/PDK2/AK1/DLAT/PDK4/PPCS/RAB23/PGM1/ZBTB20/ADCY3/AK4/ELOVL5/PPCDC/FOXK1/UMPS/HIF1A/NUDT4B/PAICS/HMGCS1/AK2/ADSS1/STAT3/PDHA1/PDE4B/ACSM3/MFN1/HTD2/PDHX/NUDT19/DMAC2L/PMVK/ADCY6/PANK2/GCDH/NT5C2/TIGAR/DLD/SULT1A1/PSEN1/OGT/ATP5PB/CTPS1/NT5E/NUDT9/GMPS/NUDT16/ATP5F1C/ELOV…	215	0.564304
BP	GO:0009605	response to external stimulus	2738	-0.639256	-1.27245	1e-10	3.61431e-09	2.92665e-09	9127	tags=37%, list=17%, signal=33%	CYRIB/MBD2/TRIM38/KLF10/BHLHA15/NMI/HYAL3/MCU/XPR1/RNF26/TRIM59/TGFB2/PIP5K1A/GCH1/FNIP1/WIPI1/CASP1/NUAK1/TYRO3/PARVA/UCN/CD58/RAB43/IRAK4/GBP3/EREG/RAF1/TSC1/EDN2/HTT/PIK3CA/BATF3/ISG20/BBS4/NLRX1/ADGRL2/CKLF/DDX60/MAP2K4/MAP3K14/GGT7/APPL1/CXADR/GPNMB/KLF7/RALB/FEZ2/IFNAR2/MIR22/PIM1/NR1H4/OTULIN/RELB/IFITM3/MICA/TLR1/DUSP10/CEACAM1/EIF2S1/HYAL1/ADNP/CASK/PTK2/RBM4B/GADD45A/CALCOCO2/ABL1/ADIPO…	1022	0.373265
BP	GO:0009607	response to biotic stimulus	1483	-0.650124	-1.2921	1e-10	3.61431e-09	2.92665e-09	9081	tags=37%, list=17%, signal=32%	NMI/HYAL3/XPR1/RNF26/TRIM59/GCH1/CASP1/TYRO3/CD58/RAB43/IRAK4/GBP3/EREG/BATF3/ISG20/NLRX1/ADGRL2/DDX60/MAP3K14/GGT7/APPL1/IFNAR2/NR1H4/OTULIN/RELB/IFITM3/MICA/TLR1/DUSP10/CEACAM1/HYAL1/PTK2/CALCOCO2/ABL1/ADIPOR2/CASP9/CFI/SIN3A/TMF1/MAP4K2/GBP2/CDC42EP2/IL4R/OAS1/NOCT/FBXO38/PPP6C/ADAM17/NCBP3/OTUD4/WIPI2/NR1H3/EP300/AKAP1/TNIP2/ZMYND11/REL/URI1/EIF2AK3/MAPKAPK3/MTDH/HLA-F/XRCC5/ERBIN/ASS1/SLC15A…	555	0.374241
BP	GO:0009628	response to abiotic stimulus	1134	-0.688253	-1.36732	1e-10	3.61431e-09	2.92665e-09	9434	tags=50%, list=17%, signal=42%	RNF168/DNAJC2/CXCR4/CCN2/LRRC8E/OXTR/MEIS2/XRCC1/TNFRSF10A/UIMC1/CAB39/ACTR5/HNMT/PAK1/NEDD4/MBD2/HYAL3/PALM/TGFB2/CASP1/INO80/CLN3/UCN/RAF1/TSC1/ATR/PLEKHN1/HTT/PIK3CA/SLC2A8/DNM2/MAP2K7/RHNO1/MAP2K4/BABAM1/MAP3K14/PIAS1/HUS1/RELB/ZNF516/MICA/RNF8/EIF2S1/HYAL1/INTS7/ERCC8/PTK2/RBM4B/GADD45A/TIMP1/POLD1/CASP9/WRN/MTHFR/CPT1B/SUV39H2/MAP3K20/PARP1/CHEK1/H2AW/FANCG/INIP/SLC25A23/ADAM17/NF1/RGS14/TP…	562	0.495591
BP	GO:0009653	anatomical structure morphogenesis	2674	-0.6383	-1.27017	1e-10	3.61431e-09	2.92665e-09	10659	tags=44%, list=19%, signal=37%	ITSN2/ITPKA/NEK3/COL4A3/FBXW8/ATP7A/ADGRB2/SETD2/ZRANB1/HEYL/ANXA6/TAOK1/SPINT1/ZMYM6/NIN/PPARG/CCDC103/SKI/NR5A2/HEY1/BRWD3/DEAF1/AGTPBP1/FRYL/PARD3/IFT122/NUMB/HOXA13/MTHFD1L/RREB1/LRP8/BGLAP/NUMBL/PPARGC1A/DLG5/KRT27/FAM20C/HIRA/CAMK1/RAB33B/CARMIL1/TNFSF12/EHD2/LMBR1/B3GNT2/EXT1/SERPINF2/SS18L1/PPP3CB/TEAD2/PTCD2/MLLT3/SP1/FOXC1/MYCBP2/HDAC5/STIM1/ARHGAP35/TREX1/SHTN1/GSK3B/LIMS1/FOXJ1/BMPR1A…	1179	0.440912
BP	GO:0009719	response to endogenous stimulus	1588	-0.659101	-1.3093	1e-10	3.61431e-09	2.92665e-09	10104	tags=48%, list=18%, signal=40%	GSK3B/LIMS1/ACSL1/BMPR1A/IGFBP5/BAG4/HTR2A/UBR1/MYO5A/LATS1/SNW1/MED1/AKAP9/HDAC1/BCHE/CD68/UCP2/TRIM25/PXN/BMP6/DENND4C/CLOCK/RAPGEF1/STK16/TRIM33/GNB5/P2RY11/RAPGEF2/GAREM1/PRKAA2/PIP4K2B/FOXO3/PTPRA/ZNF451/MIR17HG/CIB2/SRD5A1/PIK3C2A/SSH1/IDE/FERMT2/ARID5A/NR2C1/TGFBRAP1/KLF2/FBN2/ASH2L/CCN2/OXTR/USP9Y/VPS11/STAT2/TAB1/CAB39/CASTOR3/TNFSF10/HNMT/EPB41L5/GSK3A/GJB2/USP8/PAK1/NEDD4/NCOR1/ONECUT2…	765	0.481738
BP	GO:0009725	response to hormone	855	-0.683065	-1.355	1e-10	3.61431e-09	2.92665e-09	9490	tags=51%, list=17%, signal=43%	PIK3C2A/IDE/ARID5A/NR2C1/ASH2L/CCN2/OXTR/VPS11/STAT2/CAB39/TNFSF10/HNMT/GSK3A/GJB2/USP8/PAK1/NEDD4/NCOR1/TGFB2/STAT4/UCN/NCOA5/SFR1/PTGER2/EREG/TSC1/PIK3CA/BBS4/SLC2A8/ZDHHC7/GTF2H1/APPL1/RBBP5/LANCL2/CEACAM1/RXRA/PIAS2/PTK2/ADIPOR2/TIMP1/APC/SMARCC1/CASP9/SESN3/UBE2L3/PIP4K2C/TMF1/PRKCI/PARP1/NCOA2/ABCA3/FHL2/IL4R/ENPP1/EGR1/ACAT1/NR1H3/GCLC/EP300/RNF6/ROCK1/URI1/PPP5C/DAXX/NR4A3/ZBED3/KRAS/PDK2…	435	0.508772
BP	GO:0009790	embryo development	1036	-0.669099	-1.3287	1e-10	3.61431e-09	2.92665e-09	10253	tags=49%, list=19%, signal=40%	LMBR1/FUT8/EXT1/RBBP8/TEAD2/AKIRIN2/FOXC1/ARHGAP35/DZIP1L/ACVR1B/BMPR1A/HOXA10/SNAI1/JAG2/NR2C2/LATS1/MED1/LRIG1/CCM2/FZD3/MMP15/HDAC1/MBP/ERCC1/EHMT1/HOXC9/BCOR/NIPBL/FOXF2/FOXD3/ALKBH1/NEK2/HNF1B/TTC39C/IFT52/ARNT/LNPK/NEUROG1/EXOC4/SP8/HOXB9/MAP2K1/KLF2/FBN2/CHD7/MEIS2/UBR3/TAB1/CLASP2/EPB41L5/TBC1D23/CNOT3/TWSG1/MBD2/MAFF/N4BP2L2/TGFB2/B9D1/PRKACB/CELSR1/EMG1/IRX5/TSC1/BBS4/TCTN1/NF2/TDG/CERT…	504	0.486486
BP	GO:0009792	embryo development ending in birth or egg hatching	629	-0.679557	-1.34264	1e-10	3.61431e-09	2.92665e-09	10245	tags=51%, list=19%, signal=42%	FUT8/EXT1/RBBP8/TEAD2/AKIRIN2/FOXC1/ARHGAP35/DZIP1L/ACVR1B/BMPR1A/SNAI1/JAG2/LATS1/MED1/CCM2/FZD3/HOXC9/BCOR/NIPBL/FOXD3/ALKBH1/NEK2/IFT52/ARNT/HOXB9/MAP2K1/KLF2/CHD7/UBR3/TAB1/EPB41L5/CNOT3/MAFF/N4BP2L2/TGFB2/B9D1/PRKACB/CELSR1/EMG1/IRX5/TSC1/BBS4/TCTN1/CERT1/HUS1/TANC2/OSR1/HYAL1/ABL1/SMG9/GABPA/MTHFR/SIN3A/COPS2/NASP/CHEK1/MTHFD1/HM13/SMARCB1/FLVCR1/FZD6/RBBP6/POLG2/CMIP/HEY2/EP300/GGNBP2/TMEM…	321	0.510334
BP	GO:0009888	tissue development	1856	-0.658937	-1.30926	1e-10	3.61431e-09	2.92665e-09	9458	tags=41%, list=17%, signal=35%	FERMT2/MAP2K1/GPC6/WWTR1/KLF2/FBN2/CHD7/CXCR4/CLIC4/TRIP11/CCN2/FNDC3A/MCOLN3/CLASP2/EPB41L5/GSK3A/GJB2/IKBKB/PAK1/IFT80/ONECUT2/TWSG1/MBOAT2/ARC/ATRX/KLF10/UNCX/HYAL3/MAFF/HLF/TGFB2/PIP5K1A/MRTFB/TFCP2L1/B9D1/PRKACB/CELSR1/ARID4A/ELL3/EREG/TSC1/PIK3CA/BBS4/TOR1A/ZDHHC7/MAP2K4/TCTN1/CXADR/GPNMB/NF2/KLF7/PIM1/ZNF516/BASP1/DUSP10/CEACAM1/PARP2/OSR1/HYAL1/SPTLC2/NTN4/ABL1/TFDP1/TIMP1/FOXN2/RYK/MTHFR…	758	0.408405
BP	GO:0009889	regulation of biosynthetic process	4132	-0.694692	-1.38365	1e-10	3.61431e-09	2.92665e-09	10681	tags=52%, list=19%, signal=46%	ZNF264/ZNF235/ZNF17/AGO2/ATPSCKMT/PARN/ARID4B/ZNF18/ATP7A/DUSP22/ZFP1/SETD2/HEYL/DBF4/SPEN/SAP30/ZBTB11/ZNF658/PPARG/MED19/RFC5/BAZ2B/TNFRSF11A/CCNA2/SKI/ZBTB21/NR5A2/HEY1/ZNF594/DCP1B/WWC2/DCP1A/BRWD3/EPC2/ZSCAN21/DAP/DEAF1/ZNF227/ZNF236/TRIM29/TSPYL2/TRIM21/PHF12/HOXA13/LCOR/ZNF155/RREB1/LRP8/ING5/ZKSCAN4/QRICH1/SMARCA2/OGFOD1/RPS6KB1/SPIN2A/SDHAF3/ZNF862/PPARGC1A/FOXK2/STAT5B/PIM2/CRLF3/EXOSC9…	2163	0.523475
BP	GO:0009890	negative regulation of biosynthetic process	1643	-0.691316	-1.37354	1e-10	3.61431e-09	2.92665e-09	10541	tags=52%, list=19%, signal=44%	SKI/ZBTB21/HEY1/DCP1B/WWC2/DCP1A/DAP/DEAF1/TRIM29/TSPYL2/PHF12/LCOR/RREB1/SMARCA2/FOXK2/EXOSC9/ZNF79/ZNF202/PTPN2/HIRA/CNOT10/ATF7IP/H1-5/NCK2/BIRC5/RBBP8/AKIRIN2/PARP9/NCK1/STRN3/CCAR1/CCNE1/ACADL/KDM2A/FOXC1/ZNF668/NFE2L3/HDAC5/ZNF559-ZNF177/FBXO5/GSK3B/LIMS1/FOXJ1/SNAI1/L3MBTL2/IGFBP5/NR2C2/RSF1/PINX1/SNW1/COMMD7/MED1/PARP14/ZNF599/BACE2/HDAC1/ZNF131/EHMT1/BMP6/CLOCK/PUS7/CBX2/TRIM33/BCOR/IGF2…	858	0.522215
BP	GO:0009891	positive regulation of biosynthetic process	1951	-0.695083	-1.38145	1e-10	3.61431e-09	2.92665e-09	10393	tags=54%, list=19%, signal=46%	ING5/QRICH1/SMARCA2/RPS6KB1/PPARGC1A/FOXK2/STAT5B/PIM2/CRLF3/EXOSC9/PTPN2/CAMK1/ATF7IP/NCK2/BCL2L12/DOT1L/SVIP/EDRF1/PAOX/SERPINF2/SS18L1/PPP3CB/TEAD2/AKIRIN2/PARP9/NUFIP1/CAMKK2/NCK1/MAPKAPK5/MLLT3/SP1/ZNF225/SLC25A37/CCAR1/FOXC1/ZNF668/UPF3B/HDAC5/ACVR1B/ZNF484/PAXBP1/FOXJ1/CDK5RAP1/BMPR1A/HOXA10/SNAI1/PARM1/NR2C2/HTR2A/RSF1/SNW1/MED1/ZNF445/TOPORS/GABPB1/ELF4/TOX3/GLYR1/HDAC1/DYRK1B/ERCC1/RPRD…	1060	0.543311
BP	GO:0009892	negative regulation of metabolic process	3357	-0.69826	-1.3905	1e-10	3.61431e-09	2.92665e-09	10323	tags=47%, list=19%, signal=40%	PTPN2/LOC100289495/HIRA/CADM4/CNOT10/GGA3/ATF7IP/H1-5/NCK2/BCL2L12/SVIP/ADCY7/BIRC5/SERPINF2/RBBP8/AKIRIN2/PARP9/NCK1/STRN3/CCAR1/CCNE1/ACADL/KDM2A/FOXC1/ZNF668/MYCBP2/UPF3B/NFE2L3/HDAC5/ZNF559-ZNF177/ACVR1B/FBXO5/PTPN3/GSK3B/LIMS1/FOXJ1/CDK5RAP1/BMPR1A/SNAI1/L3MBTL2/IGFBP5/NR2C2/BAG4/RSF1/GSPT2/LATS1/SERPINB3/PINX1/SNW1/COMMD7/MED1/PARP14/ZNF599/SHLD2/PRKAR2A/BACE2/IL18R1/HDAC1/AURKA/ZNF131/ERCC…	1568	0.467084
BP	GO:0009893	positive regulation of metabolic process	3656	-0.692423	-1.37944	1e-10	3.61431e-09	2.92665e-09	10649	tags=53%, list=19%, signal=46%	RANBP9/COL4A3/FBXW8/ATP7A/ST20/SETD2/HEYL/DBF4/CRYZL2P-SEC16B/TAOK1/CDCA2/ZNF658/PPARG/NBAS/MED19/RFC5/TNFRSF11A/ATP2A3/CCNA2/SKI/NR5A2/PARP16/HEY1/ZNF594/DCP1B/SEC16B/DCP1A/MRNIP/ZSCAN21/DAP/DEAF1/ZNF227/AGTPBP1/UBE2K/TRIM21/HOXA13/RREB1/NKD2/LRP8/ING5/QRICH1/AMER1/SMARCA2/RPS6KB1/PPARGC1A/FOXK2/IL10RB/STAT5B/PIM2/CRLF3/EXOSC9/DAGLB/PTPN2/CAMK1/TNK2/GGA3/ATF7IP/H1-5/NCK2/BCL2L12/DOT1L/SVIP/EDRF1…	1933	0.52872
BP	GO:0009894	regulation of catabolic process	951	-0.740439	-1.46838	1e-10	3.61431e-09	2.92665e-09	9806	tags=64%, list=18%, signal=54%	RNF19B/CHEK2/GIGYF2/DCAF12/TAF15/FOXF2/TMEM39A/TRIM14/TAB3/ITCH/TAB2/PRKAA2/PIP4K2B/FOXO3/PDCL3/UBQLN4/ARNT/EXOC4/MFSD8/PIK3C2A/IDE/SPTLC1/TRAF3IP2/HERC1/OSBPL7/VPS11/LARP4B/GSK3A/CDC20/USP8/TMTC3/CNOT3/NEDD4/NCOR1/RC3H1/TRIM38/CCDC22/MLYCD/PAN3/CASP1/CLN3/TOB1/FMC1/TENT4A/MAPK9/TSC1/RAB7A/PLEKHN1/IGF2BP1/RNFT1/HTT/PIK3CA/ZDHHC7/PIAS1/RALB/FEZ2/PSMC2/RC3H2/MTMR2/SNX1/USP36/SPTLC2/PTK2/CALCOCO2/AB…	611	0.642482
BP	GO:0009896	positive regulation of catabolic process	491	-0.734174	-1.44827	1e-10	3.61431e-09	2.92665e-09	10671	tags=68%, list=19%, signal=55%	AGO2/PARN/FBXW8/ST20/DCP1B/DCP1A/AGTPBP1/TRIM21/NKD2/AMER1/PIM2/EXOSC9/DAGLB/GGA3/SVIP/TNFSF12/CAMKK2/RNF217/GSK3B/HTR2A/ZER1/SNX9/AURKA/RNF19B/GIGYF2/TRIM14/ITCH/PRKAA2/PIP4K2B/FOXO3/ARNT/PIK3C2A/IDE/SPTLC1/OSBPL7/VPS11/GSK3A/CDC20/TMTC3/CNOT3/NEDD4/RC3H1/TRIM38/CCDC22/PAN3/TOB1/TENT4A/MAPK9/TSC1/RAB7A/PLEKHN1/RNFT1/HTT/PIAS1/RALB/PSMC2/RC3H2/SNX1/SPTLC2/PTK2/CALCOCO2/SLC4A4/APC/SESN3/PIP4K2C/ZF…	335	0.682281
BP	GO:0009966	regulation of signal transduction	2919	-0.665948	-1.32607	1e-10	3.61431e-09	2.92665e-09	10114	tags=46%, list=18%, signal=40%	TREX1/PTPN3/GSK3B/LIMS1/BMPR1A/RNF115/MTURN/EPS8L3/SNAI1/JAG2/IGFBP5/BAG4/HTR2A/UBR1/LATS1/MAP4K4/SERPINB3/SNW1/MED1/PARP14/OTUD3/PPP1R2B/AKAP9/CSF1/ASPM/RRAS/LCMT1/IL18R1/HDAC1/AURKA/TICAM2/ARHGAP26/FKTN/CCN3/IFT81/TRIM25/PXN/BMP6/DENND4C/CLOCK/ARHGAP32/CHEK2/ARHGAP21/TRIM33/STK38/PAK2/KICS2/KCTD21/INHA/TRIM14/PDZD3/TAB3/ITCH/TAB2/SP100/RAPGEF2/GAREM1/PRKAA2/PIP4K2B/FOXO3/ARFGEF1/KIAA0319/BCL6/Z…	1353	0.463515
BP	GO:0009967	positive regulation of signal transduction	1477	-0.665616	-1.32285	1e-10	3.61431e-09	2.92665e-09	9503	tags=45%, list=17%, signal=38%	NEU3/PLA2R1/TELO2/STIMATE/SSH1/FERMT2/TMEM198/MAP2K1/NR2C1/KLF2/CXCR4/TRAF3IP2/CCN2/TRIM52/TAB1/TNFSF10/GSK3A/USP8/IKBKB/PAK1/MN1/NEDD4/GAS8/NUP93/MAP2K3/RC3H1/TWSG1/KLHDC10/MBD2/TRIM38/CCDC22/NMI/RASSF2/TGFB2/FNIP1/CASP1/TEDC2/UCN/CTH/MAPK9/MAP3K10/IRAK4/EREG/RAF1/ATR/HTT/PIK3CA/MAP2K7/DDX60/MAP3K14/GPNMB/RELL2/SPIN1/MAPK8IP1/RC3H2/TLR1/LANCL2/F10/HIP1R/PTK2/GADD45A/CHERP/ABL1/MACF1/ADRA1D/RYK/D…	660	0.446852
BP	GO:0009968	negative regulation of signal transduction	1242	-0.684277	-1.35945	1e-10	3.61431e-09	2.92665e-09	9326	tags=47%, list=17%, signal=40%	VPS11/STAT2/CASTOR3/GSK3A/MAPKAP1/PELI3/NEDD4/NCOR1/IFT80/MAP2K3/ONECUT2/TWSG1/CYRIB/CCDC22/NMI/RASSF2/MUC1/PALM/TRIM59/TGFB2/FNIP1/TYRO3/TOB1/PRKACB/CTH/NCOA5/ELL3/RAF1/HERC4/TSC1/KCTD10/RAB7A/DGKZ/HTT/DNM2/NLRX1/PTPN12/APPL1/NF2/MAPK8IP1/NR1H4/MARK3/UBR2/MTMR2/DUSP10/CEACAM1/PIAS2/ABL1/SNX6/APC/PBLD/SESN3/PIP4K2C/MAD2L2/SDHAF2/FHL2/OAS1/ADAM17/NF1/RGS14/TBC1D7/OTUD4/ENPP1/FZD6/RCAN1/NOMO3/PPP1R…	579	0.466184
BP	GO:0009991	response to extracellular stimulus	501	-0.70002	-1.38081	1e-10	3.61431e-09	2.92665e-09	9124	tags=49%, list=17%, signal=41%	MBD2/KLF10/BHLHA15/XPR1/FNIP1/WIPI1/NUAK1/UCN/TSC1/BBS4/RALB/PIM1/NR1H4/EIF2S1/ADNP/ADIPOR2/NUCB2/WRN/MTHFR/SESN3/VPS41/NOCT/WIPI2/ACAT1/TNKS/GCLC/ACSL3/WDR45B/EIF2AK3/PDK2/SREBF2/DNM1L/ASS1/SH3GLB1/CHSY1/EIF2A/PTGS2/AXL/FOSL1/PPP1R9B/ZFP36/PDK4/HSPA8/STC1/SPP1/CDKN2D/SIRT6/LARP1/MTMR3/PIK3R4/SIRT2/FOXK1/BBS2/ACADM/ATF3/STK24/GABARAPL1/EIF4EBP1/GAS6/MBD1/PIK3C3/HMGCS1/TRIM24/CD40/PCK1/SZT2/AGL/AD…	246	0.491018
CC	GO:0010008	endosome membrane	516	-0.728273	-1.43695	1e-10	3.61431e-09	2.92665e-09	9891	tags=61%, list=18%, signal=51%	TICAM2/CD68/OSBPL11/ARHGAP32/EPS15/TAB3/ITCH/TAB2/SLC11A2/KIF13A/RAB11B/SLC9B2/VAC14/KIAA0319/IFITM2/WDR44/CDIP1/NEU3/ABCA5/SNX4/WDR83/PIP4P2/MCOLN3/VPS11/TAB1/PACSIN2/USP8/RAB5B/ARC/RAB5A/WIPI1/CLN3/VPS36/IRAK4/RAB7A/APPL1/GPNMB/RAB11FIP3/IFITM3/MTMR2/SNX1/PRAF2/WASHC2C/EHD4/SNX6/VPS41/ABCA3/HLA-DMA/ARHGAP1/MYO1B/MON2/ATP6V0A1/RAB5C/STX7/SNX18/HLA-F/SCYL2/LAMTOR3/RAB11FIP5/VPS37B/MICALL1/SLC15A4…	316	0.612403
BP	GO:0010033	response to organic substance	3055	-0.678947	-1.35147	1e-10	3.61431e-09	2.92665e-09	9868	tags=48%, list=18%, signal=41%	CD68/ERCC1/UCP2/ANKZF1/TRIM25/PXN/BMP6/DENND4C/CLOCK/RAPGEF1/UBXN8/MAPK11/STK16/NDOR1/CHEK2/TRIM33/GNB5/PAK2/P2RY11/PPBP/DDI2/TOR1B/TAB2/HMGCL/SP100/RAPGEF2/GAREM1/RAB11B/HNF1B/PRKAA2/PIP4K2B/FOXO3/SLC9B2/MCM2/PTPRA/IFITM2/ZNF451/PTP4A3/MIR17HG/MAP4K3/NFKBIL1/CDIP1/CIB2/RGS2/ARNT/SRD5A1/SYNGR1/PIK3C2A/SSH1/IDE/PANX1/FERMT2/ARID5A/NR2C1/TGFBRAP1/KLF2/CCDC186/FBN2/CXCR4/ASH2L/TRAF3IP2/CCN2/OSBPL7/O…	1457	0.476923
BP	GO:0010035	response to inorganic substance	568	-0.687523	-1.35783	1e-10	3.61431e-09	2.92665e-09	9102	tags=48%, list=17%, signal=41%	ATRX/CPNE2/GCH1/MTR/SETX/MAPK9/SEC31A/ATF1/PIK3CA/DNM2/SLC25A13/MT2A/EIF2S1/ADNP/ABL1/CASP9/UROS/PARP1/SLC25A23/SLC25A24/DHFR/GCLC/SYT1/PPP5C/EIF2AK3/DAXX/NR4A3/ASS1/PRKCD/PTGS2/AXL/FOSL1/LGMN/MCOLN1/CLDN1/QDPR/UBE3A/PTPN11/ECT2/MEF2A/NEFL/AREG/HIF1A/ZNF277/FGB/STK24/PAWR/PPP3CA/HNRNPD/CDH1/HMGCS1/SELENOM/ACTA1/EGFR/CCNB1/EIF2B5/DMTN/CPNE3/SIRPA/PDGFD/ADD1/SMPD1/GOT1/CASP8/OSER1/MB/CAV1/D2HGDH/NP…	274	0.482394
BP	GO:0010243	response to organonitrogen compound	1045	-0.667037	-1.32433	1e-10	3.61431e-09	2.92665e-09	9908	tags=52%, list=18%, signal=43%	HDAC1/BCHE/CD68/UCP2/ANKZF1/TRIM25/PXN/DENND4C/RAPGEF1/UBXN8/GNB5/P2RY11/RAPGEF2/PIP4K2B/FOXO3/PTPRA/CIB2/RGS2/SRD5A1/PIK3C2A/SSH1/IDE/PANX1/KLF2/CXCR4/CCN2/OXTR/STAT2/CASTOR3/TNFSF10/HNMT/GSK3A/GJB2/PAK1/YOD1/NNMT/KLF10/PALM/CASP1/STAT4/PRKACB/NCOA5/EREG/TSC1/SHMT1/RNFT1/PIK3CA/SLC2A8/TOR1A/DNM2/ZDHHC7/GNAL/FAM8A1/APPL1/NR1H4/UBR2/CEACAM1/PTK2/ABL1/SNX6/GABPA/ADIPOR2/TIMP1/APC/SMARCC1/MTHFR/SESN…	539	0.515789
BP	GO:0010256	endomembrane system organization	531	-0.708309	-1.39844	1e-10	3.61431e-09	2.92665e-09	10713	tags=64%, list=19%, signal=52%	HOOK3/STX18/NUP155/FHDC1/FBXW8/ANXA6/CRYZL2P-SEC16B/CAMSAP2/OSBPL2/LMAN2L/TJAP1/SEC16B/DYM/SNAP47/RAB33B/EHD2/DNAJC13/REEP6/SHTN1/AKAP9/TRAM1L1/SNX9/TICAM2/ARHGAP21/TRAPPC11/BNIP1/TOR1B/TMCC1/ARFGEF1/SNAP29/STX3/STX6/LNPK/SYNGR1/PHETA1/MAP2K1/GBF1/MFSD14A/CXCR4/TRIP11/VPS11/CLASP2/TLCD2/PACSIN2/USP8/GAK/NUP93/WHAMM/BHLHA15/RNF26/TGFB2/CLN3/DMPK/RAB43/VPS36/SEC31A/RAB7A/HTT/TOR1A/DNM2/TRAPPC8/COG3…	341	0.642185
BP	GO:0010498	proteasomal protein catabolic process	490	-0.770329	-1.51964	1e-10	3.61431e-09	2.92665e-09	9902	tags=74%, list=18%, signal=61%	ZER1/AURKA/ANKZF1/TRIM25/CLOCK/UBXN8/RNF19B/DCAF12/FOXF2/DDI2/ITCH/TRIM3/ATE1/UBQLN4/WWTR1/OSBPL7/UBR3/GSK3A/CDC20/TMTC3/YOD1/NEDD4/ANAPC10/KLHDC10/LTN1/UBE2W/MAPK9/KCTD10/APPBP2/RNFT1/TOR1A/FAM8A1/PIAS1/ARMC8/SPOP/PSMC2/UBR2/ERCC8/CDC16/UBE2C/SMARCC1/UBE2H/ANAPC4/TMF1/ZFAND2A/HM13/PLK1/FBXO38/CUL5/FBXW4/GCLC/F8A1/F8A2/F8A3/TBL1XR1/UBE2G2/RNF185/ENC1/RNF4/RMND5A/SOCS4/CDC27/PSMC3/PSMD12/PCBP2/USP…	364	0.742857
BP	GO:0010506	regulation of autophagy	317	-0.737373	-1.45076	1e-10	3.61431e-09	2.92665e-09	9765	tags=68%, list=18%, signal=56%	DCAF12/TMEM39A/TRIM14/TAB3/TAB2/PRKAA2/PIP4K2B/FOXO3/UBQLN4/EXOC4/MFSD8/PIK3C2A/SPTLC1/HERC1/OSBPL7/GSK3A/NEDD4/TRIM38/CASP1/CLN3/TSC1/HTT/PIK3CA/RALB/FEZ2/USP36/SPTLC2/CALCOCO2/ABL1/SNX6/SESN3/PIP4K2C/TP53INP1/ATP6V0A1/EP300/ROCK1/MTDH/SREBF2/DNM1L/HMGB1/SH3GLB1/USP10/SOGA3/PRKACA/BAG3/LARP1/MTMR3/ERCC4/TBK1/SIRT2/UBQLN1/FOXK1/BOK/HIF1A/CDK5R1/WAC/KAT5/ATP6V1H/LEPR/STAT3/KLHL22/SMCR8/CDK5/RAB3GA…	215	0.678233
BP	GO:0010556	regulation of macromolecule biosynthetic process	3908	-0.694354	-1.38318	1e-10	3.61431e-09	2.92665e-09	10644	tags=52%, list=19%, signal=46%	ARID4B/ZNF18/DUSP22/ZFP1/SETD2/HEYL/DBF4/SPEN/SAP30/ZBTB11/ZNF658/PPARG/MED19/RFC5/BAZ2B/TNFRSF11A/CCNA2/SKI/ZBTB21/NR5A2/HEY1/ZNF594/DCP1B/WWC2/DCP1A/BRWD3/EPC2/ZSCAN21/DAP/DEAF1/ZNF227/ZNF236/TRIM29/TSPYL2/TRIM21/PHF12/HOXA13/LCOR/ZNF155/RREB1/LRP8/ING5/ZKSCAN4/QRICH1/SMARCA2/OGFOD1/RPS6KB1/SPIN2A/ZNF862/PPARGC1A/FOXK2/STAT5B/PIM2/CRLF3/EXOSC9/ZNF79/ZNF202/PTPN2/HIRA/CAMK1/CNOT10/METTL18/ATF7IP…	2051	0.524821
BP	GO:0010557	positive regulation of macromolecule biosynthetic process	1804	-0.699057	-1.38869	1e-10	3.61431e-09	2.92665e-09	10585	tags=56%, list=19%, signal=47%	ZNF658/PPARG/MED19/RFC5/CCNA2/SKI/NR5A2/HEY1/ZNF594/ZSCAN21/DEAF1/ZNF227/TRIM21/HOXA13/RREB1/ING5/QRICH1/SMARCA2/RPS6KB1/PPARGC1A/FOXK2/STAT5B/PIM2/CRLF3/EXOSC9/CAMK1/ATF7IP/NCK2/BCL2L12/DOT1L/EDRF1/SERPINF2/SS18L1/PPP3CB/TEAD2/AKIRIN2/PARP9/NUFIP1/CAMKK2/NCK1/MAPKAPK5/MLLT3/SP1/ZNF225/SLC25A37/CCAR1/FOXC1/ZNF668/UPF3B/HDAC5/ACVR1B/ZNF484/PAXBP1/FOXJ1/CDK5RAP1/BMPR1A/HOXA10/SNAI1/PARM1/NR2C2/RSF1…	1018	0.564302
BP	GO:0010558	negative regulation of macromolecule biosynthetic process	1548	-0.690461	-1.37148	1e-10	3.61431e-09	2.92665e-09	10632	tags=53%, list=19%, signal=44%	DUSP22/HEYL/SPEN/SAP30/ZNF658/PPARG/SKI/ZBTB21/HEY1/DCP1B/WWC2/DCP1A/DAP/DEAF1/TRIM29/TSPYL2/PHF12/LCOR/RREB1/SMARCA2/FOXK2/EXOSC9/ZNF79/ZNF202/PTPN2/HIRA/CNOT10/ATF7IP/H1-5/NCK2/BIRC5/RBBP8/AKIRIN2/PARP9/NCK1/STRN3/CCAR1/CCNE1/KDM2A/FOXC1/ZNF668/NFE2L3/HDAC5/ZNF559-ZNF177/FBXO5/GSK3B/LIMS1/FOXJ1/SNAI1/L3MBTL2/IGFBP5/NR2C2/RSF1/PINX1/SNW1/COMMD7/MED1/PARP14/ZNF599/BACE2/HDAC1/ZNF131/EHMT1/BMP6/CL…	818	0.528424
BP	GO:0010564	regulation of cell cycle process	644	-0.706372	-1.39582	1e-10	3.61431e-09	2.92665e-09	10633	tags=57%, list=19%, signal=47%	RPA2/SETD2/DBF4/RAB6C/TAOK1/CDCA2/CEP85/ZWINT/STXBP4/MRNIP/TACC3/HOXA13/LSM11/MIIP/TXLNG/DOT1L/RAD9A/FBXO5/RAD51AP1/TREX1/PINX1/MED1/LCMT1/AURKA/RPRD1B/CLOCK/CHEK2/GIGYF2/ATRIP/SLF2/ZFYVE26/NEK2/KIF13A/BCL6/NEUROG1/ETAA1/RIOK2/CCN2/CTCF/UIMC1/IK/CDC20/MN1/ATRX/MUC1/SPICE1/SPDL1/INO80/EREG/ATR/BBS4/RHNO1/BABAM1/PARP3/APPL1/GPNMB/RAB11FIP3/HUS1/HYAL1/INTS7/MDC1/CDK13/CDC16/UBE2C/PSMG2/TFDP1/RINT1/A…	367	0.569876
BP	GO:0010604	positive regulation of macromolecule metabolic process	3357	-0.692112	-1.37826	1e-10	3.61431e-09	2.92665e-09	10649	tags=53%, list=19%, signal=46%	RANBP9/COL4A3/FBXW8/ST20/SETD2/HEYL/DBF4/CRYZL2P-SEC16B/TAOK1/CDCA2/ZNF658/PPARG/NBAS/MED19/RFC5/TNFRSF11A/ATP2A3/CCNA2/SKI/NR5A2/PARP16/HEY1/ZNF594/DCP1B/SEC16B/DCP1A/MRNIP/ZSCAN21/DAP/DEAF1/ZNF227/AGTPBP1/UBE2K/TRIM21/HOXA13/RREB1/NKD2/LRP8/ING5/QRICH1/AMER1/SMARCA2/RPS6KB1/PPARGC1A/FOXK2/STAT5B/PIM2/CRLF3/EXOSC9/CAMK1/TNK2/GGA3/ATF7IP/H1-5/NCK2/BCL2L12/DOT1L/SVIP/EDRF1/TNFSF12/SGMS1/SERPINF2/S…	1789	0.532916
BP	GO:0010605	negative regulation of macromolecule metabolic process	3149	-0.695539	-1.38479	1e-10	3.61431e-09	2.92665e-09	10349	tags=46%, list=19%, signal=40%	EXOSC9/ZNF79/ZNF202/PTPN2/LOC100289495/HIRA/CADM4/CNOT10/GGA3/ATF7IP/H1-5/NCK2/BCL2L12/SVIP/ADCY7/BIRC5/SERPINF2/RBBP8/AKIRIN2/PARP9/NCK1/STRN3/CCAR1/CCNE1/KDM2A/FOXC1/ZNF668/MYCBP2/UPF3B/NFE2L3/HDAC5/ZNF559-ZNF177/ACVR1B/FBXO5/PTPN3/GSK3B/LIMS1/FOXJ1/CDK5RAP1/BMPR1A/SNAI1/L3MBTL2/IGFBP5/NR2C2/BAG4/RSF1/GSPT2/LATS1/SERPINB3/PINX1/SNW1/COMMD7/MED1/PARP14/ZNF599/SHLD2/PRKAR2A/BACE2/HDAC1/AURKA/ZNF1…	1459	0.463322
BP	GO:0010608	posttranscriptional regulation of gene expression	959	-0.74513	-1.47775	1e-10	3.61431e-09	2.92665e-09	9021	tags=38%, list=16%, signal=32%	PAN3/UPF3A/TOB1/UCN/TENT4A/DNAJC24/TSC1/SHMT1/PLEKHN1/IGF2BP1/RCC1L/TRUB2/MIR22/RC3H2/SECISBP2L/EIF2S1/RBM4B/EIF4E3/CASC3/PA2G4/NOCT/FASTKD1/NSUN3/DHFR/PPP1R15A/METAP1/CAPRIN2/MIR137HG/SEPSECS/MAGOH/ROCK1/ENC1/GRB7/EIF2AK3/ZC3H7B/ELAVL1/CDC123/TDRD7/PYM1/AXIN2/HENMT1/EIF2A/PATL1/UNK/PRKCD/GLE1/DPH2/SAMD4B/ZFP36/PLD1/FXR2/GEMIN5/NUDT21/FXR1/LARP1/PER1/LARP6/NRDE2/SARNP/PHAX/PDE12/PABPC1/SRRT/RNASE…	362	0.377477
BP	GO:0010628	positive regulation of gene expression	1125	-0.669738	-1.33034	1e-10	3.61431e-09	2.92665e-09	8992	tags=43%, list=16%, signal=37%	UPF3A/SETX/TOB1/UCN/CD58/TENT4A/MAPK9/EREG/IGF2BP1/RIF1/RCC1L/APPL1/TRUB2/NR1H4/FUBP1/RELB/TCF12/TLR1/OSR1/RBM4B/ABL1/GABPA/LRRC32/TMF1/POLR2A/KMT5B/MAD2L2/CHEK1/BTN3A2/IL4R/OAS1/NOCT/ADAM17/TP53INP1/FAM98A/PPP1R15A/EGR1/HEY2/EP300/MBIP/NFAT5/TTC21B/ROCK1/SOX8/EIF2AK3/HLA-F/NR4A3/FGF2/KRAS/ELAVL1/CDC123/CNN2/PYM1/NSD2/HMGB1/AXIN2/PTGS2/LPCAT3/ARFGEF2/ZFP36/DAZAP1/PLD1/RBMX/ITGAX/TLR6/F3/FXR2/HSPA…	485	0.431111
BP	GO:0010629	negative regulation of gene expression	1376	-0.705063	-1.40067	1e-10	3.61431e-09	2.92665e-09	9033	tags=39%, list=16%, signal=33%	MIR194-2HG/PUS7/IGF2BP3/GIGYF2/TAF15/INHA/ITCH/ZNF503/PRKAA2/RESF1/PTBP2/BCL6/MIR17HG/NFKBIL1/SUV39H1/RGS2/MAP2K1/KLF2/TRAF3IP2/CCN2/TDRKH/CTCF/LARP4B/BAZ2A/SMG7/OCLN/CNOT3/NCOR1/RC3H1/TWSG1/MBD2/NMI/TGFB2/PAN3/NUDT12/UPF3A/TOB1/UCN/TENT4A/TSC1/SHMT1/PLEKHN1/IGF2BP1/NLRX1/PARP3/GPNMB/MIR22/NR1H4/RC3H2/RELB/CEACAM1/EIF2S1/ZNF148/ADNP/MORC2/SMG9/ADIPOR2/LRRC32/TMF1/PICALM/SMCHD1/CASC3/OAS1/NOCT/FAS…	535	0.388808
BP	GO:0010638	positive regulation of organelle organization	502	-0.719819	-1.41981	1e-10	3.61431e-09	2.92665e-09	10297	tags=62%, list=19%, signal=51%	ATF7IP/CARMIL1/NCK2/SERPINF2/CAMKK2/NCK1/MAPKAPK5/ARHGAP35/RAD51AP1/GSK3B/BAG4/WASF2/AKAP9/SNX9/AURKA/ERCC1/PXN/SLF2/NEK2/PIP4K2B/RESF1/LNPK/FERMT2/ARL3/CROCC/CCN2/FCHSD1/TNFSF10/GSK3A/RAD50/SLAIN1/OCLN/PAK1/ATRX/WHAMM/MCU/CLIP1/PAN3/MAPK9/EREG/TSC1/ATR/HTT/WRAP73/BBS4/MAP2K7/ABCG1/NF2/RALB/PFN2/HIP1R/MORC2/CDC16/WASHC2C/CALCOCO2/ABL1/ANAPC4/PIP4K2C/CDC42EP2/TNKS/KATNBL1/MPHOSPH8/LPAR1/DDHD2/CDC4…	311	0.619522
BP	GO:0010646	regulation of cell communication	3302	-0.658578	-1.3112	1e-10	3.61431e-09	2.92665e-09	10105	tags=45%, list=18%, signal=39%	PTPN3/GSK3B/LIMS1/BMPR1A/RNF115/MTURN/EPS8L3/SNAI1/JAG2/IGFBP5/BAG4/HTR2A/UBR1/LATS1/MAP4K4/SERPINB3/PPP1R9A/SNW1/MED1/PARP14/OTUD3/PPP1R2B/AKAP9/CHRNA5/CSF1/ASPM/RRAS/LCMT1/IL18R1/HDAC1/BCHE/AURKA/TICAM2/ARHGAP26/FKTN/CCN3/IFT81/UCP2/TRIM25/PXN/BMP6/DENND4C/CLOCK/ARHGAP32/CHEK2/ARHGAP21/TRIM33/STK38/PAK2/KICS2/KCTD21/INHA/TRIM14/PDZD3/TAB3/ITCH/TAB2/SP100/RAPGEF2/GAREM1/PRKAA2/PIP4K2B/FOXO3/SLC9…	1497	0.453362
BP	GO:0010647	positive regulation of cell communication	1672	-0.653313	-1.29809	1e-10	3.61431e-09	2.92665e-09	9503	tags=43%, list=17%, signal=37%	NEU3/PLA2R1/TELO2/STIMATE/SNX4/SSH1/FERMT2/TMEM198/MAP2K1/NR2C1/ZDHHC3/KLF2/CXCR4/TRAF3IP2/CCN2/TRIM52/OXTR/TAB1/TNFSF10/GSK3A/USP8/IKBKB/PAK1/MN1/NEDD4/GAS8/NUP93/MAP2K3/RC3H1/TWSG1/KLHDC10/MBD2/ARC/TRIM38/CCDC22/NMI/RASSF2/MCU/TGFB2/FNIP1/CASP1/TEDC2/UCN/CTH/MAPK9/C2CD2L/MAP3K10/IRAK4/EREG/RAF1/ATR/HTT/PIK3CA/MAP2K7/DDX60/MAP3K14/ABCG1/GPNMB/RELL2/SPIN1/MAPK8IP1/RC3H2/TLR1/LANCL2/F10/HIP1R/PTK2…	728	0.435407
BP	GO:0010648	negative regulation of cell communication	1343	-0.680294	-1.35161	1e-10	3.61431e-09	2.92665e-09	9326	tags=46%, list=17%, signal=39%	VPS11/STAT2/CASTOR3/GSK3A/MAPKAP1/PELI3/NEDD4/NCOR1/IFT80/MAP2K3/ONECUT2/TWSG1/CYRIB/ARC/CCDC22/NMI/RASSF2/MUC1/PALM/TRIM59/TGFB2/FNIP1/TYRO3/TOB1/UCN/PRKACB/CTH/NCOA5/ELL3/RAF1/HERC4/TSC1/KCTD10/RAB7A/DGKZ/HTT/DNM2/NLRX1/PTPN12/APPL1/RAB11FIP3/NF2/KLF7/MAPK8IP1/NR1H4/MARK3/UBR2/MTMR2/DUSP10/CEACAM1/PIAS2/ADNP/ABL1/SNX6/APC/PBLD/SESN3/PIP4K2C/MAD2L2/SDHAF2/FHL2/OAS1/ADAM17/NF1/RGS14/TBC1D7/OTUD4/…	616	0.458675
BP	GO:0010941	regulation of cell death	1602	-0.704097	-1.39882	1e-10	3.61431e-09	2.92665e-09	9076	tags=50%, list=16%, signal=43%	AGR3/RASSF2/MUC1/TGFB2/FNIP1/CASP1/TYRO3/CLN3/SETX/UCN/CTH/MAPK9/MAP3K10/ELL3/RAF1/TSC1/PLEKHN1/HTT/PIK3CA/DNM2/MAP2K4/E2F3/GPNMB/NF2/PIAS1/MIR22/MAPK8IP1/PIM1/NR1H4/USP36/EIF2S1/PARP2/OSR1/HIP1R/ADNP/PSMG2/PTK2/GADD45A/FBXO11/ABL1/SNX6/TIMP1/MTRNR2L8/APC/CASP9/PTMA/C3orf38/WRN/SIN3A/TMF1/MTRNR2L9/PICALM/DEDD2/PRKCI/MAP3K20/PARP1/PA2G4/FHL2/PLK1/ALDH1A3/ADAM17/NF1/SLC25A24/TP53INP1/NQO2/EGR1/HEY2…	808	0.50437
BP	GO:0010942	positive regulation of cell death	605	-0.699294	-1.38184	1e-10	3.61431e-09	2.92665e-09	8644	tags=50%, list=16%, signal=43%	RASSF2/TGFB2/FNIP1/MAPK9/MAP3K10/PLEKHN1/HTT/DNM2/MAP2K4/E2F3/EIF2S1/HIP1R/GADD45A/ABL1/APC/CASP9/C3orf38/PICALM/DEDD2/PRKCI/MAP3K20/PARP1/ALDH1A3/NF1/TP53INP1/NQO2/EGR1/TNFAIP8/NSMAF/PIAS4/DAXX/STK17B/BCLAF1/DNM1L/HMGB1/AXIN2/PRKCD/PRELID1/PTGS2/FOSL1/HEBP2/TLR6/BAX/DUSP6/ITGA6/ECT2/SIRT2/STK17A/BOK/CDK5R1/ANO6/SERINC3/NACC2/ATF3/PAWR/GSN/TP53BP2/MSX1/RYBP/CD40/UNC13B/CAPN10/CCL2/CDK5/TRIM13/EIF…	303	0.500826
BP	GO:0012501	programmed cell death	1924	-0.709532	-1.41017	1e-10	3.61431e-09	2.92665e-09	9077	tags=51%, list=16%, signal=44%	G2E3/RASSF2/MUC1/CSRNP2/TGFB2/FNIP1/CASP1/TYRO3/CLN3/SETX/UCN/DMPK/CTH/MAPK9/MAP3K10/ELL3/RAF1/PLEKHN1/HTT/PIK3CA/TRPM7/DNM2/MAP2K7/MAP2K4/E2F3/TMTC4/NF2/PIAS1/RALB/MIR22/MAPK8IP1/PIM1/NR1H4/SHB/USP36/EIF2S1/PARP2/CKAP2/OSR1/HIP1R/ADNP/PSMG2/PTK2/GADD45A/FBXO11/ABL1/TFDP1/SNX6/TIMP1/MTRNR2L8/APC/CASP9/PTMA/C3orf38/WRN/SIN3A/TAF6/TMF1/MTRNR2L9/DEDD2/PRKCI/MAP3K20/PARP1/CHEK1/PTPRH/PA2G4/MEF2D/FHL2…	978	0.508316
CC	GO:0012505	endomembrane system	4609	-0.713426	-1.42116	1e-10	3.61431e-09	2.92665e-09	9737	tags=52%, list=18%, signal=47%	MATN3/PPBP/TRAPPC11/TUBGCP4/BNIP1/TMEM39A/TOR1B/TAB3/ITCH/IPO7/TAB2/SLC11A2/TRIM3/P3H3/RAPGEF2/TMCC1/ALKBH1/RNF170/KIF13A/RAB11B/LHFPL2/PRKAA2/PIP4K2B/PDCL3/CYP2R1/COL4A4/CETN3/SLC9B2/AP1M2/NDC1/TXNRD3/ARFGEF1/VAC14/KIAA0319/BCL6/IFITM2/NRM/PTP4A3/MSRB3/SNAP29/WDR44/STX3/ELOVL7/CDIP1/PAK4/UBQLN4/STX6/LNPK/CYP2S1/SRD5A1/PHTF1/SYNGR1/PHETA1/KPNA3/ANKRD13C/SRP54/SEC11B/NEU3/TEX2/ST3GAL2/IL4I1/PIK3C2…	2399	0.520503
CC	GO:0012506	vesicle membrane	1182	-0.671208	-1.3331	1e-10	3.61431e-09	2.92665e-09	9698	tags=51%, list=18%, signal=43%	TAB3/ITCH/TAB2/SLC11A2/KIF13A/RAB11B/LHFPL2/SLC9B2/AP1M2/VAC14/KIAA0319/IFITM2/SNAP29/WDR44/STX3/CDIP1/STX6/SYNGR1/NOSTRIN/NEU3/ABCA5/SNX4/CLBA1/CPE/WDR83/CLIC4/TRIP11/ARFGEF3/AP3M1/FNDC3A/PIP4P2/MCOLN3/VPS11/TAB1/PACSIN2/USP8/TMX3/RAB5B/ARC/RAB5A/WHAMM/HYAL3/CLIP1/CAMK2G/WIPI1/CLN3/SEC23B/RAB6A/CD58/RAB43/VPS36/IRAK4/EREG/CBARP/SEC31A/APPBP2/RAB7A/HTT/SLC2A8/TOR1A/DNM2/SMAGP/AP1S2/APPL1/AFTPH/GP…	603	0.510152
BP	GO:0014070	response to organic cyclic compound	940	-0.662592	-1.31441	1e-10	3.61431e-09	2.92665e-09	10104	tags=50%, list=18%, signal=41%	GSK3B/ACSL1/IGFBP5/HTR2A/LATS1/SNW1/MED1/AKAP9/MMP15/HDAC1/BCHE/TRIM25/BMP6/CLOCK/RAPGEF1/CHEK2/GNB5/PAK2/P2RY11/RAPGEF2/HNF1B/FOXO3/CIB2/SRD5A1/SSH1/PANX1/NR2C1/KLF2/CXCR4/CCN2/OSBPL7/OXTR/VPS11/HNMT/GSK3A/GJB2/USP8/PAK1/MN1/NEDD4/NCOR1/CHKA/MBD2/PALM/TGFB2/CASP1/UCN/PRKACB/ATF1/MBD4/DNM2/GNAL/GGT7/RALB/PIM1/NR1H4/RXRA/PIAS2/ABL1/GABPA/CASP9/MTHFR/UBE2L3/SIN3A/TMF1/EPG5/NASP/PARP1/NCOA2/ABCA3/DH…	468	0.497872
BP	GO:0015031	protein transport	1586	-0.736607	-1.46327	1e-10	3.61431e-09	2.92665e-09	10054	tags=63%, list=18%, signal=53%	BAG4/GPR89B/CALCRL/MYO5A/MAP4K4/RGPD8/MED1/APBB3/TRAM1L1/LIN7A/RABL2B/CNST/HDAC1/SNX9/TICAM2/DENND10/CCN3/HEATR5B/UCP2/RIC1/RAB2B/BMP6/DENND4C/CLOCK/ARL6/EPS15/LIN7B/CHCHD4/IPO7/SP100/TIMM23B/TRIM3/TBC1D8B/KIF13A/RAB11B/HNF1B/CETN3/CHML/SLC9B2/AP1M2/NDC1/ARFGEF1/SLC51B/SNAP29/TBC1D10A/STX3/STX6/EXOC4/TIMM10B/SYNGR1/KPNA3/SRP54/SNX4/RHBDF2/CCHCR1/ARL5A/ARL3/TGFBRAP1/ZDHHC3/GBF1/ZDHHC23/CCDC186/RHO…	1006	0.6343
CC	GO:0015630	microtubule cytoskeleton	1307	-0.686195	-1.36326	1e-10	3.61431e-09	2.92665e-09	10792	tags=56%, list=20%, signal=46%	MAFIP/CEP170P1/LCA5/KIF1B/KIF3C/CCSAP/HOOK3/RAD18/MFAP1/ITSN2/FHDC1/RANBP9/FAM161B/RAB6C/TAOK1/CAMSAP2/NIN/CEP85/CCDC103/SLMAP/SKI/TACC3/EML1/MAP7D3/TUBGCP5/IFT122/LRP8/IFT88/RIMBP3B/DLG5/CABCOCO1/HERC2/PATJ/EVI5/EHD2/BIRC5/ZNF397/STRBP/CCNE1/MYCBP2/UPF3B/GTF2F2/STIM1/ARHGAP35/DZIP1L/FBXO5/SHTN1/GSK3B/CLIP2/CEP104/SPATA5L1/LATS1/PINX1/CAMSAP1/ATXN7/PPP2R3C/AKAP9/RABL2B/ASPM/RAD51D/KIAA0753/CCDC12…	738	0.564652
CC	GO:0015934	large ribosomal subunit	113	-0.853907	-1.68488	1e-10	3.61431e-09	2.92665e-09	5851	tags=81%, list=11%, signal=72%	MRPL4/MRPL49/NPM1/RPL7L1/MRPL45/MRPL17/MRPL42/MRPL47/RPL35/RPL30/MPV17L2/MRPL24/RPL32/MRPL52/MRPL22/MRPL3/MRPL16/RPL38/RPL5/MRPL44/RPL37/MRPL13/RPL41/RPL11/RPL15/MRPS30/RPL12/RPL14/MRPL58/RPL23/MRPL39/MRPL30/RPL17/MRPL50/MRPL21/MRPL54/MRPL34/RPL24/RPL19/MRPL19/MRPL33/MRPL10/RPL27/MRPS18A/RPL36AL/RPL34/RPL22/RPL6/RPL18/MRPL14/RPL7/MRPL43/MRPL53/RPL21/RPL7A/RPL35A/RPL9/MRPL15/RPL23A/RPL4/MRPL20/RPL…	91	0.80531
BP	GO:0015980	energy derivation by oxidation of organic compounds	304	-0.779376	-1.53187	1e-10	3.61431e-09	2.92665e-09	8430	tags=67%, list=15%, signal=57%	SDHAF2/SLC25A23/ENPP1/POLG2/NDUFA10/OPN3/OGDH/NR4A3/NDUFV3/DLAT/HMGB1/PRELID1/NDUFA3/PHKB/AK4/HIF1A/PDE12/ACADM/COX15/IL6ST/SDHAF4/RB1CC1/LEPR/NR1D1/PHKG2/AGL/PDHA1/NDUFS6/CCNB1/COX6B1/NDUFA12/BID/ISCU/GYG1/ACO2/GPD2/PANK2/CS/GYS1/NDUFA8/SLC25A14/SUCLG1/TIGAR/DLD/IFNAR1/IDH3G/ATP5PB/MTOR/INPP5K/ATP5F1C/PINK1/NDUFB8/DNAJC30/SIRT3/OXA1L/NDUFB3/AKT2/GBA/COQ9/PYGL/ATP5F1D/PHKA2/SUCLG2/PPP1R2/SHMT2/SU…	205	0.674342
BP	GO:0016032	viral process	410	-0.749071	-1.47376	1e-10	3.61431e-09	2.92665e-09	7873	tags=53%, list=14%, signal=46%	PSMC3/PCBP2/AXL/ZFP36/CLDN1/HSPA8/CHMP4C/N4BP1/LARP1/PI4KA/SPCS3/SRPK1/PDE12/PABPC1/MON1B/ANO6/RNASEL/NUP153/ROCK2/ZNF502/GAS6/GSN/PIKFYVE/LGALS1/HAVCR1/SCARB1/IFIH1/EGFR/CCL2/ZC3HAV1/USP6NL/TRIM13/CCNT2/SMPD1/PARD6A/CAV1/TRIM6/TRIM34/EIF2AK4/DDX6/TOP2A/HACD3/NPC1/CCNT1/CANX/TRIM31/SNX3/INPP5K/SSB/MAN2A1/PKN2/CHMP6/SETDB1/ARL8B/CHMP5/SLPI/GALNT1/TOP2B/WWP1/TAF11/MAVS/TPCN1/AGTR1/STAU1/TSG101/CNOT…	218	0.531707
BP	GO:0016070	RNA metabolic process	4876	-0.723854	-1.44185	1e-10	3.61431e-09	2.92665e-09	10546	tags=53%, list=19%, signal=47%	CCNA2/SKI/ZBTB21/NR5A2/ISY1/HEY1/ZNF594/DCP1B/WWC2/FCF1/DCP1A/BRWD3/EPC2/ZSCAN21/SNORA10B/DAP/DEAF1/ZNF227/URM1/ZNF236/TRIM29/RAVER2/SHQ1/TRIM21/PHF12/HOXA13/LCOR/LSM11/USP39/ZNF155/RREB1/LRP8/ING5/RSRC1/ZKSCAN4/QRICH1/SMARCA2/SPIN2A/ZNF862/PPARGC1A/SUGP1/FOXK2/STAT5B/PIM2/CRLF3/EXOSC9/ZNF79/ZNF202/RPP21/PTPN2/POLR3K/HIRA/CAMK1/RNVU1-2A/CNOT10/H4C1/METTL18/TRMT10A/ATF7IP/H1-5/NCK2/BCL2L12/DOT1L/S…	2563	0.525636
BP	GO:0016071	mRNA metabolic process	700	-0.776447	-1.53678	1e-10	3.61431e-09	2.92665e-09	9451	tags=72%, list=17%, signal=61%	RBM38/DBR1/WDR83/PRMT7/TRAF3IP2/LARP4B/IK/FRG1/SMG7/CDK12/CNOT3/PRPF3/SMN2/RC3H1/CBLL1/AQR/SF3A3/SRSF11/PAN3/NUDT12/UPF3A/SETX/TOB1/TENT4A/TSEN2/EREG/C9orf78/PLEKHN1/IGF2BP1/SART3/CLASRP/SRRM2/CWC22/TRUB2/RPRD1A/CDC40/RC3H2/LARP7/RBM27/CDK13/SNRNP35/RBM4B/PRPF40B/SMG9/PPIH/DDX46/THOC2/CASC3/NOCT/FASTKD1/AKAP8L/NCBP3/COIL/KIN/SCAF8/RBBP6/CSTF3/GTPBP1/ZNF473/MAGOH/U2AF1L4/PUS1/ROCK1/FAM172A/ZCCHC8/…	507	0.724286
BP	GO:0016072	rRNA metabolic process	235	-0.805295	-1.58361	1e-10	3.61431e-09	2.92665e-09	9580	tags=87%, list=17%, signal=72%	UTP14C/NOL8/SUV39H1/FDXACB1/RIOK2/CHD7/KRI1/FRG1/ZNHIT6/MPHOSPH6/WDR75/RPP30/DIMT1/EMG1/ERI2/ISG20/RCL1/DHX37/MPHOSPH10/DDX10/MTERF4/USP36/ESF1/DEDD2/RBFA/PA2G4/NSUN3/BMS1/METTL15P1/METTL15/UTP6/SBDS/EXOSC10/RSL1D1/RPP38/RIOK1/C1D/TFB1M/UTP4/UTP20/WDR12/PIH1D1/DDX52/WDR43/NSA2/SLX9/RNASEL/UTP15/DIS3L/NOP58/EBNA1BP2/RPP40/TSR3/WDR36/XRN1/MRPL1/MRM1/METTL5/RPL26/UTP25/PDCD11/DIS3/MRPS11/EXOSC7/RRP8…	204	0.868085
BP	GO:0016192	vesicle-mediated transport	1546	-0.676177	-1.3431	1e-10	3.61431e-09	2.92665e-09	10719	tags=54%, list=19%, signal=45%	SYTL2/HOOK3/STX18/P2RY1/COG6/SMAP1/AP3M2/TRIM23/ITSN2/WASHC2A/KLHL20/RAB6C/CRYZL2P-SEC16B/CTAGE3P/NBAS/WHAMMP3/ARHGAP27/LMAN2L/SEC16B/WDR91/RABEP1/PPP3CC/ELMO3/ANKFY1/SNAP47/NUMB/NKD2/LRP8/VPS26A/FCHO1/SAMD9/TNK2/GGA3/RAB33B/CARMIL1/EVI5/EHD2/GGA2/PPP3CB/DNAJC13/SYNRG/TREX1/GSK3B/NCKIPSD/RUFY1/HTR2A/CALCRL/MYO5A/WASF2/CHRNA5/LIN7A/CNST/DNAJC6/SNX9/TICAM2/DENND10/HEATR5B/RIC1/RAB2B/ARL6/FCHO2/EPS1…	840	0.543338
BP	GO:0016236	macroautophagy	291	-0.765703	-1.5043	1e-10	3.61431e-09	2.92665e-09	9649	tags=76%, list=18%, signal=63%	PRKAA2/PIP4K2B/SNAP29/UBQLN4/EXOC4/MFSD8/SPTLC1/YOD1/NEDD4/RAB5A/WIPI1/CLN3/RAB43/VPS36/TSC1/RAB7A/HTT/PIK3CA/TRAPPC8/RALB/FEZ2/USP36/SPTLC2/CALCOCO2/SNX6/SESN3/PIP4K2C/EPG5/VPS41/MTMR14/WIPI2/TP53INP1/ATP6V0A1/WDR45B/VPS37B/SH3GLB1/MCOLN1/RAB23/PRKACA/STX17/LGALS8/BAG3/CHMP4C/LARP1/AMBRA1/PACS2/MTMR3/PIK3R4/TBK1/UBQLN1/HIF1A/VPS16/CDK5R1/ILRUN/WAC/GABARAPL1/ATP6V1H/PIKFYVE/PIK3C3/RB1CC1/ULK3/WDR…	222	0.762887
BP	GO:0016310	phosphorylation	1811	-0.65589	-1.30294	1e-10	3.61431e-09	2.92665e-09	10711	tags=50%, list=19%, signal=42%	CDKN3/P2RY1/BMPR2/HEG1/CCNYL1/ITPKA/NEK3/DUSP22/DBF4/TAOK1/CCNO/CEP85/PPARG/ANKRD54/TNFRSF11A/GNAQ/CCNA2/PARP16/FN3KRP/MRNIP/WDR91/UBE2K/TSPYL2/PARD3/LRP8/RSRC1/RPS6KB1/PPARGC1A/FOXK2/PIM2/FAM20C/PTPN2/CAMK1/CADM4/TNK2/NCK2/SGMS1/BIRC5/IPMK/GPRC5B/PPP3CB/PARP9/CAMKK2/NCK1/MAPKAPK5/CCNE1/ACVR1B/TREX1/GSK3B/ACSL1/CDK5RAP1/BMPR1A/BAG4/HTR2A/LATS1/MAP4K4/SERPINB3/PPP1R9A/PARP14/PPP2R3C/ULK2/AKAP9/CSF…	915	0.505246
MF	GO:0016462	pyrophosphatase activity	662	-0.706166	-1.39652	1e-10	3.61431e-09	2.92665e-09	10149	tags=59%, list=18%, signal=48%	GTF2F2/ARHGAP35/DDX60L/MCM8/GSPT2/SPATA5L1/DDX19B/RABL2B/RRAS/RAB2B/SRCAP/ARL6/GNB5/TOR1B/CHD1/KIF13A/RAB11B/MCM2/RGS2/SRP54/ARL5A/ARL3/RHOU/CHD7/NUDT17/GEM/GUF1/RAB5B/AQR/RAB5A/ATRX/DDX50/GCH1/RASD1/RAB36/NUDT12/INO80/RAB6A/RAB43/GBP3/RAB7A/TOR1A/DNM2/IFT27/DDX60/GNAL/DHX37/RALB/GNL2/DDX10/PFN2/MORC2/DDX46/KIF3B/WRN/EFL1/GBP2/ABCA3/RHOBTB3/SMCHD1/RABL2A/SMARCA5/RGS14/ENPP1/GTPBP1/BMS1/KIF2A/RAB5…	388	0.586103
BP	GO:0016477	cell migration	1496	-0.639966	-1.27185	1e-10	3.61431e-09	2.92665e-09	10372	tags=41%, list=19%, signal=34%	PPARGC1A/STAT5B/MIIP/DLG5/PRSS3/CARMIL1/NCK2/TNFSF12/FUT8/EXT1/PARP9/NCK1/SP1/CCAR1/FOXC1/HDAC5/ARHGAP35/USP45/ACVR1B/FBXO5/SHTN1/FOXJ1/BMPR1A/SNAI1/IGFBP5/BAG4/WASF2/MAP4K4/SERPINB3/CSF1/ST3GAL4/ASPM/FZD3/RRAS/SRPX2/CCN3/PXN/IGSF10/DOCK7/NIPBL/PPBP/SP100/RAPGEF2/ALKBH1/FOXO3/KIAA0319/PTP4A3/PAK4/MARK2/PTPRM/SRP54/PIK3C2A/SSH1/HOXB9/FERMT2/SYNE2/GPC6/GBF1/FMNL2/RHOU/CXCR4/CLIC4/CCN2/USP9Y/CLASP2/…	608	0.406417
MF	GO:0016491	oxidoreductase activity	721	-0.73351	-1.45228	1e-10	3.61431e-09	2.92665e-09	7348	tags=48%, list=13%, signal=42%	ACADM/CYP51A1/COX15/QSOX2/CYP3A5/TXNDC12/CYB561D1/DEGS1/PLOD1/ALDH6A1/DUS3L/RDH11/TET2/SELENOM/ACAD9/ADI1/PDHA1/NDUFS6/DEGS2/MSRB1/COQ7/MTRR/COX6B1/NDUFA12/PDHX/KDM4A/ACOX1/CYP26B1/PIR/GPD2/FTH1/FDX2/D2HGDH/MGST2/MTHFD2L/FDXR/PLOD2/AGPS/NDUFA8/GCDH/TYW5/BDH2/PCYOX1/CP/ETHE1/RRM1/GPX3/CYP2U1/SUMF1/GFOD2/MTARC2/DLD/IDH3G/MGST3/SMOX/CYB5R1/SELENON/SESN2/NDUFB8/GPX8/ADH1C/JMJD6/ABCC4/CYB5R3/NDUFB3/NS…	344	0.477115
BP	GO:0016567	protein ubiquitination	800	-0.740561	-1.46764	1e-10	3.61431e-09	2.92665e-09	9847	tags=65%, list=18%, signal=54%	TRIM25/DCAF4/RNF19B/TRIM33/BCOR/DCAF12/FOXF2/KCTD21/TRIM14/ITCH/TRIM3/RNF170/DCAF5/UBE2E3/OBI1/MED24/RNF168/WWTR1/TRAF3IP2/HERC1/TRIM52/UBR3/VPS11/RNF169/GSK3A/CDC20/PELI3/NEDD4/BTBD1/DCAF17/ANAPC10/RC3H1/CBLL1/KLHDC10/ARRDC4/TRIM38/LTN1/NMI/G2E3/RNF26/TRIM59/UBE2W/NEURL2/MAPK9/HERC4/KCTD10/APPBP2/RNFT1/UBA7/LMO7/SPOP/OTULIN/RC3H2/NEURL4/SVBP/UBR2/UBR7/RNF8/DCUN1D1/ERCC8/CDC16/UBE2C/FBXO11/ABL1/U…	518	0.6475
BP	GO:0016570	histone modification	462	-0.71066	-1.40092	1e-10	3.61431e-09	2.92665e-09	10851	tags=68%, list=20%, signal=55%	TBL1X/KDM6A/PHF19/DNMT1/TWIST1/SETD2/WDR5B/CCNA2/SKI/EPC2/ING5/PPARGC1A/SETD1B/H1-5/KDM5D/DOT1L/KDM2A/GTF2B/HDAC5/PAXBP1/ATXN7/SNW1/GLYR1/HDAC1/AURKA/SRCAP/EHMT1/CLOCK/BCOR/BRPF3/NIPBL/NELFA/PRKAA2/BCL6/ZNF451/SETD6/SUV39H1/MED24/RNF168/KMT5A/ASH2L/SETD3/PRMT7/RLF/CTCF/UIMC1/BAZ2A/KAT6A/PARG/NNMT/ATRX/KDM3B/MUC1/UCN/ARID4A/SART3/RIF1/RBBP5/NR1H4/UBR2/RNF8/USP36/PARP2/JMJD1C/MTHFR/SIN3A/KMT5B/SUV3…	312	0.675325
CC	GO:0016604	nuclear body	830	-0.739925	-1.46766	1e-10	3.61431e-09	2.92665e-09	10665	tags=69%, list=19%, signal=57%	PARN/RBM25/RANBP9/RPA2/DBF4/KLHL20/SUGP2/ZWINT/SKI/TOP3A/LSM11/RREB1/RSRC1/AMER1/PPARGC1A/RPA1/ZNF202/HIRA/SETD1B/ATF7IP/CARMIL1/SS18L1/TEPSIN/REXO1/GTF2B/HDAC5/RUFY1/SNW1/DSN1/CSF1/TOPORS/ELF4/RAPH1/FAM193B/SDCBP2/YLPM1/TRIM25/SRCAP/EHMT1/TUT1/CHEK2/NELFA/SP100/PRKAA2/ZNF451/CCNL2/ARNT/SRP54/DNAJC11/TELO2/ELF2/NR2C1/WWTR1/TRIP11/TRIM52/UIMC1/TAB1/RNF169/IK/FRG1/BAZ2A/PACSIN2/HAUS6/KAT6A/CDK12/RP…	575	0.692771
CC	GO:0016607	nuclear speck	410	-0.754036	-1.48353	1e-10	3.61431e-09	2.92665e-09	9539	tags=73%, list=17%, signal=60%	CCNL2/SRP54/DNAJC11/TRIP11/TAB1/IK/BAZ2A/PACSIN2/HAUS6/KAT6A/CDK12/PRPF3/CBLL1/FNBP4/SMC4/SF3A3/SRSF11/HEXIM2/PIP5K1A/ELL3/RAF1/SART3/DGKZ/MBD4/SRRM2/CWC22/PIAS1/SPOP/CDC40/TCF12/BASP1/DUSP10/USP36/PIAS2/RBM27/CDK13/RBM4B/GADD45A/PRPF40B/PPIH/DDX46/WRN/THOC2/GCAT/CASC3/CLK3/AKAP8L/NCBP3/RBBP6/GTF2E2/ATP6V0A1/MAGOH/U2AF1L4/PRCC/ERBIN/PRPF4B/HSF4/BRD1/BCLAF1/NFKBIZ/ATXN2L/PATL1/DUSP11/CDC5L/COPS4/E…	298	0.726829
MF	GO:0016740	transferase activity	2232	-0.696928	-1.38635	1e-10	3.61431e-09	2.92665e-09	10355	tags=57%, list=19%, signal=48%	PIM2/FPGT/RMND5B/GFPT2/FAM20C/POLR3K/CAMK1/ALG9/TNK2/SETD1B/METTL18/TRMT10A/HERC2/GPAM/DOT1L/SGMS1/B3GNT2/FUT8/IPMK/EXT1/PARP9/B3GALT4/DSEL/CAMKK2/MAPKAPK5/TRMT11/CCNE1/KIAA1586/MYCBP2/GYG2/PLAAT4/RNF217/GTF2B/ZDHHC21/ACVR1B/COX10/SCLY/GSK3B/CDK5RAP1/BMPR1A/RNF115/TYW3/UBR1/TPMT/LATS1/MAP4K4/MED1/PARP14/ULK2/PAFAH2/ST3GAL4/DPH5/TOPORS/LCMT1/SAMD8/AURKA/PI4KAP2/EEF1AKMT3/FKTN/DGKH/DYRK1B/METTL22/T…	1273	0.570341
MF	GO:0016772	transferase activity, transferring phosphorus-containing groups	873	-0.665705	-1.32095	1e-10	3.61431e-09	2.92665e-09	10378	tags=53%, list=19%, signal=44%	RPS6KB1/PIM2/FPGT/FAM20C/POLR3K/CAMK1/TNK2/SGMS1/IPMK/CAMKK2/MAPKAPK5/CCNE1/ACVR1B/GSK3B/BMPR1A/LATS1/MAP4K4/ULK2/SAMD8/AURKA/PI4KAP2/DGKH/DYRK1B/TUT1/MAPK11/PRKAB2/STK16/CHEK2/STK38/PAK2/PRKAB1/NEK2/PRKAA2/PIP4K2B/TK2/CDC42BPG/MAP4K3/PAK4/MARK2/CLK4/RIOK2/PIK3C2A/POLR3A/MAP2K1/CHKB/MKNK1/GSK3A/CDK12/IKBKB/PAK1/AGK/GAK/CHKA/MAP2K3/ADCK2/RASSF2/COQ8A/CAMK2G/PIP5K1A/PAN3/NUAK1/TYRO3/IPPK/PRKACB/DMP…	464	0.531501
MF	GO:0016787	hydrolase activity	2289	-0.680468	-1.35393	1e-10	3.61431e-09	2.92665e-09	10242	tags=51%, list=19%, signal=44%	PMS2/RPAP2/RBBP8/MANEA/PPP3CB/TEX30/PPTC7/RAD9A/REXO1/PLAAT4/HDAC5/GTF2F2/PREP/ARHGAP35/USP45/TREX1/PTPN3/DDX60L/DPP8/MCM8/PRSS16/PPT2/PIP/GSPT2/SPATA5L1/DDX19B/USP12/MINDY3/OTUD3/PAFAH2/RNASEH2A/RABL2B/PTER/RRAS/DNAJC6/BACE2/IL18R1/MMP15/HDAC1/BCHE/TICAM2/ERCC1/RAB2B/SRCAP/PTPN9/PTPN4/ARL6/GNB5/YBEY/TATDN2/APTX/DDI2/TOR1B/CHD1/AGBL3/ALKBH1/KIF13A/RAB11B/BPGM/MCM2/PTPRA/PTP4A3/RGS2/PTPRM/GLB1L/SR…	1179	0.515072
MF	GO:0016788	hydrolase activity, acting on ester bonds	747	-0.674596	-1.3353	1e-10	3.61431e-09	2.92665e-09	10349	tags=54%, list=19%, signal=44%	EXOSC9/RPP21/DAGLB/PTPN2/TATDN3/PMS2/RPAP2/RBBP8/PPP3CB/PPTC7/RAD9A/REXO1/PLAAT4/TREX1/PTPN3/PPT2/PAFAH2/RNASEH2A/PTER/DNAJC6/BCHE/ERCC1/PTPN9/PTPN4/YBEY/TATDN2/APTX/ALKBH1/PTPRA/PTP4A3/PTPRM/SSH1/MGME1/DBR1/PIP4P2/XRCC1/TAB1/RAD50/PLBD2/RPP30/CHKA/NEIL2/ENOPH1/PLCD1/MTMR6/CAMK2G/PAN3/NUDT12/TSEN2/IMPA2/ERI2/MBD4/ISG20/RCL1/PTPN12/BAAT/ENDOD1/MTMR2/PDE7A/DUSP10/ABHD3/POLD1/WRN/PTPRH/MTMR14/NOCT/P…	402	0.538153
MF	GO:0016817	hydrolase activity, acting on acid anhydrides	665	-0.705802	-1.3956	1e-10	3.61431e-09	2.92665e-09	10149	tags=58%, list=18%, signal=48%	GTF2F2/ARHGAP35/DDX60L/MCM8/GSPT2/SPATA5L1/DDX19B/RABL2B/RRAS/RAB2B/SRCAP/ARL6/GNB5/TOR1B/CHD1/KIF13A/RAB11B/MCM2/RGS2/SRP54/ARL5A/ARL3/RHOU/CHD7/NUDT17/GEM/GUF1/RAB5B/AQR/RAB5A/ATRX/DDX50/GCH1/RASD1/RAB36/NUDT12/INO80/RAB6A/RAB43/GBP3/RAB7A/TOR1A/DNM2/IFT27/DDX60/GNAL/DHX37/RALB/GNL2/DDX10/PFN2/MORC2/DDX46/KIF3B/WRN/EFL1/GBP2/ABCA3/RHOBTB3/SMCHD1/RABL2A/SMARCA5/RGS14/ENPP1/GTPBP1/BMS1/KIF2A/RAB5…	389	0.584962
MF	GO:0016818	hydrolase activity, acting on acid anhydrides, in phosphorus-containing anhydrides	665	-0.705802	-1.3956	1e-10	3.61431e-09	2.92665e-09	10149	tags=58%, list=18%, signal=48%	GTF2F2/ARHGAP35/DDX60L/MCM8/GSPT2/SPATA5L1/DDX19B/RABL2B/RRAS/RAB2B/SRCAP/ARL6/GNB5/TOR1B/CHD1/KIF13A/RAB11B/MCM2/RGS2/SRP54/ARL5A/ARL3/RHOU/CHD7/NUDT17/GEM/GUF1/RAB5B/AQR/RAB5A/ATRX/DDX50/GCH1/RASD1/RAB36/NUDT12/INO80/RAB6A/RAB43/GBP3/RAB7A/TOR1A/DNM2/IFT27/DDX60/GNAL/DHX37/RALB/GNL2/DDX10/PFN2/MORC2/DDX46/KIF3B/WRN/EFL1/GBP2/ABCA3/RHOBTB3/SMCHD1/RABL2A/SMARCA5/RGS14/ENPP1/GTPBP1/BMS1/KIF2A/RAB5…	389	0.584962
MF	GO:0017076	purine nucleotide binding	1896	-0.675479	-1.34226	1e-10	3.61431e-09	2.92665e-09	10149	tags=54%, list=18%, signal=45%	GTF2F2/ARHGAP35/ACVR1B/NARS2/TREX1/GSK3B/ACSL1/GATC/BMPR1A/RIMKLB/DDX60L/MCM8/NOA1/BAG4/MYO5A/GSPT2/SPATA5L1/LATS1/DDX19B/MAP4K4/ULK2/RABL2B/RAD51D/PRKAR2A/RRAS/AURKA/DGKH/DYRK1B/TOR2A/RAB2B/SRCAP/TUT1/MAPK11/STK16/CHEK2/ARL6/STK38/PAK2/TOR1B/CHD1/HMGCL/RAPGEF2/NEK2/KIF13A/RAB11B/PRKAA2/PIP4K2B/TK2/CDC42BPG/MCM2/MAP4K3/PAK4/MARK2/CLK4/SRP54/KCNT2/UBE2E3/RIOK2/PIK3C2A/ABCA5/IDE/MAP2K1/ARL5A/ARL3/C…	1016	0.535865
MF	GO:0017111	nucleoside-triphosphatase activity	608	-0.702546	-1.38838	1e-10	3.61431e-09	2.92665e-09	10149	tags=58%, list=18%, signal=48%	GTF2F2/ARHGAP35/DDX60L/MCM8/GSPT2/SPATA5L1/DDX19B/RABL2B/RRAS/RAB2B/SRCAP/ARL6/GNB5/TOR1B/CHD1/KIF13A/RAB11B/MCM2/RGS2/SRP54/ARL5A/ARL3/RHOU/CHD7/GEM/GUF1/RAB5B/AQR/RAB5A/ATRX/DDX50/GCH1/RASD1/RAB36/INO80/RAB6A/RAB43/GBP3/RAB7A/TOR1A/DNM2/IFT27/DDX60/GNAL/DHX37/RALB/GNL2/DDX10/PFN2/MORC2/DDX46/KIF3B/WRN/EFL1/GBP2/ABCA3/RHOBTB3/SMCHD1/RABL2A/SMARCA5/RGS14/GTPBP1/BMS1/KIF2A/RAB5C/RAB26/SAR1A/KRAS/D…	355	0.583882
BP	GO:0018130	heterocycle biosynthetic process	3930	-0.69745	-1.38932	1e-10	3.61431e-09	2.92665e-09	10681	tags=53%, list=19%, signal=46%	ZNF264/ATP5F1EP2/ZNF235/ZNF17/AGO2/ATPSCKMT/PARN/ARID4B/ZNF18/DUSP22/ZFP1/SETD2/HEYL/SPEN/SAP30/ZBTB11/ZNF658/PPARG/MED19/RFC5/BAZ2B/TNFRSF11A/CCNA2/SKI/ZBTB21/NR5A2/PARP16/HEY1/ZNF594/WWC2/ASMT/DHFR2/GNPDA2/BRWD3/EPC2/ZSCAN21/DAP/DEAF1/ZNF227/ZNF236/TRIM29/TRIM21/PHF12/HOXA13/LCOR/MTHFD1L/ZNF155/RREB1/LRP8/ING5/ZKSCAN4/QRICH1/SMARCA2/SPIN2A/ZNF862/PPARGC1A/SLC26A2/FOXK2/STAT5B/PIM2/CRLF3/EXOSC9/…	2083	0.530025
BP	GO:0018193	peptidyl-amino acid modification	1254	-0.672193	-1.33539	1e-10	3.61431e-09	2.92665e-09	10470	tags=54%, list=19%, signal=45%	AGTPBP1/UBE2K/PARD3/GALNT2/LRP8/ING5/OGFOD1/RPS6KB1/PPARGC1A/NDUFAF7/P3H2/PTPN2/CAMK1/CADM4/TNK2/SETD1B/METTL18/H1-5/NCK2/DOT1L/FUT8/GPRC5B/PARP9/CAMKK2/NCK1/MAPKAPK5/KIAA1586/GTF2B/ZDHHC21/ACVR1B/GSK3B/BAG4/HTR2A/LATS1/SNW1/PARP14/ULK2/AKAP9/DPH5/TOPORS/GLYR1/FKBP11/HDAC1/AURKA/EEF1AKMT3/DYRK1B/METTL22/NAA25/SRCAP/EHMT1/BMP6/CLOCK/STK16/CHEK2/BCOR/BRPF3/DOCK7/STK38/PAK2/NELFA/CHCHD4/NAA16/P3H3/A…	679	0.541467
BP	GO:0019058	viral life cycle	315	-0.746586	-1.46882	1e-10	3.61431e-09	2.92665e-09	9749	tags=61%, list=18%, signal=51%	EPS15/TMEM39A/TRIM14/ITCH/RESF1/NFIA/IFITM2/KPNA3/IDE/CXCR4/NEDD4/RAB5A/TRIM38/XPR1/TRIM59/TYRO3/RAB43/RAB7A/ISG20/CXADR/IFITM3/MORC2/PPIH/OAS1/SMARCB1/FAM111A/MPHOSPH8/VPS37B/PCBP2/AXL/CLDN1/HSPA8/CHMP4C/N4BP1/LARP1/PI4KA/SRPK1/PDE12/PABPC1/RNASEL/NUP153/ROCK2/ZNF502/GAS6/GSN/PIKFYVE/LGALS1/HAVCR1/SCARB1/IFIH1/EGFR/CCL2/ZC3HAV1/USP6NL/TRIM13/SMPD1/CAV1/TRIM6/TRIM34/EIF2AK4/DDX6/TOP2A/HACD3/NPC1/…	194	0.615873
BP	GO:0019219	regulation of nucleobase-containing compound metabolic process	3871	-0.691033	-1.37662	1e-10	3.61431e-09	2.92665e-09	10681	tags=52%, list=19%, signal=45%	ZNF264/ZNF235/ZNF17/AGO2/ATPSCKMT/PARN/RBM25/ARID4B/ZNF18/SFSWAP/ST20/RPA2/DUSP22/ZFP1/SETD2/HEYL/SPEN/SAP30/ZBTB11/ZNF658/PPARG/NBAS/MED19/RFC5/BAZ2B/MIS18A/TNFRSF11A/CCNA2/SKI/ZBTB21/NR5A2/HEY1/ZNF594/DCP1B/WWC2/DCP1A/MRNIP/BRWD3/EPC2/ZSCAN21/DAP/DEAF1/ZNF227/ZNF236/TRIM29/RAVER2/SHQ1/TRIM21/PHF12/HOXA13/LCOR/ZNF155/RREB1/LRP8/ING5/ZKSCAN4/QRICH1/SMARCA2/SPIN2A/ZNF862/PPARGC1A/FOXK2/STAT5B/PIM2…	2033	0.525187
BP	GO:0019220	regulation of phosphate metabolic process	1382	-0.658849	-1.30901	1e-10	3.61431e-09	2.92665e-09	10722	tags=50%, list=19%, signal=41%	TMEM225B/CDKN3/P2RY1/BMPR2/HEG1/CCNYL1/ATPSCKMT/DUSP22/DBF4/TAOK1/CDCA2/CCNO/CEP85/PPARG/ANKRD54/TNFRSF11A/GNAQ/CCNA2/PARP16/MRNIP/WDR91/UBE2K/TSPYL2/PARD3/LRP8/PPP1R26/PPARGC1A/PTPN2/CAMK1/CADM4/TNK2/NCK2/GPRC5B/PARP9/CAMKK2/NCK1/CCNE1/ACVR1B/TREX1/GSK3B/ACSL1/CDK5RAP1/BMPR1A/BAG4/HTR2A/LATS1/SERPINB3/PPP1R9A/PARP14/PPP2R3C/PPP1R2B/AKAP9/CSF1/PRKAR2A/HDAC1/SRPX2/SNX9/BMP6/CHEK2/DOCK7/STK38/PAK2/…	690	0.499276
BP	GO:0019438	aromatic compound biosynthetic process	3942	-0.695381	-1.38511	1e-10	3.61431e-09	2.92665e-09	10681	tags=53%, list=19%, signal=46%	ZNF264/ATP5F1EP2/ZNF235/ZNF17/AGO2/ATPSCKMT/PARN/ARID4B/ZNF18/ATP7A/DUSP22/ZFP1/SETD2/HEYL/SPEN/SAP30/ZBTB11/ZNF658/PPARG/MED19/RFC5/BAZ2B/TNFRSF11A/CCNA2/SKI/ZBTB21/NR5A2/PARP16/HEY1/ZNF594/WWC2/ASMT/DHFR2/GNPDA2/BRWD3/EPC2/ZSCAN21/DAP/DEAF1/ZNF227/ZNF236/TRIM29/TRIM21/PHF12/HOXA13/LCOR/MTHFD1L/ZNF155/RREB1/LRP8/ING5/ZKSCAN4/QRICH1/SMARCA2/SPIN2A/ZNF862/PPARGC1A/SLC26A2/FOXK2/STAT5B/PIM2/CRLF3/E…	2083	0.528412
BP	GO:0019439	aromatic compound catabolic process	466	-0.726677	-1.43227	1e-10	3.61431e-09	2.92665e-09	9310	tags=61%, list=17%, signal=51%	HNMT/LARP4B/GSK3A/NUDT17/SMG7/CNOT3/RC3H1/NEIL2/MLYCD/PAN3/NUDT12/UPF3A/TOB1/TENT4A/PLEKHN1/IGF2BP1/MBD4/ISG20/TDG/RC3H2/PDE7A/SMG9/DEDD2/TYMP/CDA/MTHFS/CASC3/NOCT/FASTKD1/ENPP1/GTPBP1/ACAT1/PDE7B/MAGOH/ROCK1/HMOX2/ZCCHC8/ELAVL1/EXOSC10/PYM1/AXIN2/PATL1/PRKCD/MTPAP/LSM2/SAMD4B/ZFP36/FXR2/BAX/QDPR/FXR1/LARP1/NRDE2/SLCO1B1/PHAX/RBM7/NUDT4B/PDE12/ZPR1/EXOG/PABPC1/RNASET2/RNASEL/ZFP36L1/ROCK2/SMUG1/R…	283	0.607296
BP	GO:0019637	organophosphate metabolic process	927	-0.700762	-1.39001	1e-10	3.61431e-09	2.92665e-09	9197	tags=53%, list=17%, signal=45%	NCOR1/CHKA/NEIL2/NNMT/MBOAT2/PLCD1/ACSF3/MTMR6/MLYCD/PIP5K1A/GCH1/SRD5A3/NUDT12/IPPK/CLN3/AADAT/IMPA2/AGPAT3/HACD1/DGKZ/MBD4/PIK3CA/ELOVL2/BAAT/TDG/SLC25A13/NR1H4/MTMR2/PDE7A/TBPL1/ABHD3/SPTLC2/CASK/PGM3/SLC4A4/CEPT1/ACSF2/HSD17B12/MCCC2/PIGP/PIP4K2C/EFL1/TYMP/CDA/PARP1/ABCA3/MTHFD1/PIGN/MTMR14/DGKE/ENPP1/GTPBP1/ACAT1/NR1H3/ACSL3/PDE7B/EP300/GPD1L/PDK1/PRPS2/PCYT1A/OGDH/FGF2/BPNT1/SOCS4/ACOT8/PDK…	492	0.530744
BP	GO:0019693	ribose phosphate metabolic process	392	-0.733872	-1.44318	1e-10	3.61431e-09	2.92665e-09	8773	tags=56%, list=16%, signal=48%	ELOVL2/BAAT/SLC25A13/PDE7A/CASK/SLC4A4/ACSF2/HSD17B12/MCCC2/EFL1/PARP1/ENPP1/GTPBP1/ACAT1/ACSL3/PDE7B/EP300/PDK1/PRPS2/OGDH/BPNT1/ACOT8/PDK2/AK1/DLAT/PDK4/PPCS/RAB23/PGM1/ZBTB20/ADCY3/AK4/ELOVL5/PPCDC/FOXK1/UMPS/HIF1A/NUDT4B/PAICS/HMGCS1/PRPS1/AK2/ADSS1/STAT3/PDHA1/PDE4B/ACSM3/MFN1/HTD2/NUDT5/PDHX/NUDT19/DMAC2L/PMVK/ADCY6/PANK2/GCDH/NT5C2/TIGAR/DLD/SULT1A1/PSEN1/OGT/ATP5PB/CTPS1/NT5E/NUDT9/GMPS/N…	222	0.566327
BP	GO:0019752	carboxylic acid metabolic process	903	-0.701606	-1.39181	1e-10	3.61431e-09	2.92665e-09	9197	tags=53%, list=17%, signal=45%	NCOR1/DARS2/GATM/ABCC10/ENOPH1/ACSF3/MLYCD/PEX13/SLC39A8/MTR/CLN3/AADAT/CTH/LIPT1/SHMT1/HACD1/NAGS/EDN2/MCCC1/SDSL/GGT7/ELOVL2/BAAT/UGT2B15/PEDS1/ADH1B/ALDH4A1/SLC25A13/NR1H4/CEACAM1/ABHD3/ACAD11/MORC2/SLC4A4/ADIPOR2/ACSF2/HSD17B12/GCSH/MTHFR/CPT1B/MCCC2/GCAT/UROS/WARS2/ECHDC2/AMACR/MTHFS/GGTLC1/MSMO1/MTHFD1/GSTA1/ALDH1A3/DHFR/ACAT1/NR1H3/CYP4V2/GCLC/ACSL3/EP300/FARSB/HOGA1/PDK1/AASDH/OGDH/NR4A3/…	476	0.527132
MF	GO:0019787	ubiquitin-like protein transferase activity	457	-0.718028	-1.41537	1e-10	3.61431e-09	2.92665e-09	11053	tags=66%, list=20%, signal=53%	BARD1/UBE2F/TRIM45/RNF212/HERC6/MSL2/PELI1/TRIM10/RAD18/RNF138/TRIM23/FBXW8/RSPRY1/KLHL20/BRAP/UBE2K/TRIM21/RMND5B/HERC2/KIAA1586/MYCBP2/RNF217/RNF115/UBR1/MED1/TOPORS/TRIM25/RNF19B/TRIM33/BCOR/TRIM14/ITCH/TRIM3/RNF170/ZNF451/UBE2E3/OBI1/MED24/RNF168/TRAF3IP2/HERC1/TRIM52/UBR3/VPS11/PELI3/NEDD4/RC3H1/CBLL1/TRIM38/LTN1/G2E3/RNF26/TRIM59/UBE2W/NEURL2/HERC4/KCTD10/RNFT1/UBA7/PIAS1/LMO7/RC3H2/NEURL4/…	302	0.660832
CC	GO:0019866	organelle inner membrane	540	-0.793725	-1.56756	1e-10	3.61431e-09	2.92665e-09	7785	tags=68%, list=14%, signal=59%	COA8/C12orf73/THEM4/PLSCR3/SMIM20/PARL/LETM1/SLC25A32/ATAD3B/MRPS5/CCDC51/BOK/IMMP1L/EXOG/MRPL9/LEMD3/COX15/MRPL35/SFXN4/TMEM11/MRPL37/MRPS2/MRPS9/TOR1AIP1/ATP11B/TMEM120A/ACAD9/PTPN1/SPAG4/STAT3/NDUFS6/MRPL1/PSEN2/AFG3L2/COQ7/HIGD1A/COX6B1/NDUFA12/CPT2/DMAC2L/PISD/GPD2/MRPS11/MRPL23/MTHFD2L/FDXR/NDUFA8/SLC25A14/MRPL46/SLC25A45/CYP2U1/SAMM50/MTG2/MRPS22/PSEN1/P2RX4/SFXN1/ATP5PB/SLC25A4/SLC25A11/T…	368	0.681481
CC	GO:0019867	outer membrane	231	-0.763544	-1.50243	1e-10	3.61431e-09	2.92665e-09	8292	tags=62%, list=15%, signal=53%	PPP1R15A/EXD2/ACSL3/AKAP1/RNF185/NUTF2/RAB11FIP5/KRAS/DNM1L/ASS1/MARCHF5/SH3GLB1/PTGS2/ARMC1/BAX/AMBRA1/BOK/SLC44A1/TOMM70/MFN1/FAM210B/BID/CPT1A/BCL2L11/CASP8/CLMN/ATF2/SLC25A46/QTRT1/TIGAR/SAMM50/MTARC2/PSEN1/BAK1/ARMCX6/MTOR/SYNJ2BP/TOMM40L/PINK1/OPA1/CISD2/HSPA9/MFF/TOMM34/CYB5R3/MAVS/ACSL4/ULK1/PLD6/BPHL/ATP5MC2/FUNDC1/VPS13C/APOOL/QTRT2/SPART/TMEM109/HAX1/MTX3/CHCHD3/VPS13A/VDAC1/PPP1CC/TOM…	143	0.619048
MF	GO:0019899	enzyme binding	2046	-0.721258	-1.43399	1e-10	3.61431e-09	2.92665e-09	10309	tags=60%, list=19%, signal=51%	CADM4/TNK2/PDE6D/GGA3/H1-5/NCK2/HERC2/HSP90B2P/SVIP/EVI5/GGA2/BIRC5/RPAP2/ATP6V0A2/SERPINF2/GPRC5B/PPP3CB/AKIRIN2/PARP9/NUFIP1/NCK1/MAPKAPK5/SP1/STRN3/CCNE1/RAD9A/MYCBP2/RNF217/GTF2B/HDAC5/STIM1/ACVR1B/FBXO5/PTPN3/GSK3B/LIMS1/CDK5RAP1/NBEAL1/HOXA10/SNAI1/MCM8/BAG4/MYO5A/LATS1/SERPINB3/RGPD8/PPP1R9A/SNW1/PARP14/CNST/TOPORS/PRKAR2A/HDAC1/BCHE/SNX9/AURKA/MBP/DENND10/RPRD1B/RIC1/PXN/TUT1/PUS7/RNF19B/…	1231	0.601662
MF	GO:0019900	kinase binding	752	-0.691989	-1.36997	1e-10	3.61431e-09	2.92665e-09	9322	tags=52%, list=17%, signal=44%	TAB1/CAB39/GSK3A/MAPKAP1/CDK12/IKBKB/STRADA/PAK1/PPP1R12A/MAP2K3/TRIM38/MTCP1/PIP5K1A/GCH1/CASP1/TOB1/IRAK4/RAF1/HTT/EXOC2/DNM2/MAP2K7/MAP2K4/APPL1/IFNAR2/MAPK8IP1/RELB/CEP68/DUSP10/CEACAM1/CKS2/CDK13/PTK2/GADD45A/ABL1/APC/CASP9/POLR2A/MAP4K2/MAD2L2/PARP1/RHOBTB3/PLK1/RGS14/RBBP6/PPP1R15A/NEDD9/FIZ1/SPAG9/ACSL3/LIME1/TNIP2/GRB7/MAPKAPK3/DAXX/NR4A3/ELMO2/ELAVL1/RB1/MAP3K2/PRKCD/NCS1/NISCH/PPP1R9B/…	394	0.523936
MF	GO:0019901	protein kinase binding	669	-0.687004	-1.35838	1e-10	3.61431e-09	2.92665e-09	9322	tags=53%, list=17%, signal=44%	TAB1/GSK3A/MAPKAP1/CDK12/IKBKB/PAK1/PPP1R12A/MAP2K3/TRIM38/MTCP1/GCH1/TOB1/IRAK4/RAF1/EXOC2/DNM2/MAP2K7/MAP2K4/APPL1/IFNAR2/MAPK8IP1/RELB/CEP68/DUSP10/CEACAM1/CKS2/CDK13/PTK2/ABL1/APC/CASP9/MAP4K2/MAD2L2/PARP1/RHOBTB3/PLK1/RGS14/RBBP6/PPP1R15A/NEDD9/FIZ1/SPAG9/ACSL3/LIME1/TNIP2/GRB7/MAPKAPK3/DAXX/NR4A3/ELMO2/ELAVL1/MAP3K2/PRKCD/NCS1/NISCH/ZFP36/CDC5L/ITGAX/RICTOR/FRS3/MAPRE3/PRKACA/LRBA/STX17/ZBT…	352	0.526158
MF	GO:0019904	protein domain specific binding	703	-0.703485	-1.39228	1e-10	3.61431e-09	2.92665e-09	8858	tags=50%, list=16%, signal=43%	DNM2/PTPN12/SRRM2/TRAK1/CXADR/PIAS1/TDG/NOXA1/TCF12/BASP1/SRP72/CEP68/RXRA/HIP1R/MDC1/PTK2/ABL1/TFDP1/CASP9/CHEK1/NCOA2/ADAM17/ARHGAP1/H4C9/ACSL3/CXXC4/KAT14/ELMO2/KRAS/STMN3/RB1/DNM1L/MRTFA/SH3PXD2B/NCOA3/PMEPA1/CDC5L/RBMX/PRKACA/BAX/HSPA8/PLSCR3/NR0B1/MECP2/GNG12/STYX/TRAK2/LNX2/PMF1/CADM1/PTPN11/NLRP2/NEFL/BOK/NUP62/HIF1A/PAWR/LRRFIP2/TP53BP2/XPA/STRN4/CD2AP/CD40/CHD8/CAPG/CNOT1/ANGEL1/PDZK1/I…	354	0.503556
BP	GO:0019941	modification-dependent protein catabolic process	632	-0.76383	-1.50889	1e-10	3.61431e-09	2.92665e-09	9902	tags=71%, list=18%, signal=59%	ZER1/AURKA/ANKZF1/TRIM25/CLOCK/UBXN8/RNF19B/DCAF12/FOXF2/C17orf97/KCTD21/ITCH/TRIM3/ATE1/PDCL3/UBQLN4/RNF168/WWTR1/NTAN1/USP9Y/UBR3/GSK3A/CDC20/USP8/YOD1/NEDD4/ANAPC10/RC3H1/KLHDC10/LTN1/CCDC22/RNF26/UBE2W/MAPK9/VPS36/KCTD10/APPBP2/FAM8A1/UBA7/PIAS1/ARMC8/SPOP/PSMC2/RC3H2/UBR2/RNF8/USP36/ERCC8/CDC16/UBE2C/PTK2/FBXO11/SMARCC1/UBE2H/UBE2L3/ANAPC4/ZFAND2A/CUL9/PLK1/FBXO38/RBBP6/CUL5/FBXW4/KLHL8/GCLC…	449	0.710443
BP	GO:0022008	neurogenesis	1629	-0.619165	-1.23034	1e-10	3.61431e-09	2.92665e-09	10713	tags=44%, list=19%, signal=37%	HOOK3/P2RY1/GBA2/BMPR2/ARSB/ITSN2/ITPKA/NEK3/FBXW8/ATP7A/HEYL/SPEN/TAOK1/CAMSAP2/SPINT1/NIN/SKI/HEY1/EML1/AGTPBP1/FRYL/PARD3/NUMB/LRP8/NUMBL/IFT88/C21orf91/DLG5/DAGLB/CAMK1/NCK2/B3GNT2/EXT1/SS18L1/GPRC5B/PPP3CB/NCK1/MYCBP2/ARHGAP35/SHTN1/GSK3B/NCKIPSD/CDK5RAP1/BMPR1A/JAG2/MAP4K4/CAMSAP1/PPP1R9A/SNW1/MED1/ULK2/CSF1/ASPM/TOPORS/FZD3/RAPH1/BACE2/HDAC1/BCHE/AURKA/PTPN9/IGSF10/BMP6/RAPGEF1/GIGYF2/DOCK…	724	0.444444
BP	GO:0022402	cell cycle process	1161	-0.698835	-1.38812	1e-10	3.61431e-09	2.92665e-09	10633	tags=57%, list=19%, signal=47%	RPA2/SETD2/DBF4/RAB6C/TAOK1/CDCA2/CCNO/NIN/CEP85/ZWINT/SLC39A5/CCNA2/STXBP4/MRNIP/ZSCAN21/TACC3/EML1/TUBGCP5/TOP3A/HOXA13/LSM11/RPS6KB1/PIM2/CRLF3/MIIP/TXLNG/RAD21L1/DOT1L/PDS5B/RBBP8/CCNE1/RAD9A/ACVR1B/FBXO5/RAD51AP1/TREX1/SYCE1L/LATS1/PINX1/MED1/DSN1/ASPM/RAD51D/KIAA0753/LCMT1/ABRAXAS2/SNX9/AURKA/ERCC1/RPRD1B/CLOCK/CHEK2/FOXJ2/GIGYF2/GMNN/ATRIP/NIPBL/TUBGCP4/ZNF503/SLF2/MIS12/ZFYVE26/NEK2/KIF13…	663	0.571059
BP	GO:0022411	cellular component disassembly	443	-0.72302	-1.42554	1e-10	3.61431e-09	2.92665e-09	9587	tags=60%, list=17%, signal=50%	GSPT2/MAP4K4/CAMSAP1/ATXN7/ULK2/DNAJC6/MMP15/CAPZB/TMEM39A/SNAP29/UBQLN4/SCAF4/MARK2/MFSD8/MICAL1/GBF1/CLASP2/GSK3A/GAK/NAPA/WIPI1/CLN3/SETX/SMARCC2/ADD3/HTT/PIK3CA/USP36/CKAP2/WASHC2C/CALCOCO2/APC/SMARCC1/DEDD2/EPG5/H2AW/PLK1/AKAP8L/SMARCB1/SCAF8/WIPI2/KIF2A/HDGFL3/WDR45B/MTIF3/STMN3/DHX8/SREBF2/DNM1L/CTSS/PYM1/SH3PXD2B/GLE1/PPP1R9B/MCOLN1/SWAP70/STX17/BAX/HSPA8/ADAMTS15/CTDNEP1/AMBRA1/TRIOBP/IG…	268	0.604966
BP	GO:0022607	cellular component assembly	2847	-0.708475	-1.41044	1e-10	3.61431e-09	2.92665e-09	10468	tags=56%, list=19%, signal=48%	IQGAP2/UBE2K/MAP7D3/MYO1A/TUBGCP5/TSPYL2/PARD3/SHQ1/SNAP47/IFT122/MICU1/CLDN23/USP39/H2BC6/IFT88/FCHO1/OGFOD1/H2BC14/SDHAF3/PPARGC1A/NDUFAF7/CABIN1/DLG5/KCTD12/EMP1/HIRA/RNVU1-2A/H4C1/ATF7IP/H1-5/RAB33B/CARMIL1/NCK2/RAD21L1/PATJ/SVIP/EHD2/EXT1/SERPINF2/TEAD2/PFN4/NUFIP1/NCK1/GTF2B/ARHGAP35/DZIP1L/FBXO5/COX10/SHTN1/GSK3B/LIMS1/FOXJ1/EPS8L3/SNAI1/SYCE1L/COPS7B/BAG4/RSF1/UQCC1/LATS1/WASF2/MAP4K4/CAM…	1586	0.557078
BP	GO:0022613	ribonucleoprotein complex biogenesis	460	-0.803363	-1.5836	1e-10	3.61431e-09	2.92665e-09	9580	tags=83%, list=17%, signal=70%	UTP14C/NOL8/SUV39H1/FDXACB1/RIOK2/LTO1/CHD7/PRMT7/KRI1/FRG1/ZNHIT6/MPHOSPH6/WDR75/PRPF3/RPP30/SMN2/DIMT1/SF3A3/SETX/EMG1/TSC1/ATR/SART3/ERI2/ISG20/RCL1/DHX37/GNL2/MPHOSPH10/DDX10/MTERF4/USP36/ESF1/NUP88/EFL1/RBFA/PA2G4/COIL/NSUN3/BMS1/METTL15P1/METTL15/UTP6/SBDS/XRCC5/EXOSC10/EIF2A/NOPCHAP1/RSL1D1/LSM2/RPP38/RIOK1/C1D/PAK1IP1/TFB1M/GEMIN5/UTP4/NUDT21/UTP20/SURF6/WDR12/XAB2/PIH1D1/DDX52/SRPK1/CPSF…	384	0.834783
BP	GO:0022618	ribonucleoprotein complex assembly	217	-0.81808	-1.61051	1e-10	3.61431e-09	2.92665e-09	6221	tags=67%, list=11%, signal=60%	SART1/SF3B1/SF3A1/CDC73/CRNKL1/PPAN/MRTO4/DHX29/POLR2D/NOP2/EIF3J/FASTKD2/SF3A2/SLU7/NAF1/ATM/YJU2/DHX30/PRPF18/PRPF31/TARBP2/EIF4B/EIF2D/LUC7L2/RUVBL1/EIF3F/EIF3A/DDX23/CLNS1A/GEMIN2/BRIX1/DHX9/EIF3C/NOL3/EIF3K/SNRPD3/SNRPF/GEMIN7/GEMIN6/ZNHIT3/RPS15/CELF1/PRKDC/PRPF39/SRSF10/TGS1/RPL38/ERAL1/SNRPC/EIF3D/MRPS7/RPL5/GCFC2/PRPF8/SCAF11/PRPF6/EIF3M/TXNL4A/EIF2S3B/EIF2S3/RBM5/SRSF9/DICER1/RRP7BP/RPF…	145	0.668203
CC	GO:0022626	cytosolic ribosome	102	-0.865075	-1.69508	1e-10	3.61431e-09	2.92665e-09	5541	tags=78%, list=10%, signal=71%	RPL7L1/RPS4X/RPS6/RPL35/RPL30/RPL32/RPS4Y1/RPS15/RPS26/RPL38/RPS2/RPL5/RPL37/RPL41/RPL11/RPL15/RPS17/RPS23/RPS11/RPL12/RPL14/RPL23/RPL17/RPS15A/RPL24/RPL19/RPS10/RPS25/RPL27/RPL36AL/RPL34/RPL22/RPL6/RPL18/RPS7/RPL7/RPL21/RPL7A/RPL35A/RPL9/RPL23A/RPS27L/RPS28/RPL4/RPL36/RPL3/RPL36A/RPS8/RPS20/RPS3/RPL27A/RPL18A/RPS27/RPL37A/RPS14/RPS3A/RPS13/RPL10A/RPL29/RPSA/RPL13A/RPL10/RPS27A/RPLP0P6/RPL39/RPS1…	80	0.784314
BP	GO:0022900	electron transport chain	163	-0.807177	-1.58981	1e-10	3.61431e-09	2.92665e-09	6897	tags=67%, list=13%, signal=59%	NDUFS6/CCNB1/COX6B1/NDUFA12/BID/ISCU/GPD2/FDX2/NDUFA8/DLD/PINK1/NDUFB8/NDUFB3/GBA/COQ9/GSR/GPX2/ME1/UQCRB/DGUOK/GLRX2/NDUFS4/UQCR10/NDUFB9/NDUFAF1/NDUFA9/ETFDH/NDUFS7/NDUFS1/CIAPIN1/ASPH/ETFA/UQCRHL/NDUFA5/ETFRF1/COX5B/ETFB/NDUFAB1/GHITM/COX6A1/NDUFB5/P4HA2/NDUFS8/ALDH2/GPD1/NDUFS5/COX7A2L/NDUFC2/TAFAZZIN/SDHA/SLC25A22/CDK1/COA6/MYBBP1A/PHGDH/FDX1/NDUFA7/SDHB/NDUFB1/COX11/NDUFB6/COX7B/POR/NDUFV2/…	110	0.674847
BP	GO:0023051	regulation of signaling	3318	-0.658572	-1.31136	1e-10	3.61431e-09	2.92665e-09	10105	tags=45%, list=18%, signal=39%	PTPN3/GSK3B/LIMS1/BMPR1A/RNF115/MTURN/EPS8L3/SNAI1/JAG2/IGFBP5/BAG4/HTR2A/UBR1/LATS1/MAP4K4/SERPINB3/PPP1R9A/SNW1/MED1/PARP14/OTUD3/PPP1R2B/AKAP9/CHRNA5/CSF1/ASPM/RRAS/LCMT1/IL18R1/HDAC1/BCHE/AURKA/TICAM2/ARHGAP26/FKTN/CCN3/IFT81/UCP2/TRIM25/PXN/BMP6/DENND4C/CLOCK/ARHGAP32/CHEK2/ARHGAP21/TRIM33/STK38/PAK2/EPS15/KICS2/KCTD21/INHA/TRIM14/PDZD3/TAB3/ITCH/TAB2/SP100/RAPGEF2/GAREM1/PRKAA2/PIP4K2B/FOXO…	1506	0.453888
BP	GO:0023056	positive regulation of signaling	1678	-0.654297	-1.29994	1e-10	3.61431e-09	2.92665e-09	9503	tags=44%, list=17%, signal=37%	NEU3/PLA2R1/TELO2/STIMATE/SNX4/SSH1/FERMT2/TMEM198/MAP2K1/NR2C1/ZDHHC3/KLF2/CXCR4/TRAF3IP2/CCN2/TRIM52/OXTR/TAB1/TNFSF10/GSK3A/ARAP1/USP8/IKBKB/PAK1/MN1/NEDD4/GAS8/NUP93/MAP2K3/RC3H1/TWSG1/KLHDC10/MBD2/ARC/TRIM38/CCDC22/NMI/RASSF2/MCU/TGFB2/FNIP1/CASP1/TEDC2/UCN/CTH/MAPK9/C2CD2L/MAP3K10/IRAK4/EREG/RAF1/ATR/HTT/PIK3CA/MAP2K7/DDX60/MAP3K14/ABCG1/GPNMB/RELL2/SPIN1/MAPK8IP1/RC3H2/TLR1/LANCL2/F10/HIP1…	733	0.43683
BP	GO:0023057	negative regulation of signaling	1347	-0.680031	-1.35114	1e-10	3.61431e-09	2.92665e-09	9326	tags=46%, list=17%, signal=39%	VPS11/STAT2/CASTOR3/GSK3A/MAPKAP1/PELI3/NEDD4/NCOR1/IFT80/MAP2K3/ONECUT2/TWSG1/CYRIB/ARC/CCDC22/NMI/RASSF2/MUC1/PALM/TRIM59/TGFB2/FNIP1/TYRO3/TOB1/UCN/PRKACB/CTH/NCOA5/ELL3/RAF1/HERC4/TSC1/KCTD10/RAB7A/DGKZ/HTT/DNM2/NLRX1/PTPN12/APPL1/RAB11FIP3/NF2/KLF7/MAPK8IP1/NR1H4/MARK3/UBR2/MTMR2/DUSP10/CEACAM1/PIAS2/ADNP/ABL1/SNX6/APC/PBLD/SESN3/PIP4K2C/MAD2L2/SDHAF2/FHL2/OAS1/ADAM17/NF1/RGS14/TBC1D7/OTUD4/…	617	0.458055
CC	GO:0030054	cell junction	2081	-0.634083	-1.26083	1e-10	3.61431e-09	2.92665e-09	8952	tags=39%, list=16%, signal=34%	ELL3/LPP/ADD3/TSC1/CBARP/TBCD/IGF2BP1/DGKZ/HTT/PIK3CA/SLC2A8/TOR1A/DNM2/NLRX1/SMAGP/CDC42BPA/ADGRL2/PTPN12/CD99/CXADR/NF2/LMO7/MAPK8IP1/TANC2/BASP1/MTMR2/CEP68/CEACAM1/EIF2S1/HIP1R/MDC1/SPG11/CASK/PTK2/ABL1/MCMBP/APC/KIF3B/MTHFR/PICALM/VCL/PRKCI/FAAP20/PCDHB11/NRP2/FHL2/DGKE/TNS4/ADAM17/FLRT3/RGS14/NEDD9/MCAM/PDE7B/MARVELD2/GABRE/RAB26/ARHGEF18/SYT1/STX7/GRB7/MTDH/NPY5R/LAMTOR3/SLC7A2/ERBIN/KRAS/…	817	0.3926
CC	GO:0030055	cell-substrate junction	425	-0.766261	-1.50952	1e-10	3.61431e-09	2.92665e-09	7171	tags=55%, list=13%, signal=48%	LAP3/SNAP23/GSN/JAK1/RND3/LPXN/EGFR/YES1/RHOG/CPNE3/PROCR/ADD1/AHNAK/DST/PLAUR/CAV1/TPM4/HACD3/TNS3/RDX/CHP1/CORO1C/FOCAD/USP33/IQGAP1/LIMK1/TADA1/CYFIP1/NCSTN/HSPA9/MPRIP/TM4SF20/KLF11/CALR/PHLDB2/AKAP12/NPM1/MPZL1/RPS4X/CD44/FZD1/TWF1/CAV2/CNN3/GDI2/NCKAP1/MAPK1/SORBS3/RPL30/PPP1CC/ALKBH6/PPIA/RAB21/GNA13/TNS2/ITGA1/CAT/ENAH/SCARB2/ARPC5L/ACTR2/DCAF6/CAP1/STX16/FHL3/DAB2/CLTC/MTF2/PFN1/RHOA/RPS…	235	0.552941
BP	GO:0030097	hemopoiesis	825	-0.661343	-1.3114	1e-10	3.61431e-09	2.92665e-09	10237	tags=45%, list=19%, signal=37%	EXT1/PPP3CB/MLLT3/FOXC1/HDAC5/ACVR1B/TREX1/FOXJ1/MTURN/JAG2/GPR89B/WASF2/MED1/PPP2R3C/CSF1/RRAS/IL18R1/ERCC1/PUS7/INHA/ITCH/SLC11A2/FOXO3/BPGM/SLC9B2/BCL6/MIR17HG/ARNT/SRP54/IL4I1/KLF2/CHD7/ASH2L/TRAF3IP2/MEIS2/TPD52/KAT6A/RC3H1/TWSG1/KLF10/RASSF2/N4BP2L2/TGFB2/FNIP1/TYRO3/ARID4A/TSC1/SART3/BATF3/FARP2/PIM1/RC3H2/RELB/DUSP10/CEACAM1/NKAP/RBM47/CDK13/OSTM1/PGM3/ABL1/GABPA/CASP9/SIN3A/PICALM/PARP1/…	374	0.453333
CC	GO:0030141	secretory granule	859	-0.707018	-1.40256	1e-10	3.61431e-09	2.92665e-09	8163	tags=47%, list=15%, signal=41%	ROCK1/RAB5C/RAB26/SYT1/STX7/MANBA/XRCC5/HMOX2/CEP290/LAMTOR3/SERPINA4/RAB11FIP5/CTSS/CNN2/SLC15A4/HMGB1/PRKCD/PSMC3/PSMD12/NCS1/HEBP2/VAMP7/PLD1/ITGAX/PGM1/PRKACA/HSPA8/TMBIM1/TMC6/STXBP3/VAMP7/ATAD3B/VEZT/SPTAN1/STX4/ANO6/RNASET2/FGB/DEGS1/GAS6/SNAP23/GSN/GLB1/EXOC3/ATP11B/WFS1/AGL/SPACA9/ILF2/DNAJC5/TOM1/EBAG9/KCMF1/RHOG/CPNE3/SIRPA/SNAP25/MORN2/F5/VAMP2/SMPD1/NRAS/PLAUR/GYG1/FABP5/SERPINA3/CAV…	406	0.472643
BP	GO:0030154	cell differentiation	4072	-0.638644	-1.27207	1e-10	3.61431e-09	2.92665e-09	10237	tags=42%, list=19%, signal=37%	EXT1/STRBP/SERPINF2/SS18L1/GPRC5B/EDA2R/PPP3CB/TEAD2/PTCD2/NCK1/MLLT3/CYLC2/FOXC1/MYCBP2/PLAAT4/INA/DNAJC13/HDAC5/ARHGAP35/ZDHHC21/ACVR1B/FBXO5/TREX1/SHTN1/GSK3B/LIMS1/NCKIPSD/FOXJ1/CDK5RAP1/BMPR1A/MTURN/SNAI1/JAG2/IGFBP5/NR2C2/HTR2A/GPR89B/LATS1/WASF2/MAP4K4/SERPINB3/CAMSAP1/PPP1R9A/SNW1/MED1/PPP2R3C/ULK2/TJP3/CSF1/CCM2/ASPM/PTER/TOPORS/FZD3/ELF4/RAPH1/RRAS/BACE2/IL18R1/MMP15/HDAC1/BCHE/AURKA/CC…	1706	0.418959
BP	GO:0030162	regulation of proteolysis	747	-0.703526	-1.39257	1e-10	3.61431e-09	2.92665e-09	9028	tags=51%, list=16%, signal=43%	FNIP1/CASP1/CLN3/PRKACB/MAPK9/RAF1/SART3/RNFT1/SERPINI1/PIAS1/SPOP/PSMC2/SVBP/HIP1R/PTK2/TIMP1/SMARCC1/CASP9/TMF1/PICALM/ZFAND2A/PLK1/OTUD4/NR1H3/GCLC/F8A1/F8A2/F8A3/IL1R2/ROCK1/TNFAIP8/RNF185/EIF2AK3/SERPINA6/SERPINA4/SOCS4/ITIH5/HMGB1/PRELID1/PSMC3/PTGS2/LPCAT3/LGMN/USP7/ANP32B/F3/PRKACA/BAX/BAG5/CDKN2D/PSME4/COP1/SIRT6/PARL/N4BP1/UBE3A/STYX/PSMB8/DNAJB6/SIRT2/ANXA8L1/UBQLN1/NLRP2/TIMP4/PIH1D1/…	379	0.507363
BP	GO:0030163	protein catabolic process	943	-0.757104	-1.50177	1e-10	3.61431e-09	2.92665e-09	9902	tags=68%, list=18%, signal=57%	ZER1/SNX9/AURKA/ANKZF1/TRIM25/RIC1/CLOCK/UBXN8/RNF19B/CHEK2/DCAF12/FOXF2/C17orf97/DDI2/KCTD21/ITCH/TRIM3/ATE1/PDCL3/UBQLN4/MFSD8/IDE/RNF168/WWTR1/NTAN1/OSBPL7/USP9Y/UBR3/VPS11/GSK3A/CDC20/USP8/TMTC3/YOD1/NEDD4/ANAPC10/RC3H1/KLHDC10/LTN1/CCDC22/RNF26/UBE2W/CLN3/MAPK9/VPS36/KCTD10/APPBP2/RAB7A/RNFT1/TOR1A/FAM8A1/UBA7/PIAS1/ARMC8/SPOP/PSMC2/RC3H2/UBR2/SNX1/RNF8/CEACAM1/USP36/ERCC8/CDC16/UBE2C/PTK2/F…	643	0.681866
MF	GO:0030234	enzyme regulator activity	1231	-0.641203	-1.27404	1e-10	3.61431e-09	2.92665e-09	10755	tags=49%, list=20%, signal=41%	RASGEF1B/FBXW7/ADRB1/GDPGP1/BMPR2/SMAP1/CCNYL1/ARHGEF10L/TRIM23/ITSN2/COL4A3/ST20/DBF4/TAOK1/CCNO/SPINT1/ANKRD54/ARHGAP27/GNAQ/ATP2A3/CCNA2/SKI/PARP16/DCP1B/DCP1A/DOCK9/WDR91/RABEP1/PHACTR2/IQGAP2/RASA2/PPP1R26/FAM13A/CABIN1/TNK2/PDE6D/HERC2/EVI5/BIRC5/SERPINF2/GPRC5B/PARP9/NCK1/CCNE1/MYCBP2/ARHGAP35/FBXO5/APH1B/BMPR1A/SERPINB3/RGPD8/PINX1/PPP1R2B/PRKAR2A/MMP15/ARHGAP26/DENND10/PPP2R3B/SERPINB8/R…	608	0.493907
MF	GO:0030554	adenyl nucleotide binding	1547	-0.662632	-1.31616	1e-10	3.61431e-09	2.92665e-09	11133	tags=57%, list=20%, signal=47%	EPHB3/RAD17/ABCD1/LIG1/KSR1/MAT1A/NOL9/ACVR1/CDK2/LIG4/PIK3C2B/IRAK2/UBE2F/ATP9A/ACACA/MSH2/CBWD1/MYO10/DHX33/ATP2B4/GK/GATB/XRCC3/DNAH1/CKMT1A/OXSR1/TARS2/STK4/CLCN5/AARS2/SGK1/OAS3/KIF1B/KIF3C/STK40/P2RY1/BMPR2/ENTPD2/ITPKA/NEK3/ATP7A/TAOK1/CLCN6/RFC5/POPDC3/ATP2A3/PDE10A/FN3KRP/UBE2K/MYO1A/ABCB4/MTHFD1L/SMARCA2/RPS6KB1/PIM2/SLC22A4/FAM20C/CAMK1/TNK2/HSP90B2P/ADCY7/EHD2/IPMK/PMS2/CAMKK2/MAPKAPK…	878	0.56755
CC	GO:0030659	cytoplasmic vesicle membrane	1162	-0.670417	-1.33169	1e-10	3.61431e-09	2.92665e-09	9698	tags=51%, list=18%, signal=43%	TAB3/ITCH/TAB2/SLC11A2/KIF13A/RAB11B/LHFPL2/SLC9B2/AP1M2/VAC14/KIAA0319/IFITM2/SNAP29/WDR44/STX3/CDIP1/STX6/SYNGR1/NOSTRIN/NEU3/ABCA5/SNX4/CLBA1/CPE/WDR83/CLIC4/TRIP11/ARFGEF3/AP3M1/PIP4P2/MCOLN3/VPS11/TAB1/PACSIN2/USP8/TMX3/RAB5B/ARC/RAB5A/WHAMM/HYAL3/CLIP1/CAMK2G/WIPI1/CLN3/SEC23B/RAB6A/CD58/RAB43/VPS36/IRAK4/EREG/CBARP/SEC31A/APPBP2/RAB7A/HTT/SLC2A8/TOR1A/DNM2/SMAGP/AP1S2/APPL1/AFTPH/GPNMB/RAB…	593	0.510327
CC	GO:0031090	organelle membrane	3601	-0.737399	-1.46875	1e-10	3.61431e-09	2.92665e-09	9710	tags=58%, list=18%, signal=51%	TOR1B/TRIM14/TAB3/ITCH/TAB2/SLC11A2/TIMM23B/TMCC1/ZFYVE26/RNF170/KIF13A/RAB11B/LHFPL2/PIP4K2B/FOXO3/CYP2R1/SLC9B2/AP1M2/NDC1/ARFGEF1/VAC14/KIAA0319/IFITM2/NRM/SNAP29/SLC25A28/WDR44/STX3/ELOVL7/CDIP1/UBQLN4/GNB4/STX6/LNPK/CYP2S1/SRD5A1/TIMM10B/PHTF1/SYNGR1/MFSD8/ANKRD13C/NOSTRIN/DNAJC11/SEC11B/SLC25A36/NEU3/TEX2/ST3GAL2/ABCA5/COA1/STIMATE/SNX4/RHBDF2/PANX1/SYNE2/ARL3/ZDHHC3/GBF1/ZDHHC23/CLBA1/DNAJ…	2089	0.580117
CC	GO:0031300	intrinsic component of organelle membrane	414	-0.750144	-1.47658	1e-10	3.61431e-09	2.92665e-09	8138	tags=60%, list=15%, signal=51%	RTN2/RAB26/SYT1/EIF2AK3/HLA-F/UBIAD1/SREBF2/SLC15A4/DPM3/VAMP7/DPM2/LRRC8A/KTN1/A4GALT/VAMP7/CCDC51/ELOVL5/ABHD17B/GRAMD1A/SGMS2/LEMD3/QSOX2/SFXN4/TMCO1/TMEM11/CSGALNACT1/WFS1/SPAG4/SLC35B4/SLC35A5/DNAJC5/PIGK/CASD1/SPPL2A/AFG3L2/MFN1/RAB35/BID/ATF6B/CPT1A/VAMP2/ATF6/EMC3/SLC35A2/PISD/HACD3/NPC1/PREB/ESYT2/CANX/PORCN/PIGT/SLC27A2/PEX26/ERGIC1/RCE1/DERL1/SAMM50/P2RX4/BAK1/SFXN1/SLC25A4/SYNJ2BP/PTP…	249	0.601449
CC	GO:0031301	integral component of organelle membrane	384	-0.752936	-1.48145	1e-10	3.61431e-09	2.92665e-09	8138	tags=61%, list=15%, signal=52%	RTN2/SYT1/EIF2AK3/HLA-F/UBIAD1/SREBF2/SLC15A4/DPM3/VAMP7/DPM2/LRRC8A/KTN1/A4GALT/VAMP7/CCDC51/ELOVL5/SGMS2/LEMD3/QSOX2/SFXN4/TMCO1/TMEM11/CSGALNACT1/WFS1/SPAG4/SLC35B4/SLC35A5/PIGK/CASD1/SPPL2A/AFG3L2/MFN1/BID/ATF6B/CPT1A/VAMP2/ATF6/EMC3/SLC35A2/PISD/HACD3/NPC1/PREB/CANX/PORCN/PIGT/SLC27A2/PEX26/ERGIC1/RCE1/DERL1/SAMM50/P2RX4/BAK1/SFXN1/SLC25A4/SYNJ2BP/PTPRS/ELOVL4/ZMPSTE24/PINK1/HSPA9/TIMM23/MFF…	234	0.609375
BP	GO:0031324	negative regulation of cellular metabolic process	2546	-0.701171	-1.39559	1e-10	3.61431e-09	2.92665e-09	10635	tags=54%, list=19%, signal=45%	SFSWAP/DUSP22/HEYL/SPEN/SAP30/SPINT1/CEP85/BTN2A2/ZNF658/PPARG/NBAS/GNAQ/SKI/ZBTB21/HEY1/DCP1B/WWC2/DCP1A/DAP/DEAF1/TRIM29/TSPYL2/PARD3/SHQ1/TRIM21/PHF12/LCOR/RREB1/PPP1R26/SMARCA2/PPARGC1A/FOXK2/EXOSC9/ZNF79/ZNF202/PTPN2/HIRA/CADM4/CNOT10/GGA3/ATF7IP/H1-5/NCK2/BCL2L12/SVIP/BIRC5/SERPINF2/RBBP8/AKIRIN2/PARP9/NCK1/STRN3/CCAR1/CCNE1/ACADL/KDM2A/FOXC1/ZNF668/NFE2L3/HDAC5/ZNF559-ZNF177/FBXO5/PTPN3/GS…	1364	0.535742
BP	GO:0031325	positive regulation of cellular metabolic process	3160	-0.700167	-1.39401	1e-10	3.61431e-09	2.92665e-09	10554	tags=55%, list=19%, signal=47%	TNFRSF11A/ATP2A3/CCNA2/SKI/NR5A2/PARP16/HEY1/ZNF594/DCP1B/DCP1A/MRNIP/ZSCAN21/DAP/DEAF1/ZNF227/AGTPBP1/UBE2K/TRIM21/HOXA13/RREB1/NKD2/LRP8/ING5/QRICH1/AMER1/SMARCA2/RPS6KB1/PPARGC1A/FOXK2/IL10RB/STAT5B/PIM2/CRLF3/EXOSC9/DAGLB/PTPN2/CAMK1/TNK2/ATF7IP/H1-5/NCK2/BCL2L12/DOT1L/SVIP/EDRF1/PAOX/SERPINF2/SS18L1/GPRC5B/PPP3CB/TEAD2/AKIRIN2/PARP9/NUFIP1/CAMKK2/NCK1/MAPKAPK5/MLLT3/SP1/ZNF225/SLC25A37/CCAR1…	1727	0.546519
BP	GO:0031326	regulation of cellular biosynthetic process	4064	-0.694925	-1.38408	1e-10	3.61431e-09	2.92665e-09	10681	tags=52%, list=19%, signal=46%	ZNF264/ZNF235/ZNF17/AGO2/ATPSCKMT/PARN/ARID4B/ZNF18/ATP7A/DUSP22/ZFP1/SETD2/HEYL/DBF4/SPEN/SAP30/ZBTB11/ZNF658/PPARG/MED19/RFC5/BAZ2B/TNFRSF11A/CCNA2/SKI/ZBTB21/NR5A2/HEY1/ZNF594/DCP1B/WWC2/DCP1A/BRWD3/EPC2/ZSCAN21/DAP/DEAF1/ZNF227/ZNF236/TRIM29/TSPYL2/TRIM21/PHF12/HOXA13/LCOR/ZNF155/RREB1/LRP8/ING5/ZKSCAN4/QRICH1/SMARCA2/OGFOD1/RPS6KB1/SPIN2A/ZNF862/PPARGC1A/FOXK2/STAT5B/PIM2/CRLF3/EXOSC9/ZNF79/…	2128	0.523622
BP	GO:0031327	negative regulation of cellular biosynthetic process	1611	-0.691364	-1.37364	1e-10	3.61431e-09	2.92665e-09	10541	tags=52%, list=19%, signal=43%	SKI/ZBTB21/HEY1/DCP1B/WWC2/DCP1A/DAP/DEAF1/TRIM29/TSPYL2/PHF12/LCOR/RREB1/SMARCA2/FOXK2/EXOSC9/ZNF79/ZNF202/PTPN2/HIRA/CNOT10/ATF7IP/H1-5/NCK2/BIRC5/RBBP8/AKIRIN2/PARP9/NCK1/STRN3/CCAR1/CCNE1/ACADL/KDM2A/FOXC1/ZNF668/NFE2L3/HDAC5/ZNF559-ZNF177/FBXO5/GSK3B/LIMS1/FOXJ1/SNAI1/L3MBTL2/IGFBP5/NR2C2/RSF1/PINX1/SNW1/COMMD7/MED1/PARP14/ZNF599/BACE2/HDAC1/ZNF131/EHMT1/BMP6/CLOCK/PUS7/CBX2/TRIM33/BCOR/IGF2…	841	0.522036
BP	GO:0031328	positive regulation of cellular biosynthetic process	1912	-0.696914	-1.38522	1e-10	3.61431e-09	2.92665e-09	10393	tags=55%, list=19%, signal=46%	ING5/QRICH1/SMARCA2/RPS6KB1/PPARGC1A/FOXK2/STAT5B/PIM2/CRLF3/EXOSC9/PTPN2/CAMK1/ATF7IP/NCK2/BCL2L12/DOT1L/SVIP/EDRF1/PAOX/SERPINF2/SS18L1/PPP3CB/TEAD2/AKIRIN2/PARP9/NUFIP1/CAMKK2/NCK1/MAPKAPK5/MLLT3/SP1/ZNF225/SLC25A37/CCAR1/FOXC1/ZNF668/UPF3B/HDAC5/ACVR1B/ZNF484/PAXBP1/FOXJ1/CDK5RAP1/BMPR1A/HOXA10/SNAI1/PARM1/NR2C2/HTR2A/RSF1/SNW1/MED1/ZNF445/TOPORS/GABPB1/ELF4/TOX3/GLYR1/HDAC1/DYRK1B/ERCC1/RPRD…	1044	0.546025
BP	GO:0031329	regulation of cellular catabolic process	814	-0.743423	-1.47406	1e-10	3.61431e-09	2.92665e-09	9902	tags=66%, list=18%, signal=55%	ZER1/SNX9/AURKA/RIC1/RNF19B/GIGYF2/DCAF12/TAF15/FOXF2/TMEM39A/TRIM14/TAB3/ITCH/TAB2/PRKAA2/PIP4K2B/FOXO3/PDCL3/UBQLN4/ARNT/EXOC4/MFSD8/PIK3C2A/SPTLC1/TRAF3IP2/HERC1/OSBPL7/VPS11/LARP4B/GSK3A/CDC20/TMTC3/CNOT3/NEDD4/RC3H1/TRIM38/CCDC22/MLYCD/PAN3/CASP1/CLN3/TOB1/TENT4A/MAPK9/TSC1/PLEKHN1/IGF2BP1/RNFT1/HTT/PIK3CA/PIAS1/RALB/FEZ2/PSMC2/RC3H2/MTMR2/USP36/SPTLC2/PTK2/CALCOCO2/ABL1/SLC4A4/SNX6/TIMP1/SM…	538	0.660934
BP	GO:0031331	positive regulation of cellular catabolic process	426	-0.732948	-1.44393	1e-10	3.61431e-09	2.92665e-09	10671	tags=69%, list=19%, signal=56%	AGO2/PARN/FBXW8/ST20/DCP1B/DCP1A/AGTPBP1/TRIM21/NKD2/AMER1/PIM2/EXOSC9/DAGLB/SVIP/CAMKK2/RNF217/GSK3B/HTR2A/ZER1/SNX9/AURKA/RNF19B/GIGYF2/TRIM14/ITCH/PRKAA2/PIP4K2B/FOXO3/ARNT/PIK3C2A/SPTLC1/OSBPL7/VPS11/GSK3A/CDC20/TMTC3/CNOT3/RC3H1/TRIM38/CCDC22/PAN3/TOB1/TENT4A/MAPK9/TSC1/PLEKHN1/RNFT1/HTT/PIAS1/RALB/PSMC2/RC3H2/SPTLC2/PTK2/CALCOCO2/SLC4A4/SESN3/PIP4K2C/ZFAND2A/NOCT/PLK1/TP53INP1/GTPBP1/GCLC/R…	296	0.694836
BP	GO:0031399	regulation of protein modification process	1487	-0.673865	-1.33916	1e-10	3.61431e-09	2.92665e-09	10711	tags=54%, list=19%, signal=45%	CDKN3/P2RY1/BMPR2/HEG1/CCNYL1/NEK3/DUSP22/DBF4/TAOK1/CDCA2/CCNO/CEP85/PPARG/ANKRD54/TNFRSF11A/GNAQ/CCNA2/SKI/PARP16/MRNIP/UBE2K/TSPYL2/PARD3/TRIM21/LRP8/AMER1/PPARGC1A/PTPN2/CAMK1/CADM4/TNK2/H1-5/NCK2/SVIP/GPRC5B/PARP9/CAMKK2/NCK1/CCNE1/MYCBP2/ACVR1B/FBXO5/PAXBP1/GSK3B/ACSL1/CDK5RAP1/BMPR1A/BAG4/HTR2A/LATS1/SERPINB3/PINX1/PPP1R9A/SNW1/PARP14/PPP2R3C/PPP1R2B/AKAP9/CSF1/TOPORS/PRKAR2A/GLYR1/HDAC1/S…	801	0.538668
BP	GO:0031400	negative regulation of protein modification process	512	-0.698098	-1.37719	1e-10	3.61431e-09	2.92665e-09	8772	tags=53%, list=16%, signal=45%	NF2/MAPK8IP1/BOD1L1/SVBP/DUSP10/CEACAM1/GADD45A/ABL1/SNX6/APC/SIN3A/MAD2L2/PTPRH/PLK1/NF1/RGS14/SMARCB1/ENPP1/PPP1R15A/SPAG9/GCLC/GGNBP2/GPD1L/ROCK1/PPP5C/NCOA7/BEX4/ZBED3/SOCS4/RB1/PMEPA1/PRKCD/TIPRL/PPP1R9B/PTK6/GPS2/SWAP70/HMG20A/BAX/BAG5/CDKN2D/DUSP6/PIAS3/N4BP1/SIRT2/PRMT3/PTPN13/PIH1D1/EPHB2/NUP62/DTX3L/CDKN1C/MFHAS1/ROCK2/UBXN1/MARCHF7/SPOPL/PTPN1/SUPT6H/SMCR8/CCNB1/CDK5/DMTN/LATS2/SIRPA/C…	270	0.527344
BP	GO:0031401	positive regulation of protein modification process	964	-0.656819	-1.30269	1e-10	3.61431e-09	2.92665e-09	10316	tags=49%, list=19%, signal=41%	CAMK1/TNK2/H1-5/SVIP/GPRC5B/PARP9/CAMKK2/MYCBP2/ACVR1B/PAXBP1/ACSL1/CDK5RAP1/BMPR1A/BAG4/HTR2A/LATS1/PPP1R9A/SNW1/PARP14/PPP2R3C/AKAP9/CSF1/TOPORS/GLYR1/HDAC1/SNX9/BMP6/CHEK2/DOCK7/PAK2/NIPBL/INHA/NELFA/TAB2/RAPGEF2/PRKAA2/ARFGEF1/BCL6/SLC51B/MARK2/ARNT/ETAA1/TELO2/FERMT2/MAP2K1/CCN2/TNFRSF10A/TAB1/CAB39/GSK3A/CDC20/RAD50/MAPKAP1/STRADA/PAK1/PPP1R12A/MAP2K3/EFNA5/TWSG1/NNMT/ARRDC4/MTCP1/NMI/RASSF…	473	0.490664
CC	GO:0031410	cytoplasmic vesicle	2432	-0.691267	-1.3754	1e-10	3.61431e-09	2.92665e-09	9705	tags=51%, list=18%, signal=44%	TRIM14/TAB3/ITCH/TAB2/SLC11A2/TRIM3/RAPGEF2/KIF13A/RAB11B/LHFPL2/WIPF1/SLC9B2/AP1M2/VAC14/KIAA0319/IFITM2/PTP4A3/SNAP29/WDR44/STX3/CDIP1/UBQLN4/STX6/SYNGR1/PHETA1/NOSTRIN/NEU3/IL4I1/PIK3C2A/ABCA5/SNX4/KCNK1/TMEM198/MAP2K1/TGFBRAP1/CLBA1/CPE/WDR83/CXCR4/CLIC4/TRIP11/TRAF3IP2/ARFGEF3/AP3M1/FNDC3A/FCHSD1/SNX11/PIP4P2/MCOLN3/DENND4B/VPS11/TAB1/CAB39/PACSIN2/ARAP1/MAPKAP1/OCLN/USP8/TBC1D23/RP2/SLC66A2…	1237	0.508635
MF	GO:0031625	ubiquitin protein ligase binding	296	-0.779135	-1.53107	1e-10	3.61431e-09	2.92665e-09	8770	tags=68%, list=16%, signal=58%	PIAS1/RALB/SPOP/RNF8/PIAS2/APC/UBE2L3/POLR2A/VCL/CUL9/CASC3/PA2G4/HM13/FZD6/CUL5/PIAS4/DAXX/XRCC5/RB1/DNM1L/AXIN2/PCBP2/USP7/PRKACA/HSPA8/BAG5/RALA/UBOX5/UBE2G1/AMBRA1/TRIOBP/PER1/NAE1/BOK/HIF1A/WRAP53/MFHAS1/RNF20/GABARAPL1/CUL2/JAK1/HSPBP1/UBXN1/CD40/WFS1/SPOPL/EGFR/ANKRA2/SCAMP3/NEDD8/IKBKG/CUL3/BID/KDM4A/ATF6/SMAD5/CASP8/APBB1/TANK/HSPA1L/UBE2L6/RFFL/UBE2B/UBE2A/DERL1/USP25/EIF4E2/ARIH1/RNF31…	202	0.682432
BP	GO:0031647	regulation of protein stability	295	-0.766637	-1.50612	1e-10	3.61431e-09	2.92665e-09	8918	tags=74%, list=16%, signal=63%	PPARGC1A/PIM2/GGA3/ATF7IP/H1-5/A1CF/TREX1/MCM8/BAG4/PINX1/OTUD3/AURKA/CHEK2/APTX/DDI2/NAA16/PDCL3/SLC51B/TELO2/VPS11/USP8/RASSF2/PARVA/TSC1/HTT/CCNH/COG3/NF2/PIM1/USP36/PFN2/HIP1R/PLK1/EP300/TNIP2/TMEM183A/ZBED3/KRAS/SH3GLB1/DVL3/DPM3/PRKCD/COA8/USP7/DPM2/DNLZ/HSPA8/BAG5/RABL3/BAG3/GSN/MSX1/TRIM24/NR1D1/WFS1/MARCHF7/CDK7/FBXW11/CUL3/KAT2A/UTP25/TMEM183BP/PLPP3/SERF1A/DDRGK1/CHP1/UBE2B/TBRG1/FBXL3…	219	0.742373
BP	GO:0031667	response to nutrient levels	471	-0.698386	-1.37708	1e-10	3.61431e-09	2.92665e-09	10007	tags=52%, list=18%, signal=43%	SNW1/MED1/ULK2/SLC25A25/BCHE/CD68/ERCC1/UCP2/TRIM25/NDOR1/KICS2/BNIP1/HMGCL/PRKAA2/FOXO3/SRD5A1/MN1/MBD2/KLF10/BHLHA15/XPR1/FNIP1/WIPI1/NUAK1/UCN/TSC1/BBS4/RALB/PIM1/NR1H4/EIF2S1/ADIPOR2/NUCB2/WRN/MTHFR/SESN3/VPS41/WIPI2/ACAT1/TNKS/GCLC/ACSL3/WDR45B/EIF2AK3/PDK2/SREBF2/DNM1L/ASS1/SH3GLB1/CHSY1/EIF2A/PTGS2/ZFP36/PDK4/HSPA8/STC1/SPP1/CDKN2D/SIRT6/LARP1/MTMR3/PIK3R4/SIRT2/FOXK1/BBS2/ACADM/ATF3/STK24…	247	0.524416
CC	GO:0031966	mitochondrial membrane	722	-0.785761	-1.55583	1e-10	3.61431e-09	2.92665e-09	8496	tags=68%, list=15%, signal=59%	CPT1B/GCAT/TIMM9/SNN/MRPS28/MRPL32/SLC25A23/SLC25A24/TMEM14DP/FLVCR1/PPP1R15A/EXD2/ACSL3/NDUFA10/AKAP1/RNF185/MICU3/OGDH/RAB11FIP5/KRAS/UBIAD1/NDUFV3/DNM1L/ASS1/MRPS21/MARCHF5/SH3GLB1/NDUFA3/SLC25A44/PNPLA8/COA8/C12orf73/ARMC1/THEM4/BAX/PLSCR3/SMIM20/PARL/LETM1/AMBRA1/SLC25A32/ATAD3B/MRPS5/CCDC51/BOK/C19orf12/IMMP1L/SLC44A1/EXOG/ACADM/MRPL9/COX15/MRPL35/DEGS1/SFXN4/TMEM11/MRPL37/MRPS2/MRPS9/ACAD9…	494	0.684211
CC	GO:0031967	organelle envelope	1214	-0.775163	-1.53971	1e-10	3.61431e-09	2.92665e-09	8546	tags=64%, list=16%, signal=56%	CEPT1/BCS1L/NUCB2/NUP88/CPT1B/GCAT/TIMM9/SNN/PARP1/IPO9/MYO6/CASC3/MRPS28/PCM1/MRPL32/SLC25A23/GOLT1A/SLC25A24/TMEM14DP/FLVCR1/TNRC18/PPP1R15A/EXD2/TNKS/ACSL3/BICD2/NDUFA10/AKAP1/RNF6/RNF185/MICU3/MTDH/PCYT1A/NUTF2/OGDH/ERBIN/RAB11FIP5/KRAS/UBIAD1/NXT2/NDUFV3/DNM1L/ASS1/MRPS21/MARCHF5/SH3GLB1/RANBP3/PRELID1/NDUFA3/SLC25A44/PTGS2/GLE1/GCHFR/PNPLA8/COA8/COX19/C12orf73/ARMC1/THEM4/BAX/PLSCR3/CTDNEP1…	784	0.645799
CC	GO:0031968	organelle outer membrane	229	-0.763896	-1.50297	1e-10	3.61431e-09	2.92665e-09	8292	tags=62%, list=15%, signal=53%	PPP1R15A/EXD2/ACSL3/AKAP1/RNF185/NUTF2/RAB11FIP5/KRAS/DNM1L/ASS1/MARCHF5/SH3GLB1/PTGS2/ARMC1/BAX/AMBRA1/BOK/SLC44A1/TOMM70/MFN1/FAM210B/BID/CPT1A/BCL2L11/CASP8/CLMN/ATF2/SLC25A46/QTRT1/TIGAR/SAMM50/MTARC2/PSEN1/BAK1/ARMCX6/MTOR/SYNJ2BP/TOMM40L/PINK1/OPA1/CISD2/HSPA9/MFF/TOMM34/CYB5R3/MAVS/ACSL4/ULK1/PLD6/BPHL/ATP5MC2/FUNDC1/VPS13C/APOOL/QTRT2/SPART/TMEM109/HAX1/MTX3/CHCHD3/VPS13A/VDAC1/PPP1CC/TOM…	143	0.624454
CC	GO:0031975	envelope	1214	-0.775163	-1.53971	1e-10	3.61431e-09	2.92665e-09	8546	tags=64%, list=16%, signal=56%	CEPT1/BCS1L/NUCB2/NUP88/CPT1B/GCAT/TIMM9/SNN/PARP1/IPO9/MYO6/CASC3/MRPS28/PCM1/MRPL32/SLC25A23/GOLT1A/SLC25A24/TMEM14DP/FLVCR1/TNRC18/PPP1R15A/EXD2/TNKS/ACSL3/BICD2/NDUFA10/AKAP1/RNF6/RNF185/MICU3/MTDH/PCYT1A/NUTF2/OGDH/ERBIN/RAB11FIP5/KRAS/UBIAD1/NXT2/NDUFV3/DNM1L/ASS1/MRPS21/MARCHF5/SH3GLB1/RANBP3/PRELID1/NDUFA3/SLC25A44/PTGS2/GLE1/GCHFR/PNPLA8/COA8/COX19/C12orf73/ARMC1/THEM4/BAX/PLSCR3/CTDNEP1…	784	0.645799
CC	GO:0031981	nuclear lumen	4809	-0.771294	-1.53653	1e-10	3.61431e-09	2.92665e-09	10434	tags=62%, list=19%, signal=55%	ABCB4/TRIM21/PHF12/HOXA13/LCOR/LSM11/USP39/RREB1/SDAD1/PPP1R26/ABTB1/H2BC6/PSMB9/ING5/RSRC1/ZKSCAN4/QRICH1/AMER1/FCHO1/SMARCA2/OGFOD1/H2BC14/RPS6KB1/SPIN2A/PPARGC1A/SUGP1/P3H2/CABIN1/FOXK2/STAT5B/EXOSC9/RPA1/ZNF202/RPP21/THAP2/DAGLB/PTPN2/POLR3K/HIRA/SETD1B/H4C1/METTL18/TRMT10A/ATF7IP/MFAP3L/CARMIL1/KDM5D/RAD21L1/HERC2/DOT1L/SNORD116-21/BIRC5/IPMK/PMS2/RPAP2/ZNF397/SS18L1/TEPSIN/GPRC5B/PDS5B/RBBP…	2972	0.618008
CC	GO:0031982	vesicle	4059	-0.717995	-1.43005	1e-10	3.61431e-09	2.92665e-09	8930	tags=48%, list=16%, signal=43%	TMEM168/VPS36/IRAK4/GBP3/EREG/CBARP/SEC31A/SHMT1/APPBP2/RAB7A/PCMT1/HTT/SLC2A8/TOR1A/LRRC57/DNM2/SMAGP/CDC42BPA/TRAPPC8/RABEP2/SERPINI1/GNAL/AP1S2/TRAK1/TTC38/ABCG1/APPL1/AFTPH/ST13P4/CXADR/GPNMB/RAB11FIP3/CHIC1/NF2/ARMC8/ENDOD1/RALB/MIR22/PSMC2/MARK3/IFITM3/BASP1/MTMR2/MAN2B2/FMNL1/SNX1/NECAP2/ERG28/TLR1/CEACAM1/GM2A/EIF2S1/PRAF2/PFN2/H2AC20/HIP1R/HYAL1/B4GALT3/CDK13/SPG11/CASK/WASHC2C/IQCB1/CAL…	1931	0.475733
CC	GO:0031983	vesicle lumen	325	-0.776461	-1.5284	1e-10	3.61431e-09	2.92665e-09	6170	tags=52%, list=11%, signal=46%	DERA/PTPN6/GALNS/ERP44/FAM3C/CYFIP1/GCA/C1orf35/CLU/COTL1/S100P/SLPI/CYB5R3/APOH/PYGL/DNAJC3/XRCC6/GUSB/VTI1B/APOOL/LCN2/CDC37L1/PGM2/GDI2/CCT8/MAPK1/TF/VPS13A/PSMB7/CTSA/ANXA2/FGA/PPIA/COMMD9/CTSC/CAT/IDH1/ACTR2/PPIE/PSMD1/CAP1/PSMD11/NFKB1/GTPBP2/ACAA1/NPC2/NEU1/PDGFB/A1BG/FRK/NIT2/OLA1/PNP/PROS1/AGA/CANT1/JUP/STK11IP/FGG/CAND1/DYNLT1/QPCT/VEGFB/PSMD7/B2M/FAF2/TEX264/TTR/PAFAH1B2/SCCPDH/ACTN1/M…	169	0.52
CC	GO:0031984	organelle subcompartment	1457	-0.724054	-1.43897	1e-10	3.61431e-09	2.92665e-09	9669	tags=58%, list=18%, signal=49%	TMCC1/RNF170/KIF13A/PIP4K2B/CYP2R1/AP1M2/ARFGEF1/ELOVL7/UBQLN4/STX6/LNPK/CYP2S1/SRD5A1/PHTF1/PHETA1/ANKRD13C/SEC11B/TEX2/ST3GAL2/PIK3C2A/STIMATE/RHBDF2/PANX1/SYNE2/ARL5A/GBF1/CLBA1/CCDC186/SPTLC1/OSBPL7/LRRC8E/CLASP2/LRRC8B/ARAP1/TBC1D23/SLC66A2/ALG3/TMX3/SLC37A1/MBOAT2/PCSK7/RNF26/TRIM59/CAMK2G/WIPI1/SRD5A3/TYRO3/CLN3/SEC23B/DNAJC25/RAB6A/DMPK/C2CD2L/RAB43/AGPAT3/SEC31A/HACD1/RNFT1/RDH5/TOR1A/DN…	847	0.581332
BP	GO:0032268	regulation of cellular protein metabolic process	2379	-0.698279	-1.38929	1e-10	3.61431e-09	2.92665e-09	10711	tags=56%, list=19%, signal=47%	CDKN3/P2RY1/BMPR2/HEG1/CCNYL1/AGO2/PARN/NEK3/COL4A3/FBXW8/ST20/DUSP22/DBF4/TAOK1/CDCA2/CCNO/SPINT1/CEP85/PPARG/ANKRD54/TNFRSF11A/GNAQ/ATP2A3/CCNA2/SKI/PARP16/DCP1B/DCP1A/MRNIP/WDR91/DAP/AGTPBP1/UBE2K/TSPYL2/PARD3/TRIM21/NKD2/LRP8/AMER1/OGFOD1/RPS6KB1/PPARGC1A/EXOSC9/PTPN2/CAMK1/CADM4/CNOT10/TNK2/METTL18/H1-5/NCK2/BCL2L12/SVIP/BIRC5/SERPINF2/GPRC5B/AKIRIN2/PARP9/CAMKK2/NCK1/MAPKAPK5/CCNE1/MYCBP2/R…	1336	0.56158
BP	GO:0032269	negative regulation of cellular protein metabolic process	1031	-0.702781	-1.39559	1e-10	3.61431e-09	2.92665e-09	9074	tags=51%, list=16%, signal=44%	RASSF2/HEXIM2/FNIP1/PAN3/CLN3/TOB1/UCN/TENT4A/RAF1/TSC1/SHMT1/PLEKHN1/IGF2BP1/SERPINI1/NF2/MAPK8IP1/BOD1L1/RC3H2/SVBP/DUSP10/CEACAM1/EIF2S1/GADD45A/ABL1/SNX6/TIMP1/APC/SMARCC1/SIN3A/PICALM/MAD2L2/PTPRH/NOCT/PLK1/NF1/RGS14/SMARCB1/ENPP1/DHFR/PPP1R15A/NR1H3/CAPRIN2/SPAG9/GCLC/F8A1/F8A2/F8A3/IL1R2/GGNBP2/GPD1L/ROCK1/TNFAIP8/PPP5C/ENC1/GRB7/NCOA7/EIF2AK3/SERPINA6/BEX4/ZBED3/SERPINA4/SOCS4/RB1/ITIH5/P…	528	0.512124
BP	GO:0032270	positive regulation of cellular protein metabolic process	1366	-0.690329	-1.37164	1e-10	3.61431e-09	2.92665e-09	10229	tags=53%, list=19%, signal=45%	GPRC5B/AKIRIN2/PARP9/CAMKK2/NCK1/MYCBP2/RNF217/UPF3B/ACVR1B/APH1B/PAXBP1/GSK3B/ACSL1/CDK5RAP1/BMPR1A/BAG4/HTR2A/LATS1/SERPINB3/PPP1R9A/SNW1/PARP14/PPP2R3C/AKAP9/CSF1/TOPORS/GLYR1/HDAC1/ZER1/SNX9/AURKA/MBP/BMP6/RNF19B/CHEK2/DOCK7/PAK2/NIPBL/INHA/NELFA/TAB2/RAPGEF2/PRKAA2/ARFGEF1/BCL6/SLC51B/TBC1D10A/MARK2/ARNT/ETAA1/TELO2/FERMT2/MAP2K1/CCN2/OSBPL7/TNFRSF10A/VPS11/TAB1/CAB39/TNFSF10/LARP4B/GSK3A/CD…	729	0.533675
BP	GO:0032386	regulation of intracellular transport	335	-0.733216	-1.44166	1e-10	3.61431e-09	2.92665e-09	8683	tags=60%, list=16%, signal=51%	MTMR2/MDFIC/USP36/RINT1/UBE2L3/PCM1/AKAP8L/ARHGAP1/TTC21B/UBE2G2/SAR1A/SAE1/NUTF2/CEP290/SREBF2/SH3GLB1/PRKCD/PTGS2/USP7/ANP32B/RAB23/PRKACA/SCP2/IWS1/BAG3/UBAC2/PARL/PTPN11/NRDE2/RBM22/ECT2/ERLEC1/SEC24B/NUP62/ZPR1/CDK5R1/NUP153/LMAN1/RBM4/AAAS/GAS6/CDH1/PTPN1/CAPN10/WWC1/SUPT6H/PDZK1/CDK5/DMTN/GCC2/VAMP2/UBR5/NPEPPS/PREB/SCFD1/RDX/HSPA1L/CHP1/SMO/SNX3/PSEN1/UBE2D3/RNF31/INPP5K/NMT1/PINK1/ZFAND1…	202	0.602985
BP	GO:0032446	protein modification by small protein conjugation	856	-0.74128	-1.47046	1e-10	3.61431e-09	2.92665e-09	9847	tags=65%, list=18%, signal=54%	TRIM25/DCAF4/RNF19B/TRIM33/BCOR/DCAF12/FOXF2/KCTD21/TRIM14/ITCH/TRIM3/RNF170/ZNF451/DCAF5/ARNT/UBE2E3/OBI1/MED24/RNF168/WWTR1/TRAF3IP2/HERC1/TRIM52/UBR3/VPS11/RNF169/GSK3A/CDC20/PELI3/NEDD4/BTBD1/DCAF17/ANAPC10/RC3H1/CBLL1/KLHDC10/ARRDC4/TRIM38/LTN1/NMI/G2E3/RNF26/TRIM59/UBE2W/NEURL2/MAPK9/SUMO3/HERC4/KCTD10/APPBP2/RNFT1/UBA7/PIAS1/LMO7/SPOP/OTULIN/RC3H2/NEURL4/SVBP/UBR2/UBR7/RNF8/DCUN1D1/PIAS2/E…	557	0.650701
MF	GO:0032553	ribonucleotide binding	1899	-0.673192	-1.33777	1e-10	3.61431e-09	2.92665e-09	10149	tags=53%, list=18%, signal=45%	GTF2F2/ARHGAP35/ACVR1B/NARS2/GSK3B/ACSL1/GATC/BMPR1A/RIMKLB/DDX60L/MCM8/NOA1/MYO5A/GSPT2/SPATA5L1/LATS1/DDX19B/MAP4K4/ULK2/RABL2B/RAD51D/PRKAR2A/RRAS/AURKA/DGKH/DYRK1B/TOR2A/RAB2B/SRCAP/TUT1/MAPK11/STK16/NDOR1/CHEK2/ARL6/STK38/PAK2/TOR1B/CHD1/HMGCL/RAPGEF2/NEK2/KIF13A/RAB11B/PRKAA2/PIP4K2B/TK2/CDC42BPG/MCM2/MAP4K3/PAK4/MARK2/CLK4/SRP54/KCNT2/UBE2E3/RIOK2/PIK3C2A/ABCA5/IDE/MAP2K1/ARL5A/ARL3/CHKB/B…	1011	0.532385
MF	GO:0032555	purine ribonucleotide binding	1881	-0.673674	-1.33874	1e-10	3.61431e-09	2.92665e-09	10149	tags=53%, list=18%, signal=45%	GTF2F2/ARHGAP35/ACVR1B/NARS2/GSK3B/ACSL1/GATC/BMPR1A/RIMKLB/DDX60L/MCM8/NOA1/MYO5A/GSPT2/SPATA5L1/LATS1/DDX19B/MAP4K4/ULK2/RABL2B/RAD51D/PRKAR2A/RRAS/AURKA/DGKH/DYRK1B/TOR2A/RAB2B/SRCAP/TUT1/MAPK11/STK16/CHEK2/ARL6/STK38/PAK2/TOR1B/CHD1/HMGCL/RAPGEF2/NEK2/KIF13A/RAB11B/PRKAA2/PIP4K2B/TK2/CDC42BPG/MCM2/MAP4K3/PAK4/MARK2/CLK4/SRP54/KCNT2/UBE2E3/RIOK2/PIK3C2A/ABCA5/IDE/MAP2K1/ARL5A/ARL3/CHKB/BBS10/R…	1003	0.533227
MF	GO:0032559	adenyl ribonucleotide binding	1534	-0.660555	-1.31204	1e-10	3.61431e-09	2.92665e-09	11133	tags=56%, list=20%, signal=46%	EPHB3/RAD17/ABCD1/LIG1/KSR1/MAT1A/NOL9/ACVR1/CDK2/LIG4/PIK3C2B/IRAK2/UBE2F/ATP9A/ACACA/MSH2/CBWD1/MYO10/DHX33/ATP2B4/GK/GATB/XRCC3/DNAH1/CKMT1A/OXSR1/TARS2/STK4/CLCN5/AARS2/SGK1/OAS3/KIF1B/KIF3C/STK40/P2RY1/BMPR2/ENTPD2/ITPKA/NEK3/ATP7A/TAOK1/CLCN6/RFC5/POPDC3/ATP2A3/PDE10A/FN3KRP/UBE2K/MYO1A/ABCB4/MTHFD1L/SMARCA2/RPS6KB1/PIM2/SLC22A4/FAM20C/CAMK1/TNK2/HSP90B2P/ADCY7/EHD2/IPMK/PMS2/CAMKK2/MAPKAPK…	866	0.564537
BP	GO:0032774	RNA biosynthetic process	3485	-0.681969	-1.35806	1e-10	3.61431e-09	2.92665e-09	10644	tags=51%, list=19%, signal=44%	ARID4B/ZNF18/DUSP22/ZFP1/SETD2/HEYL/SPEN/SAP30/ZBTB11/ZNF658/PPARG/MED19/BAZ2B/TNFRSF11A/CCNA2/SKI/ZBTB21/NR5A2/HEY1/ZNF594/WWC2/BRWD3/EPC2/ZSCAN21/DAP/DEAF1/ZNF227/ZNF236/TRIM29/TRIM21/PHF12/HOXA13/LCOR/ZNF155/RREB1/LRP8/ING5/ZKSCAN4/QRICH1/SMARCA2/SPIN2A/ZNF862/PPARGC1A/FOXK2/STAT5B/PIM2/CRLF3/EXOSC9/ZNF79/ZNF202/PTPN2/POLR3K/HIRA/CAMK1/H4C1/ATF7IP/H1-5/NCK2/BCL2L12/DOT1L/EDRF1/BIRC5/RPAP2/ZNF3…	1785	0.512195
BP	GO:0032787	monocarboxylic acid metabolic process	589	-0.694097	-1.37058	1e-10	3.61431e-09	2.92665e-09	8910	tags=48%, list=16%, signal=41%	HACD1/EDN2/MCCC1/ELOVL2/BAAT/UGT2B15/PEDS1/ADH1B/NR1H4/CEACAM1/ABHD3/ACAD11/MORC2/SLC4A4/ADIPOR2/ACSF2/HSD17B12/CPT1B/ECHDC2/AMACR/MTHFS/MSMO1/GSTA1/ALDH1A3/ACAT1/NR1H3/CYP4V2/ACSL3/EP300/HOGA1/PDK1/AASDH/OGDH/NR4A3/ACOT8/PDK2/HAO1/DLAT/PRXL2B/PTGS2/PNPLA8/GSTM4/PDK4/PGM1/SCP2/THEM4/ADH6/ZBTB20/ELOVL5/PRMT3/FOXK1/HIF1A/ACADM/CYP3A5/DEGS1/LYPLA1/NR1D1/ATP8B1/PCK1/OSBPL9/ACAD9/STAT3/PDHA1/ACSM3/HTD…	286	0.485569
BP	GO:0032879	regulation of localization	2769	-0.647203	-1.28831	1e-10	3.61431e-09	2.92665e-09	10210	tags=44%, list=19%, signal=38%	PARP9/NCK1/SP1/CCAR1/CCNE1/MYCBP2/CNPY4/DNAJC13/HDAC5/STIM1/DZIP1L/REEP6/ACVR1B/FBXO5/SHTN1/PTPN3/GSK3B/ACSL1/BMPR1A/RUFY1/SNAI1/IGFBP5/BAG4/HTR2A/GPR89B/STIM2/LATS1/MAP4K4/SERPINB3/PINX1/PPP1R9A/APBB3/AKAP9/CHRNA5/CSF1/ST3GAL4/CNST/RRAS/DNAJC6/HDAC1/SRPX2/DENND10/CCN3/OSBPL11/UCP2/CACNA1D/TRIM25/RIC1/NIPSNAP2/RAB2B/PTPN9/IGSF10/BMP6/CLOCK/CFAP69/DOCK7/GNB5/NIPBL/LZTFL1/INHA/TRIM14/SP100/CTTNBP2N…	1222	0.441315
BP	GO:0032880	regulation of protein localization	841	-0.718098	-1.42444	1e-10	3.61431e-09	2.92665e-09	10223	tags=59%, list=19%, signal=49%	PPP3CB/PARP9/CCNE1/MYCBP2/CNPY4/DZIP1L/GSK3B/BAG4/LATS1/MAP4K4/PINX1/APBB3/CNST/HDAC1/CCN3/UCP2/TRIM25/PTPN9/BMP6/CLOCK/LZTFL1/TRIM14/SP100/RAB11B/PRKAA2/SLC9B2/PTP4A3/SLC51B/STX3/STX6/SSH1/RHBDF2/FERMT2/GPC6/GBF1/WWTR1/CROCC/RHOU/XPO4/VPS11/EPB41L5/GSK3A/USP8/PAK1/YOD1/GAS8/EFNA5/TRIM38/MCU/TGFB2/CLN3/B9D1/C2CD2L/SUMO3/TOR1A/ZDHHC7/ABCG1/APPL1/RAB11FIP3/NF2/KLF7/RALB/NR1H4/LARP7/MDFIC/USP36/APC/…	499	0.593341
BP	GO:0033036	macromolecule localization	2903	-0.724975	-1.44348	1e-10	3.61431e-09	2.92665e-09	10117	tags=59%, list=18%, signal=51%	SYNRG/TREX1/GSK3B/LIMS1/ACSL1/FOXJ1/NBEAL1/RUFY1/MCM8/BAG4/HTR2A/GPR89B/CALCRL/MYO5A/LATS1/DDX19B/MAP4K4/RGPD8/PINX1/MED1/APBB3/TJP3/AKAP9/TRAM1L1/LIN7A/RABL2B/KIAA0753/CNST/TOPORS/HDAC1/SNX9/AURKA/TICAM2/DENND10/CCN3/HEATR5B/CD68/OSBPL11/UCP2/TRIM25/RIC1/RAB2B/PTPN9/BMP6/DENND4C/CLOCK/ARL6/FCHO2/IGF2BP3/ODR4/PAK2/EPS15/KICS2/NIPBL/LIN7B/LZTFL1/TOR1B/TRIM14/PDZD3/CHCHD4/IPO7/SP100/SLF2/MIS12/TIMM…	1705	0.587323
BP	GO:0033043	regulation of organelle organization	1094	-0.70569	-1.4012	1e-10	3.61431e-09	2.92665e-09	10297	tags=58%, list=19%, signal=48%	ATF7IP/RAB33B/CARMIL1/NCK2/PATJ/SERPINF2/PFN4/CAMKK2/NCK1/MAPKAPK5/MYCBP2/ARHGAP35/FBXO5/RAD51AP1/TREX1/GSK3B/BAG4/LATS1/WASF2/PINX1/CAMSAP1/ATXN7/PPP1R9A/AKAP9/LCMT1/SNX9/AURKA/YLPM1/MPDZ/EML2/ERCC1/PXN/CAPZB/PAK2/TMEM39A/SLF2/NEK2/PRKAA2/PIP4K2B/RESF1/MCM2/ARFGEF1/UBQLN4/MARK2/LNPK/RIOK2/SSH1/FERMT2/MAP2K1/ARL3/CROCC/CLIC4/CNTROB/CCN2/FCHSD1/XRCC1/CTCF/VPS11/STAT2/TNFSF10/CLASP2/GSK3A/IK/CDC20/…	636	0.581353
BP	GO:0033365	protein localization to organelle	858	-0.755791	-1.49925	1e-10	3.61431e-09	2.92665e-09	9745	tags=67%, list=18%, signal=56%	KICS2/NIPBL/LZTFL1/TOR1B/CHCHD4/IPO7/SP100/SLF2/MIS12/TIMM23B/CEP350/NOL8/TIMM10B/KPNA3/ANKRD13C/SRP54/FERMT2/ARL5A/ARL3/ZDHHC3/GPC6/GBF1/WWTR1/CROCC/RHOU/TRAF3IP2/AP3M1/CTCF/VPS11/GSK3A/IK/PACSIN2/AGK/GAK/NEDD4/GAS8/NUP93/IFT80/INTS13/ATRX/PEX13/RGPD5/SPDL1/RAB6A/VPS36/SUMO3/ATR/RAB7A/WRAP73/BBS4/TOR1A/COG3/E2F3/PARP3/TCTN1/APPL1/RAB11FIP3/NF2/LARP7/CIZ1/MDFIC/SRP72/CEP68/MTERF4/USP36/NUP35/WASH…	578	0.67366
BP	GO:0033554	cellular response to stress	1849	-0.734558	-1.45945	1e-10	3.61431e-09	2.92665e-09	10283	tags=62%, list=19%, signal=52%	NCK2/RAD21L1/HERC2/DOT1L/SVIP/FUT8/PMS2/SERPINF2/PDS5B/EDA2R/RBBP8/PARP9/CAMKK2/NCK1/MAPKAPK5/RAD9A/KDM2A/USP45/FBXO5/RAD51AP1/TREX1/GSK3B/BMPR1A/MTURN/SNAI1/MCM8/TFPT/MAP4K4/SERPINB3/SNW1/RNASEH2A/CCM2/RAD51D/TOPORS/SHLD2/HDAC1/FKTN/ERCC1/UCP2/ANKZF1/TRIM25/PXN/CLOCK/UBXN8/MAPK11/CHEK2/GIGYF2/ATRIP/KICS2/NIPBL/APTX/ITCH/SP100/SLF2/ZFYVE26/ALKBH1/PRKAA2/FOXO3/PDCL3/MCM2/KIAA0319/BCL6/MAP4K3/CDIP1…	1152	0.623039
BP	GO:0033993	response to lipid	894	-0.675692	-1.34066	1e-10	3.61431e-09	2.92665e-09	8653	tags=43%, list=16%, signal=37%	LANCL2/DUSP10/RXRA/OSR1/PIAS2/ABL1/ADIPOR2/CASP9/UBE2L3/TMF1/NASP/PARP1/NCOA2/ABCA3/NOCT/ADAM17/NR1H3/EP300/RNF6/TNIP2/URI1/PPP5C/MAPKAPK3/MTDH/DAXX/XRCC5/NR4A3/ERBIN/KRAS/DNM1L/ASS1/HMGB1/NCOA3/PMEPA1/PTGS2/AXL/FOSL1/PPP1R9B/ZFP36/PDK4/PTK6/CLDN1/STC1/PLSCR3/NR0B1/SPP1/GDAP2/CDKN2D/UBE3A/GNG12/PER1/ADCY3/TIMP4/NEFL/AREG/WNT7B/SAFB2/GRAMD1A/KAT5/ZFP36L1/ROCK2/ASXL1/KMT2D/HNRNPD/RUVBL2/NFKBIB/GLB1…	385	0.430649
BP	GO:0034097	response to cytokine	913	-0.668631	-1.32649	1e-10	3.61431e-09	2.92665e-09	10628	tags=49%, list=19%, signal=40%	SETD2/KLHL20/PPARG/TNFRSF11A/STXBP4/NR5A2/PARP16/UBE2K/TRIM21/LRP8/NUMBL/PPARGC1A/IL10RB/STAT5B/GFPT2/PTPN2/DOK1/SGMS1/B3GNT2/EXT1/EDA2R/PPP3CB/PARP9/FOXC1/INA/TREX1/GSK3B/LIMS1/ACSL1/BAG4/COMMD7/MED1/PARP14/CSF1/IL18R1/HDAC1/TICAM2/TRIM25/MAPK11/PPBP/SP100/FOXO3/MCM2/IFITM2/PTP4A3/MAP4K3/CDIP1/SYNGR1/KLF2/CXCR4/TRAF3IP2/OXTR/STAT2/HNMT/IL22RA1/GSK3A/PELI3/OCLN/IKBKB/RC3H1/NMI/HYAL3/GCH1/CASP1/ST…	446	0.488499
BP	GO:0034248	regulation of cellular amide metabolic process	514	-0.762416	-1.5042	1e-10	3.61431e-09	2.92665e-09	9334	tags=62%, list=17%, signal=52%	MKNK1/LARP4B/GSK3A/GUF1/CNOT3/RC3H1/LTN1/PAN3/UPF3A/TOB1/UCN/TENT4A/DNAJC24/TSC1/SHMT1/PLEKHN1/IGF2BP1/RCC1L/ABCG1/TRUB2/NR1H4/RC3H2/SECISBP2L/EIF2S1/RBM4B/EIF4E3/PICALM/CASC3/PA2G4/NOCT/NSUN3/DHFR/PPP1R15A/METAP1/CAPRIN2/SEPSECS/MAGOH/PDK1/ROCK1/RTN2/ENC1/GRB7/EIF2AK3/ELAVL1/CDC123/PDK2/PYM1/EIF2A/PATL1/UNK/PRKCD/GLE1/DPH2/SAMD4B/ZFP36/PLD1/PDK4/FXR2/GEMIN5/FXR1/LARP1/PER1/LARP6/SARNP/PDE12/PABP…	321	0.624514
BP	GO:0034470	ncRNA processing	393	-0.787345	-1.54863	1e-10	3.61431e-09	2.92665e-09	9816	tags=78%, list=18%, signal=65%	TUT1/PUS7/MAK16/TRMT2B/YBEY/ALKBH1/UTP14C/NOL8/SUV39H1/FDXACB1/RIOK2/PTCD1/CHD7/DTWD1/KRI1/FRG1/ZNHIT6/MPHOSPH6/WDR75/RPP30/DIMT1/EMG1/TSEN2/ERI2/ISG20/RCL1/DHX37/LARP7/MPHOSPH10/DDX10/MTERF4/METTL2B/USP36/INTS7/METTL2A/ESF1/ELP3/RBFA/PA2G4/NSUN3/BMS1/PUS1/ADAT3/METTL15P1/METTL15/UTP6/SBDS/ALKBH8/ZCCHC8/EXOSC10/TRMT6/LCMT2/RSL1D1/RPP38/RIOK1/C1D/TFB1M/UTP4/UTP20/WDR12/TRNT1/PIH1D1/DDX52/WDR43/NSA…	308	0.783715
BP	GO:0034504	protein localization to nucleus	290	-0.754459	-1.48277	1e-10	3.61431e-09	2.92665e-09	10026	tags=71%, list=18%, signal=58%	LATS1/RGPD8/PINX1/MED1/TOPORS/TOR1B/IPO7/SP100/NOL8/KPNA3/FERMT2/WWTR1/TRAF3IP2/NUP93/INTS13/RGPD5/SUMO3/BBS4/TOR1A/E2F3/APPL1/NF2/LARP7/CIZ1/MDFIC/NUP35/NUP88/WRN/SIN3A/GBP2/PARP1/IPO9/PLK1/EIF2AK3/NUTF2/TNPO2/ELAVL1/NXT2/IPO13/PRKCD/PTGS2/RAB23/CTDNEP1/IPO8/BAG3/NUP85/NUP50/DNAJB6/HIKESHI/SUPT7L/RBM22/ECT2/NUP62/WRAP53/DTX3L/ZPR1/MFHAS1/ILRUN/NUP153/PPP3CA/TOR1AIP1/PIKFYVE/CDH1/MSX1/XPA/CD2AP/N…	206	0.710345
BP	GO:0034599	cellular response to oxidative stress	286	-0.753578	-1.48152	1e-10	3.61431e-09	2.92665e-09	9029	tags=59%, list=16%, signal=49%	GCH1/SETX/MAPK9/TSC1/MPV17/EIF2S1/ABL1/SIN3A/PARP1/SLC25A24/DHFR/TP53INP1/PDK1/PPP5C/NCOA7/NR4A3/PDK2/PRKCD/AXL/PNPLA8/TLR6/BAG5/PTPN11/ECT2/SIRT2/UBQLN1/STX4/HIF1A/ZNF277/STK24/PAWR/AGAP3/TPM1/EGFR/NR4A2/ADNP2/SIRPA/PDGFD/EPAS1/OSER1/ATF2/NFE2L2/PLEKHA1/PTPRK/VRK2/SELENON/SESN2/KLF4/PINK1/MET/SIRT1/GPX8/PRKRA/PRKAA1/BRF2/ADPRS/ZNF622/STAU1/GSR/ABCC1/ERMP1/MDM2/PDE8A/SOD1/LCN2/SLC7A11/MAPK1/PKD2/…	168	0.587413
BP	GO:0034613	cellular protein localization	1723	-0.73617	-1.46252	1e-10	3.61431e-09	2.92665e-09	9745	tags=61%, list=18%, signal=52%	KICS2/NIPBL/LIN7B/LZTFL1/TOR1B/PDZD3/CHCHD4/IPO7/SP100/SLF2/MIS12/TIMM23B/TBC1D8B/RAPGEF2/KIF13A/RAB11B/PRKAA2/CEP350/CHML/AP1M2/NDC1/SLC51B/TBC1D10A/STX3/NOL8/STX6/TIMM10B/SYNGR1/KPNA3/ANKRD13C/SRP54/SSH1/FERMT2/CCHCR1/ARL5A/ARL3/TGFBRAP1/ZDHHC3/GPC6/GBF1/WWTR1/ZDHHC23/CROCC/CPE/RHOU/ZDHHC20/TRAF3IP2/RABGAP1/AP3M1/SNX11/CTCF/CRACR2B/XPO4/VPS11/CLASP2/GSK3A/IK/PACSIN2/OCLN/IKBKB/STRADA/PAK1/EXOC6…	1056	0.612885
BP	GO:0034622	cellular protein-containing complex assembly	1064	-0.740807	-1.47108	1e-10	3.61431e-09	2.92665e-09	10468	tags=65%, list=19%, signal=53%	IQGAP2/UBE2K/MAP7D3/TUBGCP5/TSPYL2/SHQ1/SNAP47/USP39/H2BC6/FCHO1/H2BC14/SDHAF3/NDUFAF7/CABIN1/HIRA/RNVU1-2A/H4C1/ATF7IP/H1-5/CARMIL1/NCK2/PFN4/NUFIP1/NCK1/GTF2B/FBXO5/COX10/COPS7B/BAG4/RSF1/UQCC1/LATS1/WASF2/CAMSAP1/PPP1R9A/AKAP9/TAF1B/PSIP1/SNX9/EML2/PXN/CAPZB/ARL6/FCHO2/H2BC17/GMNN/EPS15/MSRB2/TUBGCP4/TBCEL/CHCHD4/MIS12/HNF1B/MCM2/NDC1/ARFGEF1/SNAP29/MED25/SRP54/PIK3C2A/COA1/SSH1/ARL3/BBS10/PRM…	690	0.648496
BP	GO:0034645	cellular macromolecule biosynthetic process	4740	-0.723593	-1.44138	1e-10	3.61431e-09	2.92665e-09	10433	tags=55%, list=19%, signal=49%	TRIM21/PHF12/HOXA13/LCOR/ZNF155/RREB1/GALNT2/LRP8/ABTB1/ING5/ZKSCAN4/QRICH1/SMARCA2/OGFOD1/RPS6KB1/SPIN2A/ZNF862/PPARGC1A/FOXK2/STAT5B/PIM2/CRLF3/EXOSC9/ZNF79/RPA1/ZNF202/GFPT2/PTPN2/POLR3K/HIRA/CAMK1/ALG9/CNOT10/H4C1/METTL18/ATF7IP/H1-5/NCK2/BCL2L12/DOT1L/SVIP/EDRF1/B3GNT2/BIRC5/FUT8/RPAP2/ZNF397/EXT1/SERPINF2/SS18L1/KRBOX5/EDA2R/RBBP8/PPP3CB/TEAD2/AKIRIN2/PARP9/B3GALT4/NUFIP1/DSEL/CAMKK2/NCK1/M…	2598	0.548101
BP	GO:0034654	nucleobase-containing compound biosynthetic process	3861	-0.693893	-1.3824	1e-10	3.61431e-09	2.92665e-09	10681	tags=53%, list=19%, signal=46%	ZNF264/ATP5F1EP2/ZNF235/ZNF17/AGO2/ATPSCKMT/PARN/ARID4B/ZNF18/DUSP22/ZFP1/SETD2/HEYL/SPEN/SAP30/ZBTB11/ZNF658/PPARG/MED19/RFC5/BAZ2B/TNFRSF11A/CCNA2/SKI/ZBTB21/NR5A2/PARP16/HEY1/ZNF594/WWC2/DHFR2/GNPDA2/BRWD3/EPC2/ZSCAN21/DAP/DEAF1/ZNF227/ZNF236/TRIM29/TRIM21/PHF12/HOXA13/LCOR/ZNF155/RREB1/LRP8/ING5/ZKSCAN4/QRICH1/SMARCA2/SPIN2A/ZNF862/PPARGC1A/SLC26A2/FOXK2/STAT5B/PIM2/CRLF3/EXOSC9/ZNF79/RPA1/ZN…	2033	0.526548
BP	GO:0034655	nucleobase-containing compound catabolic process	406	-0.739063	-1.4539	1e-10	3.61431e-09	2.92665e-09	9304	tags=63%, list=17%, signal=53%	LARP4B/GSK3A/NUDT17/SMG7/CNOT3/RC3H1/NEIL2/MLYCD/PAN3/NUDT12/UPF3A/TOB1/TENT4A/PLEKHN1/IGF2BP1/MBD4/ISG20/TDG/RC3H2/PDE7A/SMG9/DEDD2/TYMP/CDA/CASC3/NOCT/FASTKD1/ENPP1/GTPBP1/ACAT1/PDE7B/MAGOH/ROCK1/ZCCHC8/ELAVL1/EXOSC10/PYM1/AXIN2/PATL1/PRKCD/MTPAP/LSM2/SAMD4B/ZFP36/FXR2/BAX/FXR1/LARP1/NRDE2/PHAX/RBM7/NUDT4B/PDE12/ZPR1/EXOG/PABPC1/RNASET2/RNASEL/ZFP36L1/ROCK2/SMUG1/RBM24/HNRNPD/PUM2/TENT5A/CNOT2/…	256	0.630542
BP	GO:0034660	ncRNA metabolic process	482	-0.778237	-1.5352	1e-10	3.61431e-09	2.92665e-09	9816	tags=76%, list=18%, signal=63%	TUT1/PUS7/MAK16/TRMT2B/YBEY/ALKBH1/UTP14C/NOL8/SUV39H1/FDXACB1/RIOK2/PTCD1/CHD7/DTWD1/TDRKH/KRI1/FRG1/ZNHIT6/MPHOSPH6/PARS2/WDR75/RPP30/DARS2/DIMT1/RC3H1/EMG1/TSEN2/ERI2/ISG20/RCL1/DHX37/RC3H2/LARP7/MPHOSPH10/DDX10/MTERF4/METTL2B/USP36/INTS7/METTL2A/ESF1/ELP3/WARS2/DEDD2/RBFA/PA2G4/NSUN3/BMS1/SEPSECS/FARSB/PUS1/ADAT3/METTL15P1/METTL15/UTP6/SBDS/ALKBH8/ZCCHC8/EXOSC10/TRMT6/LCMT2/HENMT1/RSL1D1/PSTK…	367	0.761411
CC	GO:0034774	secretory granule lumen	320	-0.779212	-1.53297	1e-10	3.61431e-09	2.92665e-09	6170	tags=53%, list=11%, signal=47%	DERA/PTPN6/GALNS/ERP44/FAM3C/CYFIP1/GCA/C1orf35/CLU/COTL1/S100P/SLPI/CYB5R3/APOH/PYGL/DNAJC3/XRCC6/GUSB/VTI1B/APOOL/LCN2/CDC37L1/PGM2/GDI2/CCT8/MAPK1/TF/VPS13A/PSMB7/CTSA/ANXA2/FGA/PPIA/COMMD9/CTSC/CAT/IDH1/ACTR2/PPIE/PSMD1/CAP1/PSMD11/NFKB1/GTPBP2/ACAA1/NPC2/NEU1/PDGFB/A1BG/FRK/NIT2/OLA1/PNP/PROS1/AGA/CANT1/JUP/STK11IP/FGG/CAND1/DYNLT1/QPCT/VEGFB/PSMD7/B2M/FAF2/TEX264/TTR/PAFAH1B2/SCCPDH/ACTN1/M…	169	0.528125
BP	GO:0034976	response to endoplasmic reticulum stress	256	-0.771735	-1.51728	1e-10	3.61431e-09	2.92665e-09	8372	tags=69%, list=15%, signal=59%	HM13/PPP1R15A/NR1H3/EP300/UBE2G2/RNF185/EIF2AK3/TTC23L/LPCAT3/BAX/UBAC2/UBQLN1/ERLEC1/BOK/USP14/SERINC3/ATF3/TXNDC12/TMCO1/FBXO17/UBXN1/UBE4A/WFS1/FBXO6/PTPN1/RNF121/ECPAS/TRIM13/EIF2B5/BID/ATF6B/BCL2L11/ATF6/CAV1/DDRGK1/EIF2AK4/COPS5/CANX/ERP29/DERL1/ERP44/NRBF2/NFE2L2/BAK1/USP25/UGGT1/SESN2/OPA1/SIRT1/CLU/TMED2/NGLY1/CALR/UBE2J2/MANF/SYVN1/GORASP2/TARDBP/ERO1A/DNAJC3/UBQLN2/PIK3R2/ERMP1/DNAJB12…	176	0.6875
BP	GO:0035295	tube development	1094	-0.645112	-1.28092	1e-10	3.61431e-09	2.92665e-09	10237	tags=42%, list=19%, signal=35%	EXT1/SERPINF2/TEAD2/SP1/FOXC1/HDAC5/STIM1/ARHGAP35/DZIP1L/FOXJ1/BMPR1A/FKBPL/IGFBP5/CALCRL/WASF2/MED1/CSF1/CCM2/FZD3/RRAS/SRPX2/CCN3/FOXJ2/NIPBL/FOXF2/SP100/RAPGEF2/HNF1B/PDCL3/IFT52/MIR17HG/PAK4/PTPRM/PIK3C2A/MAP2K1/WWTR1/KLF2/CHD7/CXCR4/CLIC4/CCN2/OXTR/TAB1/EPB41L5/GJB2/PAK1/ATRX/TGFB2/PARVA/PRKACB/CELSR1/EREG/TSC1/EDN2/PIK3CA/BBS4/TCTN1/GPNMB/MIR22/OTULIN/RC3H2/BASP1/SHB/CEACAM1/OSR1/HYAL1/PTK…	458	0.418647
BP	GO:0035556	intracellular signal transduction	2615	-0.661926	-1.31705	1e-10	3.61431e-09	2.92665e-09	10114	tags=48%, list=18%, signal=41%	TREX1/SHTN1/PTPN3/GSK3B/LIMS1/RUFY1/MTURN/EPS8L3/SNAI1/IGFBP5/BAG4/HTR2A/UBR1/LATS1/WASF2/MAP4K4/SERPINB3/PPP1R9A/SNW1/OTUD3/CSF1/CCM2/TOPORS/PRKAR2A/RRAS/LCMT1/IL18R1/HDAC1/AURKA/MBP/PI4KAP2/TICAM2/ARHGAP26/FKTN/SDCBP2/DGKH/CCN3/TRIM25/DENND4C/CLOCK/RAPGEF1/MAPK11/ARHGAP32/CHEK2/ARHGAP21/GIGYF2/DOCK7/STK38/PAK2/ATRIP/P2RY11/KICS2/CTNNAL1/TRIM14/PDZD3/TAB3/ITCH/TAB2/SP100/RAPGEF2/GAREM1/TUFT1/PRK…	1252	0.478776
MF	GO:0035639	purine ribonucleoside triphosphate binding	1809	-0.678532	-1.34785	1e-10	3.61431e-09	2.92665e-09	10149	tags=54%, list=18%, signal=45%	GTF2F2/ARHGAP35/ACVR1B/NARS2/GSK3B/ACSL1/GATC/BMPR1A/RIMKLB/DDX60L/MCM8/NOA1/MYO5A/GSPT2/SPATA5L1/LATS1/DDX19B/MAP4K4/ULK2/RABL2B/RAD51D/RRAS/AURKA/DGKH/DYRK1B/TOR2A/RAB2B/SRCAP/TUT1/MAPK11/STK16/CHEK2/ARL6/STK38/PAK2/TOR1B/CHD1/NEK2/KIF13A/RAB11B/PRKAA2/PIP4K2B/TK2/CDC42BPG/MCM2/MAP4K3/PAK4/MARK2/CLK4/SRP54/KCNT2/UBE2E3/RIOK2/PIK3C2A/ABCA5/IDE/MAP2K1/ARL5A/ARL3/CHKB/BBS10/RHOU/MMAB/CHD7/MKNK1/GS…	975	0.538972
BP	GO:0035966	response to topologically incorrect protein	159	-0.794072	-1.56447	1e-10	3.61431e-09	2.92665e-09	8292	tags=74%, list=15%, signal=63%	PPP1R15A/EP300/RNF185/EIF2AK3/DAXX/DNAJC4/TM7SF3/BAX/HSPA8/BAG3/ERLEC1/BOK/HSPA4L/ATF3/WFS1/FBXO6/PTPN1/KLHL15/CUL3/ATF6B/BCL2L11/ATF6/DDRGK1/DNAJB4/COPS5/HSPB8/HSPA1L/HSPA4/DERL1/ERP44/NFE2L2/BAK1/UGGT1/HSPA9/CLU/TMED2/NGLY1/UBE2J2/MANF/ERO1A/HSPA2/DNAJC3/ERMP1/DNAJB12/DERL2/TMEM33/ATF4/AMFR/DNAJA1/CDK5RAP3/DNAJB14/HSPH1/PIK3R1/TRAM1/UBXN4/CREB3L4/HERPUD1/RNF5/HDAC6/HSPA13/HSPD1/AGR2/ABCB10/MBTP…	117	0.735849
MF	GO:0036094	small molecule binding	2472	-0.677307	-1.34789	1e-10	3.61431e-09	2.92665e-09	10149	tags=52%, list=18%, signal=45%	GTF2F2/ARHGAP35/ACVR1B/NARS2/TREX1/SCLY/GSK3B/ACSL1/GATC/BMPR1A/RIMKLB/DDX60L/MCM8/NOA1/BAG4/MYO5A/GSPT2/CEP104/SPATA5L1/LATS1/DDX19B/MAP4K4/ULK2/RABL2B/CHDH/DUS4L/RAD51D/PRKAR2A/RRAS/GLYR1/AURKA/DGKH/DYRK1B/TOR2A/RAB2B/SRCAP/TUT1/MAPK11/STK16/NDOR1/CHEK2/ARL6/STK38/ME2/PAK2/TOR1B/CHD1/HMGCL/P3H3/RAPGEF2/NEK2/KIF13A/RAB11B/PRKAA2/PIP4K2B/TK2/CYP2R1/CDC42BPG/MCM2/TXNRD3/STX3/MAP4K3/PAK4/MARK2/CLK4…	1295	0.523867
BP	GO:0036211	protein modification process	3543	-0.703649	-1.40148	1e-10	3.61431e-09	2.92665e-09	10711	tags=57%, list=19%, signal=49%	CDKN3/P2RY1/BMPR2/RAD18/RNF138/HEG1/CCNYL1/ATPSCKMT/TRIM23/ITPKA/NEK3/FBXW8/ATP7A/DUSP22/SETD2/ZRANB1/RSPRY1/DBF4/KLHL20/BRAP/TAOK1/CDCA2/CCNO/CEP85/PPARG/ANKRD54/USP32/WDR5B/DPY19L4/USP48/TNFRSF11A/GNAQ/CCNA2/SKI/PARP16/FN3KRP/MRNIP/EPC2/PPP3CC/URM1/AGTPBP1/UBE2K/TSPYL2/PARD3/TRIM21/USP39/GALNT2/LRP8/ING5/RSRC1/AMER1/OGFOD1/RPS6KB1/PPARGC1A/NDUFAF7/P3H2/PIM2/RMND5B/GFPT2/FAM20C/PTPN2/CAMK1/ALG9/…	2033	0.573808
BP	GO:0040007	growth	927	-0.658589	-1.30636	1e-10	3.61431e-09	2.92665e-09	10132	tags=50%, list=18%, signal=41%	ACVR1B/SHTN1/GSK3B/BMPR1A/IGFBP5/LATS1/MED1/ULK2/CSF1/CCM2/ASPM/SLC25A25/RAPH1/AURKA/CCN3/ERCC1/MAPK11/GIGYF2/PAK2/NIPBL/KCTD21/ITCH/ALKBH1/FOXO3/KIAA0319/BCL6/MIR17HG/PAK4/RGS2/UBE2E3/WWTR1/KLF2/CHD7/CXCR4/CLIC4/EPB41L5/GSK3A/ENO3/PAK1/IFT80/ATRX/TGFB2/INO80/TFCP2L1/UCN/EREG/PIK3CA/DNM2/PTPN12/MAP2K4/PIM1/RC3H2/MT2A/BASP1/DUSP10/CEACAM1/PARP2/HYAL1/ADNP/SPG11/ABL1/MACF1/ADIPOR2/RYK/WRN/SIN3A/COP…	460	0.496224
BP	GO:0040011	locomotion	1848	-0.615433	-1.22272	1e-10	3.61431e-09	2.92665e-09	10356	tags=39%, list=19%, signal=33%	STAT5B/MIIP/DLG5/PRSS3/PTPN2/CADM4/CARMIL1/NCK2/TNFSF12/B3GNT2/FUT8/EXT1/PPP3CB/PARP9/NCK1/SP1/CCAR1/FOXC1/MYCBP2/HDAC5/ARHGAP35/USP45/ACVR1B/FBXO5/SHTN1/FOXJ1/BMPR1A/SNAI1/IGFBP5/BAG4/WASF2/MAP4K4/SERPINB3/CSF1/ST3GAL4/ASPM/FZD3/RRAS/SRPX2/CCN3/PXN/IGSF10/CFAP69/DOCK7/NIPBL/PPBP/SP100/RAPGEF2/ALKBH1/FOXO3/TPGS1/SLC9B2/KIAA0319/PTP4A3/STX3/PAK4/MARK2/PTPRM/SRP54/PIK3C2A/SSH1/HOXB9/FERMT2/SYNE2/MA…	718	0.388528
BP	GO:0042127	regulation of cell population proliferation	1707	-0.659205	-1.30953	1e-10	3.61431e-09	2.92665e-09	8651	tags=37%, list=16%, signal=32%	DUSP10/CEACAM1/OSR1/HYAL1/CDK13/CASK/PTK2/CHERP/ABL1/TFDP1/TIMP1/ADRA1D/APC/LRRC32/SQLE/PRKCI/CHEK1/S1PR3/NRP2/RBBP9/MEF2D/IL4R/ADAM17/NF1/AGGF1/SMARCB1/EAPP/EFEMP2/TP53INP1/FAM98A/NQO2/EGR1/HEY2/CGREF1/GGNBP2/KITLG/GLI1/SOX8/NDRG2/SKAP2/XRCC5/NR4A3/BEX4/NPY5R/TCFL5/FGF2/KRAS/HSF4/CDC123/RB1/NMB/IL11RA/PYGO2/CNN2/HMGB1/AXIN2/CGRRF1/PTGS2/FOSL1/LGMN/PPP1R9B/NUDT6/ZFP36/ITGAX/RICTOR/F3/CLDN1/TBX2/K…	638	0.373755
CC	GO:0042175	nuclear outer membrane-endoplasmic reticulum membrane network	1156	-0.726372	-1.44284	1e-10	3.61431e-09	2.92665e-09	9055	tags=57%, list=16%, signal=48%	RNF26/TRIM59/CAMK2G/SRD5A3/TYRO3/CLN3/SEC23B/DNAJC25/RAB6A/DMPK/C2CD2L/AGPAT3/SEC31A/HACD1/RNFT1/RDH5/TOR1A/FAM8A1/ABCG1/ELOVL2/UGT2B15/PEDS1/CERT1/MAPK8IP1/ERG28/SPTLC2/CHERP/CEPT1/TAPBPL/HSD17B12/RINT1/SQLE/PIGP/PDZD8/MOSPD2/MSMO1/PIGN/HM13/FLRT3/FZD6/NOMO3/PPP1R15A/TRAM2/CYP4V2/ACSL3/BICD2/ALG5/RNF185/RTN2/SOAT1/EIF2AK3/MTDH/PCYT1A/NUTF2/STT3A/HLA-F/HMOX2/NOMO2/KRAS/UBIAD1/COPG2/SREBF2/DNM1L/M…	658	0.569204
BP	GO:0042176	regulation of protein catabolic process	390	-0.745598	-1.46656	1e-10	3.61431e-09	2.92665e-09	9902	tags=69%, list=18%, signal=57%	WDR91/AGTPBP1/UBE2K/NKD2/AMER1/GGA3/SVIP/TNFSF12/MYCBP2/RNF217/PTPN3/GSK3B/LATS1/ZER1/SNX9/AURKA/RIC1/RNF19B/CHEK2/FOXF2/ITCH/PDCL3/UBQLN4/MFSD8/IDE/OSBPL7/VPS11/GSK3A/CDC20/USP8/TMTC3/NEDD4/CCDC22/MAPK9/RAB7A/RNFT1/PIAS1/PSMC2/SNX1/PTK2/TIMP1/APC/SMARCC1/TMF1/ZFAND2A/MAD2L2/PLK1/GCLC/F8A1/F8A2/F8A3/ROCK1/RNF185/RAB26/SOCS4/PSMC3/USP7/PRKACA/BAG5/COP1/SIRT6/N4BP1/UBE3A/STYX/STX5/SIRT2/UBQLN1/TIMP…	270	0.692308
BP	GO:0042221	response to chemical	4424	-0.664409	-1.32332	1e-10	3.61431e-09	2.92665e-09	9909	tags=42%, list=18%, signal=37%	MMP15/HDAC1/BCHE/MBP/CYP2C8/TICAM2/CCN3/CD68/ERCC1/UCP2/ANKZF1/TRIM25/EHMT1/PXN/BMP6/DENND4C/CLOCK/RAPGEF1/CFAP69/UBXN8/MAPK11/STK16/NDOR1/CHEK2/TRIM33/GNB5/PAK2/P2RY11/PPBP/APTX/DDI2/TOR1B/PDZD3/TAB2/HMGCL/SLC11A2/SP100/RAPGEF2/GAREM1/ALKBH1/RAB11B/HNF1B/PRKAA2/PIP4K2B/FOXO3/CYP2R1/GSTZ1/SLC9B2/MCM2/TXNRD3/PTPRA/IFITM2/ZNF451/PTP4A3/STX3/MIR17HG/MAP4K3/NFKBIL1/CDIP1/CIB2/SUV39H1/RGS2/PTPRM/ARNT/…	1853	0.418852
BP	GO:0042254	ribosome biogenesis	298	-0.808689	-1.58978	1e-10	3.61431e-09	2.92665e-09	9580	tags=88%, list=17%, signal=73%	UTP14C/NOL8/SUV39H1/FDXACB1/RIOK2/LTO1/CHD7/KRI1/FRG1/ZNHIT6/MPHOSPH6/WDR75/RPP30/DIMT1/EMG1/TSC1/ERI2/ISG20/RCL1/DHX37/GNL2/MPHOSPH10/DDX10/MTERF4/USP36/ESF1/NUP88/EFL1/RBFA/PA2G4/NSUN3/BMS1/METTL15P1/METTL15/UTP6/SBDS/XRCC5/EXOSC10/EIF2A/RSL1D1/RPP38/RIOK1/C1D/PAK1IP1/TFB1M/UTP4/UTP20/SURF6/WDR12/PIH1D1/DDX52/WDR43/NSA2/SLX9/RNASEL/UTP15/MRPS2/NOP58/GTPBP10/EBNA1BP2/RPP40/TSR3/WDR36/MRPL1/MRM1/…	263	0.88255
BP	GO:0042325	regulation of phosphorylation	1238	-0.654411	-1.30019	1e-10	3.61431e-09	2.92665e-09	10711	tags=49%, list=19%, signal=41%	CDKN3/P2RY1/BMPR2/HEG1/CCNYL1/DUSP22/DBF4/TAOK1/CCNO/CEP85/PPARG/ANKRD54/TNFRSF11A/GNAQ/CCNA2/PARP16/MRNIP/WDR91/UBE2K/TSPYL2/PARD3/LRP8/PPARGC1A/PTPN2/CAMK1/CADM4/TNK2/NCK2/GPRC5B/PARP9/CAMKK2/NCK1/CCNE1/ACVR1B/TREX1/ACSL1/CDK5RAP1/BMPR1A/BAG4/HTR2A/LATS1/SERPINB3/PPP1R9A/PARP14/PPP2R3C/AKAP9/CSF1/PRKAR2A/HDAC1/SRPX2/SNX9/BMP6/CHEK2/DOCK7/STK38/PAK2/INHA/IPO7/TAB2/RAPGEF2/PRKAA2/PIP4K2B/PPIL4/PD…	612	0.494346
BP	GO:0042592	homeostatic process	1779	-0.641199	-1.27376	1e-10	3.61431e-09	2.92665e-09	9689	tags=43%, list=18%, signal=36%	SLC11A2/PRKAB1/NOVA1/RAB11B/PRKAA2/FOXO3/BPGM/SLC9B2/TXNRD3/BCL6/SLC25A28/MIR17HG/CIB2/ARNT/NPR3/ABCA5/IDE/WWTR1/KLF2/BBS10/CCDC186/CROCC/CHD7/CXCR4/CLIC4/TRAF3IP2/CCN2/LRRC8E/OXTR/MCOLN3/TLCD2/DMXL1/OCLN/HNF1A/CNOT3/TLCD3A/GATM/RC3H1/EFNA5/MCUR1/BHLHA15/CCDC22/RASSF2/MCU/XPR1/SLC39A8/TYRO3/CLN3/PRKACB/DMPK/NCOA5/ARID4A/C2CD2L/PTGER2/RAF1/RAB7A/SART3/EDN2/HTT/PIK3CA/BBS4/MPV17/TRPM7/ABCG1/TMTC4/C…	760	0.427206
MF	GO:0042802	identical protein binding	1956	-0.706505	-1.40415	1e-10	3.61431e-09	2.92665e-09	9711	tags=53%, list=18%, signal=46%	DDI2/TOR1B/KCTD21/TRIM14/SP100/TRIM3/TMCC1/HNF1B/PIP4K2B/CYP2R1/GSTZ1/SLC9B2/VAC14/BCL6/ZNF318/CIB2/UBQLN4/PTPRM/ARNT/LNPK/NEUROG1/NPR3/PHETA1/ST3GAL2/GLTP/DNAL4/IDE/KCNK1/ARID5A/NR2C1/ZDHHC3/WWTR1/CBX1/OFD1/CCDC6/TNFRSF10A/STAT2/TNFSF10/IK/LY6G5B/ZNHIT6/SMIM1/PACSIN2/GJB2/LRRFIP1/RAD50/TPD52/ENO3/IKBKB/ARID3A/PRPF3/BTBD1/CENPC/CHKA/DARS2/SMN2/CBLL1/TRIM38/BHLHA15/NMRAL1/NMI/HEXIM2/MLYCD/TGFB2/CA…	1044	0.533742
MF	GO:0042803	protein homodimerization activity	669	-0.692434	-1.36912	1e-10	3.61431e-09	2.92665e-09	9648	tags=55%, list=18%, signal=46%	PIP4K2B/CYP2R1/GSTZ1/ZNF318/CIB2/ARNT/NEUROG1/NPR3/PHETA1/ST3GAL2/IDE/NR2C1/ZDHHC3/WWTR1/SMIM1/LRRFIP1/TPD52/IKBKB/DARS2/TRIM38/TGFB2/CAMK2G/GCH1/AADAT/MAP3K10/IMPA2/GBP3/SHMT1/RDH5/ABCG1/APPL1/RAB11FIP3/TDG/MMACHC/SNX1/RNF8/CEACAM1/HIP1R/MORC2/GADD45A/CALCOCO2/SNX6/MYOM3/WRN/TIMM9/TYMP/CDA/GBP2/SMCHD1/MEF2D/HM13/ALDH1A3/FLRT3/ENPP1/EFEMP2/PEX11B/NQO2/EXD2/THAP1/HOGA1/GPD1L/PRPS2/PCYT1A/ZNF174/NR…	367	0.54858
BP	GO:0042981	regulation of apoptotic process	1435	-0.707715	-1.40602	1e-10	3.61431e-09	2.92665e-09	9033	tags=51%, list=16%, signal=43%	TGFB2/FNIP1/CASP1/TYRO3/CLN3/SETX/UCN/CTH/MAPK9/MAP3K10/ELL3/RAF1/PLEKHN1/HTT/PIK3CA/DNM2/MAP2K4/E2F3/NF2/PIAS1/MAPK8IP1/PIM1/NR1H4/USP36/EIF2S1/OSR1/HIP1R/ADNP/PSMG2/PTK2/GADD45A/FBXO11/ABL1/SNX6/TIMP1/MTRNR2L8/APC/CASP9/PTMA/C3orf38/WRN/SIN3A/TMF1/MTRNR2L9/DEDD2/PRKCI/MAP3K20/PARP1/PA2G4/FHL2/PLK1/ALDH1A3/ADAM17/NF1/TP53INP1/NQO2/EGR1/HEY2/GCLC/OPN3/KITLG/TNIP2/ZMYND11/TNFAIP8/URI1/SOX8/EIF2AK3…	726	0.505923
BP	GO:0043009	chordate embryonic development	609	-0.680894	-1.34556	1e-10	3.61431e-09	2.92665e-09	10245	tags=51%, list=19%, signal=42%	FUT8/EXT1/RBBP8/TEAD2/FOXC1/ARHGAP35/DZIP1L/ACVR1B/BMPR1A/SNAI1/JAG2/LATS1/MED1/CCM2/FZD3/HOXC9/BCOR/NIPBL/FOXD3/ALKBH1/NEK2/IFT52/ARNT/HOXB9/MAP2K1/KLF2/CHD7/TAB1/EPB41L5/CNOT3/MAFF/N4BP2L2/TGFB2/B9D1/PRKACB/CELSR1/EMG1/IRX5/TSC1/BBS4/TCTN1/CERT1/TANC2/OSR1/HYAL1/ABL1/SMG9/GABPA/MTHFR/SIN3A/COPS2/NASP/CHEK1/MTHFD1/HM13/SMARCB1/FLVCR1/FZD6/RBBP6/POLG2/CMIP/HEY2/EP300/GGNBP2/TMEM231/SOX8/SBDS/CCDC…	312	0.512315
MF	GO:0043021	ribonucleoprotein complex binding	149	-0.805043	-1.58606	1e-10	3.61431e-09	2.92665e-09	8726	tags=81%, list=16%, signal=69%	PIM1/SRP72/SECISBP2L/EIF2S1/PPIH/EFL1/NOMO3/MTIF3/SBDS/PYM1/EIF2A/UNK/NOPCHAP1/RICTOR/GEMIN5/WDR12/LARP1/LETM1/PRMT3/RNASEL/TMCO1/NOMO1/IFIH1/RNF135/SNRPD1/MRRF/SRPRA/DERL1/CBX5/SNRPB2/SECISBP2/TIMM50/DHX29/MTOR/PTCD3/CKAP5/XPO5/UNG/NAA15/OXA1L/PHF6/MTIF2/NPM1/PRPF31/MDM2/EIF4B/SND1/DERL2/CCDC47/DHX9/ETF1/PES1/EIF3C/EIF3K/ABCE1/CPEB4/YBX3/CPEB2/NME1/ERAL1/SNRPC/PRPF6/OLA1/IMPACT/MRPS27/UHMK1/YTHD…	122	0.818792
BP	GO:0043043	peptide biosynthetic process	740	-0.795988	-1.57597	1e-10	3.61431e-09	2.92665e-09	8488	tags=67%, list=15%, signal=58%	EIF4E3/EFL1/WARS2/GGTLC1/CASC3/PA2G4/MRPS28/NOCT/MRPL32/NSUN3/DHFR/GTPBP1/PPP1R15A/METAP1/CAPRIN2/GCLC/SEPSECS/FARSB/MAGOH/ROCK1/EIF1AD/AASDH/ENC1/GRB7/MTIF3/EIF2AK3/ELAVL1/CDC123/MRPS21/PYM1/EIF2A/PATL1/UNK/GLE1/PSTK/DPH2/SAMD4B/ZFP36/PLD1/FXR2/GEMIN5/FXR1/LARP1/PER1/MRPS5/LARP6/SARNP/RARS2/PDE12/PABPC1/MRPL9/GFM2/TARS3/ZFP36L1/ROCK2/MRPL35/EIF4EBP1/RBM24/RBM4/MRPL37/MRPS2/HNRNPD/MRPS9/EARS2/PUM…	498	0.672973
BP	GO:0043065	positive regulation of apoptotic process	529	-0.708461	-1.39889	1e-10	3.61431e-09	2.92665e-09	9074	tags=52%, list=16%, signal=44%	RASSF2/TGFB2/FNIP1/MAPK9/MAP3K10/PLEKHN1/HTT/DNM2/MAP2K4/E2F3/EIF2S1/HIP1R/GADD45A/ABL1/APC/CASP9/C3orf38/DEDD2/PRKCI/MAP3K20/ALDH1A3/NF1/TP53INP1/NQO2/TNFAIP8/NSMAF/PIAS4/STK17B/BCLAF1/DNM1L/HMGB1/PRKCD/PRELID1/PTGS2/FOSL1/BAX/DUSP6/ITGA6/ECT2/SIRT2/STK17A/BOK/CDK5R1/ANO6/SERINC3/NACC2/ATF3/PAWR/GSN/TP53BP2/MSX1/RYBP/CD40/UNC13B/CAPN10/CCL2/CDK5/EIF2B5/LATS2/BID/RPL26/ING4/BCL2L11/ATF6/SMPD1/CAS…	274	0.517958
BP	GO:0043066	negative regulation of apoptotic process	874	-0.707845	-1.4045	1e-10	3.61431e-09	2.92665e-09	9028	tags=50%, list=16%, signal=43%	FNIP1/TYRO3/CLN3/SETX/UCN/CTH/ELL3/RAF1/HTT/PIK3CA/MAP2K4/PIAS1/MAPK8IP1/PIM1/NR1H4/OSR1/HIP1R/ADNP/PSMG2/PTK2/ABL1/SNX6/TIMP1/MTRNR2L8/PTMA/SIN3A/TMF1/MTRNR2L9/PRKCI/PA2G4/FHL2/PLK1/HEY2/GCLC/OPN3/KITLG/TNIP2/ZMYND11/TNFAIP8/URI1/SOX8/MTDH/NPY5R/KRAS/RB1/PRKCD/PRELID1/PTGS2/AXL/LGMN/ARMCX5-GPRASP2/FSTL1/FIGNL1/PDK4/AURKB/BAX/BAG5/ANGPTL4/TMBIM1/BAG3/CDKN2D/ITGA6/NAA35/MECP2/IGF1R/DNAJB6/KRIT1/TJ…	439	0.502288
BP	GO:0043067	regulation of programmed cell death	1467	-0.706426	-1.40394	1e-10	3.61431e-09	2.92665e-09	9033	tags=50%, list=16%, signal=43%	TGFB2/FNIP1/CASP1/TYRO3/CLN3/SETX/UCN/CTH/MAPK9/MAP3K10/ELL3/RAF1/PLEKHN1/HTT/PIK3CA/DNM2/MAP2K4/E2F3/NF2/PIAS1/MIR22/MAPK8IP1/PIM1/NR1H4/USP36/EIF2S1/OSR1/HIP1R/ADNP/PSMG2/PTK2/GADD45A/FBXO11/ABL1/SNX6/TIMP1/MTRNR2L8/APC/CASP9/PTMA/C3orf38/WRN/SIN3A/TMF1/MTRNR2L9/DEDD2/PRKCI/MAP3K20/PARP1/PA2G4/FHL2/PLK1/ALDH1A3/ADAM17/NF1/TP53INP1/NQO2/EGR1/HEY2/GCLC/OPN3/KITLG/TNIP2/ZMYND11/TNFAIP8/URI1/SOX8/E…	739	0.503749
BP	GO:0043068	positive regulation of programmed cell death	545	-0.706322	-1.39482	1e-10	3.61431e-09	2.92665e-09	9074	tags=51%, list=16%, signal=43%	RASSF2/TGFB2/FNIP1/MAPK9/MAP3K10/PLEKHN1/HTT/DNM2/MAP2K4/E2F3/EIF2S1/HIP1R/GADD45A/ABL1/APC/CASP9/C3orf38/DEDD2/PRKCI/MAP3K20/ALDH1A3/NF1/TP53INP1/NQO2/TNFAIP8/NSMAF/PIAS4/STK17B/BCLAF1/DNM1L/HMGB1/PRKCD/PRELID1/PTGS2/FOSL1/BAX/DUSP6/ITGA6/ECT2/SIRT2/STK17A/BOK/CDK5R1/ANO6/SERINC3/NACC2/ATF3/PAWR/GSN/TP53BP2/MSX1/RYBP/CD40/UNC13B/CAPN10/CCL2/CDK5/EIF2B5/LATS2/BID/RPL26/ING4/BCL2L11/ATF6/SMPD1/CAS…	279	0.511927
BP	GO:0043069	negative regulation of programmed cell death	894	-0.708382	-1.40552	1e-10	3.61431e-09	2.92665e-09	9028	tags=50%, list=16%, signal=43%	FNIP1/TYRO3/CLN3/SETX/UCN/CTH/ELL3/RAF1/HTT/PIK3CA/MAP2K4/PIAS1/MIR22/MAPK8IP1/PIM1/NR1H4/OSR1/HIP1R/ADNP/PSMG2/PTK2/ABL1/SNX6/TIMP1/MTRNR2L8/PTMA/SIN3A/TMF1/MTRNR2L9/PRKCI/PA2G4/FHL2/PLK1/HEY2/GCLC/OPN3/KITLG/TNIP2/ZMYND11/TNFAIP8/URI1/SOX8/MTDH/NPY5R/KRAS/RB1/PRKCD/PRELID1/PTGS2/AXL/TM7SF3/LGMN/ARMCX5-GPRASP2/FSTL1/FIGNL1/PDK4/AURKB/BAX/BAG5/ANGPTL4/TMBIM1/BAG3/CDKN2D/ITGA6/NAA35/MECP2/IGF1R/DN…	451	0.504474
BP	GO:0043085	positive regulation of catalytic activity	1128	-0.662326	-1.31573	1e-10	3.61431e-09	2.92665e-09	10668	tags=50%, list=19%, signal=41%	ATPSCKMT/PARN/COL4A3/ATP7A/ST20/DBF4/TAOK1/PPARG/RFC5/TNFRSF11A/ARHGAP27/GNAQ/ATP2A3/PARP16/DCP1B/DCP1A/MRNIP/DOCK9/DAP/LRP8/CAMK1/EVI5/GPRC5B/AKIRIN2/MAPKAPK5/PLAAT4/STIM1/APH1B/GSK3B/LIMS1/ACSL1/FOXJ1/CDK5RAP1/BMPR1A/PARM1/HTR2A/MAP4K4/SERPINB3/PPP1R9A/PPP2R3C/CSF1/TOPORS/SNX9/MBP/CACNA1D/RIC1/RAPGEF1/DOCK7/GNB5/PAK2/TAB2/TBC1D8B/RAPGEF2/NEK2/VAC14/TBC1D10A/MARK2/NPR3/ETAA1/TELO2/RALGAPA2/FERMT…	566	0.501773
BP	GO:0043086	negative regulation of catalytic activity	784	-0.671848	-1.33068	1e-10	3.61431e-09	2.92665e-09	9070	tags=45%, list=16%, signal=38%	HEXIM2/PALM/TGFB2/FNIP1/PARVA/CLN3/RAF1/TSC1/SERPINI1/PARP3/NF2/MAPK8IP1/BOD1L1/DUSP10/CEACAM1/GADD45A/ABL1/SNX6/TIMP1/APC/PIP4K2C/PICALM/MAD2L2/PTPRH/PLK1/NF1/RGS14/PPP1R15A/MBIP/GGNBP2/ROCK1/TNFAIP8/URI1/SERPINA6/SERPINA4/PPP1R37/SOCS4/RB1/ITIH5/PRKCD/PTGS2/TIPRL/PPP1R9B/GCHFR/ZFP36/PTK6/GPS2/BAG5/ANGPTL4/TMBIM1/CDKN2D/LRCH1/STYX/DNAJB6/PABIR2/ANXA8L1/TIMP4/PIH1D1/EPHB2/NUP62/DTX3L/CDKN1C/USP14…	357	0.455357
BP	GO:0043161	proteasome-mediated ubiquitin-dependent protein catabolic process	412	-0.767418	-1.51018	1e-10	3.61431e-09	2.92665e-09	9946	tags=75%, list=18%, signal=62%	TOPORS/ZER1/AURKA/ANKZF1/TRIM25/CLOCK/UBXN8/RNF19B/DCAF12/FOXF2/ITCH/TRIM3/UBQLN4/WWTR1/UBR3/GSK3A/CDC20/YOD1/NEDD4/ANAPC10/KLHDC10/LTN1/UBE2W/MAPK9/KCTD10/APPBP2/FAM8A1/PIAS1/ARMC8/SPOP/PSMC2/UBR2/ERCC8/CDC16/UBE2C/SMARCC1/UBE2H/ANAPC4/ZFAND2A/PLK1/FBXO38/CUL5/FBXW4/GCLC/TBL1XR1/UBE2G2/RNF185/RNF4/RMND5A/SOCS4/CDC27/PSMC3/PSMD12/PCBP2/USP7/ANAPC7/KCTD2/BAG5/UBE2G1/COP1/SIRT6/N4BP1/STYX/ANAPC1/SI…	307	0.745146
MF	GO:0043168	anion binding	2378	-0.671093	-1.33521	1e-10	3.61431e-09	2.92665e-09	10104	tags=52%, list=18%, signal=44%	GSK3B/ACSL1/GATC/BMPR1A/RIMKLB/DDX60L/MCM8/NOA1/UBR1/MYO5A/GSPT2/CEP104/SPATA5L1/LATS1/DDX19B/MAP4K4/ULK2/RABL2B/CHDH/DUS4L/RAD51D/PRKAR2A/RRAS/AURKA/SDCBP2/DGKH/DYRK1B/TOR2A/RAB2B/SRCAP/TUT1/MAPK11/STK16/NDOR1/CHEK2/ARL6/FCHO2/STK38/PAK2/TOR1B/CHD1/HMGCL/P3H3/RAPGEF2/NEK2/KIF13A/RAB11B/PRKAA2/PIP4K2B/TK2/CDC42BPG/MCM2/TXNRD3/STX3/MAP4K3/PAK4/MARK2/CLK4/SRD5A1/NPR3/SRP54/KCNT2/UBE2E3/RIOK2/PIK3C2…	1237	0.520185
MF	GO:0043169	cation binding	4303	-0.643634	-1.282	1e-10	3.61431e-09	2.92665e-09	10704	tags=48%, list=19%, signal=42%	BMPR2/RAD18/SMAP1/RNF138/HEG1/ACER3/ZNF264/ZNF235/ZNF17/AGO2/PARN/TRIM23/ARSB/ITSN2/NEK3/ZNF18/LPCAT2/ATP7A/ZFP1/SETD2/ZRANB1/ANXA6/RSPRY1/DBF4/BRAP/SAP30/ZBTB11/ZMYM6/NIN/ZNF658/PPARG/USP32/BAZ2B/MIS18A/TNFRSF11A/GNAQ/GPATCH8/ATP2A3/LMAN2L/SKI/ZBTB21/NR5A2/PDE10A/ZNF594/CPNE7/ZSCAN21/EML1/ZMYND19/PPP3CC/DEAF1/ZNF227/ZNF236/TRIM29/AGTPBP1/TOP3A/ANKFY1/ZNF592/MICU2/TRIM21/PHF12/MICU1/RASA2/COL10A1…	2063	0.479433
BP	GO:0043207	response to external biotic stimulus	1441	-0.650492	-1.29236	1e-10	3.61431e-09	2.92665e-09	9127	tags=37%, list=17%, signal=32%	CYRIB/TRIM38/NMI/HYAL3/XPR1/RNF26/TRIM59/GCH1/CASP1/TYRO3/CD58/RAB43/IRAK4/GBP3/EREG/BATF3/ISG20/NLRX1/ADGRL2/DDX60/MAP3K14/GGT7/APPL1/IFNAR2/NR1H4/OTULIN/RELB/IFITM3/MICA/TLR1/DUSP10/CEACAM1/HYAL1/PTK2/CALCOCO2/ABL1/ADIPOR2/CASP9/CFI/SIN3A/TMF1/MAP4K2/GBP2/CDC42EP2/IL4R/OAS1/NOCT/PPP6C/ADAM17/NCBP3/OTUD4/WIPI2/NR1H3/EP300/AKAP1/TNIP2/ZMYND11/REL/URI1/MAPKAPK3/MTDH/HLA-F/XRCC5/ERBIN/ASS1/SLC15A4/…	537	0.372658
CC	GO:0043230	extracellular organelle	2265	-0.756062	-1.5041	1e-10	3.61431e-09	2.92665e-09	7886	tags=50%, list=14%, signal=45%	PRKCD/RUSC2/PSMD12/PCBP2/PRXL2B/AXL/TM7SF3/LGMN/HEBP2/VAMP7/H3C13/ARMCX5-GPRASP2/FSTL1/FIGNL1/RBMX/UPK1B/MAN1A2/ANP32B/PGM1/PRKACA/H2BC18/H2BC15/RAB22A/ADH6/BAX/HSPA8/QDPR/H2AC13/CFAP20/RALA/SPP1/TMBIM1/UEVLD/UBE2G1/TMC6/STXBP3/GNG12/PI4KA/MYH10/PABPC3/VAMP7/PSMB8/MACROH2A2/DNAJC7/SLC26A11/PTPN13/KRT10/SPTAN1/PPIC/SLC44A1/GFUS/STX4/WNT7B/SAFB2/CHL1/ZDHHC1/PABPC1/USP14/H2BC21/ANO6/RNASET2/HEBP1/FG…	1133	0.500221
BP	GO:0043412	macromolecule modification	3759	-0.709077	-1.41248	1e-10	3.61431e-09	2.92665e-09	10711	tags=58%, list=19%, signal=50%	CDKN3/P2RY1/BMPR2/RAD18/RNF138/HEG1/CCNYL1/ATPSCKMT/PARN/TRIM23/ITPKA/NEK3/FBXW8/ATP7A/DUSP22/SETD2/ZRANB1/RSPRY1/DBF4/KLHL20/BRAP/TAOK1/CDCA2/CCNO/CEP85/PPARG/ANKRD54/USP32/C9orf64/WDR5B/DPY19L4/MIS18A/USP48/TNFRSF11A/GNAQ/CCNA2/SKI/PARP16/FN3KRP/MRNIP/EPC2/PPP3CC/URM1/AGTPBP1/UBE2K/TSPYL2/PARD3/TRIM21/USP39/GALNT2/LRP8/ING5/RSRC1/AMER1/OGFOD1/RPS6KB1/PPARGC1A/NDUFAF7/P3H2/PIM2/RMND5B/GFPT2/FAM2…	2176	0.578877
BP	GO:0043436	oxoacid metabolic process	928	-0.70343	-1.39531	1e-10	3.61431e-09	2.92665e-09	9197	tags=53%, list=17%, signal=45%	NCOR1/DARS2/GATM/ABCC10/ENOPH1/ACSF3/MLYCD/PEX13/SLC39A8/MTR/CLN3/AADAT/CTH/LIPT1/SHMT1/HACD1/NAGS/EDN2/MCCC1/SDSL/GGT7/ELOVL2/BAAT/UGT2B15/PEDS1/ADH1B/ALDH4A1/SLC25A13/NR1H4/CEACAM1/ABHD3/ACAD11/MORC2/SLC4A4/ADIPOR2/ACSF2/HSD17B12/GCSH/MTHFR/CPT1B/MCCC2/GCAT/UROS/WARS2/ECHDC2/AMACR/MTHFS/GGTLC1/MSMO1/MTHFD1/GSTA1/ALDH1A3/ENPP1/DHFR/ACAT1/NR1H3/CYP4V2/GCLC/ACSL3/EP300/FARSB/HOGA1/PDK1/AASDH/OGDH/…	492	0.530172
BP	GO:0043549	regulation of kinase activity	748	-0.664896	-1.31612	1e-10	3.61431e-09	2.92665e-09	10711	tags=52%, list=19%, signal=43%	CDKN3/BMPR2/HEG1/CCNYL1/DUSP22/DBF4/TAOK1/CCNO/CEP85/PPARG/ANKRD54/TNFRSF11A/GNAQ/CCNA2/PARP16/MRNIP/WDR91/TSPYL2/LRP8/PTPN2/CAMK1/NCK2/GPRC5B/CAMKK2/CCNE1/ACSL1/CDK5RAP1/BMPR1A/HTR2A/LATS1/SERPINB3/PPP1R9A/PPP2R3C/CSF1/PRKAR2A/SNX9/STK38/PAK2/IPO7/TAB2/RAPGEF2/PIP4K2B/VAC14/RGS2/MARK2/ETAA1/TELO2/FERMT2/MAP2K1/WWTR1/ZGPAT/TNFRSF10A/TAB1/CAB39/RAD50/CDK12/STRADA/PAK1/MAP2K3/EFNA5/MTCP1/RASSF2/HEX…	390	0.52139
BP	GO:0043603	cellular amide metabolic process	1167	-0.769239	-1.52784	1e-10	3.61431e-09	2.92665e-09	9334	tags=64%, list=17%, signal=54%	MKNK1/RWDD1/LARP4B/GSK3A/PARS2/GUF1/AGK/CNOT3/SLC25A15/DARS2/MRPL2/RC3H1/NNMT/B4GALNT1/ACSF3/LTN1/PCSK7/MLYCD/PAN3/UPF3A/TOB1/AADAT/UCN/TENT4A/DNAJC24/TSC1/SHMT1/HACD1/NAGS/PLEKHN1/IGF2BP1/MCCC1/RCC1L/ABCG1/GGT7/TRUB2/ELOVL2/BAAT/MMACHC/CERT1/NR1H4/RC3H2/RPL39L/SECISBP2L/GM2A/EIF2S1/SPTLC2/B4GALT3/RBM4B/ACSF2/HSD17B12/EIF4E3/EFL1/WARS2/PICALM/MTHFS/GGTLC1/CASC3/PA2G4/MRPS28/GSTA1/NOCT/MRPL32/HM13…	746	0.639246
BP	GO:0043604	amide biosynthetic process	866	-0.784453	-1.55625	1e-10	3.61431e-09	2.92665e-09	9334	tags=68%, list=17%, signal=58%	MKNK1/RWDD1/LARP4B/PARS2/GUF1/AGK/CNOT3/SLC25A15/DARS2/MRPL2/RC3H1/B4GALNT1/ACSF3/LTN1/MLYCD/PAN3/UPF3A/TOB1/UCN/TENT4A/DNAJC24/TSC1/SHMT1/HACD1/NAGS/PLEKHN1/IGF2BP1/RCC1L/GGT7/TRUB2/ELOVL2/RC3H2/RPL39L/SECISBP2L/EIF2S1/SPTLC2/B4GALT3/RBM4B/HSD17B12/EIF4E3/EFL1/WARS2/GGTLC1/CASC3/PA2G4/MRPS28/NOCT/MRPL32/NSUN3/DHFR/GTPBP1/PPP1R15A/ACAT1/METAP1/CAPRIN2/GCLC/ACSL3/SEPSECS/FARSB/MAGOH/PDK1/ROCK1/EIF…	593	0.684758
BP	GO:0043632	modification-dependent macromolecule catabolic process	643	-0.763447	-1.50859	1e-10	3.61431e-09	2.92665e-09	9902	tags=71%, list=18%, signal=59%	ZER1/AURKA/ANKZF1/TRIM25/CLOCK/UBXN8/RNF19B/DCAF12/FOXF2/C17orf97/KCTD21/ITCH/TRIM3/ATE1/PDCL3/UBQLN4/RNF168/WWTR1/NTAN1/USP9Y/UBR3/GSK3A/CDC20/USP8/YOD1/NEDD4/ANAPC10/RC3H1/KLHDC10/LTN1/CCDC22/RNF26/UBE2W/MAPK9/VPS36/KCTD10/APPBP2/FAM8A1/UBA7/PIAS1/ARMC8/SPOP/PSMC2/RC3H2/UBR2/RNF8/USP36/ERCC8/CDC16/UBE2C/PTK2/FBXO11/SMARCC1/UBE2H/UBE2L3/ANAPC4/ZFAND2A/CUL9/PLK1/FBXO38/RBBP6/CUL5/FBXW4/KLHL8/GCLC…	456	0.709176
BP	GO:0043933	protein-containing complex subunit organization	1745	-0.724552	-1.43974	1e-10	3.61431e-09	2.92665e-09	10468	tags=61%, list=19%, signal=51%	IQGAP2/UBE2K/MAP7D3/TUBGCP5/TSPYL2/PARD3/SHQ1/SNAP47/MICU1/USP39/H2BC6/FCHO1/OGFOD1/H2BC14/SDHAF3/PPARGC1A/NDUFAF7/CABIN1/DLG5/KCTD12/HIRA/RNVU1-2A/H4C1/ATF7IP/H1-5/CARMIL1/NCK2/SVIP/EXT1/TEAD2/PFN4/NUFIP1/NCK1/GTF2B/FBXO5/COX10/GSK3B/COPS7B/BAG4/RSF1/UQCC1/GSPT2/LATS1/WASF2/CAMSAP1/ATXN7/PPP1R9A/AKAP9/LIN7A/LCMT1/DNAJC6/TAF1B/PSIP1/SNX9/EML2/SRCAP/PXN/CAPZB/ARL6/FCHO2/H2BC17/GMNN/EPS15/MSRB2/TUB…	1060	0.60745
BP	GO:0044085	cellular component biogenesis	3099	-0.723398	-1.44004	1e-10	3.61431e-09	2.92665e-09	10468	tags=58%, list=19%, signal=50%	IQGAP2/UBE2K/MAP7D3/MYO1A/TUBGCP5/TSPYL2/PARD3/SHQ1/SNAP47/IFT122/MICU1/CLDN23/USP39/SDAD1/H2BC6/IFT88/FCHO1/OGFOD1/H2BC14/SDHAF3/PPARGC1A/NDUFAF7/CABIN1/EXOSC9/DLG5/HEATR3/KCTD12/EMP1/HIRA/RNVU1-2A/H4C1/METTL18/ATF7IP/H1-5/RAB33B/CARMIL1/NCK2/RAD21L1/PATJ/SVIP/EHD2/EXT1/SERPINF2/TEAD2/PFN4/NUFIP1/NCK1/UTP14A/GTF2B/ARHGAP35/DZIP1L/FBXO5/COX10/SHTN1/GSK3B/LIMS1/FOXJ1/EPS8L3/SNAI1/SYCE1L/COPS7B/BAG…	1810	0.584059
BP	GO:0044087	regulation of cellular component biogenesis	944	-0.682345	-1.35356	1e-10	3.61431e-09	2.92665e-09	10301	tags=52%, list=19%, signal=43%	METTL18/ATF7IP/CARMIL1/NCK2/SVIP/SERPINF2/PFN4/NCK1/ARHGAP35/GSK3B/LIMS1/EPS8L3/SNAI1/BAG4/LATS1/WASF2/MAP4K4/CAMSAP1/PPP1R9A/AKAP9/LCMT1/SAMD8/SRPX2/SNX9/EML2/ERCC1/PXN/RAPGEF1/CAPZB/PAK2/TMEM39A/SLF2/RAPGEF2/PRKAA2/PIP4K2B/RESF1/ARFGEF1/PTPRA/MED25/SSH1/FERMT2/ARL3/GPC6/BBS10/CROCC/CNTROB/CCN2/OXTR/FCHSD1/VPS11/CLASP2/EPB41L5/ARAP1/SLAIN1/OCLN/IKBKB/PAK1/EFNA5/CYRIB/NAPA/RAB5A/WHAMM/CLIP1/PALM/…	493	0.522246
BP	GO:0044092	negative regulation of molecular function	1150	-0.678008	-1.34672	1e-10	3.61431e-09	2.92665e-09	9088	tags=44%, list=17%, signal=37%	CCDC22/HEXIM2/PALM/TGFB2/FNIP1/PARVA/CLN3/MAP3K10/SUMO3/RAF1/TSC1/CBARP/SERPINI1/PARP3/NF2/RALB/MAPK8IP1/PIM1/BOD1L1/OTULIN/DUSP10/CEACAM1/EIF2S1/OSR1/ADNP/GADD45A/ABL1/SNX6/TIMP1/MTRNR2L8/APC/PIP4K2C/SIN3A/MTRNR2L9/PICALM/MAD2L2/PTPRH/PLK1/NF1/RGS14/FZD6/PPP1R15A/TNKS/HEY2/ZFP90/MBIP/GGNBP2/ROCK1/TNFAIP8/URI1/PIAS4/SERPINA6/SERPINA4/ERBIN/PPP1R37/SOCS4/RB1/ITIH5/PRKCD/PTGS2/CFHR2/TIPRL/PPP1R9B/G…	504	0.438261
BP	GO:0044093	positive regulation of molecular function	1486	-0.663749	-1.31905	1e-10	3.61431e-09	2.92665e-09	10229	tags=49%, list=19%, signal=41%	GPRC5B/EDA2R/AKIRIN2/PARP9/MAPKAPK5/FOXC1/PLAAT4/GTF2B/HDAC5/STIM1/APH1B/GSK3B/LIMS1/ACSL1/FOXJ1/CDK5RAP1/BMPR1A/PARM1/HTR2A/STIM2/MAP4K4/SERPINB3/PINX1/PPP1R9A/PPP2R3C/AKAP9/CSF1/TOPORS/IL18R1/HDAC1/SNX9/MBP/CACNA1D/TRIM25/RIC1/NIPSNAP2/CLOCK/RAPGEF1/DOCK7/GMNN/GNB5/PAK2/TRIM14/TAB2/TBC1D8B/RAPGEF2/NEK2/VAC14/TBC1D10A/MARK2/MED25/NEUROG1/NPR3/ETAA1/TELO2/STIMATE/RALGAPA2/IDE/FERMT2/MAP2K1/RABGAP…	722	0.485868
BP	GO:0044248	cellular catabolic process	2143	-0.74153	-1.47461	1e-10	3.61431e-09	2.92665e-09	9739	tags=62%, list=18%, signal=53%	FOXF2/C17orf97/TMEM39A/DDI2/KCTD21/TRIM14/TAB3/ITCH/TAB2/HMGCL/TRIM3/ATE1/PRKAA2/PIP4K2B/FOXO3/PDCL3/CYP2R1/GSTZ1/SNAP29/UBQLN4/MARK2/ARNT/CYP2S1/EXOC4/MFSD8/NEU3/IL4I1/PIK3C2A/IDE/TGFBRAP1/RNF168/WWTR1/SPTLC1/NTAN1/TRAF3IP2/HERC1/OSBPL7/AIG1/USP9Y/UBR3/VPS11/HNMT/LARP4B/GSK3A/NUDT17/CDC20/SMG7/USP8/TMTC3/PLBD2/YOD1/CNOT3/NEDD4/ANAPC10/RC3H1/NEIL2/KLHDC10/RAB5A/TRIM38/ACSF3/LTN1/CCDC22/RNF26/MLYC…	1326	0.618759
BP	GO:0044255	cellular lipid metabolic process	984	-0.6883	-1.36537	1e-10	3.61431e-09	2.92665e-09	9533	tags=51%, list=17%, signal=43%	CYP2S1/SRD5A1/MECR/NEU3/TEX2/ST3GAL2/PIK3C2A/GLTP/CHKB/SPTLC1/PIP4P2/AIG1/PLBD2/AGK/ALG3/NCOR1/CHKA/MBOAT2/PLCD1/B4GALNT1/ACSF3/MTMR6/MLYCD/PIP5K1A/PEX13/SRD5A3/CLN3/IMPA2/AGPAT3/HACD1/DGKZ/EDN2/RDH5/PIK3CA/ABCG1/ELOVL2/BAAT/PEDS1/ADH1B/CERT1/NR1H4/MTMR2/CEACAM1/ABHD3/GM2A/ACAD11/SPTLC2/MORC2/B4GALT3/ADIPOR2/CEPT1/ACSF2/HSD17B12/CPT1B/PIGP/PIP4K2C/ECHDC2/AMACR/ABCA3/MSMO1/PIGN/MTMR14/GSTA1/DGKE/A…	504	0.512195
BP	GO:0044257	cellular protein catabolic process	790	-0.764749	-1.51494	1e-10	3.61431e-09	2.92665e-09	9902	tags=71%, list=18%, signal=59%	ZER1/AURKA/ANKZF1/TRIM25/RIC1/CLOCK/UBXN8/RNF19B/CHEK2/DCAF12/FOXF2/C17orf97/DDI2/KCTD21/ITCH/TRIM3/ATE1/PDCL3/UBQLN4/MFSD8/IDE/RNF168/WWTR1/NTAN1/OSBPL7/USP9Y/UBR3/VPS11/GSK3A/CDC20/USP8/TMTC3/YOD1/NEDD4/ANAPC10/RC3H1/KLHDC10/LTN1/CCDC22/RNF26/UBE2W/CLN3/MAPK9/VPS36/KCTD10/APPBP2/RAB7A/RNFT1/TOR1A/FAM8A1/UBA7/PIAS1/ARMC8/SPOP/PSMC2/RC3H2/UBR2/RNF8/USP36/ERCC8/CDC16/UBE2C/PTK2/FBXO11/SMARCC1/UBE2…	557	0.705063
BP	GO:0044265	cellular macromolecule catabolic process	1101	-0.763887	-1.51677	1e-10	3.61431e-09	2.92665e-09	9390	tags=67%, list=17%, signal=57%	NTAN1/TRAF3IP2/OSBPL7/USP9Y/UBR3/VPS11/LARP4B/GSK3A/CDC20/SMG7/USP8/TMTC3/YOD1/CNOT3/NEDD4/ANAPC10/RC3H1/KLHDC10/LTN1/CCDC22/RNF26/PAN3/NUDT12/UBE2W/CLN3/UPF3A/TOB1/TENT4A/MAPK9/VPS36/KCTD10/APPBP2/RAB7A/PLEKHN1/IGF2BP1/RNFT1/ISG20/TOR1A/FAM8A1/UBA7/PIAS1/ARMC8/SPOP/PSMC2/RC3H2/UBR2/RNF8/USP36/ERCC8/CDC16/UBE2C/PTK2/FBXO11/SMG9/SMARCC1/UBE2H/UBE2L3/ANAPC4/TMF1/DEDD2/ZFAND2A/CUL9/CASC3/NOCT/HM13/P…	738	0.6703
BP	GO:0044267	cellular protein metabolic process	4721	-0.733443	-1.46099	1e-10	3.61431e-09	2.92665e-09	10413	tags=58%, list=19%, signal=52%	GALNT2/NKD2/LRP8/ABTB1/PSMB9/ING5/RSRC1/AMER1/OGFOD1/RPS6KB1/PPARGC1A/NDUFAF7/P3H2/PIM2/EXOSC9/RMND5B/GFPT2/FAM20C/PTPN2/CAMK1/ALG9/CADM4/CNOT10/TNK2/SETD1B/METTL18/H1-5/KDM5D/NCK2/HERC2/BCL2L12/DOT1L/SVIP/B3GNT2/BIRC5/FUT8/RPAP2/EXT1/SERPINF2/GPRC5B/PPP3CB/AKIRIN2/PARP9/B3GALT4/CAMKK2/NCK1/MAPKAPK5/CCNE1/KIAA1586/PPTC7/KDM2A/MYCBP2/RNF217/UPF3B/GTF2B/HDAC5/ZDHHC21/USP45/ACVR1B/FBXO5/NARS2/APH1B/…	2757	0.583986
BP	GO:0044270	cellular nitrogen compound catabolic process	450	-0.733878	-1.44659	1e-10	3.61431e-09	2.92665e-09	9310	tags=62%, list=17%, signal=52%	HNMT/LARP4B/GSK3A/NUDT17/SMG7/CNOT3/RC3H1/NEIL2/MLYCD/PAN3/NUDT12/UPF3A/TOB1/TENT4A/PLEKHN1/IGF2BP1/MBD4/ISG20/TDG/RC3H2/PDE7A/SMG9/DEDD2/TYMP/CDA/MTHFS/CASC3/NOCT/FASTKD1/ENPP1/GTPBP1/ACAT1/PDE7B/MAGOH/ROCK1/HMOX2/ZCCHC8/ELAVL1/EXOSC10/PYM1/AXIN2/PATL1/PRKCD/MTPAP/LSM2/SAMD4B/ZFP36/FXR2/BAX/FXR1/LARP1/NRDE2/SLCO1B1/PHAX/RBM7/NUDT4B/PDE12/ZPR1/EXOG/PABPC1/RNASET2/RNASEL/CYP3A5/ZFP36L1/ROCK2/SMUG1…	278	0.617778
BP	GO:0044271	cellular nitrogen compound biosynthetic process	4647	-0.724358	-1.443	1e-10	3.61431e-09	2.92665e-09	10433	tags=55%, list=19%, signal=49%	TRIM21/PHF12/HOXA13/LCOR/MTHFD1L/ZNF155/RREB1/LRP8/ABTB1/ING5/ZKSCAN4/QRICH1/SMARCA2/OGFOD1/RPS6KB1/SPIN2A/ZNF862/PPARGC1A/SLC26A2/FOXK2/STAT5B/PIM2/CRLF3/EXOSC9/ZNF79/RPA1/ZNF202/GFPT2/PTPN2/POLR3K/HIRA/CAMK1/CNOT10/H4C1/METTL18/ATF7IP/H1-5/NCK2/BCL2L12/DOT1L/EDRF1/ADCY7/SGMS1/BIRC5/RPAP2/ZNF397/PAOX/SERPINF2/SS18L1/KRBOX5/EDA2R/RBBP8/PPP3CB/TEAD2/AKIRIN2/PARP9/B3GALT4/NUFIP1/CAMKK2/NCK1/MAPKAPK…	2554	0.549602
BP	GO:0044281	small molecule metabolic process	1730	-0.716107	-1.42251	1e-10	3.61431e-09	2.92665e-09	9197	tags=53%, list=17%, signal=46%	NCOR1/SLC25A15/CHKA/DARS2/PARG/GATM/NEIL2/NNMT/ABCC10/ENOPH1/ACSF3/COQ8A/MLYCD/GCH1/PEX13/SLC39A8/SRD5A3/MTR/NUDT12/IPPK/CLN3/AADAT/CTH/IMPA2/LIPT1/SHMT1/HACD1/NAGS/EDN2/RDH5/MBD4/PIK3CA/MCCC1/SDSL/ABCG1/GGT7/ELOVL2/BAAT/TDG/UGT2B15/PEDS1/ADH1B/ALDH4A1/SLC25A13/MMACHC/NR1H4/MTMR2/MAN2B2/PDE7A/TBPL1/CEACAM1/ABHD3/RXRA/ACAD11/SPTLC2/MORC2/CASK/PGM3/SLC4A4/ADIPOR2/ACSF2/HSD17B12/GCSH/SQLE/NANS/MTHFR…	917	0.530058
BP	GO:0044283	small molecule biosynthetic process	547	-0.700281	-1.38278	1e-10	3.61431e-09	2.92665e-09	9158	tags=52%, list=17%, signal=44%	GATM/NNMT/ENOPH1/ACSF3/COQ8A/MLYCD/GCH1/SRD5A3/MTR/IPPK/CLN3/CTH/IMPA2/SHMT1/HACD1/NAGS/EDN2/SDSL/ABCG1/GGT7/ELOVL2/BAAT/SLC25A13/NR1H4/CEACAM1/ABHD3/SPTLC2/HSD17B12/MTHFR/UROS/AMACR/GGTLC1/MSMO1/MTHFD1/ALDH1A3/DHFR/EGR1/NR1H3/ACSL3/EP300/CRTC2/HOGA1/FGF2/UBIAD1/ACOT8/PDK2/ASS1/PRXL2B/PTGS2/LPCAT3/PNPLA8/GSTM4/PDK4/USP7/PGM1/SCP2/QDPR/ELOVL5/PRMT3/NLN/ACADM/CYP51A1/SERINC3/ATF3/SLC39A14/IMPA1/DEG…	286	0.522852
MF	GO:0044389	ubiquitin-like protein ligase binding	315	-0.773654	-1.52208	1e-10	3.61431e-09	2.92665e-09	8770	tags=67%, list=16%, signal=57%	PIAS1/RALB/SPOP/RNF8/PIAS2/UBE2C/APC/UBE2L3/POLR2A/VCL/CUL9/CASC3/PA2G4/HM13/FZD6/CUL5/PIAS4/DAXX/XRCC5/RB1/DNM1L/AXIN2/PCBP2/USP7/PRKACA/HSPA8/BAG5/RALA/UBOX5/UBE2G1/AMBRA1/TRIOBP/PER1/NAE1/BOK/HIF1A/WRAP53/DTX3L/MFHAS1/RNF20/GABARAPL1/CUL2/JAK1/HSPBP1/UBXN1/CD40/WFS1/SPOPL/EGFR/ANKRA2/CCNB1/SCAMP3/NEDD8/IKBKG/CUL3/BID/KDM4A/ATF6/SMAD5/CASP8/HGS/DDRGK1/APBB1/TANK/HSPA1L/UBE2L6/RFFL/UBE2B/UBE2A/D…	212	0.673016
CC	GO:0044391	ribosomal subunit	180	-0.854662	-1.68336	1e-10	3.61431e-09	2.92665e-09	5728	tags=79%, list=10%, signal=71%	RPS24/MRPL49/NPM1/RPL7L1/RPS4X/RPS6/MRPL45/MRPL17/MRPL42/MRPS36/MRPL47/RPL35/RPL30/MPV17L2/MRPL24/RPL32/RPS4Y1/MRPL52/MRPS35/MRPL22/MRPL3/RPS15/RPS26/MRPL16/RPL38/RPS2/MRPS7/RPL5/MRPS27/MRPS18C/MRPS18B/MRPL44/MRPS31/RPL37/MRPL13/RPL41/MRPS6/RPL11/MRPS33/DAP3/RPL15/MRPS30/MRPS14/RPS17/RPS23/RPS11/RPL12/RPL14/MRPL58/MRPS15/RPL23/MRPL39/MRPL30/RPL17/MRPL50/MRPS17/MRPL21/MRPS10/RPS15A/MRPL54/MRPL34/R…	143	0.794444
BP	GO:0044419	biological process involved in interspecies interaction between organisms	1593	-0.667217	-1.32544	1e-10	3.61431e-09	2.92665e-09	9081	tags=39%, list=17%, signal=34%	NMI/HYAL3/XPR1/RNF26/TRIM59/GCH1/CASP1/TYRO3/CD58/RAB43/IRAK4/GBP3/EREG/RAB7A/EXOC2/BATF3/ISG20/NLRX1/ADGRL2/DDX60/MAP3K14/GGT7/APPL1/CXADR/IFNAR2/NR1H4/OTULIN/RELB/IFITM3/MICA/TLR1/DUSP10/CEACAM1/RXRA/HYAL1/PTK2/CALCOCO2/ABL1/ADIPOR2/CASP9/CFI/SIN3A/THOC2/TMF1/MAP4K2/GBP2/CDC42EP2/IL4R/OAS1/NOCT/PPP6C/ADAM17/NCBP3/OTUD4/SMARCB1/WIPI2/NR1H3/EP300/AKAP1/TNIP2/ZMYND11/REL/URI1/MAPKAPK3/MTDH/HLA-F/X…	627	0.393597
BP	GO:0044770	cell cycle phase transition	511	-0.697868	-1.37645	1e-10	3.61431e-09	2.92665e-09	10633	tags=59%, list=19%, signal=48%	RPA2/DBF4/TAOK1/CCNO/ZWINT/CCNA2/STXBP4/MRNIP/TACC3/LSM11/RPS6KB1/PIM2/CRLF3/MIIP/DOT1L/RBBP8/CCNE1/RAD9A/ACVR1B/FBXO5/TREX1/LATS1/PINX1/LCMT1/AURKA/CLOCK/CHEK2/GIGYF2/ATRIP/NEUROG1/ETAA1/RIOK2/UIMC1/CLASP2/IK/MN1/PPP2R2D/MUC1/SPDL1/INO80/ATR/DNM2/RHNO1/CDK17/E2F3/BABAM1/APPL1/GPNMB/PIAS1/HUS1/HYAL1/INTS7/MDC1/CKS2/CDC16/UBE2C/PSMG2/TFDP1/RINT1/APC/UBE2L3/ANAPC4/SIN3A/NASP/MAP3K20/MAD2L2/CHEK1/PL…	303	0.592955
MF	GO:0044877	protein-containing complex binding	1299	-0.700709	-1.39213	1e-10	3.61431e-09	2.92665e-09	9512	tags=53%, list=17%, signal=45%	SRP54/TELO2/SNX4/IDE/PANX1/FERMT2/MICAL1/SYNE2/MED24/RNF168/DNAJC2/FMNL2/PRMT7/CCN2/TAB1/RNF169/FRG1/CDC20/ZNHIT6/H1-4/ENO3/GUF1/PAK1/RC3H1/CYRIB/MBD2/NAPA/WHAMM/LTN1/GCH1/SMARCC2/ADD3/RAF1/TSC1/ATR/RAB7A/ATF1/ABLIM1/DNM2/GNAL/APPL1/CXADR/GPNMB/PWWP3A/RELL2/PIM1/SRP72/FMNL1/SECISBP2L/SNX1/EIF2S1/MB21D2/PARP2/HIP1R/ERCC8/WASHC2C/PTK2/ABL1/PPIH/MYOM3/MACF1/TAPBPL/HSD17B12/APC/SMARCC1/KIF3B/WRN/MTHF…	688	0.529638
BP	GO:0045184	establishment of protein localization	1693	-0.737961	-1.46621	1e-10	3.61431e-09	2.92665e-09	10117	tags=64%, list=18%, signal=54%	SYNRG/TREX1/GSK3B/LIMS1/RUFY1/BAG4/GPR89B/CALCRL/MYO5A/MAP4K4/RGPD8/MED1/APBB3/TRAM1L1/LIN7A/RABL2B/CNST/HDAC1/SNX9/TICAM2/DENND10/CCN3/HEATR5B/CD68/UCP2/RIC1/RAB2B/BMP6/DENND4C/CLOCK/ARL6/EPS15/NIPBL/LIN7B/CHCHD4/IPO7/SP100/TIMM23B/TRIM3/TBC1D8B/KIF13A/RAB11B/HNF1B/CETN3/CHML/SLC9B2/AP1M2/NDC1/ARFGEF1/PTP4A3/SLC51B/SNAP29/TBC1D10A/STX3/STX6/EXOC4/TIMM10B/SYNGR1/KPNA3/SRP54/SNX4/RHBDF2/CCHCR1/ARL…	1078	0.63674
MF	GO:0045296	cadherin binding	332	-0.789871	-1.55399	1e-10	3.61431e-09	2.92665e-09	7968	tags=68%, list=14%, signal=58%	MICALL1/CNN2/ATXN2L/SH3GLB1/EIF2A/RSL1D1/SWAP70/HSPA8/BAG3/ITGA6/LARP1/KTN1/TES/PI4KA/PKP4/TJP1/PTPN11/STX5/FNBP1L/SPTAN1/CDK5R1/MRE11/STK24/EXOC3/PAICS/CDH1/CD2AP/GLOD4/CAPG/PTPN1/EGFR/ZC3HAV1/USO1/CALD1/SH3GLB2/PDXDC1/CAST/SLK/ADD1/AHNAK/DDX6/ESYT2/RDX/SPTBN1/ZC3H15/PSEN1/P2RX4/IQGAP1/DHX29/CKAP5/PKN2/MPRIP/PPME1/CHMP5/S100P/PHLDB2/GOLGA2/PPL/RANBP1/TWF1/KIF5B/GPRC5A/CNN3/SND1/CCT8/EPCAM/RUVBL1…	225	0.677711
BP	GO:0045333	cellular respiration	216	-0.796523	-1.56865	1e-10	3.61431e-09	2.92665e-09	6901	tags=67%, list=13%, signal=59%	PDHA1/NDUFS6/CCNB1/COX6B1/NDUFA12/BID/ISCU/ACO2/GPD2/PANK2/CS/NDUFA8/SLC25A14/SUCLG1/DLD/IFNAR1/IDH3G/ATP5PB/ATP5F1C/PINK1/NDUFB8/DNAJC30/SIRT3/OXA1L/NDUFB3/GBA/COQ9/ATP5F1D/SUCLG2/SHMT2/SUCLA2/C2orf69/ADSL/IDH3A/CAT/IDH1/UQCRB/NNT/DGUOK/NDUFS4/UQCR10/NDUFB9/RHOA/NDUFAF1/CHCHD10/NDUFA9/FH/UQCRC2/ETFDH/PNPT1/NDUFS7/NDUFS1/PDHB/UQCRHL/ATP5PD/NDUFA5/ETFRF1/TEFM/COQ10B/COX5B/IREB2/NDUFAB1/GHITM/COX6A…	144	0.666667
BP	GO:0045595	regulation of cell differentiation	1537	-0.646189	-1.28356	1e-10	3.61431e-09	2.92665e-09	10234	tags=43%, list=19%, signal=36%	SERPINF2/SS18L1/GPRC5B/TEAD2/FOXC1/PLAAT4/HDAC5/ZDHHC21/ACVR1B/FBXO5/SHTN1/GSK3B/LIMS1/FOXJ1/CDK5RAP1/BMPR1A/MTURN/SNAI1/IGFBP5/HTR2A/SERPINB3/SNW1/MED1/PPP2R3C/ULK2/CSF1/ASPM/FZD3/RRAS/HDAC1/AURKA/CCN3/BMP6/CLOCK/PUS7/MAPK11/FOXJ2/DOCK7/INHA/ITCH/RAPGEF2/FOXO3/SLC9B2/KIAA0319/BCL6/MIR17HG/RGS2/ARNT/LNPK/NEUROG1/IL4I1/ABCA5/FERMT2/RBM38/MAP2K1/WWTR1/FBN2/CHD7/CXCR4/ETV5/SETD3/CCN2/MEIS2/CLASP2/GS…	669	0.435264
BP	GO:0045862	positive regulation of proteolysis	372	-0.724063	-1.42475	1e-10	3.61431e-09	2.92665e-09	9376	tags=57%, list=17%, signal=48%	CCN2/OSBPL7/TNFSF10/GSK3A/CDC20/TMTC3/CCDC22/CASP1/MAPK9/SART3/RNFT1/PIAS1/PSMC2/HIP1R/PTK2/CASP9/PICALM/ZFAND2A/PLK1/GCLC/RNF185/EIF2AK3/SOCS4/HMGB1/PRELID1/PSMC3/LPCAT3/LGMN/ANP32B/F3/BAX/PSME4/COP1/SIRT6/SIRT2/UBQLN1/NLRP2/BOK/NUB1/ROCK2/DDA1/RNF19A/GSN/MALT1/HSPBP1/STAT3/PABIR1/FBXW11/BID/PACSIN3/PSMD10/UBE2V2/BCL2L11/CASP8/SOCS5/CAV1/DDRGK1/TANK/UACA/PSEN1/OGT/NFE2L2/BAK1/ARIH1/BCL2L13/PPM1F…	212	0.569892
BP	GO:0045892	negative regulation of transcription, DNA-templated	1247	-0.678068	-1.34706	1e-10	3.61431e-09	2.92665e-09	10632	tags=52%, list=19%, signal=43%	DUSP22/HEYL/SPEN/SAP30/ZNF658/PPARG/SKI/ZBTB21/HEY1/WWC2/DAP/DEAF1/TRIM29/PHF12/LCOR/RREB1/SMARCA2/FOXK2/ZNF79/ZNF202/PTPN2/HIRA/ATF7IP/H1-5/NCK2/BIRC5/RBBP8/AKIRIN2/PARP9/NCK1/STRN3/CCAR1/CCNE1/KDM2A/FOXC1/ZNF668/NFE2L3/HDAC5/ZNF559-ZNF177/LIMS1/FOXJ1/SNAI1/L3MBTL2/NR2C2/RSF1/SNW1/COMMD7/MED1/PARP14/ZNF599/HDAC1/ZNF131/EHMT1/BMP6/CLOCK/CBX2/TRIM33/BCOR/GMNN/NIPBL/FOXF2/FOXD3/NELFA/ZNF503/SP100/F…	652	0.522855
BP	GO:0045893	positive regulation of transcription, DNA-templated	1570	-0.68512	-1.36104	1e-10	3.61431e-09	2.92665e-09	10585	tags=54%, list=19%, signal=45%	ZNF658/PPARG/MED19/CCNA2/SKI/NR5A2/HEY1/ZNF594/ZSCAN21/DEAF1/ZNF227/TRIM21/HOXA13/RREB1/ING5/QRICH1/SMARCA2/PPARGC1A/FOXK2/STAT5B/PIM2/CRLF3/EXOSC9/CAMK1/ATF7IP/NCK2/BCL2L12/DOT1L/EDRF1/SERPINF2/SS18L1/PPP3CB/TEAD2/AKIRIN2/PARP9/NUFIP1/CAMKK2/NCK1/MLLT3/SP1/ZNF225/CCAR1/FOXC1/ZNF668/HDAC5/ACVR1B/ZNF484/PAXBP1/FOXJ1/BMPR1A/HOXA10/SNAI1/NR2C2/RSF1/SNW1/MED1/ZNF445/TOPORS/GABPB1/ELF4/TOX3/GLYR1/HDAC…	852	0.542675
BP	GO:0045934	negative regulation of nucleobase-containing compound metabolic process	1472	-0.687701	-1.36675	1e-10	3.61431e-09	2.92665e-09	10635	tags=54%, list=19%, signal=45%	SFSWAP/DUSP22/HEYL/SPEN/SAP30/ZNF658/PPARG/NBAS/SKI/ZBTB21/HEY1/WWC2/DAP/DEAF1/TRIM29/SHQ1/PHF12/LCOR/RREB1/SMARCA2/PPARGC1A/FOXK2/ZNF79/ZNF202/PTPN2/HIRA/ATF7IP/H1-5/NCK2/BIRC5/RBBP8/AKIRIN2/PARP9/NCK1/STRN3/CCAR1/CCNE1/KDM2A/FOXC1/ZNF668/NFE2L3/HDAC5/ZNF559-ZNF177/LIMS1/FOXJ1/SNAI1/L3MBTL2/NR2C2/BAG4/RSF1/PINX1/SNW1/COMMD7/MED1/PARP14/ZNF599/SHLD2/HDAC1/ZNF131/ERCC1/EHMT1/BMP6/CLOCK/CBX2/TRIM33…	791	0.537364
BP	GO:0045935	positive regulation of nucleobase-containing compound metabolic process	1863	-0.696819	-1.38459	1e-10	3.61431e-09	2.92665e-09	10585	tags=56%, list=19%, signal=47%	ZNF658/PPARG/MED19/RFC5/CCNA2/SKI/NR5A2/HEY1/ZNF594/DCP1B/DCP1A/MRNIP/ZSCAN21/DEAF1/ZNF227/TRIM21/HOXA13/RREB1/ING5/QRICH1/SMARCA2/PPARGC1A/FOXK2/STAT5B/PIM2/CRLF3/EXOSC9/CAMK1/ATF7IP/NCK2/BCL2L12/DOT1L/EDRF1/SERPINF2/SS18L1/PPP3CB/TEAD2/AKIRIN2/PARP9/NUFIP1/CAMKK2/NCK1/MAPKAPK5/MLLT3/SP1/ZNF225/CCAR1/FOXC1/ZNF668/HDAC5/ACVR1B/ZNF484/RAD51AP1/PAXBP1/FOXJ1/BMPR1A/HOXA10/SNAI1/PARM1/NR2C2/HTR2A/RSF…	1046	0.56146
BP	GO:0045944	positive regulation of transcription by RNA polymerase II	1164	-0.668214	-1.32731	1e-10	3.61431e-09	2.92665e-09	10585	tags=51%, list=19%, signal=42%	ZNF658/PPARG/MED19/SKI/NR5A2/HEY1/ZNF594/ZSCAN21/ZNF227/HOXA13/RREB1/SMARCA2/PPARGC1A/FOXK2/STAT5B/CRLF3/EXOSC9/CAMK1/NCK2/BCL2L12/DOT1L/SERPINF2/SS18L1/PPP3CB/TEAD2/AKIRIN2/NUFIP1/NCK1/SP1/ZNF225/FOXC1/ZNF668/HDAC5/ACVR1B/ZNF484/PAXBP1/FOXJ1/BMPR1A/HOXA10/NR2C2/RSF1/SNW1/MED1/ZNF445/GABPB1/ELF4/TOX3/GLYR1/HDAC1/ERCC1/RPRD1B/TCEA2/BMP6/CLOCK/STK16/FOXJ2/NIPBL/FOXF2/FOXD3/NELFA/HNF1B/FOXO3/NFIA/GL…	594	0.510309
BP	GO:0046034	ATP metabolic process	263	-0.778973	-1.53051	1e-10	3.61431e-09	2.92665e-09	8435	tags=66%, list=15%, signal=56%	PARP1/SDHAF2/SLC25A23/ENPP1/EP300/NDUFA10/OGDH/NDUFV3/DNM1L/AK1/NDUFA3/FIGNL1/PGM1/HSPA8/ZBTB20/AK4/FOXK1/HIF1A/PDE12/COX15/AK2/STAT3/NDUFS6/CCNB1/COX6B1/NDUFA12/BID/ISCU/NUDT5/DMAC2L/NDUFA8/TIGAR/DLD/PSEN1/OGT/ATP5PB/ATP5F1C/PINK1/NDUFB8/PRKAA1/DNAJC30/NDUFB3/COQ9/ATP5F1D/SHMT2/ATP5MC2/C2orf69/LDHA/UQCRB/TP53/DGUOK/NDUFS4/UQCR10/NDUFB9/RHOA/NDUFAF1/CHCHD10/NDUFA9/UQCRC2/ATP5MC1/NDUFS7/ENO2/NDUFS…	173	0.657795
BP	GO:0046700	heterocycle catabolic process	444	-0.73297	-1.44501	1e-10	3.61431e-09	2.92665e-09	9310	tags=62%, list=17%, signal=52%	HNMT/LARP4B/GSK3A/NUDT17/SMG7/CNOT3/RC3H1/NEIL2/MLYCD/PAN3/NUDT12/UPF3A/TOB1/TENT4A/PLEKHN1/IGF2BP1/MBD4/ISG20/TDG/RC3H2/PDE7A/SMG9/DEDD2/TYMP/CDA/MTHFS/CASC3/NOCT/FASTKD1/ENPP1/GTPBP1/ACAT1/PDE7B/MAGOH/ROCK1/HMOX2/ZCCHC8/ELAVL1/EXOSC10/PYM1/AXIN2/PATL1/PRKCD/MTPAP/LSM2/SAMD4B/ZFP36/FXR2/BAX/FXR1/LARP1/NRDE2/SLCO1B1/PHAX/RBM7/NUDT4B/PDE12/ZPR1/EXOG/PABPC1/RNASET2/RNASEL/ZFP36L1/ROCK2/SMUG1/RBM24/…	275	0.619369
MF	GO:0046872	metal ion binding	4211	-0.644322	-1.28327	1e-10	3.61431e-09	2.92665e-09	10704	tags=48%, list=19%, signal=42%	BMPR2/RAD18/SMAP1/RNF138/HEG1/ACER3/ZNF264/ZNF235/ZNF17/AGO2/PARN/TRIM23/ARSB/ITSN2/NEK3/ZNF18/LPCAT2/ATP7A/ZFP1/SETD2/ZRANB1/ANXA6/RSPRY1/DBF4/BRAP/SAP30/ZBTB11/ZMYM6/NIN/ZNF658/PPARG/USP32/BAZ2B/MIS18A/TNFRSF11A/GNAQ/GPATCH8/ATP2A3/LMAN2L/SKI/ZBTB21/NR5A2/PDE10A/ZNF594/CPNE7/ZSCAN21/EML1/ZMYND19/PPP3CC/DEAF1/ZNF227/ZNF236/TRIM29/AGTPBP1/TOP3A/ANKFY1/ZNF592/MICU2/TRIM21/PHF12/MICU1/RASA2/COL10A1…	2028	0.481596
BP	GO:0046907	intracellular transport	1485	-0.746413	-1.48337	1e-10	3.61431e-09	2.92665e-09	9700	tags=65%, list=18%, signal=55%	CHCHD4/IPO7/SP100/TIMM23B/TBC1D8B/TMCC1/KIF13A/RAB11B/IFT52/CHML/AP1M2/NDC1/SLC51B/TBC1D10A/STX3/STX6/TIMM10B/SYNGR1/PHETA1/KPNA3/SRP54/RIOK2/SNX4/CCHCR1/SYNE2/MAP2K1/ARL5A/ARL3/TGFBRAP1/ZDHHC3/GBF1/ZDHHC23/CLBA1/CCDC186/RHOU/TRIP11/ZDHHC20/TRAF3IP2/RABGAP1/AP3M1/SNX11/XPO4/VPS11/GSK3A/SMG7/TBC1D23/STRADA/PAK1/EXOC6/YOD1/AGK/SLC66A2/GAK/NEDD4/PPP1R12A/NUP93/SYTL5/RAB5B/NAPA/RAB5A/ZDHHC24/WHAMM/CC…	960	0.646465
MF	GO:0046914	transition metal ion binding	1083	-0.652241	-1.29509	1e-10	3.61431e-09	2.92665e-09	10636	tags=51%, list=19%, signal=42%	ATP7A/DBF4/BRAP/ZMYM6/PPARG/SKI/NR5A2/TRIM29/AGTPBP1/TOP3A/TRIM21/USP39/GALNT2/OGFOD1/P3H2/FAM20C/POLR3K/S100A3/HERC2/ZNF330/KDM2A/MYCBP2/GTF2B/USP45/LIMS1/L3MBTL2/ZFAND3/NR2C2/UBR1/PTER/PRICKLE3/ZMYM4/MMP15/CYP2C8/TCEA2/EHMT1/TRIM33/MSRB2/TRIM14/TAB3/TAB2/HMGCL/SLC11A2/TRIM3/P3H3/AGBL3/ALKBH1/CYP2R1/MSRB3/ZNF318/SUV39H1/NFU1/CYP2S1/IDE/NR2C1/ZNF331/ZFP37/CPE/ZDHHC20/TRIM52/FNTB/CTCF/UBR3/TNFSF10…	548	0.506002
MF	GO:0046982	protein heterodimerization activity	324	-0.75887	-1.49349	1e-10	3.61431e-09	2.92665e-09	8700	tags=57%, list=16%, signal=48%	TCF12/H2BU1/SNX1/H2AC20/HIP1R/GADD45A/TAF6/MEF2D/H2AW/SIM2/H4C9/H3C10/SYT1/SAE1/CENPS/TAF13/UBA3/H3C13/H2BC3/TLR6/H2BC18/H2BC15/FXR2/BAX/H2AC13/SMC1A/FXR1/MAPK6/DR1/MACROH2A2/SUPT7L/NAE1/MEF2A/KRT10/SMC3/BOK/HIF1A/H2BC21/ATF3/H2BC12/ZBTB1/H2BC10/H2BC13/TPM1/H2AC11/H2AC12/NR4A2/SUPT4H1/H2AC6/IKBKG/H2AJ/AHR/ADD1/ATF6/EPAS1/H2BC4/CAV1/TPM4/TOP2A/H2AX/TAF6L/PAFAH1B1/QTRT1/TCOF1/BAK1/ERBB3/CENPT/H2AC2…	184	0.567901
MF	GO:0046983	protein dimerization activity	1036	-0.714564	-1.41899	1e-10	3.61431e-09	2.92665e-09	9648	tags=54%, list=18%, signal=45%	PIP4K2B/CYP2R1/GSTZ1/SLC51B/ZNF318/CIB2/ARNT/NEUROG1/NPR3/PHETA1/ST3GAL2/RALGAPA2/IDE/NR2C1/ZDHHC3/WWTR1/NPAS2/SMIM1/LRRFIP1/TPD52/HNF1A/IKBKB/E2F5/NFYC/DARS2/TRIM38/BHLHA15/TGFB2/CAMK2G/GCH1/AADAT/MAP3K10/IMPA2/GBP3/SHMT1/ATF1/RDH5/E2F3/ABCG1/APPL1/ST13P4/RAB11FIP3/TDG/MMACHC/TCF12/H2BU1/SNX1/RNF8/CEACAM1/H2AC20/HIP1R/MORC2/GADD45A/CALCOCO2/SNX6/MYOM3/WRN/TAF6/TIMM9/TYMP/CDA/GBP2/NCOA2/SMCHD1/ME…	562	0.542471
BP	GO:0048193	Golgi vesicle transport	295	-0.761924	-1.49687	1e-10	3.61431e-09	2.92665e-09	10710	tags=79%, list=19%, signal=64%	STX18/COG6/KLHL20/RAB6C/CRYZL2P-SEC16B/CTAGE3P/NBAS/WHAMMP3/LMAN2L/SEC16B/RABEP1/ANKFY1/NKD2/GGA3/RAB33B/GGA2/MYO5A/CNST/TICAM2/EPS15/TRAPPC11/BNIP1/KIF13A/STX6/EXOC4/ARL3/GBF1/TRIP11/EXOC6/RP2/GAK/NAPA/WHAMM/CCDC22/WIPI1/CLN3/SEC23B/RAB6A/SEC31A/HTT/EXOC2/DNM2/TRAPPC8/COG3/SNX1/COG4/MACF1/RINT1/PRKCI/STEEP1/ARFGAP3/PPP6C/GOLT1A/MYO1B/MON2/ACSL3/BICD2/CCDC91/RAB26/SAR1A/COPG2/MPPE1/VAMP7/ARFGEF2/…	233	0.789831
BP	GO:0048468	cell development	2070	-0.610158	-1.21321	1e-10	3.61431e-09	2.92665e-09	10800	tags=44%, list=20%, signal=37%	SEMA3F/TWIST1/FRS2/SGK1/CLDN3/FBXW7/PALLD/HOOK3/GBA2/BMPR2/HEG1/ARSB/ITSN2/ITPKA/NEK3/FBXW8/ATP7A/SETD2/HEYL/ANXA6/SPEN/TAOK1/CAMSAP2/SPINT1/NIN/PPARG/SKI/HEY1/DEAF1/AGTPBP1/FRYL/PARD3/NUMB/HOXA13/RREB1/LRP8/BGLAP/NUMBL/IFT88/C21orf91/SMARCA2/RIMBP3B/DLG5/CAMK1/CARMIL1/NCK2/B3GNT2/EXT1/STRBP/SS18L1/PPP3CB/PTCD2/NCK1/FOXC1/MYCBP2/ARHGAP35/ZDHHC21/FBXO5/SHTN1/GSK3B/LIMS1/NCKIPSD/FOXJ1/BMPR1A/LATS1/…	908	0.438647
CC	GO:0048471	perinuclear region of cytoplasm	731	-0.698031	-1.38267	1e-10	3.61431e-09	2.92665e-09	9908	tags=56%, list=18%, signal=46%	HDAC1/AURKA/CABP7/HEATR5B/SRCAP/STK16/NDOR1/PAK2/SLC11A2/RAPGEF2/PDCL3/ARFGEF1/WDR44/UBQLN4/STX6/PTPRM/SRD5A1/ANKRD13C/CLIC4/ZDHHC20/CCN2/OSBPL7/MEIS2/RELT/CDC20/GJB2/TPD52/EXOC6/GAK/NEDD4/NMRAL1/MTMR6/RASD1/SEC23B/PRKACB/GBP3/TSC1/SEC31A/IGF2BP1/HTT/PIK3CA/DNM2/TRAK1/AFTPH/NF2/CERT1/MAPK8IP1/IFITM3/MTMR2/HIP1R/CHERP/CALCOCO2/ABL1/EHD4/APC/PICALM/EPG5/GBP2/MYO6/CASC3/MTMR14/NOCT/AGGF1/TAF10/ARHGA…	408	0.55814
BP	GO:0048513	animal organ development	3386	-0.648824	-1.29215	1e-10	3.61431e-09	2.92665e-09	10165	tags=42%, list=18%, signal=37%	PLAAT4/INA/HDAC5/STIM1/ARHGAP35/ZDHHC21/USP45/ACVR1B/FBXO5/TREX1/PAXBP1/PTPN3/GSK3B/FOXJ1/CDK5RAP1/BMPR1A/HOXA10/MTURN/SNAI1/JAG2/IGFBP5/GPR89B/CALCRL/LATS1/WASF2/SERPINB3/MED1/PPP2R3C/NOM1/LRIG1/CSF1/LIN7A/CCM2/ASPM/SLC25A25/TOPORS/FZD3/RRAS/IL18R1/HDAC1/AURKA/MBP/FKTN/CCN3/DYRK1B/ERCC1/UCP2/BMP6/CLOCK/HOXC9/PUS7/MAPK11/BCOR/GIGYF2/DOCK7/GMNN/NIPBL/FOXF2/MATN3/INHA/ITCH/TAB2/HMGCL/SLC11A2/RAPGEF…	1437	0.424395
BP	GO:0048523	negative regulation of cellular process	4873	-0.687552	-1.36946	1e-10	3.61431e-09	2.92665e-09	10636	tags=49%, list=19%, signal=44%	ATP7A/SFSWAP/ST20/RPA2/DUSP22/HEYL/ANXA6/SPEN/KLHL20/BRAP/SAP30/TAOK1/CAMSAP2/SPINT1/CEP85/BTN2A2/ZNF658/PPARG/NBAS/SLC43A1/ZWINT/GNAQ/SKI/ZBTB21/PARP16/PDE10A/HEY1/DCP1B/WWC2/DCP1A/MRNIP/DAP/DEAF1/TRIM29/AGTPBP1/TSPYL2/PARD3/SHQ1/IFT122/NUMB/TRIM21/PHF12/RASA2/LCOR/RREB1/NKD2/PPP1R26/ING5/AMER1/SMARCA2/RPS6KB1/PPARGC1A/P3H2/FOXK2/STAT5B/PIM2/CRLF3/EXOSC9/MIIP/ZNF79/DLG5/ZNF202/PTPN2/HIRA/CADM4/C…	2408	0.494151
BP	GO:0048534	hematopoietic or lymphoid organ development	864	-0.6606	-1.31052	1e-10	3.61431e-09	2.92665e-09	10237	tags=45%, list=19%, signal=37%	EXT1/PPP3CB/MLLT3/FOXC1/HDAC5/ACVR1B/TREX1/FOXJ1/MTURN/JAG2/GPR89B/WASF2/MED1/PPP2R3C/CSF1/RRAS/IL18R1/ERCC1/PUS7/INHA/ITCH/SLC11A2/FOXO3/BPGM/SLC9B2/BCL6/MIR17HG/ARNT/SRP54/IL4I1/MAP2K1/KLF2/CHD7/ASH2L/TRAF3IP2/MEIS2/TPD52/KAT6A/RC3H1/TWSG1/KLF10/RASSF2/N4BP2L2/TGFB2/FNIP1/TYRO3/ARID4A/RAF1/TSC1/SART3/BATF3/FARP2/PIM1/RC3H2/RELB/DUSP10/CEACAM1/NKAP/RBM47/CDK13/OSTM1/PGM3/ABL1/GABPA/CASP9/SIN3A/P…	390	0.451389
BP	GO:0048583	regulation of response to stimulus	3839	-0.662141	-1.31918	1e-10	3.61431e-09	2.92665e-09	10438	tags=46%, list=19%, signal=40%	IFT122/TRIM21/MICU1/HOXA13/RASA2/RREB1/NKD2/LRP8/BGLAP/FAM13A/ING5/AMER1/RPS6KB1/PPARGC1A/IL10RB/STAT5B/PIM2/CRLF3/DLG5/DAGLB/PTPN2/CADM4/KDM5D/NCK2/BTN2A1/BCL2L12/DOT1L/SVIP/TNFSF12/ADCY7/SGMS1/FUT8/SERPINF2/GPRC5B/EDA2R/PPP3CB/AKIRIN2/PARP9/NCK1/MAPKAPK5/MLLT3/STRN3/MYCBP2/ARHGAP35/ACVR1B/FBXO5/RAD51AP1/TREX1/PTPN3/GSK3B/LIMS1/FOXJ1/BMPR1A/RNF115/MTURN/EPS8L3/SNAI1/JAG2/IGFBP5/BAG4/HTR2A/UBR1/C…	1757	0.457671
BP	GO:0048584	positive regulation of response to stimulus	2089	-0.65696	-1.30625	1e-10	3.61431e-09	2.92665e-09	9707	tags=43%, list=18%, signal=36%	INHA/BTN3A3/TRIM14/TAB3/TAB2/SLF2/RAPGEF2/GAREM1/FOXO3/ARFGEF1/KIAA0319/PTP4A3/STX3/MIR17HG/ARNT/NEU3/PLA2R1/TELO2/STIMATE/SNX4/SSH1/FERMT2/TMEM198/MAP2K1/NR2C1/RNF168/KLF2/CXCR4/TRAF3IP2/CCN2/TRIM52/XRCC1/UIMC1/TAB1/TNFSF10/NPAS2/GSK3A/OCLN/USP8/IKBKB/PAK1/MN1/NEDD4/GAS8/NUP93/MAP2K3/RC3H1/TWSG1/ERMAP/KLHDC10/CYRIB/MBD2/TRIM38/CCDC22/NMI/RASSF2/MCU/SHLD3/TGFB2/FNIP1/CASP1/TEDC2/UCN/CTH/MAPK9/MAP…	891	0.42652
BP	GO:0048585	negative regulation of response to stimulus	1618	-0.679681	-1.35046	1e-10	3.61431e-09	2.92665e-09	9341	tags=45%, list=17%, signal=38%	XRCC1/VPS11/STAT2/RNF169/CASTOR3/CLASP2/GSK3A/MAPKAP1/PELI3/NEDD4/NCOR1/IFT80/MAP2K3/ONECUT2/RC3H1/TWSG1/CYRIB/CCDC22/NMI/RASSF2/MUC1/PALM/RNF26/TRIM59/SHLD3/TGFB2/FNIP1/TYRO3/TOB1/UCN/PRKACB/CTH/NCOA5/ELL3/RAF1/HERC4/TSC1/KCTD10/RAB7A/DGKZ/RIF1/HTT/BBS4/DNM2/NLRX1/PTPN12/PARP3/GGT7/APPL1/NF2/KLF7/MAPK8IP1/NR1H4/OTULIN/RC3H2/MARK3/UBR2/MTMR2/MICA/DUSP10/CEACAM1/PIAS2/CASK/ABL1/SNX6/NUCB2/APC/RYK/…	723	0.446848
BP	GO:0048731	system development	4755	-0.646199	-1.2872	1e-10	3.61431e-09	2.92665e-09	10151	tags=42%, list=18%, signal=37%	HDAC5/STIM1/ARHGAP35/DZIP1L/ZDHHC21/USP45/ACVR1B/FBXO5/TREX1/SHTN1/PAXBP1/PTPN3/GSK3B/NCKIPSD/FOXJ1/CDK5RAP1/BMPR1A/HOXA10/MTURN/SNAI1/FKBPL/JAG2/IGFBP5/NR2C2/GPR89B/CALCRL/LATS1/WASF2/MAP4K4/SERPINB3/CAMSAP1/PPP1R9A/SNW1/MED1/PPP2R3C/NOM1/ULK2/LRIG1/CSF1/LIN7A/CCM2/ASPM/SLC25A25/TOPORS/FZD3/SHLD2/RAPH1/RRAS/BACE2/IL18R1/HDAC1/SRPX2/BCHE/AURKA/MBP/ARHGAP26/FKTN/SDCBP2/CCN3/DYRK1B/ERCC1/UCP2/PTPN9…	1984	0.417245
BP	GO:0048869	cellular developmental process	4154	-0.63933	-1.27339	1e-10	3.61431e-09	2.92665e-09	10237	tags=42%, list=19%, signal=37%	EXT1/STRBP/SERPINF2/SS18L1/GPRC5B/EDA2R/PPP3CB/TEAD2/PTCD2/NCK1/MAPKAPK5/MLLT3/CYLC2/FOXC1/MYCBP2/PLAAT4/INA/DNAJC13/HDAC5/ARHGAP35/ZDHHC21/ACVR1B/FBXO5/TREX1/SHTN1/GSK3B/LIMS1/NCKIPSD/FOXJ1/CDK5RAP1/BMPR1A/MTURN/SNAI1/JAG2/IGFBP5/NR2C2/HTR2A/GPR89B/LATS1/WASF2/MAP4K4/SERPINB3/CAMSAP1/PPP1R9A/SNW1/MED1/PPP2R3C/ULK2/TJP3/CSF1/CCM2/ASPM/PTER/TOPORS/FZD3/ELF4/RAPH1/RRAS/BACE2/IL18R1/MMP15/HDAC1/BCHE…	1757	0.422966
BP	GO:0048870	cell motility	1680	-0.625581	-1.2429	1e-10	3.61431e-09	2.92665e-09	10372	tags=39%, list=19%, signal=33%	PPARGC1A/STAT5B/MIIP/DLG5/PRSS3/CADM4/CARMIL1/NCK2/TNFSF12/FUT8/EXT1/PARP9/NCK1/SP1/CCAR1/FOXC1/HDAC5/ARHGAP35/USP45/ACVR1B/FBXO5/SHTN1/FOXJ1/BMPR1A/SNAI1/IGFBP5/BAG4/WASF2/MAP4K4/SERPINB3/CSF1/ST3GAL4/ASPM/FZD3/RRAS/SRPX2/CCN3/PXN/IGSF10/CFAP69/DOCK7/NIPBL/PPBP/SP100/RAPGEF2/ALKBH1/FOXO3/TPGS1/SLC9B2/KIAA0319/PTP4A3/PAK4/MARK2/PTPRM/SRP54/PIK3C2A/SSH1/HOXB9/FERMT2/SYNE2/MAP2K1/GPC6/GBF1/FMNL2/RH…	659	0.392262
BP	GO:0050790	regulation of catalytic activity	2386	-0.666361	-1.32589	1e-10	3.61431e-09	2.92665e-09	10775	tags=51%, list=20%, signal=43%	SGK1/OAS3/CLDN3/RASGEF1B/FBXW7/ADRB1/TMEM225B/GDPGP1/CDKN3/BMPR2/SMAP1/HEG1/CCNYL1/ATPSCKMT/ARHGEF10L/PARN/TRIM23/ITSN2/COL4A3/ATP7A/ST20/DUSP22/DBF4/TAOK1/CCNO/SPINT1/CEP85/PPARG/ANKRD54/RFC5/TNFRSF11A/ARHGAP27/GNAQ/ATP2A3/CCNA2/PARP16/DCP1B/DCP1A/MRNIP/DOCK9/WDR91/RABEP1/DAP/PHACTR2/IQGAP2/TSPYL2/RASA2/LRP8/PPP1R26/PSMB9/FAM13A/CABIN1/PTPN2/CAMK1/TNK2/PDE6D/NCK2/HERC2/BCL2L12/EVI5/BIRC5/SERPINF…	1214	0.508801
BP	GO:0050793	regulation of developmental process	2436	-0.639069	-1.27163	1e-10	3.61431e-09	2.92665e-09	10234	tags=43%, list=19%, signal=37%	SERPINF2/SS18L1/GPRC5B/TEAD2/MLLT3/SP1/FOXC1/PLAAT4/HDAC5/STIM1/ARHGAP35/ZDHHC21/ACVR1B/FBXO5/SHTN1/GSK3B/LIMS1/FOXJ1/CDK5RAP1/BMPR1A/MTURN/SNAI1/FKBPL/IGFBP5/NR2C2/HTR2A/LATS1/MAP4K4/SERPINB3/CAMSAP1/PPP1R9A/SNW1/MED1/PPP2R3C/ULK2/CSF1/ASPM/FZD3/SHLD2/RRAS/ZMYM4/HDAC1/SRPX2/AURKA/CCN3/EHMT1/BMP6/CLOCK/PUS7/MAPK11/CAPZB/BCOR/FOXJ2/DOCK7/PAK2/NIPBL/INHA/ITCH/SP100/RAPGEF2/FOXO3/PDCL3/SLC9B2/KIAA03…	1047	0.429803
MF	GO:0050839	cell adhesion molecule binding	543	-0.745847	-1.47314	1e-10	3.61431e-09	2.92665e-09	7968	tags=53%, list=14%, signal=46%	MICALL1/CNN2/HMGB1/ATXN2L/SH3GLB1/EIF2A/NISCH/RSL1D1/ITGAX/SWAP70/HSPA8/SPP1/LGALS8/BAG3/ITGA6/LARP1/KTN1/TES/PI4KA/PKP4/TJP1/PTPN11/STX5/FNBP1L/SPTAN1/NECTIN3/CDK5R1/FGB/MRE11/STK24/EXOC3/PAICS/CDH1/CD2AP/GLOD4/CAPG/PTPN1/EGFR/ZC3HAV1/USO1/CALD1/SH3GLB2/PDXDC1/CAST/SIRPA/SLK/ADD1/AHNAK/DST/PLPP3/VSTM2L/DDX6/ESYT2/RDX/SPTBN1/PTPN6/DSC2/ZC3H15/PSEN1/P2RX4/IQGAP1/DHX29/CKAP5/PKN2/MPRIP/PPME1/CHMP5/…	287	0.528545
BP	GO:0051049	regulation of transport	1739	-0.636306	-1.2642	1e-10	3.61431e-09	2.92665e-09	9503	tags=42%, list=17%, signal=36%	NEU3/PLA2R1/RIOK2/ABCA5/KCNV1/STIMATE/SNX4/RHBDF2/MICAL1/MAP2K1/RHOU/CHD7/CXCR4/CLIC4/OXTR/PIP4P2/CRACR2B/XPO4/VPS11/CAB39/CLASP2/GSK3A/GEM/PACSIN2/OCLN/PAK1/YOD1/NEDD4/PPP1R12A/RAB5B/EFNA5/CBLL1/ARC/RAB5A/HYAL3/MCU/TGFB2/CAMK2G/CLN3/UCN/SESTD1/C2CD2L/CBARP/RAB7A/HTT/TOR1A/DNM2/ABCG1/APPL1/RAB11FIP3/KLF7/PIM1/NR1H4/MTMR2/MDFIC/CEACAM1/FXYD5/USP36/RXRA/OSR1/HIP1R/CASK/ABL1/EHD4/ADIPOR2/RINT1/UBE2L…	725	0.416906
BP	GO:0051050	positive regulation of transport	894	-0.663553	-1.31657	1e-10	3.61431e-09	2.92665e-09	9502	tags=47%, list=17%, signal=39%	PLA2R1/RIOK2/ABCA5/STIMATE/SNX4/RHOU/OXTR/XPO4/VPS11/CLASP2/GSK3A/OCLN/PAK1/NEDD4/CBLL1/ARC/RAB5A/HYAL3/MCU/TGFB2/CLN3/UCN/C2CD2L/RAB7A/HTT/TOR1A/DNM2/ABCG1/APPL1/MTMR2/USP36/RXRA/HIP1R/CASK/ABL1/ADIPOR2/UBE2L3/TMF1/PRKCI/ABCA3/IL4R/PCM1/NR1H3/ACSL3/OPN3/GPD1L/SYT1/SAR1A/SAE1/NUTF2/HLA-F/NR4A3/SCYL2/CEP290/NMB/SREBF2/DNM1L/CTSS/SH3GLB1/PRKCD/PRELID1/NCS1/PTGS2/AXL/LPCAT3/TM7SF3/VAMP7/COA8/GPS2/AN…	420	0.469799
BP	GO:0051052	regulation of DNA metabolic process	359	-0.719596	-1.41487	1e-10	3.61431e-09	2.92665e-09	10704	tags=64%, list=19%, signal=52%	BMPR2/PARN/ST20/RPA2/SETD2/RFC5/MIS18A/MRNIP/PPARGC1A/H1-5/PARP9/MAPKAPK5/RAD51AP1/PARM1/PINX1/SHLD2/YLPM1/ERCC1/SLF2/NEK2/BCL6/UBQLN4/RNF168/DNAJC2/XRCC1/RLF/UIMC1/RNF169/NPAS2/GSK3A/RAD50/H1-4/PARG/MBD2/ATRX/SHLD3/ATR/RIF1/PIK3CA/MPV17/MAP2K7/BABAM1/PARP3/CIZ1/RNF8/ERCC8/TFDP1/RFC2/WRN/KMT5B/MAD2L2/PARP1/CHEK1/SMCHD1/OTUD4/POLG2/PARP4/TNKS/MPHOSPH8/XRCC5/FGF2/EXOSC10/SLC15A4/NSD2/HMGB1/AXIN2/PR…	231	0.643454
BP	GO:0051098	regulation of binding	362	-0.73137	-1.43799	1e-10	3.61431e-09	2.92665e-09	8757	tags=54%, list=16%, signal=45%	RALB/MARK3/EIF2S1/HIP1R/ADNP/ABL1/SIN3A/MAD2L2/PARP1/PLK1/TAF10/CAPRIN2/TNKS/HEY2/ZFP90/EP300/ROCK1/HJURP/RB1/PYGO2/HMGB1/PRKCD/CFHR2/AURKB/MAPRE3/PRKACA/BTAF1/BAX/STYX/ERCC4/LARP6/SIRT2/DTX3L/ILRUN/PPP3CA/MSX1/HABP4/CDK5/WAPL/ADD1/PLAUR/CAV1/TRIM6/DDRGK1/HMGB2/GPSM1/SMO/DERL1/PSEN1/MEN1/USP33/DPH3/KLF4/ZMPSTE24/MET/RARA/SLPI/GOLGA2/TRAF6/RIPK2/SUMO1/PCBD1/ERCC2/SYMPK/FBH1/PSME3IP1/CCPG1/CTBP2/CA…	194	0.535912
BP	GO:0051128	regulation of cellular component organization	2241	-0.68056	-1.3537	1e-10	3.61431e-09	2.92665e-09	10457	tags=53%, list=19%, signal=44%	TSPYL2/ANKFY1/NUMB/ABCB4/HOXA13/RREB1/LRP8/IFT88/SMARCA2/OGFOD1/PPARGC1A/CRLF3/EXOSC9/DLG5/CAMK1/TNK2/ATF7IP/H1-5/RAB33B/CARMIL1/NCK2/PATJ/SVIP/EHD2/SERPINF2/SS18L1/PPP3CB/PFN4/CAMKK2/NCK1/MAPKAPK5/MLLT3/MYCBP2/ARHGAP35/ACVR1B/FBXO5/RAD51AP1/TREX1/SHTN1/GSK3B/LIMS1/NCKIPSD/RUFY1/EPS8L3/SNAI1/IGFBP5/BAG4/LATS1/WASF2/MAP4K4/PINX1/CAMSAP1/ATXN7/PPP1R9A/ULK2/AKAP9/LCMT1/DNAJC6/SRPX2/SNX9/AURKA/YLPM1/…	1180	0.526551
BP	GO:0051129	negative regulation of cellular component organization	683	-0.68173	-1.34827	1e-10	3.61431e-09	2.92665e-09	10024	tags=51%, list=18%, signal=42%	WASF2/MAP4K4/PINX1/CAMSAP1/ATXN7/PPP1R9A/ULK2/LCMT1/EML2/ERCC1/PTPN9/BMP6/CAPZB/PAK2/TMEM39A/RAPGEF2/MCM2/ARFGEF1/KIAA0319/UBQLN4/PFDN1/SCAF4/NEU3/SSH1/XRCC1/CLASP2/GSK3A/IK/PACSIN2/RAD50/ARAP1/IKBKB/GAK/CYRIB/ATRX/SPDL1/ADD3/RAF1/TSC1/TBCD/RAB7A/PIK3CA/DNM2/FEZ2/NR1H4/MTMR2/CKAP2/PFN2/HIP1R/PSMG2/WASHC2C/APC/RYK/THOC2/PICALM/MAD2L2/PARP1/CHEK1/PLK1/TBC1D7/SCAF8/NR1H3/DYNC1LI1/TNKS/GCLC/EP300/LPA…	350	0.512445
BP	GO:0051130	positive regulation of cellular component organization	1044	-0.690556	-1.37117	1e-10	3.61431e-09	2.92665e-09	10483	tags=55%, list=19%, signal=45%	PPP3CC/IQGAP2/ANKFY1/ABCB4/HOXA13/RREB1/LRP8/PPARGC1A/DLG5/CAMK1/ATF7IP/CARMIL1/NCK2/EHD2/SERPINF2/SS18L1/CAMKK2/NCK1/MAPKAPK5/ARHGAP35/RAD51AP1/SHTN1/GSK3B/LIMS1/NCKIPSD/EPS8L3/BAG4/WASF2/MAP4K4/PPP1R9A/AKAP9/SRPX2/SNX9/AURKA/ERCC1/PXN/RAPGEF1/SLF2/RAPGEF2/NEK2/PIP4K2B/RESF1/RGS2/MARK2/MED25/LNPK/SSH1/FERMT2/MAP2K1/ARL3/CROCC/CCN2/OXTR/FCHSD1/TNFSF10/CLASP2/EPB41L5/GSK3A/CDC20/RAD50/ARAP1/SLAIN1…	570	0.545977
BP	GO:0051169	nuclear transport	301	-0.761223	-1.49605	1e-10	3.61431e-09	2.92665e-09	9694	tags=71%, list=18%, signal=59%	IPO7/SP100/NDC1/KPNA3/RIOK2/CCHCR1/TRAF3IP2/XPO4/SMG7/STRADA/NEDD4/PPP1R12A/NUP93/ZC3H11B/RGPD5/UPF3A/TSC1/E2F3/NUP42/APPL1/MDFIC/NUP35/NUP88/THOC2/IPO9/AKAP8L/RGS14/NUTF2/TNPO2/ELAVL1/NXT2/IPO13/RANBP3/PRKCD/PTGS2/GLE1/ANP32B/RAB23/PRKACA/IWS1/IPO8/BAG3/XPO6/NUP85/STYX/NUP50/HIKESHI/PTPN11/NRDE2/RBM22/ECT2/SARNP/PHAX/NUP62/ZPR1/NUP153/PPP3CA/RBM4/YTHDC1/AAAS/GAS6/CDH1/MALT1/AKAP13/NUP133/RANBP2/…	213	0.707641
BP	GO:0051172	negative regulation of nitrogen compound metabolic process	2382	-0.698985	-1.39065	1e-10	3.61431e-09	2.92665e-09	10635	tags=54%, list=19%, signal=45%	SFSWAP/DUSP22/HEYL/SPEN/SAP30/SPINT1/CEP85/ZNF658/PPARG/NBAS/GNAQ/SKI/ZBTB21/HEY1/DCP1B/WWC2/DCP1A/DAP/DEAF1/TRIM29/PARD3/SHQ1/TRIM21/PHF12/LCOR/RREB1/SMARCA2/PPARGC1A/FOXK2/EXOSC9/ZNF79/ZNF202/PTPN2/HIRA/CADM4/CNOT10/GGA3/ATF7IP/H1-5/NCK2/BCL2L12/SVIP/BIRC5/SERPINF2/RBBP8/AKIRIN2/PARP9/NCK1/STRN3/CCAR1/CCNE1/KDM2A/FOXC1/ZNF668/MYCBP2/NFE2L3/HDAC5/ZNF559-ZNF177/FBXO5/PTPN3/GSK3B/LIMS1/FOXJ1/CDK5R…	1278	0.536524
BP	GO:0051173	positive regulation of nitrogen compound metabolic process	2958	-0.699268	-1.3925	1e-10	3.61431e-09	2.92665e-09	10649	tags=55%, list=19%, signal=47%	RANBP9/COL4A3/FBXW8/ST20/HEYL/DBF4/TAOK1/CDCA2/ZNF658/PPARG/MED19/RFC5/TNFRSF11A/ATP2A3/CCNA2/SKI/NR5A2/PARP16/HEY1/ZNF594/DCP1B/DCP1A/MRNIP/ZSCAN21/DAP/DEAF1/ZNF227/AGTPBP1/UBE2K/TRIM21/HOXA13/RREB1/NKD2/LRP8/ING5/QRICH1/AMER1/SMARCA2/RPS6KB1/PPARGC1A/FOXK2/STAT5B/PIM2/CRLF3/EXOSC9/CAMK1/TNK2/GGA3/ATF7IP/H1-5/NCK2/BCL2L12/DOT1L/SVIP/EDRF1/TNFSF12/PAOX/SERPINF2/SS18L1/GPRC5B/PPP3CB/TEAD2/AKIRIN2/…	1631	0.551386
BP	GO:0051174	regulation of phosphorus metabolic process	1382	-0.658849	-1.30901	1e-10	3.61431e-09	2.92665e-09	10722	tags=50%, list=19%, signal=41%	TMEM225B/CDKN3/P2RY1/BMPR2/HEG1/CCNYL1/ATPSCKMT/DUSP22/DBF4/TAOK1/CDCA2/CCNO/CEP85/PPARG/ANKRD54/TNFRSF11A/GNAQ/CCNA2/PARP16/MRNIP/WDR91/UBE2K/TSPYL2/PARD3/LRP8/PPP1R26/PPARGC1A/PTPN2/CAMK1/CADM4/TNK2/NCK2/GPRC5B/PARP9/CAMKK2/NCK1/CCNE1/ACVR1B/TREX1/GSK3B/ACSL1/CDK5RAP1/BMPR1A/BAG4/HTR2A/LATS1/SERPINB3/PPP1R9A/PARP14/PPP2R3C/PPP1R2B/AKAP9/CSF1/PRKAR2A/HDAC1/SRPX2/SNX9/BMP6/CHEK2/DOCK7/STK38/PAK2/…	690	0.499276
BP	GO:0051223	regulation of protein transport	510	-0.729354	-1.43846	1e-10	3.61431e-09	2.92665e-09	8149	tags=52%, list=15%, signal=45%	UBE2G2/SAR1A/SAE1/NUTF2/CEP290/RAB11FIP5/SREBF2/DNM1L/SH3GLB1/PRKCD/PTGS2/TM7SF3/ANP32B/RAB23/PRKACA/HSPA8/BAG3/UBAC2/LRRC8A/PARL/MYH10/GOPC/PTPN11/RBM22/ECT2/ERLEC1/STX4/NUP62/HIF1A/ZPR1/CDK5R1/CYP51A1/FGB/PPP3CA/LMAN1/LYPLA1/GAS6/CSK/PIK3C3/CDH1/CD2AP/NR1D1/UNC13B/PTPN1/CAPN10/RAB11FIP1/EGFR/PDZK1/CDK5/DMTN/SNAP25/GCC2/CPT1A/VAMP2/PARD6A/UBR5/GOLPH3L/NPEPPS/APBB1/LRP5/SCFD1/HSPA1L/AACS/CHP1/ERP…	267	0.523529
BP	GO:0051234	establishment of localization	4611	-0.679572	-1.35375	1e-10	3.61431e-09	2.92665e-09	9707	tags=47%, list=18%, signal=42%	INHA/PDZD3/CHCHD4/IPO7/SLC11A2/SP100/MIS12/TIMM23B/TRIM3/CTTNBP2NL/TBC1D8B/TMCC1/KIF13A/RAB11B/HNF1B/PIP4K2B/CETN3/IFT52/CHML/SLC9B2/AP1M2/NDC1/ARFGEF1/PTP4A3/SLC51B/SNAP29/SLC25A28/TBC1D10A/STX3/STX6/RGS2/NEUROG1/EXOC4/TIMM10B/SYNGR1/NPR3/PHETA1/MFSD8/KPNA3/SRP54/NOSTRIN/SLC25A36/NEU3/PLA2R1/TEX2/KCNT2/RIOK2/PIK3C2A/ABCA5/KCNV1/STIMATE/GLTP/SNX4/KCNK1/RHBDF2/PANX1/CCHCR1/MICAL1/SYNE2/MAP2K1/ARL5…	2172	0.471047
BP	GO:0051239	regulation of multicellular organismal process	2688	-0.632796	-1.25931	1e-10	3.61431e-09	2.92665e-09	10234	tags=40%, list=19%, signal=34%	SERPINF2/SS18L1/GPRC5B/AKIRIN2/SP1/ACADL/FOXC1/PLAAT4/HDAC5/STIM1/ZDHHC21/ACVR1B/FBXO5/TREX1/SHTN1/GSK3B/ACSL1/FOXJ1/BMPR1A/MTURN/EPS8L3/SNAI1/FKBPL/IGFBP5/NR2C2/HTR2A/CALCRL/LATS1/MAP4K4/SERPINB3/SNW1/MED1/PPP2R3C/ULK2/AKAP9/CSF1/ST3GAL4/ASPM/FZD3/SHLD2/RRAS/IL18R1/HDAC1/SRPX2/MBP/CCN3/UCP2/CACNA1D/EHMT1/BMP6/CLOCK/MAPK11/PRKAB2/BCOR/FOXJ2/IGF2BP3/DOCK7/NIPBL/INHA/BTN3A3/ITCH/PRKAB1/SP100/NOVA1/…	1074	0.399554
BP	GO:0051240	positive regulation of multicellular organismal process	1430	-0.636639	-1.26492	1e-10	3.61431e-09	2.92665e-09	10234	tags=42%, list=19%, signal=35%	SERPINF2/SS18L1/GPRC5B/AKIRIN2/SP1/ACADL/FOXC1/PLAAT4/STIM1/ACVR1B/FBXO5/SHTN1/ACSL1/FOXJ1/BMPR1A/SNAI1/NR2C2/HTR2A/SERPINB3/SNW1/MED1/PPP2R3C/CSF1/ST3GAL4/ASPM/FZD3/SHLD2/RRAS/IL18R1/HDAC1/SRPX2/MBP/UCP2/EHMT1/BMP6/MAPK11/PRKAB2/NIPBL/INHA/ITCH/PRKAB1/FOXO3/PDCL3/SLC9B2/BCL6/MIR17HG/PAK4/RGS2/ARNT/PLA2R1/IL4I1/SNX4/POLR3A/PANX1/FERMT2/MAP2K1/WWTR1/FBN2/CHD7/CXCR4/ETV5/CCN2/OXTR/NPAS2/GSK3A/PAK1/…	595	0.416084
BP	GO:0051246	regulation of protein metabolic process	2546	-0.700021	-1.3933	1e-10	3.61431e-09	2.92665e-09	10711	tags=56%, list=19%, signal=47%	CDKN3/P2RY1/BMPR2/HEG1/CCNYL1/AGO2/PARN/NEK3/RANBP9/COL4A3/FBXW8/ST20/DUSP22/DBF4/TAOK1/CDCA2/CCNO/SPINT1/CEP85/PPARG/ANKRD54/TNFRSF11A/GNAQ/ATP2A3/CCNA2/SKI/PARP16/DCP1B/DCP1A/MRNIP/WDR91/DAP/AGTPBP1/UBE2K/TSPYL2/PARD3/TRIM21/NKD2/LRP8/PSMB9/AMER1/OGFOD1/RPS6KB1/PPARGC1A/EXOSC9/PTPN2/CAMK1/CADM4/CNOT10/TNK2/METTL18/GGA3/H1-5/NCK2/BCL2L12/SVIP/TNFSF12/BIRC5/SERPINF2/GPRC5B/AKIRIN2/PARP9/CAMKK2/NC…	1425	0.559701
BP	GO:0051247	positive regulation of protein metabolic process	1454	-0.69245	-1.37613	1e-10	3.61431e-09	2.92665e-09	10316	tags=54%, list=19%, signal=45%	CAMK1/TNK2/GGA3/H1-5/NCK2/SVIP/TNFSF12/GPRC5B/AKIRIN2/PARP9/CAMKK2/NCK1/SP1/SLC25A37/MYCBP2/RNF217/UPF3B/ACVR1B/APH1B/PAXBP1/GSK3B/ACSL1/CDK5RAP1/BMPR1A/BAG4/HTR2A/LATS1/SERPINB3/PPP1R9A/SNW1/PARP14/PPP2R3C/AKAP9/CSF1/TOPORS/GLYR1/HDAC1/ZER1/SNX9/AURKA/MBP/BMP6/RNF19B/CHEK2/DOCK7/PAK2/NIPBL/INHA/NELFA/ITCH/TAB2/RAPGEF2/PRKAA2/ARFGEF1/BCL6/SLC51B/TBC1D10A/MARK2/ARNT/ETAA1/TELO2/IDE/FERMT2/MAP2K1/K…	784	0.539202
BP	GO:0051248	negative regulation of protein metabolic process	1098	-0.702697	-1.39544	1e-10	3.61431e-09	2.92665e-09	9074	tags=51%, list=16%, signal=43%	RASSF2/HEXIM2/FNIP1/PAN3/CLN3/TOB1/UCN/TENT4A/RAF1/TSC1/SHMT1/PLEKHN1/IGF2BP1/SERPINI1/NF2/MAPK8IP1/BOD1L1/RC3H2/SVBP/DUSP10/CEACAM1/EIF2S1/GADD45A/ABL1/SNX6/TIMP1/APC/SMARCC1/SIN3A/PICALM/MAD2L2/PTPRH/NOCT/PLK1/NF1/RGS14/SMARCB1/ENPP1/DHFR/PPP1R15A/NR1H3/CAPRIN2/SPAG9/GCLC/F8A1/F8A2/F8A3/IL1R2/GGNBP2/GPD1L/ROCK1/TNFAIP8/RTN2/PPP5C/ENC1/GRB7/NCOA7/EIF2AK3/SERPINA6/BEX4/ZBED3/SERPINA4/SOCS4/RB1/AC…	558	0.508197
BP	GO:0051252	regulation of RNA metabolic process	3621	-0.686186	-1.36687	1e-10	3.61431e-09	2.92665e-09	10681	tags=52%, list=19%, signal=45%	ZNF264/ZNF235/ZNF17/AGO2/PARN/RBM25/ARID4B/ZNF18/SFSWAP/DUSP22/ZFP1/SETD2/HEYL/SPEN/SAP30/ZBTB11/ZNF658/PPARG/NBAS/MED19/BAZ2B/TNFRSF11A/CCNA2/SKI/ZBTB21/NR5A2/HEY1/ZNF594/DCP1B/WWC2/DCP1A/BRWD3/EPC2/ZSCAN21/DAP/DEAF1/ZNF227/ZNF236/TRIM29/RAVER2/SHQ1/TRIM21/PHF12/HOXA13/LCOR/ZNF155/RREB1/LRP8/ING5/ZKSCAN4/QRICH1/SMARCA2/SPIN2A/ZNF862/PPARGC1A/FOXK2/STAT5B/PIM2/CRLF3/EXOSC9/ZNF79/ZNF202/PTPN2/HIRA…	1885	0.520574
BP	GO:0051253	negative regulation of RNA metabolic process	1360	-0.686531	-1.36417	1e-10	3.61431e-09	2.92665e-09	10635	tags=54%, list=19%, signal=44%	SFSWAP/DUSP22/HEYL/SPEN/SAP30/ZNF658/PPARG/NBAS/SKI/ZBTB21/HEY1/WWC2/DAP/DEAF1/TRIM29/SHQ1/PHF12/LCOR/RREB1/SMARCA2/FOXK2/ZNF79/ZNF202/PTPN2/HIRA/ATF7IP/H1-5/NCK2/BIRC5/RBBP8/AKIRIN2/PARP9/NCK1/STRN3/CCAR1/CCNE1/KDM2A/FOXC1/ZNF668/NFE2L3/HDAC5/ZNF559-ZNF177/LIMS1/FOXJ1/SNAI1/L3MBTL2/NR2C2/BAG4/RSF1/SNW1/COMMD7/MED1/PARP14/ZNF599/HDAC1/ZNF131/EHMT1/BMP6/CLOCK/CBX2/TRIM33/BCOR/GMNN/TAF15/NIPBL/FOXF…	728	0.535294
BP	GO:0051254	positive regulation of RNA metabolic process	1699	-0.692909	-1.37656	1e-10	3.61431e-09	2.92665e-09	10585	tags=56%, list=19%, signal=46%	ZNF658/PPARG/MED19/CCNA2/SKI/NR5A2/HEY1/ZNF594/DCP1B/DCP1A/ZSCAN21/DEAF1/ZNF227/TRIM21/HOXA13/RREB1/ING5/QRICH1/SMARCA2/PPARGC1A/FOXK2/STAT5B/PIM2/CRLF3/EXOSC9/CAMK1/ATF7IP/NCK2/BCL2L12/DOT1L/EDRF1/SERPINF2/SS18L1/PPP3CB/TEAD2/AKIRIN2/PARP9/NUFIP1/CAMKK2/NCK1/MLLT3/SP1/ZNF225/CCAR1/FOXC1/ZNF668/HDAC5/ACVR1B/ZNF484/PAXBP1/FOXJ1/BMPR1A/HOXA10/SNAI1/NR2C2/RSF1/SNW1/MED1/ZNF445/TOPORS/GABPB1/ELF4/TOX…	945	0.55621
BP	GO:0051276	chromosome organization	851	-0.731406	-1.45101	1e-10	3.61431e-09	2.92665e-09	10829	tags=64%, list=20%, signal=53%	STAG3L4/KDM6A/PHF19/DNMT1/H3C3/FBXW7/SYCP2/NUP155/PARN/ARID4B/RPA2/SETD2/RFC5/ZWINT/BAZ2B/MIS18A/TACC3/TSPYL2/TOP3A/H2BC6/SMARCA2/H2BC14/CABIN1/RPA1/HIRA/H4C1/ATF7IP/H1-5/KDM5D/RAD21L1/DOT1L/SS18L1/PDS5B/MAPKAPK5/MLLT3/CCNE1/HDAC5/GTF2F2/FBXO5/TREX1/SNAI1/L3MBTL2/SYCE1L/MCM8/RSF1/LATS1/PINX1/DSN1/RAD51D/LCMT1/HDAC1/YLPM1/ERCC1/SRCAP/EHMT1/CBX2/H2BC17/NIPBL/CHD1/SP100/SLF2/MIS12/NEK2/RESF1/MCM2/ND…	548	0.643948
BP	GO:0051301	cell division	612	-0.715112	-1.41337	1e-10	3.61431e-09	2.92665e-09	10689	tags=61%, list=19%, signal=50%	SYCP2/NEK3/SETD2/CDCA2/CCNO/ZWINT/MIS18A/CCNA2/TACC3/PARD3/NUMB/USP39/NUMBL/EVI5/BIRC5/EXT1/PDS5B/RBBP8/MLLT3/CCNE1/FBXO5/LATS1/DSN1/ASPM/CCDC124/ABRAXAS2/SNX9/AURKA/CHEK2/DOCK7/PPBP/MIS12/ZFYVE26/GAREM1/NEK2/KIF13A/CETN3/SPECC1L/SGO1/ARL3/WWTR1/KMT5A/ETV5/CNTROB/PHF13/CLASP2/CDC20/HAUS6/USP8/CENPC/LRRCC1/ANAPC10/INTS13/PPP2R2D/SMC4/TGFB2/SPICE1/SPDL1/INO80/EREG/BBS4/POGZ/BABAM1/RAB11FIP3/RALB/RN…	373	0.609477
BP	GO:0051336	regulation of hydrolase activity	1035	-0.660097	-1.31074	1e-10	3.61431e-09	2.92665e-09	9033	tags=43%, list=16%, signal=36%	TGFB2/PIP5K1A/FNIP1/CASP1/NUAK1/DNAJC24/RAF1/TSC1/HTT/PPP6R3/SERPINI1/TDG/BOD1L1/SVBP/GM2A/EIF2S1/PFN2/HIP1R/PTK2/ABL1/TIMP1/CASP9/WRN/PICALM/OAS1/NF1/RGS14/TBC1D7/RCAN1/PPP1R15A/NEDD9/NR1H3/LPAR1/ROCK1/TNFAIP8/URI1/SNX18/EIF2AK3/SERPINA6/FGF2/SERPINA4/STMN3/ITIH5/HMGB1/DVL3/PRKCD/PRELID1/PTGS2/TIPRL/LGMN/PPP1R9B/GCHFR/RICTOR/ANP32B/F3/BAX/ANGPTL4/SGSM2/CDKN2D/ITGA6/LRCH1/PSME4/PKP4/PSMB8/DNAJB6/…	442	0.427053
BP	GO:0051338	regulation of transferase activity	860	-0.681653	-1.35231	1e-10	3.61431e-09	2.92665e-09	10711	tags=55%, list=19%, signal=45%	CDKN3/BMPR2/HEG1/CCNYL1/PARN/DUSP22/DBF4/TAOK1/CCNO/CEP85/PPARG/ANKRD54/RFC5/TNFRSF11A/GNAQ/CCNA2/PARP16/MRNIP/WDR91/TSPYL2/LRP8/PTPN2/CAMK1/NCK2/GPRC5B/CAMKK2/MAPKAPK5/CCNE1/PLAAT4/FBXO5/GSK3B/ACSL1/CDK5RAP1/BMPR1A/PARM1/HTR2A/LATS1/SERPINB3/PINX1/PPP1R9A/PPP2R3C/CSF1/TOPORS/PRKAR2A/SNX9/STK38/PAK2/IPO7/TAB2/RAPGEF2/NEK2/PIP4K2B/VAC14/RGS2/MARK2/ETAA1/TELO2/FERMT2/MAP2K1/WWTR1/ZGPAT/TNFRSF10A/TA…	475	0.552326
BP	GO:0051603	proteolysis involved in cellular protein catabolic process	735	-0.76354	-1.51225	1e-10	3.61431e-09	2.92665e-09	9902	tags=71%, list=18%, signal=59%	ZER1/AURKA/ANKZF1/TRIM25/CLOCK/UBXN8/RNF19B/DCAF12/FOXF2/C17orf97/DDI2/KCTD21/ITCH/TRIM3/ATE1/PDCL3/UBQLN4/IDE/RNF168/WWTR1/NTAN1/OSBPL7/USP9Y/UBR3/GSK3A/CDC20/USP8/TMTC3/YOD1/NEDD4/ANAPC10/RC3H1/KLHDC10/LTN1/CCDC22/RNF26/UBE2W/MAPK9/VPS36/KCTD10/APPBP2/RNFT1/TOR1A/FAM8A1/UBA7/PIAS1/ARMC8/SPOP/PSMC2/RC3H2/UBR2/RNF8/USP36/ERCC8/CDC16/UBE2C/PTK2/FBXO11/SMARCC1/UBE2H/UBE2L3/ANAPC4/TMF1/ZFAND2A/CUL9/…	519	0.706122
BP	GO:0051640	organelle localization	521	-0.71607	-1.41304	1e-10	3.61431e-09	2.92665e-09	9790	tags=59%, list=18%, signal=49%	ARHGAP21/ARL6/DOCK7/MIS12/KIF13A/RAB11B/TPGS1/AP1M2/SNAP29/STX3/STX6/MARK2/EXOC4/RIOK2/SNX4/SYNE2/GBF1/CCDC186/CROCC/SNPH/TRIP11/AP3M1/VPS11/CLASP2/GEM/TBC1D23/EXOC6/CENPC/BHLHA15/PEX13/SPICE1/WIPI1/SPDL1/CLN3/RAB3IP/RAB6A/HTT/BBS4/TOR1A/DNM2/TRAK1/RALB/TANC2/SPG11/NUP88/KIF3B/PICALM/PDZD8/MAP4K2/MYO6/IL4R/PCM1/ARFGAP3/PLK1/PPP6C/FAM98A/MYO1B/SPAG9/F8A1/F8A2/F8A3/BICD2/SYT1/STX7/SAR1A/TTL/NR4A3/Z…	310	0.59501
BP	GO:0051641	cellular localization	2800	-0.713918	-1.421	1e-10	3.61431e-09	2.92665e-09	10026	tags=57%, list=18%, signal=49%	LATS1/DDX19B/MAP4K4/RGPD8/PINX1/PPP1R9A/MED1/AKAP9/TRAM1L1/CHRNA5/LIN7A/RABL2B/ASPM/KIAA0753/CNST/TOPORS/DNAJC6/SNX9/AURKA/TICAM2/DENND10/SDCBP2/IFT81/HEATR5B/CD68/UCP2/CACNA1D/RIC1/PTPN9/DENND4C/ARHGAP21/ARL6/FCHO2/DOCK7/EPS15/KICS2/NIPBL/LIN7B/TRAPPC11/LZTFL1/TOR1B/PDZD3/CHCHD4/IPO7/SLC11A2/SP100/SLF2/MIS12/TIMM23B/TBC1D8B/RAPGEF2/TMCC1/KIF13A/RAB11B/PRKAA2/TPGS1/CEP350/IFT52/CHML/SLC9B2/AP1M2/…	1605	0.573214
BP	GO:0051649	establishment of localization in cell	2064	-0.705446	-1.40253	1e-10	3.61431e-09	2.92665e-09	10054	tags=57%, list=18%, signal=49%	BAG4/HTR2A/MYO5A/DDX19B/MAP4K4/RGPD8/PINX1/PPP1R9A/MED1/AKAP9/TRAM1L1/CHRNA5/LIN7A/RABL2B/DNAJC6/SNX9/TICAM2/DENND10/SDCBP2/IFT81/HEATR5B/UCP2/CACNA1D/RIC1/ARHGAP21/ARL6/FCHO2/DOCK7/EPS15/LIN7B/TRAPPC11/CHCHD4/IPO7/SLC11A2/SP100/MIS12/TIMM23B/TBC1D8B/TMCC1/KIF13A/RAB11B/IFT52/CHML/SLC9B2/AP1M2/NDC1/SLC51B/SNAP29/TBC1D10A/STX3/STX6/EXOC4/TIMM10B/SYNGR1/PHETA1/KPNA3/SRP54/RIOK2/SNX4/CCHCR1/SYNE2/MA…	1186	0.574612
BP	GO:0051656	establishment of organelle localization	390	-0.716364	-1.40906	1e-10	3.61431e-09	2.92665e-09	9790	tags=58%, list=18%, signal=48%	ARHGAP21/ARL6/DOCK7/MIS12/KIF13A/RAB11B/AP1M2/SNAP29/EXOC4/RIOK2/SNX4/SYNE2/GBF1/CCDC186/CROCC/TRIP11/AP3M1/CLASP2/GEM/TBC1D23/EXOC6/CENPC/SPICE1/WIPI1/SPDL1/CLN3/RAB6A/HTT/BBS4/TOR1A/DNM2/TRAK1/TANC2/SPG11/NUP88/KIF3B/PICALM/MAP4K2/MYO6/IL4R/PCM1/ARFGAP3/PLK1/PPP6C/MYO1B/F8A1/F8A2/F8A3/BICD2/SAR1A/TTL/NR4A3/ZBED3/COPG2/VAMP7/BLOC1S6/AURKB/CHMP4C/TRAK2/VAMP7/EML4/MAP4/NEFL/FNBP1L/GOSR1/NUP62/HIF1…	227	0.582051
BP	GO:0051668	localization within membrane	646	-0.715511	-1.41406	1e-10	3.61431e-09	2.92665e-09	9839	tags=59%, list=18%, signal=49%	PTPN9/DENND4C/ARL6/FCHO2/EPS15/LIN7B/LZTFL1/PDZD3/RAPGEF2/KIF13A/RAB11B/NDC1/SLC51B/STX3/STX6/EXOC4/TIMM10B/SRP54/SNX4/SSH1/FERMT2/ARL5A/ARL3/ZDHHC3/GPC6/ZDHHC23/CPE/ZDHHC20/CLASP2/IKBKB/PAK1/EXOC6/AGK/GAK/IFT80/ZDHHC24/CCDC22/PALM/PIP5K1A/CLN3/RAB3IP/RAB7A/EXOC2/DNM2/ZDHHC7/APPL1/RAB11FIP3/SRP72/WASHC2C/EHD4/MACF1/BCS1L/PICALM/TIMM9/EPG5/PRKCI/ARHGAP1/TRAM2/ACSL3/ROCK1/RAB26/STX7/PPIL2/GORASP1/V…	383	0.592879
BP	GO:0051674	localization of cell	1680	-0.625581	-1.2429	1e-10	3.61431e-09	2.92665e-09	10372	tags=39%, list=19%, signal=33%	PPARGC1A/STAT5B/MIIP/DLG5/PRSS3/CADM4/CARMIL1/NCK2/TNFSF12/FUT8/EXT1/PARP9/NCK1/SP1/CCAR1/FOXC1/HDAC5/ARHGAP35/USP45/ACVR1B/FBXO5/SHTN1/FOXJ1/BMPR1A/SNAI1/IGFBP5/BAG4/WASF2/MAP4K4/SERPINB3/CSF1/ST3GAL4/ASPM/FZD3/RRAS/SRPX2/CCN3/PXN/IGSF10/CFAP69/DOCK7/NIPBL/PPBP/SP100/RAPGEF2/ALKBH1/FOXO3/TPGS1/SLC9B2/KIAA0319/PTP4A3/PAK4/MARK2/PTPRM/SRP54/PIK3C2A/SSH1/HOXB9/FERMT2/SYNE2/MAP2K1/GPC6/GBF1/FMNL2/RH…	659	0.392262
BP	GO:0051707	response to other organism	1440	-0.65055	-1.29249	1e-10	3.61431e-09	2.92665e-09	9127	tags=37%, list=17%, signal=32%	CYRIB/TRIM38/NMI/HYAL3/XPR1/RNF26/TRIM59/GCH1/CASP1/TYRO3/CD58/RAB43/IRAK4/GBP3/EREG/BATF3/ISG20/NLRX1/ADGRL2/DDX60/MAP3K14/GGT7/APPL1/IFNAR2/NR1H4/OTULIN/RELB/IFITM3/MICA/TLR1/DUSP10/CEACAM1/HYAL1/PTK2/CALCOCO2/ABL1/ADIPOR2/CASP9/CFI/SIN3A/TMF1/MAP4K2/GBP2/CDC42EP2/IL4R/OAS1/NOCT/PPP6C/ADAM17/NCBP3/OTUD4/WIPI2/NR1H3/EP300/AKAP1/TNIP2/ZMYND11/REL/URI1/MAPKAPK3/MTDH/HLA-F/XRCC5/ERBIN/ASS1/SLC15A4/…	537	0.372917
BP	GO:0051726	regulation of cell cycle	1021	-0.714109	-1.41743	1e-10	3.61431e-09	2.92665e-09	10633	tags=59%, list=19%, signal=49%	RPA2/SETD2/DBF4/RAB6C/TAOK1/CDCA2/CCNO/CEP85/ZWINT/CCNA2/STXBP4/MRNIP/TACC3/TSPYL2/TRIM21/HOXA13/LSM11/RPS6KB1/SPIN2A/STAT5B/PIM2/CRLF3/MIIP/TXLNG/DOT1L/BIRC5/CCNE1/RAD9A/FOXC1/FBXO5/RAD51AP1/TREX1/PTPN3/CDK5RAP1/LATS1/PINX1/MED1/ASPM/RAD51D/FZD3/LCMT1/AURKA/PPP2R3B/RPRD1B/CLOCK/CHEK2/GIGYF2/GMNN/ATRIP/INHA/IPO7/SLF2/ZFYVE26/NEK2/KIF13A/BCL6/MED25/NEUROG1/ETAA1/RIOK2/MAP2K1/GBF1/CCN2/MEIS2/CTCF/U…	604	0.591577
BP	GO:0055086	nucleobase-containing small molecule metabolic process	561	-0.720366	-1.42289	1e-10	3.61431e-09	2.92665e-09	9301	tags=57%, list=17%, signal=48%	GSK3A/NUDT17/ENO3/NCOR1/PARG/NEIL2/NNMT/ACSF3/MLYCD/NUDT12/AADAT/SHMT1/HACD1/MBD4/ELOVL2/BAAT/TDG/SLC25A13/PDE7A/TBPL1/CASK/PGM3/SLC4A4/ACSF2/HSD17B12/NANS/MCCC2/EFL1/TYMP/CDA/PARP1/MTHFD1/ENPP1/GTPBP1/ACAT1/ACSL3/PDE7B/EP300/OARD1/PDK1/PRPS2/OGDH/BPNT1/ACOT8/PDK2/AK1/DLAT/PDK4/PPCS/RAB23/PGM1/ZBTB20/EXTL2/ADCY3/AK4/ELOVL5/PPCDC/FOXK1/GFUS/UMPS/HIF1A/NUDT4B/SMUG1/NMRK1/CSGALNACT1/ALDH6A1/PAICS/NT…	320	0.57041
CC	GO:0060205	cytoplasmic vesicle lumen	323	-0.778271	-1.53132	1e-10	3.61431e-09	2.92665e-09	6170	tags=52%, list=11%, signal=47%	DERA/PTPN6/GALNS/ERP44/FAM3C/CYFIP1/GCA/C1orf35/CLU/COTL1/S100P/SLPI/CYB5R3/APOH/PYGL/DNAJC3/XRCC6/GUSB/VTI1B/APOOL/LCN2/CDC37L1/PGM2/GDI2/CCT8/MAPK1/TF/VPS13A/PSMB7/CTSA/ANXA2/FGA/PPIA/COMMD9/CTSC/CAT/IDH1/ACTR2/PPIE/PSMD1/CAP1/PSMD11/NFKB1/GTPBP2/ACAA1/NPC2/NEU1/PDGFB/A1BG/FRK/NIT2/OLA1/PNP/PROS1/AGA/CANT1/JUP/STK11IP/FGG/CAND1/DYNLT1/QPCT/VEGFB/PSMD7/B2M/FAF2/TEX264/TTR/PAFAH1B2/SCCPDH/ACTN1/M…	169	0.52322
BP	GO:0060341	regulation of cellular localization	807	-0.704836	-1.39733	1e-10	3.61431e-09	2.92665e-09	9685	tags=57%, list=18%, signal=47%	SP100/RAB11B/PRKAA2/SLC9B2/SLC51B/STX3/STX6/RIOK2/SNX4/SSH1/FERMT2/MAP2K1/GPC6/GBF1/WWTR1/CROCC/RHOU/CHD7/XPO4/VPS11/GSK3A/PAK1/YOD1/NEDD4/GAS8/PPP1R12A/EFNA5/CLN3/C2CD2L/SUMO3/HTT/TOR1A/ZDHHC7/ABCG1/APPL1/NF2/KLF7/RALB/NR1H4/LARP7/MTMR2/MDFIC/USP36/ABL1/RINT1/APC/UBE2L3/SIN3A/PICALM/PRKCI/PARP1/IL4R/PCM1/PLK1/AKAP8L/ARHGAP1/ACSL3/LIME1/TTC21B/GPD1L/UBE2G2/STX7/SAR1A/SAE1/TTL/EIF2AK3/NUTF2/CEP290…	458	0.567534
BP	GO:0060429	epithelium development	1095	-0.661143	-1.31276	1e-10	3.61431e-09	2.92665e-09	10937	tags=48%, list=20%, signal=39%	TGFB1/RFX6/WNT4/SIX4/THRB/HOXA7/XDH/STK4/FA2H/TWIST1/FRS2/AQP11/CLDN3/PALLD/BMPR2/HEG1/ATP7A/SETD2/HEYL/CCNO/SPINT1/PPARG/CCDC103/SKI/NR5A2/HEY1/DEAF1/IFT122/HOXA13/MTHFD1L/RREB1/STAT5B/DLG5/KRT27/FAM20C/EXT1/TEAD2/MLLT3/FOXC1/PLAAT4/ARHGAP35/DZIP1L/ZDHHC21/ACVR1B/GSK3B/FOXJ1/BMPR1A/SNAI1/FKBPL/JAG2/IGFBP5/LATS1/MED1/NOM1/TJP3/CSF1/CCM2/PTER/FZD3/HDAC1/BMP6/CLOCK/RAPGEF1/FOXJ2/FOXF2/RAPGEF2/HNF1B…	528	0.482192
BP	GO:0060548	negative regulation of cell death	988	-0.709384	-1.4073	1e-10	3.61431e-09	2.92665e-09	9076	tags=51%, list=16%, signal=44%	AGR3/MUC1/FNIP1/TYRO3/CLN3/SETX/UCN/CTH/ELL3/RAF1/TSC1/HTT/PIK3CA/MAP2K4/GPNMB/PIAS1/MIR22/MAPK8IP1/PIM1/NR1H4/PARP2/OSR1/HIP1R/ADNP/PSMG2/PTK2/ABL1/SNX6/TIMP1/MTRNR2L8/PTMA/SIN3A/TMF1/MTRNR2L9/PRKCI/PA2G4/FHL2/PLK1/HEY2/GCLC/OPN3/KITLG/TNIP2/ZMYND11/TNFAIP8/REL/URI1/PPP5C/SOX8/NCOA7/MTDH/HLA-F/NR4A3/NPY5R/FGF2/KRAS/RB1/PRKCD/PRELID1/PTGS2/AXL/TM7SF3/LGMN/ARMCX5-GPRASP2/FSTL1/FIGNL1/PDK4/AURKB/BA…	506	0.512146
BP	GO:0061024	membrane organization	794	-0.707277	-1.40178	1e-10	3.61431e-09	2.92665e-09	9587	tags=54%, list=17%, signal=45%	SNAP29/STX3/STX6/TIMM10B/SYNGR1/DNAJC11/PIK3C2A/GLTP/SSH1/TGFBRAP1/GBF1/CXCR4/FCHSD1/VPS11/GSK3A/TLCD2/PACSIN2/PITPNA/AGK/SLC66A2/GAK/NUP93/NAPA/WHAMM/TGFB2/CLN3/SEC23B/DMPK/C2CD2L/SEC31A/RAB7A/TOR1A/DNM2/RCC1L/ABCG1/CERT1/ALKBH4/HIP1R/SPG11/BCS1L/PICALM/TIMM9/VPS41/PRKCI/ABCA3/STEEP1/ARFGAP3/PLK1/PPP6C/AKAP8L/TRAM2/GCLC/VPS8/SYT1/STX7/SAR1A/SNX18/MICALL1/DNM1L/SH3GLB1/PRKCD/PRELID1/LPCAT3/HEBP2/…	427	0.537783
BP	GO:0061919	process utilizing autophagic mechanism	522	-0.755488	-1.49089	1e-10	3.61431e-09	2.92665e-09	9724	tags=70%, list=18%, signal=58%	TMEM39A/TRIM14/TAB3/TAB2/PRKAA2/PIP4K2B/FOXO3/SNAP29/UBQLN4/MARK2/EXOC4/MFSD8/PIK3C2A/TGFBRAP1/SPTLC1/HERC1/OSBPL7/VPS11/GSK3A/YOD1/NEDD4/RAB5A/TRIM38/WIPI1/CASP1/CLN3/RAB43/VPS36/TSC1/RAB7A/HTT/PIK3CA/TRAPPC8/RALB/FEZ2/USP36/SPTLC2/CALCOCO2/ABL1/SNX6/SESN3/PIP4K2C/EPG5/VPS41/MTMR14/WIPI2/TP53INP1/ATP6V0A1/EP300/ROCK1/RNF185/WDR45B/MTDH/VPS37B/SREBF2/DNM1L/HMGB1/SH3GLB1/USP10/MCOLN1/SOGA3/RAB23/P…	365	0.699234
BP	GO:0062197	cellular response to chemical stress	335	-0.746639	-1.46805	1e-10	3.61431e-09	2.92665e-09	9649	tags=61%, list=18%, signal=51%	PRKAA2/FOXO3/ARNT/PLA2R1/KLF2/ETV5/LRRC8E/CAB39/GJB2/MAPKAP1/GCH1/CLN3/SETX/MAPK9/TSC1/PIK3CA/MPV17/RELB/EIF2S1/ABL1/SIN3A/PARP1/SLC25A23/SLC25A24/DHFR/TP53INP1/PDK1/PPP5C/NCOA7/EIF2AK3/XRCC5/NR4A3/PDK2/PRKCD/PTGS2/AXL/PNPLA8/TLR6/BAG5/MYLK/LETM1/PTPN11/ECT2/SIRT2/UBQLN1/STX4/HIF1A/ZNF277/STK24/PAWR/ZFP36L1/AGAP3/LRRC8D/TPM1/EGFR/NR4A2/ADNP2/SIRPA/PDGFD/EPAS1/OSER1/CAV1/ATF2/NFE2L2/PLEKHA1/PTPRK/…	206	0.614925
BP	GO:0065003	protein-containing complex assembly	1555	-0.724388	-1.4389	1e-10	3.61431e-09	2.92665e-09	10468	tags=60%, list=19%, signal=50%	IQGAP2/UBE2K/MAP7D3/TUBGCP5/TSPYL2/PARD3/SHQ1/SNAP47/MICU1/USP39/H2BC6/FCHO1/H2BC14/SDHAF3/PPARGC1A/NDUFAF7/CABIN1/DLG5/KCTD12/HIRA/RNVU1-2A/H4C1/ATF7IP/H1-5/CARMIL1/NCK2/SVIP/EXT1/TEAD2/PFN4/NUFIP1/NCK1/GTF2B/FBXO5/COX10/GSK3B/COPS7B/BAG4/RSF1/UQCC1/LATS1/WASF2/CAMSAP1/PPP1R9A/AKAP9/LIN7A/LCMT1/TAF1B/PSIP1/SNX9/EML2/PXN/CAPZB/ARL6/FCHO2/H2BC17/GMNN/EPS15/MSRB2/TUBGCP4/TBCEL/KCTD21/CHCHD4/SLF2/MI…	941	0.605145
BP	GO:0065008	regulation of biological quality	3731	-0.651927	-1.29866	1e-10	3.61431e-09	2.92665e-09	10148	tags=45%, list=18%, signal=39%	STIM1/ARHGAP35/ZDHHC21/USP45/ACVR1B/TREX1/SHTN1/PTPN3/GSK3B/ACSL1/GATC/CDK5RAP1/IGFBP5/MCM8/BAG4/HTR2A/GPR89B/PIP/STIM2/LATS1/WASF2/MAP4K4/PINX1/PPP1R9A/MED1/PPP2R3C/OTUD3/ULK2/TJP3/PAFAH2/AKAP9/CHRNA5/CSF1/LIN7A/ST3GAL4/BACE2/IL18R1/HDAC1/SRPX2/BCHE/SNX9/AURKA/MBP/CYP2C8/DGKH/CCN3/UCP2/CACNA1D/EHMT1/BMP6/CLOCK/PRKAB2/CAPZB/CHEK2/GIGYF2/DOCK7/TAF15/EPS15/LIN7B/TRAPPC11/APTX/DDI2/INHA/NAA16/SLC11A…	1670	0.447601
BP	GO:0065009	regulation of molecular function	3067	-0.665093	-1.32379	1e-10	3.61431e-09	2.92665e-09	10722	tags=49%, list=19%, signal=42%	TMEM225B/GDPGP1/CDKN3/P2RY1/BMPR2/SMAP1/HEG1/CCNYL1/ATPSCKMT/ARHGEF10L/PARN/TRIM23/ITSN2/COL4A3/ATP7A/ST20/DUSP22/HEYL/DBF4/TAOK1/CCNO/SPINT1/CEP85/PPARG/ANKRD54/RFC5/SLMAP/TNFRSF11A/ARHGAP27/GNAQ/ATP2A3/CCNA2/SKI/PARP16/HEY1/DCP1B/DCP1A/MRNIP/DOCK9/WDR91/RABEP1/DAP/PHACTR2/IQGAP2/TSPYL2/TRIM21/RASA2/LRP8/PPP1R26/PSMB9/FAM13A/PPARGC1A/CABIN1/PTPN2/CAMK1/TNK2/PDE6D/NCK2/HERC2/BCL2L12/DOT1L/EVI5/BI…	1510	0.492338
CC	GO:0065010	extracellular membrane-bounded organelle	2265	-0.756062	-1.5041	1e-10	3.61431e-09	2.92665e-09	7886	tags=50%, list=14%, signal=45%	PRKCD/RUSC2/PSMD12/PCBP2/PRXL2B/AXL/TM7SF3/LGMN/HEBP2/VAMP7/H3C13/ARMCX5-GPRASP2/FSTL1/FIGNL1/RBMX/UPK1B/MAN1A2/ANP32B/PGM1/PRKACA/H2BC18/H2BC15/RAB22A/ADH6/BAX/HSPA8/QDPR/H2AC13/CFAP20/RALA/SPP1/TMBIM1/UEVLD/UBE2G1/TMC6/STXBP3/GNG12/PI4KA/MYH10/PABPC3/VAMP7/PSMB8/MACROH2A2/DNAJC7/SLC26A11/PTPN13/KRT10/SPTAN1/PPIC/SLC44A1/GFUS/STX4/WNT7B/SAFB2/CHL1/ZDHHC1/PABPC1/USP14/H2BC21/ANO6/RNASET2/HEBP1/FG…	1133	0.500221
CC	GO:0070062	extracellular exosome	2187	-0.758078	-1.50797	1e-10	3.61431e-09	2.92665e-09	7886	tags=52%, list=14%, signal=46%	PRKCD/RUSC2/PSMD12/PCBP2/PRXL2B/AXL/TM7SF3/LGMN/HEBP2/VAMP7/H3C13/ARMCX5-GPRASP2/FSTL1/FIGNL1/RBMX/UPK1B/MAN1A2/ANP32B/PGM1/PRKACA/H2BC18/H2BC15/RAB22A/ADH6/BAX/HSPA8/QDPR/H2AC13/CFAP20/RALA/SPP1/TMBIM1/UEVLD/UBE2G1/TMC6/STXBP3/GNG12/PI4KA/MYH10/PABPC3/VAMP7/PSMB8/MACROH2A2/DNAJC7/SLC26A11/PTPN13/KRT10/SPTAN1/PPIC/SLC44A1/GFUS/STX4/WNT7B/SAFB2/CHL1/ZDHHC1/PABPC1/USP14/H2BC21/ANO6/RNASET2/HEBP1/FG…	1128	0.515775
CC	GO:0070161	anchoring junction	834	-0.718779	-1.42576	1e-10	3.61431e-09	2.92665e-09	7886	tags=46%, list=14%, signal=40%	PRKCD/PDZD11/PCBP2/PPP1R9B/ZYX/GJB1/CLDN1/HSPA8/KIF23/RALA/ITGA6/UBOX5/PMP22/TRIOBP/TES/PI4KA/TSPAN33/PKP4/KRIT1/TJP1/VEZT/CADM1/ECT2/SIRT2/NECTIN3/PABPC1/TCHP/PPP3CA/SYNPO/AHI1/LAP3/SNAP23/CSK/GSN/PIKFYVE/POF1B/CDH1/JAK1/CD2AP/RND3/LPXN/EGFR/YES1/RHOG/CPNE3/PDXP/PROCR/ADD1/AHNAK/DST/PLAUR/PARD6A/CAV1/PLPP3/AMOTL1/TPM4/DDX6/HACD3/SGSM3/TNS3/RDX/CHP1/SHROOM1/CORO1C/PANX2/PTPN6/DSC2/FOCAD/USP33/IQG…	387	0.464029
BP	GO:0070201	regulation of establishment of protein localization	535	-0.731777	-1.44485	1e-10	3.61431e-09	2.92665e-09	8149	tags=53%, list=15%, signal=45%	UBE2G2/SAR1A/SAE1/NUTF2/CEP290/RAB11FIP5/SREBF2/DNM1L/NSD2/SH3GLB1/PRKCD/PTGS2/TM7SF3/ANP32B/RAB23/PRKACA/HSPA8/BAG3/UBAC2/LRRC8A/PARL/MYH10/GOPC/PTPN11/RBM22/ECT2/ERLEC1/STX4/NUP62/HIF1A/WRAP53/ZPR1/CDK5R1/CYP51A1/FGB/PPP3CA/LMAN1/LYPLA1/GAS6/CSK/PIK3C3/CDH1/CD2AP/NR1D1/UNC13B/PTPN1/CAPN10/RAB11FIP1/EGFR/PDZK1/CDK5/DMTN/SNAP25/GCC2/CPT1A/VAMP2/PARD6A/UBR5/GOLPH3L/NPEPPS/APBB1/LRP5/SCFD1/HSPA1L/A…	282	0.527103
CC	GO:0070469	respirasome	88	-0.854306	-1.66845	1e-10	3.61431e-09	2.92665e-09	4928	tags=73%, list=9%, signal=66%	TTC19/STMP1/UQCRB/NNT/NDUFS4/UQCR10/NDUFB9/NDUFAF1/NDUFA9/UQCRC2/NDUFA11/NDUFS7/NDUFS1/UQCRHL/NDUFA5/COX5B/NDUFAB1/COX6A1/NDUFB5/NDUFS8/FOXRED1/NDUFS5/COX7A2L/NDUFC2/SDHA/COA6/NDUFA7/SDHB/NDUFB1/NDUFB6/COX7B/NDUFV2/NDUFB4/COX7A2/NDUFA6/NDUFB10/COX5A/UQCRH/COX6C/NDUFC1/SDHD/NDUFB7/NDUFB2/NDUFA13/NDUFS2/CYCS/NDUFA4/UQCRFS1/COX7C/NDUFB11/UQCRC1/UQCR11/UQCRQ/COX4I1/RAB5IF/CYC1/HIGD2A/SURF1/NDUFA1/NDU…	64	0.727273
BP	GO:0070647	protein modification by small protein conjugation or removal	977	-0.739544	-1.46676	1e-10	3.61431e-09	2.92665e-09	10188	tags=66%, list=19%, signal=54%	KIAA1586/MYCBP2/RNF217/USP45/FBXO5/RNF115/COPS7B/UBR1/USP12/PINX1/ATXN7/MINDY3/MED1/OTUD3/TOPORS/ABRAXAS2/TRIM25/DCAF4/RNF19B/TRIM33/BCOR/DCAF12/FOXF2/KCTD21/TRIM14/ITCH/TRIM3/RNF170/ZNF451/DCAF5/ARNT/UBE2E3/OBI1/MED24/RNF168/WWTR1/TRAF3IP2/HERC1/TRIM52/USP9Y/UBR3/UIMC1/VPS11/RNF169/GSK3A/CDC20/PELI3/USP8/YOD1/NEDD4/BTBD1/DCAF17/ANAPC10/RC3H1/CBLL1/KLHDC10/ARRDC4/TRIM38/LTN1/NMI/G2E3/RNF26/TRIM59…	641	0.65609
BP	GO:0070727	cellular macromolecule localization	1736	-0.736672	-1.4635	1e-10	3.61431e-09	2.92665e-09	9745	tags=61%, list=18%, signal=52%	KICS2/NIPBL/LIN7B/LZTFL1/TOR1B/PDZD3/CHCHD4/IPO7/SP100/SLF2/MIS12/TIMM23B/TBC1D8B/RAPGEF2/KIF13A/RAB11B/PRKAA2/CEP350/CHML/AP1M2/NDC1/SLC51B/TBC1D10A/STX3/NOL8/STX6/TIMM10B/SYNGR1/KPNA3/ANKRD13C/SRP54/SSH1/FERMT2/CCHCR1/ARL5A/ARL3/TGFBRAP1/ZDHHC3/GPC6/GBF1/WWTR1/ZDHHC23/CROCC/CPE/RHOU/ZDHHC20/TRAF3IP2/RABGAP1/AP3M1/SNX11/CTCF/CRACR2B/XPO4/VPS11/CLASP2/GSK3A/IK/PACSIN2/OCLN/IKBKB/STRADA/PAK1/EXOC6…	1067	0.614631
BP	GO:0070887	cellular response to chemical stimulus	3036	-0.66998	-1.33396	1e-10	3.61431e-09	2.92665e-09	9670	tags=45%, list=18%, signal=40%	RAPGEF2/GAREM1/RAB11B/PRKAA2/PIP4K2B/FOXO3/CYP2R1/GSTZ1/SLC9B2/MCM2/TXNRD3/PTPRA/IFITM2/ZNF451/PTP4A3/MIR17HG/NFKBIL1/CDIP1/CIB2/SUV39H1/ARNT/CYP2S1/SRD5A1/SYNGR1/SRP54/PLA2R1/PIK3C2A/SSH1/HOXB9/IDE/FERMT2/ARID5A/NR2C1/TGFBRAP1/GBF1/KLF2/CCDC186/FBN2/CXCR4/ETV5/CLIC4/TRAF3IP2/CCN2/OSBPL7/LRRC8E/USP9Y/VPS11/STAT2/TAB1/CAB39/CASTOR3/IL22RA1/EPB41L5/GSK3A/GJB2/MAPKAP1/PELI3/OCLN/USP8/IKBKB/PAK1/YOD1…	1379	0.454216
BP	GO:0070925	organelle assembly	862	-0.69528	-1.37928	1e-10	3.61431e-09	2.92665e-09	9984	tags=55%, list=18%, signal=45%	ULK2/RABL2B/ASPM/KIAA0753/ABRAXAS2/AURKA/IFT81/CSRP2/CFAP69/CHEK2/ARL6/TUBGCP4/TMEM39A/MIS12/NEK2/PRKAA2/PIP4K2B/TPGS1/TTC39C/CEP350/IFT52/SNAP29/CFAP298/ARL3/GBF1/WWTR1/BBS10/CROCC/MFSD14A/CNTROB/OFD1/VPS11/CLASP2/CDC20/HAUS6/RP2/GAS8/CENPC/NCOR1/IFT80/ONECUT2/RC3H1/RAB5A/CENPN/CEP41/SPICE1/WIPI1/PAN3/INO80/PARVA/CLN3/RAB3IP/B9D1/MAPK9/RAB43/VPS36/RAB7A/ABLIM1/HTT/WRAP73/FARP2/BBS4/DNM2/TRAPPC8/…	471	0.546404
BP	GO:0071103	DNA conformation change	286	-0.741106	-1.457	1e-10	3.61431e-09	2.92665e-09	10574	tags=64%, list=19%, signal=52%	RFC5/MIS18A/TSPYL2/TOP3A/H2BC6/H2BC14/CABIN1/RPA1/HIRA/H4C1/H1-5/GTF2F2/TREX1/MCM8/RSF1/H2BC17/CHD1/MCM2/SUV39H1/KMT5A/CHD7/CTCF/PHF13/BAZ2A/RAD50/H1-4/KAT6A/SMC4/ATRX/SETX/TENT4A/SPTY2D1/SART3/H2BU1/RNF8/ABL1/RFC2/WRN/NASP/PLK1/AKAP8L/SMARCA5/H4C9/H3C10/HJURP/SMC2/DAXX/XRCC5/HMGB1/H3C13/NAP1L5/H2BC3/ANP32B/H2BC18/H2BC15/MCM9/TSPYL4/DSCC1/RFC3/PSME4/MACROH2A2/SIRT2/SRPK1/H2BC21/MRE11/NBN/H2BC12/R…	184	0.643357
BP	GO:0071310	cellular response to organic substance	2400	-0.658979	-1.31127	1e-10	3.61431e-09	2.92665e-09	10434	tags=48%, list=19%, signal=40%	ABCB4/HOXA13/LCOR/LRP8/BGLAP/NUMBL/QRICH1/RPS6KB1/PPARGC1A/IL10RB/STAT5B/GFPT2/PTPN2/DOK1/CADM4/KDM5D/NCK2/ADCY7/SGMS1/B3GNT2/FUT8/EXT1/EDA2R/PPP3CB/TEAD2/PARP9/NCK1/SP1/STRN3/FOXC1/INA/HDAC5/ACVR1B/TREX1/GSK3B/LIMS1/ACSL1/BMPR1A/IGFBP5/BAG4/HTR2A/UBR1/CALCRL/MYO5A/LATS1/MAP4K4/SNW1/COMMD7/MED1/PARP14/AKAP9/CSF1/IL18R1/HDAC1/TICAM2/CD68/UCP2/TRIM25/PXN/BMP6/DENND4C/CLOCK/RAPGEF1/MAPK11/STK16/NDOR…	1149	0.47875
BP	GO:0071345	cellular response to cytokine stimulus	809	-0.663734	-1.31589	1e-10	3.61431e-09	2.92665e-09	10408	tags=47%, list=19%, signal=38%	LRP8/NUMBL/PPARGC1A/IL10RB/STAT5B/GFPT2/PTPN2/DOK1/SGMS1/B3GNT2/EXT1/EDA2R/PARP9/FOXC1/INA/TREX1/GSK3B/LIMS1/ACSL1/BAG4/COMMD7/MED1/PARP14/CSF1/IL18R1/HDAC1/TICAM2/TRIM25/MAPK11/PPBP/SP100/FOXO3/MCM2/IFITM2/PTP4A3/CDIP1/SYNGR1/KLF2/CXCR4/TRAF3IP2/STAT2/IL22RA1/GSK3A/PELI3/OCLN/IKBKB/RC3H1/NMI/HYAL3/CASP1/STAT4/CD58/CTH/RAB43/IRAK4/GBP3/EREG/SHMT1/RIF1/EDN2/BBS4/APPL1/IFNAR2/OTULIN/IFITM3/MT2A/CEA…	379	0.46848
BP	GO:0071495	cellular response to endogenous stimulus	1334	-0.642882	-1.27725	1e-10	3.61431e-09	2.92665e-09	10104	tags=47%, list=18%, signal=39%	GSK3B/LIMS1/ACSL1/BMPR1A/IGFBP5/BAG4/HTR2A/UBR1/MYO5A/LATS1/SNW1/MED1/AKAP9/HDAC1/UCP2/PXN/BMP6/DENND4C/CLOCK/RAPGEF1/STK16/TRIM33/GNB5/P2RY11/RAPGEF2/GAREM1/PRKAA2/PIP4K2B/FOXO3/PTPRA/ZNF451/MIR17HG/CIB2/SRD5A1/PIK3C2A/SSH1/IDE/FERMT2/ARID5A/NR2C1/TGFBRAP1/KLF2/FBN2/CCN2/USP9Y/VPS11/TAB1/CASTOR3/EPB41L5/GSK3A/GJB2/USP8/PAK1/NEDD4/NCOR1/ONECUT2/TWSG1/KLF10/PALM/ZNF8/TGFB2/SETX/TOB1/NCOA5/SFR1/PTG…	628	0.470765
BP	GO:0071496	cellular response to external stimulus	317	-0.731983	-1.44015	1e-10	3.61431e-09	2.92665e-09	9092	tags=56%, list=17%, signal=47%	KLF10/BHLHA15/XPR1/FNIP1/WIPI1/CASP1/NUAK1/TSC1/MAP2K4/MAP3K14/RALB/PIM1/NR1H4/EIF2S1/ADNP/GADD45A/WRN/SESN3/VPS41/CHEK1/WIPI2/TNKS/GCLC/WDR45B/EIF2AK3/PDK2/SREBF2/DNM1L/CNN2/SH3GLB1/MAP3K2/PTGS2/AXL/FOSL1/PPP1R9B/PDK4/HSPA8/BAG3/MTMR3/PIK3R4/PTPN11/ATF3/STK24/GABARAPL1/GAS6/PIK3C3/TRIM24/CD40/HABP4/PCK1/SZT2/WDR45/EGFR/NR4A2/SLC39A4/SEH1L/GOT1/CASP8/SOX9/LARS1/EIF2AK4/ASNS/RRP8/NFE2L2/USP33/BAK1…	178	0.561514
BP	GO:0071702	organic substance transport	2449	-0.707889	-1.40881	1e-10	3.61431e-09	2.92665e-09	9700	tags=55%, list=18%, signal=47%	CHCHD4/IPO7/SP100/TIMM23B/TRIM3/TBC1D8B/KIF13A/RAB11B/HNF1B/CETN3/CHML/SLC9B2/AP1M2/NDC1/ARFGEF1/SLC51B/SNAP29/TBC1D10A/STX3/STX6/RGS2/EXOC4/TIMM10B/SYNGR1/KPNA3/SRP54/SLC25A36/PLA2R1/TEX2/ABCA5/GLTP/SNX4/RHBDF2/CCHCR1/ARL5A/ARL3/TGFBRAP1/ZDHHC3/GBF1/ZDHHC23/CCDC186/RHOU/CHD7/ZDHHC20/TRAF3IP2/RABGAP1/OSBPL7/AP3M1/LRRC8E/OXTR/SNX11/XPO4/VPS11/GSK3A/SMG7/OCLN/HNF1A/STRADA/PAK1/EXOC6/RP2/YOD1/PITPNA…	1340	0.547162
BP	GO:0071705	nitrogen compound transport	2032	-0.721724	-1.43493	1e-10	3.61431e-09	2.92665e-09	10054	tags=60%, list=18%, signal=51%	BAG4/HTR2A/GPR89B/CALCRL/MYO5A/DDX19B/MAP4K4/RGPD8/MED1/APBB3/TRAM1L1/LIN7A/RABL2B/SLC25A25/CNST/HDAC1/SNX9/TICAM2/DENND10/CCN3/HEATR5B/UCP2/RIC1/RAB2B/BMP6/DENND4C/CLOCK/ARL6/IGF2BP3/EPS15/LIN7B/CHCHD4/IPO7/SP100/TIMM23B/TRIM3/TBC1D8B/KIF13A/RAB11B/HNF1B/CETN3/CHML/SLC9B2/AP1M2/NDC1/ARFGEF1/SLC51B/SNAP29/TBC1D10A/STX3/STX6/RGS2/EXOC4/TIMM10B/SYNGR1/KPNA3/SRP54/SLC25A36/GLTP/SNX4/RHBDF2/CCHCR1/AR…	1216	0.598425
BP	GO:0071826	ribonucleoprotein complex subunit organization	224	-0.818106	-1.61029	1e-10	3.61431e-09	2.92665e-09	6351	tags=68%, list=12%, signal=60%	KLC1/MRPS11/SART1/SF3B1/SF3A1/CDC73/CRNKL1/PPAN/MRTO4/DHX29/POLR2D/NOP2/EIF3J/FASTKD2/ZFAND1/SF3A2/SLU7/NAF1/ATM/YJU2/DHX30/PRPF18/PRPF31/TARBP2/KIF5B/EIF4B/EIF2D/LUC7L2/RUVBL1/EIF3F/EIF3A/DDX23/CLNS1A/DYRK3/GEMIN2/BRIX1/DHX9/EIF3C/NOL3/EIF3K/SNRPD3/SNRPF/GEMIN7/GEMIN6/ZNHIT3/RPS15/CELF1/PRKDC/PRPF39/SRSF10/TGS1/RPL38/ERAL1/SNRPC/EIF3D/MRPS7/RPL5/GCFC2/PRPF8/SCAF11/PRPF6/EIF3M/TXNL4A/EIF2S3B/EIF2…	152	0.678571
BP	GO:0072359	circulatory system development	1157	-0.636242	-1.26381	1e-10	3.61431e-09	2.92665e-09	10237	tags=42%, list=19%, signal=35%	EXT1/SERPINF2/PPP3CB/TEAD2/PTCD2/SP1/FOXC1/HDAC5/STIM1/TREX1/FOXJ1/BMPR1A/SNAI1/FKBPL/CALCRL/WASF2/MED1/CCM2/RRAS/SRPX2/CCN3/MAPK11/BCOR/FOXJ2/NIPBL/TAB2/SP100/RAPGEF2/PDCL3/IFT52/MIR17HG/PAK4/RGS2/PTPRM/PIK3C2A/MAP2K1/KLF2/CPE/CHD7/CXCR4/CLIC4/TRIP11/TRAF3IP2/CCN2/OXTR/TAB1/GSK3A/PAK1/MBD2/TGFB2/PARVA/B9D1/CTH/EREG/RAF1/TSC1/PIK3CA/BBS4/MAP2K4/CXADR/GPNMB/CERT1/MIR22/PIM1/OTULIN/BASP1/SHB/MTERF4…	484	0.418323
BP	GO:0072521	purine-containing compound metabolic process	412	-0.718964	-1.41483	1e-10	3.61431e-09	2.92665e-09	8773	tags=54%, list=16%, signal=45%	ELOVL2/BAAT/SLC25A13/PDE7A/CASK/SLC4A4/ACSF2/HSD17B12/MCCC2/EFL1/PARP1/MTHFD1/ENPP1/GTPBP1/ACAT1/ACSL3/PDE7B/EP300/OARD1/PDK1/PRPS2/OGDH/BPNT1/ACOT8/PDK2/AK1/DLAT/PDK4/PPCS/RAB23/PGM1/ZBTB20/ADCY3/AK4/ELOVL5/PPCDC/FOXK1/HIF1A/NUDT4B/PAICS/HMGCS1/PRPS1/AMD1/AK2/ADSS1/STAT3/PDHA1/PDE4B/ACSM3/MFN1/HTD2/PDHX/NUDT19/DMAC2L/PMVK/ADCY6/PANK2/MTHFD2L/GCDH/NT5C2/TIGAR/DLD/SULT1A1/PSEN1/OGT/ATP5PB/NT5E/NUD…	221	0.536408
BP	GO:0072594	establishment of protein localization to organelle	422	-0.770113	-1.51703	1e-10	3.61431e-09	2.92665e-09	8677	tags=68%, list=16%, signal=57%	MDFIC/SRP72/MTERF4/USP36/NUP35/BCS1L/NUP88/UBE2L3/TIMM9/VPS41/ZFAND2A/IPO9/TRAM2/SAE1/NUTF2/TNPO2/ELAVL1/NXT2/VPS37B/SREBF2/IPO13/SH3GLB1/PRKCD/PTGS2/RAB23/DNLZ/BAX/HSPA8/RALA/IPO8/BAG3/NUP85/PARL/NUP50/PIK3R4/SPCS3/MACROH2A2/HIKESHI/SPCS2/RBM22/ECT2/PIH1D1/IMMP1L/NUP62/WRAP53/ZPR1/AP3B1/MON1B/NUP153/PPP3CA/LMAN1/RUVBL2/PITRM1/LRWD1/CDH1/NCOA4/PEX1/NUP133/RANBP2/ZFYVE16/STAT3/TOMM70/RAB3GAP1/NUP1…	285	0.675355
BP	GO:0072657	protein localization to membrane	569	-0.718871	-1.41998	1e-10	3.61431e-09	2.92665e-09	9839	tags=60%, list=18%, signal=50%	PTPN9/DENND4C/ARL6/FCHO2/LIN7B/LZTFL1/PDZD3/RAPGEF2/KIF13A/RAB11B/NDC1/SLC51B/STX3/TIMM10B/SRP54/SSH1/FERMT2/ARL5A/ARL3/ZDHHC3/GPC6/ZDHHC23/CPE/ZDHHC20/CLASP2/IKBKB/PAK1/AGK/GAK/IFT80/ZDHHC24/PALM/PIP5K1A/CLN3/RAB3IP/RAB7A/ZDHHC7/APPL1/SRP72/EHD4/MACF1/BCS1L/PICALM/TIMM9/PRKCI/TRAM2/ACSL3/ROCK1/RAB26/STX7/PPIL2/GORASP1/VPS37B/MICALL1/SH3PXD2B/SH3GLB1/PDZD11/PPP1R9B/BAX/TMBIM1/PACS2/TSPAN33/GOPC/B…	340	0.59754
BP	GO:0080134	regulation of response to stress	1283	-0.69374	-1.37815	1e-10	3.61431e-09	2.92665e-09	9608	tags=50%, list=17%, signal=42%	ARFGEF1/KIAA0319/BCL6/UBQLN4/SETD6/ETAA1/PLA2R1/SNX4/RHBDF2/FERMT2/MAP2K1/RNF168/DNAJC2/KMT5A/CXCR4/TRAF3IP2/CCN2/XRCC1/UIMC1/STAT2/RNF169/NPAS2/CLASP2/MAPKAP1/OCLN/IKBKB/PAK1/NCOR1/PARG/KLHDC10/NMI/RASSF2/MUC1/RNF26/SHLD3/TGFB2/GCH1/CASP1/NUAK1/TYRO3/CLN3/UCN/MAP3K10/ELL3/EREG/TSC1/ATR/RIF1/RNFT1/NLRX1/BABAM1/PARP3/GGT7/APPL1/RELL2/MIR22/MAPK8IP1/NR1H4/OTULIN/MDFIC/MICA/RNF8/DUSP10/CEACAM1/ERCC8…	644	0.501949
BP	GO:0080135	regulation of cellular response to stress	655	-0.724411	-1.43184	1e-10	3.61431e-09	2.92665e-09	10283	tags=63%, list=19%, signal=52%	NCK2/SVIP/FUT8/SERPINF2/EDA2R/PARP9/NCK1/FBXO5/RAD51AP1/GSK3B/BMPR1A/MTURN/SNAI1/MAP4K4/SERPINB3/SHLD2/FKTN/ERCC1/CHEK2/ITCH/SLF2/FOXO3/KIAA0319/BCL6/UBQLN4/ETAA1/PLA2R1/MAP2K1/RNF168/DNAJC2/KMT5A/CCN2/XRCC1/UIMC1/RNF169/NPAS2/MAPKAP1/NCOR1/PARG/KLHDC10/RASSF2/MUC1/SHLD3/TGFB2/GCH1/NUAK1/CLN3/MAP3K10/ELL3/TSC1/ATR/RIF1/RNFT1/BABAM1/PARP3/RELL2/MIR22/MAPK8IP1/MDFIC/RNF8/DUSP10/ERCC8/GADD45A/ABL1/C…	416	0.635115
BP	GO:0090150	establishment of protein localization to membrane	258	-0.757492	-1.48922	1e-10	3.61431e-09	2.92665e-09	9658	tags=71%, list=18%, signal=58%	KIF13A/RAB11B/SLC51B/STX3/TIMM10B/SRP54/ZDHHC3/ZDHHC23/ZDHHC20/PAK1/AGK/ZDHHC24/CLN3/RAB3IP/RAB7A/ZDHHC7/SRP72/MACF1/BCS1L/TIMM9/PRKCI/TRAM2/ACSL3/RAB26/GORASP1/VPS37B/MICALL1/BAX/GOPC/BBS1/BBS2/AP3B1/ZDHHC1/NECTIN3/CDK5R1/ZDHHC18/LYPLA1/CSK/PIKFYVE/EGFR/PDZK1/TOMM70/CDK5/RAB3GAP1/DMTN/SNAP25/ZFAND2B/BID/VAMP2/EMC3/GOLPH3L/NPC1/SRPRA/CHP1/SSR2/GET1/PEX26/HSPA4/SPTBN1/SAMM50/GOLGA4/RAB8A/INPP5K/NM…	182	0.705426
BP	GO:0090407	organophosphate biosynthetic process	544	-0.7177	-1.41745	1e-10	3.61431e-09	2.92665e-09	9187	tags=56%, list=17%, signal=47%	CHKA/NNMT/MBOAT2/ACSF3/MTMR6/MLYCD/PIP5K1A/GCH1/SRD5A3/NUDT12/IPPK/CLN3/IMPA2/AGPAT3/HACD1/DGKZ/PIK3CA/ELOVL2/SLC25A13/NR1H4/MTMR2/TBPL1/ABHD3/SPTLC2/CEPT1/HSD17B12/PIGP/PIP4K2C/PARP1/MTHFD1/PIGN/MTMR14/DGKE/ACAT1/ACSL3/PDK1/PRPS2/PCYT1A/FGF2/BPNT1/SOCS4/PDK2/AK1/DLAT/DPM3/MPPE1/LPCAT3/PLD1/ACP6/PDK4/PPCS/DPM2/PLSCR3/PI4K2A/NFS1/MTMR3/PI4KA/ADCY3/AK4/ELOVL5/PPCDC/INPP1/SLC44A1/UMPS/SGMS2/IMPA1/NM…	303	0.556985
BP	GO:0097190	apoptotic signaling pathway	578	-0.749767	-1.48035	1e-10	3.61431e-09	2.92665e-09	8303	tags=57%, list=15%, signal=49%	CUL5/PPP1R15A/GCLC/EP300/KITLG/PDK1/ZMYND11/URI1/EIF2AK3/PIAS4/DAXX/RB1/BCLAF1/PDK2/DNM1L/PRKCD/PRELID1/PTGS2/FIGNL1/COA8/TMEM102/BAX/PLSCR3/BAG5/TMBIM1/BAG3/CDKN2D/ITGA6/POLB/UBQLN1/FAIM/PIH1D1/BOK/STX4/HIF1A/SERINC3/FGB/FEM1B/NACC2/ZNF205/ATF3/STK24/PAWR/NBN/TXNDC12/ING2/PHIP/CUL2/TP53BP2/MSX1/RB1CC1/WFS1/MARCHF7/MSH6/PTPN1/NR4A2/MLH1/CUL3/BID/RPL26/PSMD10/BCL2L11/SIAH2/NOC2L/CASP8/ZC3HC1/PLAUR…	329	0.569204
BP	GO:0097193	intrinsic apoptotic signaling pathway	286	-0.78266	-1.53869	1e-10	3.61431e-09	2.92665e-09	8303	tags=64%, list=15%, signal=55%	CUL5/PPP1R15A/EP300/PDK1/URI1/EIF2AK3/PIAS4/BCLAF1/PDK2/DNM1L/PRKCD/PTGS2/FIGNL1/COA8/BAX/BAG5/CDKN2D/POLB/UBQLN1/BOK/HIF1A/SERINC3/NACC2/STK24/NBN/TXNDC12/ING2/CUL2/TP53BP2/MSX1/WFS1/MARCHF7/MSH6/PTPN1/MLH1/CUL3/BID/RPL26/BCL2L11/NOC2L/PLAUR/CAV1/SGPP1/RRP8/ERP29/NFE2L2/BAK1/PPM1F/PINK1/OPA1/SIRT1/PRKRA/CLU/ATM/ZNF622/SYVN1/PLAGL2/ERO1A/CD44/MDM2/FBH1/SOD1/ARMC10/SLC9A3R1/TMEM109/TMEM161A/HRAS/A…	183	0.63986
MF	GO:0097367	carbohydrate derivative binding	2239	-0.658249	-1.30937	1e-10	3.61431e-09	2.92665e-09	10149	tags=50%, list=18%, signal=42%	GTF2F2/ARHGAP35/ACVR1B/NARS2/TREX1/GSK3B/ACSL1/GATC/BMPR1A/RIMKLB/DDX60L/MCM8/NOA1/MYO5A/GSPT2/SPATA5L1/LATS1/DDX19B/MAP4K4/ULK2/RABL2B/RAD51D/PRKAR2A/RRAS/AURKA/DGKH/CCN3/DYRK1B/TOR2A/RAB2B/SRCAP/TUT1/MAPK11/STK16/NDOR1/CHEK2/ARL6/STK38/PAK2/TOR1B/CHD1/HMGCL/RAPGEF2/NEK2/KIF13A/RAB11B/PRKAA2/PIP4K2B/TK2/CDC42BPG/MCM2/MAP4K3/PAK4/MARK2/CLK4/SRP54/KCNT2/UBE2E3/RIOK2/PIK3C2A/ABCA5/GLTP/IDE/MAP2K1/A…	1117	0.498883
BP	GO:0097659	nucleic acid-templated transcription	3471	-0.682163	-1.3584	1e-10	3.61431e-09	2.92665e-09	10644	tags=51%, list=19%, signal=44%	ARID4B/ZNF18/DUSP22/ZFP1/SETD2/HEYL/SPEN/SAP30/ZBTB11/ZNF658/PPARG/MED19/BAZ2B/TNFRSF11A/CCNA2/SKI/ZBTB21/NR5A2/HEY1/ZNF594/WWC2/BRWD3/EPC2/ZSCAN21/DAP/DEAF1/ZNF227/ZNF236/TRIM29/TRIM21/PHF12/HOXA13/LCOR/ZNF155/RREB1/LRP8/ING5/ZKSCAN4/QRICH1/SMARCA2/SPIN2A/ZNF862/PPARGC1A/FOXK2/STAT5B/PIM2/CRLF3/EXOSC9/ZNF79/ZNF202/PTPN2/POLR3K/HIRA/CAMK1/H4C1/ATF7IP/H1-5/NCK2/BCL2L12/DOT1L/EDRF1/BIRC5/RPAP2/ZNF3…	1781	0.513109
CC	GO:0097708	intracellular vesicle	2435	-0.690852	-1.37466	1e-10	3.61431e-09	2.92665e-09	9705	tags=51%, list=18%, signal=44%	TRIM14/TAB3/ITCH/TAB2/SLC11A2/TRIM3/RAPGEF2/KIF13A/RAB11B/LHFPL2/WIPF1/SLC9B2/AP1M2/VAC14/KIAA0319/IFITM2/PTP4A3/SNAP29/WDR44/STX3/CDIP1/UBQLN4/STX6/SYNGR1/PHETA1/NOSTRIN/NEU3/IL4I1/PIK3C2A/ABCA5/SNX4/KCNK1/TMEM198/MAP2K1/TGFBRAP1/CLBA1/CPE/WDR83/CXCR4/CLIC4/TRIP11/TRAF3IP2/ARFGEF3/AP3M1/FNDC3A/FCHSD1/SNX11/PIP4P2/MCOLN3/DENND4B/VPS11/TAB1/CAB39/PACSIN2/ARAP1/MAPKAP1/OCLN/USP8/TBC1D23/RP2/SLC66A2…	1237	0.508008
CC	GO:0098588	bounding membrane of organelle	2084	-0.709384	-1.41051	1e-10	3.61431e-09	2.92665e-09	9705	tags=55%, list=18%, signal=47%	TRIM14/TAB3/ITCH/TAB2/SLC11A2/ZFYVE26/KIF13A/RAB11B/LHFPL2/FOXO3/SLC9B2/AP1M2/ARFGEF1/VAC14/KIAA0319/IFITM2/SNAP29/WDR44/STX3/CDIP1/GNB4/STX6/SYNGR1/MFSD8/NOSTRIN/DNAJC11/NEU3/ST3GAL2/ABCA5/SNX4/SYNE2/ARL3/ZDHHC3/GBF1/ZDHHC23/CLBA1/CPE/RHOU/WDR83/TRIP11/ZDHHC20/ARFGEF3/AP3M1/LRRC8E/FNDC3A/PIP4P2/MCOLN3/VPS11/TAB1/PACSIN2/OCLN/USP8/AGK/TMX3/RAB5B/B3GNT9/ABCC10/NAPA/ARC/RAB5A/B4GALNT1/WHAMM/HYAL3/P…	1152	0.552783
CC	GO:0098687	chromosomal region	348	-0.748152	-1.47112	1e-10	3.61431e-09	2.92665e-09	10345	tags=67%, list=19%, signal=55%	RPA1/H4C1/DOT1L/BIRC5/SS18L1/PDS5B/ZNF330/RAD51AP1/SNAI1/PINX1/DSN1/RAD51D/ERCC1/CHEK2/SP100/MIS12/NEK2/MCM2/SUV39H1/TELO2/SGO1/CBX1/XRCC1/CTCF/CLASP2/RAD50/PPP1R12A/CENPC/TOX4/SMC4/ATRX/RASSF2/CLIP1/CENPN/SPDL1/SETX/SUMO3/ATR/RIF1/BOD1L1/RNF8/POLD1/APC/WRN/SIN3A/THOC2/KMT5B/SUV39H2/PARP1/CHEK1/SMCHD1/PLK1/DYNC1LI1/H4C9/TNKS/HJURP/CENPS/DAXX/BAZ1B/XRCC5/LRIF1/DPY30/AURKB/H2BC3/DSCC1/SMC1A/SIRT6/N…	235	0.675287
MF	GO:0098772	molecular function regulator	1946	-0.612685	-1.21764	1e-10	3.61431e-09	2.92665e-09	10800	tags=42%, list=20%, signal=35%	SEMA3F/FRS2/SGK1/KCNMB3/RASGEF1B/FBXW7/ADRB1/GDPGP1/BMPR2/SMAP1/CCNYL1/ARHGEF10L/TRIM23/ITSN2/COL4A3/ST20/DBF4/TAOK1/CCNO/SPINT1/ANKRD54/ARHGAP27/GNAQ/ATP2A3/CCNA2/SKI/PARP16/DCP1B/DCP1A/DOCK9/WDR91/RABEP1/PHACTR2/IQGAP2/RASA2/PPP1R26/FAM13A/CABIN1/TNK2/PDE6D/HERC2/TNFSF12/EVI5/BIRC5/SERPINF2/GPRC5B/PARP9/NCK1/CCNE1/MYCBP2/STIM1/ARHGAP35/FBXO5/APH1B/PTPN3/BMPR1A/JAG2/BAG4/STIM2/SERPINB3/RGPD8/PIN…	816	0.419322
CC	GO:0098796	membrane protein complex	1267	-0.680668	-1.35224	1e-10	3.61431e-09	2.92665e-09	8120	tags=40%, list=15%, signal=35%	MICU3/STX7/SAR1A/STT3A/HLA-F/LAMTOR3/NECAP1/SOCS4/COPG2/VPS37B/NDUFV3/SREBF2/HMGB1/UBAP1/PDZD11/NDUFA3/VAMP7/GJB1/ITGAX/TLR6/DPM2/PRKACA/STX17/BAX/CTDNEP1/ITGA6/CHMP4C/LRRC8A/AP1G1/GNG12/TSPAN33/IGF1R/VAMP7/PIK3R4/SPCS3/SPCS2/STX5/CCDC51/GOSR1/SEC24B/IMMP1L/STX4/AP3B1/VPS16/ANO6/USE1/LRRC8D/IL6ST/ATP6V1H/SNAP23/PIK3C3/CDH1/UBXN1/KRT19/CD40/KRTCAP2/SEC24D/SPAG4/NDUFS6/EGFR/PSEN2/PIGK/PDE4B/TOMM70/…	513	0.404893
CC	GO:0098798	mitochondrial protein-containing complex	257	-0.830642	-1.63304	1e-10	3.61431e-09	2.92665e-09	6339	tags=76%, list=12%, signal=68%	MRPS11/MRPL23/NDUFA8/MRPL46/SAMM50/MRPS22/ATP5PB/SLC25A4/TIMM50/TOMM40L/ATP5F1C/NDUFB8/HSPA9/MRPL4/TIMM23/MRPL49/NDUFB3/ATP5F1D/SUCLG2/MRPL45/MRPL17/ATP5MC2/TIMM22/APOOL/MRPL42/MRPS36/MRPL47/MTX3/CHCHD3/MPV17L2/MRPL24/VDAC1/TOMM40/TIMM17B/MRPL52/UQCRB/MRPS35/NDUFS4/SUPV3L1/MRPL22/BCKDHA/UQCR10/MRPL3/SPG7/NDUFB9/NDUFAF1/CHCHD10/NDUFA9/UQCRC2/MRPL16/NDUFA11/PNPT1/MRPS7/ATP5MC1/NDUFS7/NDUFS1/PDHB/MR…	196	0.762646
CC	GO:0098800	inner mitochondrial membrane protein complex	136	-0.839911	-1.65304	1e-10	3.61431e-09	2.92665e-09	6264	tags=77%, list=11%, signal=68%	NDUFA8/SAMM50/ATP5PB/TIMM50/ATP5F1C/NDUFB8/HSPA9/TIMM23/NDUFB3/ATP5F1D/ATP5MC2/TIMM22/APOOL/MTX3/CHCHD3/TIMM17B/UQCRB/NDUFS4/UQCR10/SPG7/NDUFB9/NDUFAF1/CHCHD10/NDUFA9/UQCRC2/NDUFA11/ATP5MC1/NDUFS7/NDUFS1/MTX1/MICOS10/UQCRHL/ATP5PD/NDUFA5/IMMT/COX5B/NDUFAB1/ATP5MJ/COX6A1/NDUFB5/ATP5MK/APOO/TIMM17A/NDUFS8/FOXRED1/ATP5PF/NDUFS5/COX7A2L/PAM16/NDUFC2/SDHA/TIMM21/NDUFA7/SDHB/MTX2/NDUFB1/ATP5MG/SMDT1/DN…	105	0.772059
CC	GO:0098827	endoplasmic reticulum subcompartment	1138	-0.726787	-1.44382	1e-10	3.61431e-09	2.92665e-09	9055	tags=57%, list=16%, signal=49%	RNF26/TRIM59/CAMK2G/SRD5A3/TYRO3/CLN3/SEC23B/DNAJC25/RAB6A/DMPK/C2CD2L/AGPAT3/SEC31A/HACD1/RNFT1/RDH5/TOR1A/FAM8A1/ABCG1/ELOVL2/UGT2B15/PEDS1/CERT1/MAPK8IP1/ERG28/SPTLC2/CHERP/CEPT1/TAPBPL/HSD17B12/RINT1/SQLE/PIGP/PDZD8/MOSPD2/MSMO1/PIGN/HM13/FLRT3/FZD6/NOMO3/PPP1R15A/TRAM2/CYP4V2/ACSL3/ALG5/RNF185/RTN2/SOAT1/EIF2AK3/MTDH/PCYT1A/STT3A/HLA-F/HMOX2/NOMO2/KRAS/UBIAD1/COPG2/SREBF2/DNM1L/MARCHF5/DPM3/…	649	0.570299
CC	GO:0098852	lytic vacuole membrane	392	-0.750936	-1.47674	1e-10	3.61431e-09	2.92665e-09	9689	tags=66%, list=18%, signal=55%	SLC11A2/ZFYVE26/AP1M2/IFITM2/SNAP29/CDIP1/GNB4/SYNGR1/MFSD8/NEU3/ABCA5/AP3M1/LRRC8E/PIP4P2/MCOLN3/VPS11/OCLN/ABCC10/FNIP1/SLC39A8/CLN3/RAB7A/SLC2A8/AP1S2/IFITM3/SPG11/OSTM1/VPS41/ABCA3/MYO6/HLA-DMA/ENPP1/ATP6V0A1/SPAG9/RAB5C/STX7/MANBA/HLA-F/LAMTOR3/SLC49A4/SLC15A4/VAMP7/PLD1/MCOLN1/PLEKHM2/HSPA8/GDAP2/PI4K2A/TMBIM1/LRRC8A/AP1G1/VAMP7/GOPC/SLC26A11/DTX3L/AP3B1/VPS16/SLC39A14/ATP6V1H/ATP11B/SCARB1…	259	0.660714
CC	GO:0099080	supramolecular complex	1313	-0.65318	-1.29758	1e-10	3.61431e-09	2.92665e-09	10043	tags=46%, list=18%, signal=38%	CLIP2/MYO5A/DDX19B/PINX1/RPL28/CAMSAP1/DSN1/ASPM/GABPB1/ENKD1/ABRAXAS2/AURKA/EML2/CACNA1D/TRIM25/CLOCK/CSRP2/CAPZB/ARL6/GIGYF2/TUBGCP4/SPECC1/MIS12/NEK2/KIF13A/PRKAA2/TPGS1/COL4A4/WIPF1/SPECC1L/MARK2/DNAL4/FERMT2/MICAL1/SGO1/SYNE2/ARL3/FBN2/SNPH/COL4A5/TDRKH/CAB39/CLASP2/LARP4B/GSK3A/FRG1/HAUS6/SLAIN1/PAK1/CNOT3/GAS8/PPP1R12A/BTBD1/CENPC/SMN2/RC3H1/ARC/WHAMM/RASSF2/CLIP1/CENPN/PAN3/SPDL1/INO80/PA…	600	0.456969
CC	GO:0099503	secretory vesicle	1024	-0.686639	-1.36305	1e-10	3.61431e-09	2.92665e-09	8163	tags=44%, list=15%, signal=38%	ROCK1/RAB5C/RAB26/SYT1/STX7/MANBA/XRCC5/HMOX2/CEP290/LAMTOR3/SERPINA4/RAB11FIP5/DNM1L/CTSS/CNN2/SLC15A4/HMGB1/PRKCD/PSMC3/PSMD12/NCS1/HEBP2/VAMP7/PLD1/COPS4/ITGAX/PGM1/PRKACA/HSPA8/PI4K2A/TMBIM1/TMC6/STXBP3/VAMP7/ATAD3B/VEZT/SPTAN1/STX4/ANO6/RNASET2/FGB/DEGS1/GAS6/SNAP23/GSN/GLB1/EXOC3/ATP11B/WFS1/UNC13B/AGL/SPACA9/ILF2/DNAJC5/PDE4B/TOM1/RAB35/EBAG9/KCMF1/RHOG/CPNE3/SIRPA/SNAP25/SEC22B/MORN2/F5/V…	453	0.442383
CC	GO:0101002	ficolin-1-rich granule	185	-0.788726	-1.55454	1e-10	3.61431e-09	2.92665e-09	5916	tags=56%, list=11%, signal=50%	SLC2A3/C1orf35/COTL1/AP2A2/DIAPH1/PYGL/XRCC6/LTA4H/GUSB/PGM2/CCT8/MAPK1/PSMB7/ASAH1/PPIA/COMMD9/CAT/PRCP/IDH1/ACTR2/PPIE/COPB1/ARL8A/PSMD11/STBD1/RHOA/RAC1/CD55/A1BG/PNP/CST3/CANT1/JUP/CAND1/DYNLT1/DYNLL1/QPCT/PSMD7/UBR4/PAFAH1B2/ATP6V0C/MAPK14/PDAP1/CTSZ/CSNK2B/ACTR10/PSMD14/SERPINB6/NBEAL2/TMEM179B/EEF1A1/KPNB1/COMMD3/HUWE1/HSP90AA1/PSMA5/PSMD13/SERPINA1/LGALS3/DBNL/IMPDH2/DSP/YPEL5/GNS/PRDX4/A…	104	0.562162
MF	GO:0140096	catalytic activity, acting on a protein	2228	-0.674773	-1.34233	1e-10	3.61431e-09	2.92665e-09	10381	tags=53%, list=19%, signal=45%	OGFOD1/RPS6KB1/NDUFAF7/P3H2/PIM2/RMND5B/FAM20C/PRSS3/PTPN2/CAMK1/TNK2/SETD1B/KDM5D/HERC2/DOT1L/FUT8/RPAP2/PPP3CB/PARP9/CAMKK2/MAPKAPK5/KIAA1586/PPTC7/KDM2A/MYCBP2/RNF217/GTF2B/HDAC5/PREP/ZDHHC21/USP45/ACVR1B/PTPN3/GSK3B/BMPR1A/RNF115/DPP8/PRSS16/UBR1/PPT2/PIP/LATS1/MAP4K4/USP12/MINDY3/MED1/PARP14/OTUD3/ULK2/TOPORS/LCMT1/DNAJC6/BACE2/FKBP11/MMP15/HDAC1/AURKA/EEF1AKMT3/DYRK1B/METTL22/TRIM25/SRCAP/P…	1183	0.530969
MF	GO:0140098	catalytic activity, acting on RNA	380	-0.767459	-1.50977	1e-10	3.61431e-09	2.92665e-09	9208	tags=70%, list=17%, signal=59%	RPP30/DARS2/DIMT1/AQR/DDX50/PAN3/NUDT12/EMG1/TSEN2/ERI2/ISG20/RCL1/DDX60/DHX37/DDX10/METTL2B/METTL2A/DDX46/POLR1G/WARS2/POLR2A/ALKBH3/NOCT/NSUN3/EXD2/SEPSECS/FARSB/PUS1/METTL15P1/METTL15/ALKBH8/EXOSC10/POLR1E/DHX8/LCMT2/HENMT1/TRMT2A/PSTK/RPP38/TFB1M/DHX32/N4BP1/TRNT1/RARS2/DDX52/PDE12/EXOG/TARS3/RNASET2/RNASEL/DHX40/EARS2/CNOT2/DIS3L/TARBP1/DUS3L/RPP40/CMTR1/IFIH1/XRN1/CNOT1/TRMT13/MRM1/POLR2K/N…	267	0.702632
MF	GO:0140110	transcription regulator activity	1909	-0.632107	-1.25637	1e-10	3.61431e-09	2.92665e-09	10681	tags=46%, list=19%, signal=38%	ZNF264/ZNF235/ZNF17/ZNF18/ZFP1/HEYL/SPEN/SAP30/ZBTB11/ZNF658/PPARG/MED19/SKI/ZBTB21/NR5A2/HEY1/ZNF594/ZSCAN21/DEAF1/ZNF227/ZNF236/TRIM21/PHF12/HOXA13/LCOR/ZNF155/RREB1/ZKSCAN4/SMARCA2/PPARGC1A/FOXK2/STAT5B/ZNF79/ZNF202/HIRA/ATF7IP/ZNF397/SS18L1/RBBP8/TEAD2/AKIRIN2/PARP9/SP1/ZNF225/CCAR1/KDM2A/FOXC1/ZNF668/ZNF792/NFE2L3/ZNF559-ZNF177/ZNF484/ZSCAN20/ZNF417/FOXJ1/HOXA10/SNAI1/NR2C2/RSF1/SNW1/MED1/PA…	876	0.458879
CC	GO:0140513	nuclear protein-containing complex	1155	-0.76719	-1.52394	1e-10	3.61431e-09	2.92665e-09	10430	tags=73%, list=19%, signal=60%	PHF12/LSM11/USP39/ING5/SMARCA2/SUGP1/EXOSC9/RPA1/RPP21/NUP188/POLR3K/RNVU1-2A/SETD1B/RAD21L1/PMS2/RPAP2/SS18L1/TEAD2/NUFIP1/MLLT3/RAD9A/A1CF/UPF3B/GTF2B/HDAC5/GTF2F2/COPS7B/RSF1/TFPT/DDX19B/RGPD8/SNW1/MED1/DSN1/RAD51D/ABRAXAS2/TAF1B/SNRNP48/HDAC1/RNPC3/ERCC1/RBM28/RPRD1B/TCEA2/SRCAP/CLOCK/CBX2/BCOR/BRPF3/NIPBL/NELFA/IPO7/MIS12/CCDC12/TAF1A/CETN3/MCM2/NDC1/ARFGEF1/SUV39H1/MED14/MED25/ARNT/KPNA3/TE…	841	0.728139
CC	GO:0140535	intracellular protein-containing complex	727	-0.762544	-1.51002	1e-10	3.61431e-09	2.92665e-09	9946	tags=71%, list=18%, signal=59%	TOPORS/PRKAR2A/ZER1/PPP2R3B/RPRD1B/RIC1/NAA25/DCAF4/UBXN8/RNF19B/PRKAB2/CBX2/BCOR/BRPF3/DCAF12/TRAPPC11/NAA16/PRKAB1/DCAF5/ARNT/TELO2/IDE/POLR3A/MED24/RNF168/UBR3/CDC20/MAPKAP1/KAT6A/CNOT3/NEDD4/POLR3GL/DCAF17/ANAPC10/PPP2R2D/CBLL1/KLHDC10/CAMK2G/TOB1/PRKACB/KCTD10/APPBP2/CCNH/TRAPPC8/FAM8A1/GTF2H1/LMO7/ARMC8/SPOP/PSMC2/RPRD1A/OTULIN/UBR2/TBPL1/RNF8/DCUN1D1/ERCC8/CKS2/CDC16/UBE2C/FBXO11/ELP3/POLD…	519	0.713893
MF	GO:0140640	catalytic activity, acting on a nucleic acid	579	-0.74447	-1.47011	1e-10	3.61431e-09	2.92665e-09	10382	tags=70%, list=19%, signal=57%	SMARCA2/EXOSC9/RPP21/POLR3K/TRMT10A/RBBP8/TRMT11/RAD9A/GTF2F2/NARS2/TREX1/GATC/DDX60L/MCM8/TYW3/DDX19B/RNASEH2A/DUS4L/RAD51D/ERCC1/SRCAP/TUT1/TRMT2B/YBEY/APTX/CHD1/ALKBH1/MCM2/FDXACB1/MGME1/POLR3A/DBR1/CHD7/DTWD1/XRCC1/PARS2/RAD50/RPP30/DARS2/DIMT1/NEIL2/AQR/ATRX/DDX50/PAN3/NUDT12/INO80/SETX/EMG1/TSEN2/ERI2/MBD4/ISG20/RCL1/DDX60/DHX37/TDG/DDX10/METTL2B/ALKBH4/METTL2A/DDX46/RFC2/POLD1/WRN/POLR1G/W…	406	0.701209
BP	GO:0140694	non-membrane-bounded organelle assembly	365	-0.73626	-1.4478	1e-10	3.61431e-09	2.92665e-09	9315	tags=61%, list=17%, signal=51%	ASPM/KIAA0753/ABRAXAS2/AURKA/CSRP2/CHEK2/TUBGCP4/MIS12/NEK2/PRKAA2/CNTROB/CLASP2/CDC20/HAUS6/CENPC/NCOR1/RC3H1/CENPN/SPICE1/PAN3/INO80/MAPK9/WRAP73/FARP2/DHX37/POGZ/MTERF4/EIF2S1/KIF3B/SQLE/EFL1/NOCT/PLK1/NEB/TNKS/KIF2A/RNF4/GRB7/CENPS/SBDS/XRCC5/ATXN2L/SH3PXD2B/EIF2A/PATL1/TOGARAM1/AURKB/MAPRE3/KIF23/PRRC2C/SMC1A/CHMP4C/CCDC78/MEF2A/SMC3/NUP62/G3BP2/PRC1/AAAS/MRPS2/PUM2/GSN/CNOT2/KRT19/TPM1/AKAP…	223	0.610959
BP	GO:1901135	carbohydrate derivative metabolic process	1019	-0.716041	-1.42119	1e-10	3.61431e-09	2.92665e-09	8812	tags=52%, list=16%, signal=44%	TRAK1/COG3/TMTC4/ELOVL2/BAAT/TDG/SLC25A13/PIM1/CHST3/B3GNT3/PDE7A/TBPL1/GM2A/EOGT/HYAL1/B4GALT3/CASK/PGM3/SLC4A4/ACSF2/HSD17B12/HS2ST1/NANS/MCCC2/PIGP/EFL1/TYMP/CDA/PARP1/PIGN/ENPP1/GTPBP1/ACAT1/ACSL3/PDE7B/EP300/FAM20B/OARD1/ALG5/GPD1L/PDK1/PRPS2/RNF185/SLC35D2/SOAT1/MANBA/STT3A/OGDH/FGF2/GORASP1/BPNT1/LCMT2/ACOT8/PDK2/AK1/ITIH5/DLAT/CHSY1/DPM3/PRKCD/MPPE1/ACP6/PDK4/PPCS/MAN1A2/RAB23/DPM2/PGM1/B…	529	0.519136
BP	GO:1901137	carbohydrate derivative biosynthetic process	607	-0.716158	-1.41517	1e-10	3.61431e-09	2.92665e-09	8812	tags=52%, list=16%, signal=44%	TRAK1/COG3/TMTC4/ELOVL2/SLC25A13/CHST3/B3GNT3/TBPL1/EOGT/HYAL1/B4GALT3/PGM3/HSD17B12/HS2ST1/NANS/PIGP/PARP1/PIGN/ACAT1/ACSL3/FAM20B/ALG5/PDK1/PRPS2/SLC35D2/SOAT1/STT3A/GORASP1/LCMT2/ACOT8/PDK2/AK1/DLAT/CHSY1/DPM3/MPPE1/PDK4/PPCS/MAN1A2/DPM2/ALG8/EXTL2/C1GALT1/TRAK2/A4GALT/ADCY3/AK4/ELOVL5/PPCDC/GFUS/UMPS/POMGNT2/PAWR/CSGALNACT1/PAICS/PRPS1/KRTCAP2/GNE/AMD1/TET2/AK2/ADSS1/STAT3/PDHA1/PIGK/POFUT2/O…	316	0.520593
MF	GO:1901265	nucleoside phosphate binding	2140	-0.685618	-1.36334	1e-10	3.61431e-09	2.92665e-09	10149	tags=55%, list=18%, signal=46%	GTF2F2/ARHGAP35/ACVR1B/NARS2/TREX1/GSK3B/ACSL1/GATC/BMPR1A/RIMKLB/DDX60L/MCM8/NOA1/BAG4/MYO5A/GSPT2/SPATA5L1/LATS1/DDX19B/MAP4K4/ULK2/RABL2B/CHDH/DUS4L/RAD51D/PRKAR2A/RRAS/GLYR1/AURKA/DGKH/DYRK1B/TOR2A/RAB2B/SRCAP/TUT1/MAPK11/STK16/NDOR1/CHEK2/ARL6/STK38/ME2/PAK2/TOR1B/CHD1/HMGCL/RAPGEF2/NEK2/KIF13A/RAB11B/PRKAA2/PIP4K2B/TK2/CDC42BPG/MCM2/TXNRD3/MAP4K3/PAK4/MARK2/CLK4/SRD5A1/SRP54/KCNT2/UBE2E3/RI…	1170	0.546729
BP	GO:1901361	organic cyclic compound catabolic process	494	-0.723054	-1.42645	1e-10	3.61431e-09	2.92665e-09	9310	tags=59%, list=17%, signal=50%	HNMT/LARP4B/GSK3A/NUDT17/SMG7/CNOT3/RC3H1/NEIL2/MLYCD/PAN3/NUDT12/UPF3A/TOB1/TENT4A/PLEKHN1/IGF2BP1/MBD4/ISG20/TDG/RC3H2/PDE7A/SMG9/DEDD2/TYMP/CDA/MTHFS/CASC3/NOCT/FASTKD1/ENPP1/GTPBP1/ACAT1/PDE7B/MAGOH/ROCK1/HMOX2/ZCCHC8/ELAVL1/EXOSC10/PYM1/AXIN2/PATL1/PRKCD/MTPAP/LSM2/SAMD4B/ZFP36/FXR2/BAX/QDPR/SPP1/FXR1/LARP1/NRDE2/SLCO1B1/PHAX/RBM7/NUDT4B/PDE12/ZPR1/EXOG/PABPC1/RNASET2/RNASEL/ZFP36L1/ROCK2/SM…	292	0.591093
BP	GO:1901362	organic cyclic compound biosynthetic process	4091	-0.69735	-1.38897	1e-10	3.61431e-09	2.92665e-09	10687	tags=53%, list=19%, signal=46%	HSD17B7/ZNF264/ATP5F1EP2/ZNF235/ZNF17/AGO2/ATPSCKMT/PARN/ARID4B/ZNF18/ATP7A/DUSP22/ZFP1/SETD2/HEYL/SPEN/SAP30/ZBTB11/ZNF658/PPARG/MED19/RFC5/BAZ2B/TNFRSF11A/OSBPL2/CCNA2/SKI/ZBTB21/NR5A2/PARP16/HEY1/ZNF594/WWC2/ASMT/DHFR2/GNPDA2/BRWD3/EPC2/ZSCAN21/DAP/DEAF1/ZNF227/ZNF236/TRIM29/TRIM21/PHF12/HOXA13/LCOR/MTHFD1L/ZNF155/RREB1/LRP8/ING5/ZKSCAN4/QRICH1/SMARCA2/SPIN2A/ZNF862/PPARGC1A/SLC26A2/FOXK2/STAT…	2164	0.528966
BP	GO:1901565	organonitrogen compound catabolic process	1290	-0.731703	-1.4537	1e-10	3.61431e-09	2.92665e-09	9333	tags=60%, list=17%, signal=51%	USP9Y/UBR3/VPS11/HNMT/GSK3A/NUDT17/CDC20/USP8/TMTC3/YOD1/NEDD4/ANAPC10/RC3H1/NEIL2/KLHDC10/LTN1/CCDC22/HYAL3/RNF26/MLYCD/NUDT12/UBE2W/CLN3/AADAT/MAPK9/VPS36/KCTD10/SHMT1/APPBP2/RAB7A/RNFT1/MBD4/MCCC1/TOR1A/SDSL/FAM8A1/UBA7/GGT7/PIAS1/ARMC8/TDG/ALDH4A1/SPOP/PSMC2/RC3H2/UBR2/PDE7A/SNX1/RNF8/CEACAM1/USP36/GM2A/HYAL1/ERCC8/CDC16/UBE2C/PTK2/FBXO11/TIMP1/GCSH/APC/SMARCC1/UBE2H/MCCC2/UBE2L3/ANAPC4/TMF1/…	775	0.600775
BP	GO:1901566	organonitrogen compound biosynthetic process	1678	-0.757365	-1.50471	1e-10	3.61431e-09	2.92665e-09	9251	tags=61%, list=17%, signal=52%	GUF1/TMTC3/AGK/CNOT3/ALG3/SLC25A15/CHKA/DARS2/MRPL2/GATM/RC3H1/B3GNT9/NNMT/POGLUT2/ENOPH1/B4GALNT1/ZDHHC24/ACSF3/LTN1/MLYCD/TGFB2/GCH1/SLC39A8/WIPI1/PAN3/SRD5A3/MTR/NUDT12/CLN3/UPF3A/TOB1/UCN/CTH/TENT4A/DNAJC24/TSC1/SHMT1/HACD1/NAGS/PLEKHN1/IGF2BP1/SDSL/ZDHHC7/RCC1L/TRAK1/COG3/GGT7/TMTC4/TRUB2/ELOVL2/SLC25A13/CHST3/B3GNT3/RC3H2/RPL39L/TBPL1/SECISBP2L/ABHD3/EIF2S1/EOGT/HYAL1/SPTLC2/B4GALT3/PGM3/RB…	1024	0.61025
BP	GO:1901575	organic substance catabolic process	2020	-0.736649	-1.46462	1e-10	3.61431e-09	2.92665e-09	9333	tags=58%, list=17%, signal=50%	USP9Y/UBR3/VPS11/HNMT/LARP4B/GSK3A/NUDT17/CDC20/ENO3/SMG7/USP8/TMTC3/PLBD2/YOD1/CNOT3/NEDD4/NCOR1/ANAPC10/RC3H1/NEIL2/KLHDC10/PLCD1/ACSF3/LTN1/CCDC22/HYAL3/RNF26/MLYCD/PEX13/PAN3/SRD5A3/NUDT12/UBE2W/CLN3/UPF3A/TOB1/AADAT/FMC1/TENT4A/MAPK9/IMPA2/VPS36/KCTD10/SHMT1/APPBP2/RAB7A/PLEKHN1/IGF2BP1/RNFT1/MBD4/MCCC1/ISG20/TOR1A/SDSL/FAM8A1/UBA7/GGT7/PIAS1/ARMC8/TDG/ALDH4A1/SPOP/PSMC2/RC3H2/UBR2/MTMR2/PDE…	1181	0.584653
BP	GO:1901698	response to nitrogen compound	1128	-0.671318	-1.33359	1e-10	3.61431e-09	2.92665e-09	9908	tags=51%, list=18%, signal=43%	HDAC1/BCHE/CD68/UCP2/ANKZF1/TRIM25/PXN/DENND4C/RAPGEF1/UBXN8/GNB5/P2RY11/DDI2/RAPGEF2/PIP4K2B/FOXO3/PTPRA/CIB2/RGS2/SRD5A1/PIK3C2A/SSH1/IDE/PANX1/KLF2/CXCR4/CCN2/OXTR/STAT2/CASTOR3/TNFSF10/HNMT/GSK3A/GJB2/PAK1/YOD1/NNMT/ATRX/KLF10/PALM/CASP1/MTR/STAT4/PRKACB/NCOA5/EREG/TSC1/SHMT1/RNFT1/PIK3CA/SLC2A8/TOR1A/DNM2/ZDHHC7/GNAL/FAM8A1/APPL1/RALB/NR1H4/UBR2/CEACAM1/PTK2/ABL1/SNX6/GABPA/ADIPOR2/TIMP1/APC…	576	0.510638
BP	GO:1901700	response to oxygen-containing compound	1688	-0.669765	-1.33063	1e-10	3.61431e-09	2.92665e-09	9909	tags=48%, list=18%, signal=40%	MMP15/HDAC1/BCHE/TICAM2/CD68/ERCC1/UCP2/ANKZF1/TRIM25/PXN/BMP6/DENND4C/RAPGEF1/NDOR1/CHEK2/GNB5/P2RY11/PPBP/APTX/TAB2/HMGCL/RAPGEF2/RAB11B/HNF1B/PRKAA2/PIP4K2B/FOXO3/SLC9B2/PTPRA/NFKBIL1/CIB2/RGS2/SRD5A1/PIK3C2A/SSH1/IDE/PANX1/KLF2/CCDC186/CCN2/OSBPL7/OXTR/XRCC1/STAT2/CASTOR3/TNFSF10/HNMT/GSK3A/GJB2/USP8/PAK1/MN1/EFNA5/MBD2/KLF10/PALM/TGFB2/GCH1/CASP1/MTR/STAT4/SETX/UCN/NCOA5/MAPK9/C2CD2L/PTGER2/…	806	0.477488
BP	GO:1901701	cellular response to oxygen-containing compound	1200	-0.659188	-1.30936	1e-10	3.61431e-09	2.92665e-09	10263	tags=49%, list=19%, signal=40%	ADCY7/SGMS1/PPP3CB/TEAD2/CAMKK2/NCK1/SP1/HDAC5/TREX1/GSK3B/IGFBP5/HTR2A/UBR1/CALCRL/MYO5A/MAP4K4/SNW1/MED1/AKAP9/TICAM2/CD68/UCP2/ANKZF1/PXN/BMP6/DENND4C/RAPGEF1/NDOR1/CHEK2/GNB5/P2RY11/PPBP/RAPGEF2/RAB11B/PRKAA2/PIP4K2B/FOXO3/SLC9B2/PTPRA/NFKBIL1/CIB2/SRD5A1/PIK3C2A/SSH1/IDE/KLF2/CCDC186/OSBPL7/CASTOR3/GSK3A/GJB2/USP8/PAK1/MN1/EFNA5/KLF10/PALM/GCH1/CASP1/MTR/SETX/NCOA5/MAPK9/C2CD2L/PTGER2/RAF1/S…	584	0.486667
BP	GO:1901987	regulation of cell cycle phase transition	383	-0.717482	-1.41151	1e-10	3.61431e-09	2.92665e-09	10633	tags=58%, list=19%, signal=47%	RPA2/DBF4/TAOK1/ZWINT/STXBP4/MRNIP/LSM11/MIIP/DOT1L/RAD9A/FBXO5/TREX1/PINX1/LCMT1/AURKA/CLOCK/CHEK2/GIGYF2/ATRIP/NEUROG1/ETAA1/RIOK2/UIMC1/IK/MN1/MUC1/SPDL1/INO80/ATR/RHNO1/BABAM1/APPL1/GPNMB/HUS1/HYAL1/INTS7/MDC1/CDC16/UBE2C/PSMG2/TFDP1/RINT1/APC/ANAPC4/SIN3A/MAP3K20/MAD2L2/CHEK1/PLK1/ADAM17/DYNC1LI1/GLI1/ECD/RBL2/RB1/KLHL18/ZNF655/DONSON/CDC27/BRCC3/TIPRL/PPP1R9B/CDC5L/AURKB/ANAPC7/CDKN2D/CHMP4…	223	0.582245
CC	GO:1902494	catalytic complex	1335	-0.765964	-1.52194	1e-10	3.61431e-09	2.92665e-09	9490	tags=69%, list=17%, signal=59%	PIK3C2A/SNX4/DNAL4/IDE/POLR3A/MED24/RNF168/SPTLC1/WDR83/ASH2L/FNTB/UBR3/CAB39/ACTR5/FRG1/CDC20/MPHOSPH6/ENO3/KAT6A/CDK12/IKBKB/NEDD4/INO80B/RPP30/PPP1R12A/NCOR1/POLR3GL/TOX4/DCAF17/ANAPC10/PPP2R2D/CBLL1/KLHDC10/AQR/DBT/MBD2/SF3A3/KDM3B/INO80/TSEN2/SMARCC2/KCTD10/APPBP2/PIK3CA/MCCC1/CCNH/GNAL/FAM8A1/SRRM2/GTF2H1/CWC22/RBBP5/LMO7/ARMC8/SPOP/NOXA1/PSMC2/RPRD1A/CDC40/OTULIN/UBR2/TBPL1/RNF8/JMJD1C/DCU…	923	0.691386
BP	GO:1902531	regulation of intracellular signal transduction	1679	-0.67338	-1.33788	1e-10	3.61431e-09	2.92665e-09	10104	tags=49%, list=18%, signal=41%	GSK3B/LIMS1/MTURN/EPS8L3/SNAI1/IGFBP5/BAG4/HTR2A/UBR1/MAP4K4/SERPINB3/OTUD3/CSF1/RRAS/LCMT1/IL18R1/HDAC1/AURKA/TICAM2/ARHGAP26/FKTN/CCN3/TRIM25/DENND4C/ARHGAP32/CHEK2/ARHGAP21/STK38/PAK2/KICS2/TRIM14/PDZD3/TAB3/ITCH/TAB2/RAPGEF2/GAREM1/PRKAA2/ARFGEF1/BCL6/PTP4A3/PAK4/RGS2/ETAA1/PLA2R1/TELO2/STIMATE/RALGAPA2/FERMT2/MAP2K1/GBF1/KMT5A/RHOU/TRAF3IP2/CCN2/ARFGEF3/TRIM52/DENND4B/TAB1/CASTOR3/TNFSF10/GS…	822	0.489577
BP	GO:1902532	negative regulation of intracellular signal transduction	526	-0.709885	-1.40161	1e-10	3.61431e-09	2.92665e-09	9319	tags=52%, list=17%, signal=43%	CASTOR3/GSK3A/MAPKAP1/NCOR1/MAP2K3/CYRIB/CCDC22/NMI/RASSF2/MUC1/TRIM59/TGFB2/FNIP1/ELL3/TSC1/KCTD10/NLRX1/NF2/MAPK8IP1/NR1H4/MARK3/UBR2/DUSP10/ABL1/SESN3/FHL2/NF1/RGS14/TBC1D7/RCAN1/GPD1L/ZMYND11/URI1/NDRG2/ERBIN/STMN3/C3orf33/PRKCD/USP10/PTGS2/FIGNL1/GPS2/BAG5/CDKN2D/DUSP6/PER1/IGF1R/EPHB2/NUP62/HIF1A/PPM1N/ATF3/TXNDC12/ING2/DUSP5/PPM1B/CSK/CD2AP/CASTOR2/NR1D1/WFS1/MARCHF7/SZT2/PTPN1/WWC1/SIRPA/…	273	0.519011
BP	GO:1902533	positive regulation of intracellular signal transduction	964	-0.671492	-1.33179	1e-10	3.61431e-09	2.92665e-09	9502	tags=46%, list=17%, signal=39%	PLA2R1/TELO2/STIMATE/FERMT2/MAP2K1/TRAF3IP2/CCN2/TRIM52/TAB1/TNFSF10/IKBKB/PAK1/NEDD4/MAP2K3/RC3H1/KLHDC10/TRIM38/CCDC22/NMI/RASSF2/TGFB2/FNIP1/CASP1/UCN/CTH/MAP3K10/IRAK4/RAF1/ATR/PIK3CA/MAP2K7/DDX60/MAP3K14/GPNMB/RELL2/MAPK8IP1/RC3H2/F10/PTK2/GADD45A/CHERP/ABL1/ADRA1D/RYK/MAP4K2/MAP3K20/NQO2/DYNC1LI1/CC2D1A/SPAG9/GPR89A/EP300/LPAR1/MBIP/NFAT5/KITLG/ROCK1/TNIP2/REL/PPP5C/MTDH/PIAS4/NPY5R/FGF2/LA…	444	0.460581
BP	GO:1902679	negative regulation of RNA biosynthetic process	1251	-0.678399	-1.34785	1e-10	3.61431e-09	2.92665e-09	10632	tags=52%, list=19%, signal=43%	DUSP22/HEYL/SPEN/SAP30/ZNF658/PPARG/SKI/ZBTB21/HEY1/WWC2/DAP/DEAF1/TRIM29/PHF12/LCOR/RREB1/SMARCA2/FOXK2/ZNF79/ZNF202/PTPN2/HIRA/ATF7IP/H1-5/NCK2/BIRC5/RBBP8/AKIRIN2/PARP9/NCK1/STRN3/CCAR1/CCNE1/KDM2A/FOXC1/ZNF668/NFE2L3/HDAC5/ZNF559-ZNF177/LIMS1/FOXJ1/SNAI1/L3MBTL2/NR2C2/RSF1/SNW1/COMMD7/MED1/PARP14/ZNF599/HDAC1/ZNF131/EHMT1/BMP6/CLOCK/CBX2/TRIM33/BCOR/GMNN/NIPBL/FOXF2/FOXD3/NELFA/ZNF503/SP100/F…	654	0.522782
BP	GO:1902680	positive regulation of RNA biosynthetic process	1572	-0.685218	-1.36109	1e-10	3.61431e-09	2.92665e-09	10585	tags=54%, list=19%, signal=45%	ZNF658/PPARG/MED19/CCNA2/SKI/NR5A2/HEY1/ZNF594/ZSCAN21/DEAF1/ZNF227/TRIM21/HOXA13/RREB1/ING5/QRICH1/SMARCA2/PPARGC1A/FOXK2/STAT5B/PIM2/CRLF3/EXOSC9/CAMK1/ATF7IP/NCK2/BCL2L12/DOT1L/EDRF1/SERPINF2/SS18L1/PPP3CB/TEAD2/AKIRIN2/PARP9/NUFIP1/CAMKK2/NCK1/MLLT3/SP1/ZNF225/CCAR1/FOXC1/ZNF668/HDAC5/ACVR1B/ZNF484/PAXBP1/FOXJ1/BMPR1A/HOXA10/SNAI1/NR2C2/RSF1/SNW1/MED1/ZNF445/TOPORS/GABPB1/ELF4/TOX3/GLYR1/HDAC…	853	0.542621
BP	GO:1903047	mitotic cell cycle process	718	-0.707599	-1.40084	1e-10	3.61431e-09	2.92665e-09	10633	tags=61%, list=19%, signal=50%	RPA2/SETD2/DBF4/TAOK1/CDCA2/CCNO/CEP85/ZWINT/CCNA2/MRNIP/TACC3/EML1/HOXA13/LSM11/RPS6KB1/PIM2/CRLF3/MIIP/RAD21L1/PDS5B/RBBP8/CCNE1/RAD9A/ACVR1B/FBXO5/TREX1/LATS1/PINX1/DSN1/LCMT1/ABRAXAS2/SNX9/AURKA/CHEK2/GIGYF2/NIPBL/SLF2/MIS12/ZFYVE26/NEK2/MCM2/BCL6/NEUROG1/RIOK2/SGO1/ARL3/KMT5A/CNTROB/UIMC1/PHF13/CLASP2/IK/CDC20/USP8/CENPC/INTS13/PPP2R2D/SMC4/ATRX/MUC1/SPICE1/SPDL1/INO80/TENT4A/EREG/HTT/WRAP73…	438	0.610028
BP	GO:1903311	regulation of mRNA metabolic process	288	-0.760189	-1.49424	1e-10	3.61431e-09	2.92665e-09	8381	tags=64%, list=15%, signal=55%	NOCT/FASTKD1/GTPBP1/MAGOH/ROCK1/FAM172A/ELAVL1/AXIN2/PATL1/PRKCD/SAMD4B/ZFP36/DAZAP1/RBMX/FXR2/IWS1/HSPA8/NUDT21/FXR1/LARP1/RBM7/SAFB2/SRPK1/CPSF7/PDE12/RNF20/PABPC1/RNASEL/ZFP36L1/ROCK2/RBM24/RBM4/YTHDC1/SF3B4/HNRNPD/PUM2/TENT5A/CNOT2/NT5C3B/YBX1/BTG2/SAFB/SLTM/CNOT1/ZC3HAV1/SUPT6H/CCNB1/CNOT6L/MLH1/THRAP3/TRA2A/DIS3/CCNT1/CDK11A/EXOSC7/DCP2/CDC73/NUP98/SECISBP2/FUS/MTOR/POLR2D/QKI/FASTKD2/RBM10…	185	0.642361
BP	GO:1903320	regulation of protein modification by small protein conjugation or removal	241	-0.762256	-1.49981	1e-10	3.61431e-09	2.92665e-09	8770	tags=68%, list=16%, signal=57%	PIAS1/SVBP/DCUN1D1/UBE2C/ABL1/UBE2L3/MAD2L2/PLK1/TBC1D7/OTUD4/EGR1/GCLC/SAE1/CENPS/PIAS4/DAXX/GPS2/HMG20A/BAG5/PIAS3/N4BP1/UBE3A/UBQLN1/PRMT3/PAXIP1/HIF1A/DTX3L/RNF20/MALT1/GNL3/HSPBP1/UBXN1/WFS1/MARCHF7/SPOPL/DCUN1D4/CDK5/CRY1/CUL3/PSMD10/SIAH2/EPAS1/CAV1/BIRC2/UBR5/TANK/CHP1/DERL1/PSEN1/OGT/LIMK1/SPRTN/MTOR/BMI1/PINK1/XIAP/MTA1/ARRDC3/AXIN1/PHF23/TRAF6/NPM1/RIPK2/ARRB1/TRIP12/GLMN/INAVA/UBA2/TN…	163	0.676349
BP	GO:1903362	regulation of cellular protein catabolic process	255	-0.760055	-1.49439	1e-10	3.61431e-09	2.92665e-09	9902	tags=71%, list=18%, signal=58%	ZER1/AURKA/RIC1/RNF19B/FOXF2/PDCL3/UBQLN4/MFSD8/OSBPL7/VPS11/GSK3A/CDC20/TMTC3/CCDC22/MAPK9/RNFT1/PIAS1/PSMC2/PTK2/SMARCC1/TMF1/ZFAND2A/PLK1/GCLC/F8A1/F8A2/F8A3/RNF185/SOCS4/PSMC3/USP7/PRKACA/BAG5/COP1/SIRT6/N4BP1/UBE3A/STYX/SIRT2/UBQLN1/NUB1/USP14/WAC/DDA1/RNF19A/RYBP/HSPBP1/UBXN1/MARCHF7/PABIR1/FBXL5/PSMD10/UBE2V2/DESI1/SOCS5/CAV1/DDRGK1/RDX/PITHD1/PSEN1/OGT/NFE2L2/USP25/ARIH1/CSNK2A1/PINK1/CLU…	180	0.705882
BP	GO:1903506	regulation of nucleic acid-templated transcription	3338	-0.675714	-1.34563	1e-10	3.61431e-09	2.92665e-09	10644	tags=50%, list=19%, signal=43%	ARID4B/ZNF18/DUSP22/ZFP1/SETD2/HEYL/SPEN/SAP30/ZBTB11/ZNF658/PPARG/MED19/BAZ2B/TNFRSF11A/CCNA2/SKI/ZBTB21/NR5A2/HEY1/ZNF594/WWC2/BRWD3/EPC2/ZSCAN21/DAP/DEAF1/ZNF227/ZNF236/TRIM29/TRIM21/PHF12/HOXA13/LCOR/ZNF155/RREB1/LRP8/ING5/ZKSCAN4/QRICH1/SMARCA2/SPIN2A/ZNF862/PPARGC1A/FOXK2/STAT5B/PIM2/CRLF3/EXOSC9/ZNF79/ZNF202/PTPN2/HIRA/CAMK1/ATF7IP/H1-5/NCK2/BCL2L12/DOT1L/EDRF1/BIRC5/RPAP2/ZNF397/SERPINF2/…	1683	0.504194
BP	GO:1903507	negative regulation of nucleic acid-templated transcription	1249	-0.678595	-1.34822	1e-10	3.61431e-09	2.92665e-09	10632	tags=52%, list=19%, signal=43%	DUSP22/HEYL/SPEN/SAP30/ZNF658/PPARG/SKI/ZBTB21/HEY1/WWC2/DAP/DEAF1/TRIM29/PHF12/LCOR/RREB1/SMARCA2/FOXK2/ZNF79/ZNF202/PTPN2/HIRA/ATF7IP/H1-5/NCK2/BIRC5/RBBP8/AKIRIN2/PARP9/NCK1/STRN3/CCAR1/CCNE1/KDM2A/FOXC1/ZNF668/NFE2L3/HDAC5/ZNF559-ZNF177/LIMS1/FOXJ1/SNAI1/L3MBTL2/NR2C2/RSF1/SNW1/COMMD7/MED1/PARP14/ZNF599/HDAC1/ZNF131/EHMT1/BMP6/CLOCK/CBX2/TRIM33/BCOR/GMNN/NIPBL/FOXF2/FOXD3/NELFA/ZNF503/SP100/F…	654	0.523619
BP	GO:1903508	positive regulation of nucleic acid-templated transcription	1570	-0.68512	-1.36104	1e-10	3.61431e-09	2.92665e-09	10585	tags=54%, list=19%, signal=45%	ZNF658/PPARG/MED19/CCNA2/SKI/NR5A2/HEY1/ZNF594/ZSCAN21/DEAF1/ZNF227/TRIM21/HOXA13/RREB1/ING5/QRICH1/SMARCA2/PPARGC1A/FOXK2/STAT5B/PIM2/CRLF3/EXOSC9/CAMK1/ATF7IP/NCK2/BCL2L12/DOT1L/EDRF1/SERPINF2/SS18L1/PPP3CB/TEAD2/AKIRIN2/PARP9/NUFIP1/CAMKK2/NCK1/MLLT3/SP1/ZNF225/CCAR1/FOXC1/ZNF668/HDAC5/ACVR1B/ZNF484/PAXBP1/FOXJ1/BMPR1A/HOXA10/SNAI1/NR2C2/RSF1/SNW1/MED1/ZNF445/TOPORS/GABPB1/ELF4/TOX3/GLYR1/HDAC…	852	0.542675
CC	GO:1903561	extracellular vesicle	2263	-0.756092	-1.50412	1e-10	3.61431e-09	2.92665e-09	7886	tags=50%, list=14%, signal=45%	PRKCD/RUSC2/PSMD12/PCBP2/PRXL2B/AXL/TM7SF3/LGMN/HEBP2/VAMP7/H3C13/ARMCX5-GPRASP2/FSTL1/FIGNL1/RBMX/UPK1B/MAN1A2/ANP32B/PGM1/PRKACA/H2BC18/H2BC15/RAB22A/ADH6/BAX/HSPA8/QDPR/H2AC13/CFAP20/RALA/SPP1/TMBIM1/UEVLD/UBE2G1/TMC6/STXBP3/GNG12/PI4KA/MYH10/PABPC3/VAMP7/PSMB8/MACROH2A2/DNAJC7/SLC26A11/PTPN13/KRT10/SPTAN1/PPIC/SLC44A1/GFUS/STX4/WNT7B/SAFB2/CHL1/ZDHHC1/PABPC1/USP14/H2BC21/ANO6/RNASET2/HEBP1/FG…	1133	0.500663
BP	GO:1903827	regulation of cellular protein localization	525	-0.737328	-1.45557	1e-10	3.61431e-09	2.92665e-09	9725	tags=63%, list=18%, signal=53%	LZTFL1/SP100/RAB11B/PRKAA2/SLC51B/STX3/STX6/SSH1/FERMT2/GPC6/GBF1/WWTR1/CROCC/RHOU/XPO4/VPS11/GSK3A/PAK1/YOD1/GAS8/CLN3/SUMO3/TOR1A/ZDHHC7/APPL1/NF2/RALB/LARP7/MDFIC/USP36/APC/UBE2L3/SIN3A/PICALM/PRKCI/PARP1/PCM1/PLK1/ACSL3/GPD1L/UBE2G2/STX7/SAR1A/SAE1/EIF2AK3/NUTF2/CEP290/RAB11FIP5/RB1/SREBF2/SH3GLB1/DVL3/PRKCD/PTGS2/PPP1R9B/ANP32B/RAB23/PRKACA/TMBIM1/BAG3/UBAC2/PARL/GOPC/PTPN11/RBM22/ECT2/ABHD1…	333	0.634286
BP	GO:1903829	positive regulation of cellular protein localization	275	-0.753379	-1.48027	1e-10	3.61431e-09	2.92665e-09	9649	tags=69%, list=18%, signal=57%	PRKAA2/SLC51B/STX3/SSH1/FERMT2/WWTR1/CROCC/RHOU/VPS11/GSK3A/PAK1/GAS8/CLN3/LARP7/USP36/APC/UBE2L3/PRKCI/PARP1/PLK1/ACSL3/GPD1L/SAE1/EIF2AK3/NUTF2/SREBF2/SH3GLB1/PRKCD/PTGS2/PPP1R9B/BAG3/RBM22/ECT2/ABHD17B/EPHB2/LRP4/STX4/NUP62/WRAP53/DTX3L/ZPR1/CDK5R1/ROCK2/CDH1/GNL3/CD2AP/EGFR/PDZK1/CDK5/RHOG/ENTR1/PARD6A/UBR5/DDRGK1/NPEPPS/RDX/HSPA1L/CHP1/SMO/SPTBN1/MESD/PSEN1/IQGAP1/UBE2D3/RNF31/SESN2/NMT1/PIN…	190	0.690909
BP	GO:1904951	positive regulation of establishment of protein localization	319	-0.736168	-1.44824	1e-10	3.61431e-09	2.92665e-09	8117	tags=56%, list=15%, signal=48%	SAR1A/SAE1/NUTF2/CEP290/SREBF2/DNM1L/SH3GLB1/PRKCD/PTGS2/TM7SF3/ANP32B/PRKACA/BAG3/LRRC8A/MYH10/RBM22/ECT2/STX4/HIF1A/WRAP53/ZPR1/CDK5R1/FGB/GAS6/CDH1/CD2AP/UNC13B/CAPN10/EGFR/PDZK1/CDK5/VAMP2/PARD6A/UBR5/GOLPH3L/NPEPPS/APBB1/HSPA1L/AACS/CHP1/SMO/PSEN1/RBP4/UBE2D3/RNF31/NMT1/PINK1/ZFAND1/PRKAA1/MFF/SIRT3/ATP2C1/TMED10/IPO5/AKT2/UBE2J2/MAVS/ACSL4/IER3IP1/TSG101/TARDBP/ZDHHC2/PIK3R2/TCP1/OR51E2/MDM…	178	0.557994
CC	GO:1990234	transferase complex	750	-0.759533	-1.50351	1e-10	3.61431e-09	2.92665e-09	9856	tags=70%, list=18%, signal=58%	RPRD1B/NAA25/DCAF4/UBXN8/RNF19B/PRKAB2/CBX2/BCOR/BRPF3/DCAF12/NAA16/PRKAB1/CHML/VAC14/DCAF5/PIK3C2A/POLR3A/MED24/RNF168/SPTLC1/ASH2L/FNTB/UBR3/CAB39/CDC20/KAT6A/CDK12/IKBKB/NEDD4/POLR3GL/DCAF17/ANAPC10/CBLL1/KLHDC10/KCTD10/APPBP2/PIK3CA/CCNH/FAM8A1/GTF2H1/RBBP5/LMO7/ARMC8/SPOP/RPRD1A/OTULIN/UBR2/TBPL1/RNF8/DCUN1D1/SPTLC2/ERCC8/CKS2/CDK13/CDC16/UBE2C/FBXO11/HSD17B12/POLD1/PIGP/UBE2L3/ANAPC4/TAF6/P…	523	0.697333
CC	GO:1990904	ribonucleoprotein complex	728	-0.810894	-1.606	1e-10	3.61431e-09	2.92665e-09	8054	tags=74%, list=15%, signal=64%	XRCC5/ZCCHC8/PRPF4B/ELAVL1/DHX8/MRPS21/EIF2A/UNK/RSL1D1/LSM2/RPP38/ZFP36/CDC5L/RIOK1/DAZAP1/RBMX/DHX32/FXR2/HSPA8/NR0B1/UTP4/UTP20/FXR1/WDR12/LARP1/MYH10/PABPC3/LOC102724594/MRPS5/LARP6/XAB2/RBM22/API5/PHAX/PIH1D1/SMNDC1/NUP62/ZMAT2/WRAP53/PRPF40A/PABPC1/MRPL9/NSA2/SLX9/SRRT/G3BP2/ZFP36L1/MRPL35/TXNL4B/SF3B4/MRPL37/SLBP/MRPS2/HNRNPD/MRPS9/RUVBL2/YBX1/RBM12B/NOP58/EBNA1BP2/RPP40/ZMAT5/WDR36/ILF2/R…	538	0.739011
BP	GO:2000112	regulation of cellular macromolecule biosynthetic process	3879	-0.694094	-1.38263	1e-10	3.61431e-09	2.92665e-09	10644	tags=52%, list=19%, signal=45%	ARID4B/ZNF18/DUSP22/ZFP1/SETD2/HEYL/DBF4/SPEN/SAP30/ZBTB11/ZNF658/PPARG/MED19/RFC5/BAZ2B/TNFRSF11A/CCNA2/SKI/ZBTB21/NR5A2/HEY1/ZNF594/DCP1B/WWC2/DCP1A/BRWD3/EPC2/ZSCAN21/DAP/DEAF1/ZNF227/ZNF236/TRIM29/TSPYL2/TRIM21/PHF12/HOXA13/LCOR/ZNF155/RREB1/LRP8/ING5/ZKSCAN4/QRICH1/SMARCA2/OGFOD1/RPS6KB1/SPIN2A/ZNF862/PPARGC1A/FOXK2/STAT5B/PIM2/CRLF3/EXOSC9/ZNF79/ZNF202/PTPN2/HIRA/CAMK1/CNOT10/METTL18/ATF7IP…	2034	0.524362
BP	GO:2000113	negative regulation of cellular macromolecule biosynthetic process	1537	-0.68987	-1.37033	1e-10	3.61431e-09	2.92665e-09	10632	tags=53%, list=19%, signal=44%	DUSP22/HEYL/SPEN/SAP30/ZNF658/PPARG/SKI/ZBTB21/HEY1/DCP1B/WWC2/DCP1A/DAP/DEAF1/TRIM29/TSPYL2/PHF12/LCOR/RREB1/SMARCA2/FOXK2/EXOSC9/ZNF79/ZNF202/PTPN2/HIRA/CNOT10/ATF7IP/H1-5/NCK2/BIRC5/RBBP8/AKIRIN2/PARP9/NCK1/STRN3/CCAR1/CCNE1/KDM2A/FOXC1/ZNF668/NFE2L3/HDAC5/ZNF559-ZNF177/FBXO5/GSK3B/LIMS1/FOXJ1/SNAI1/L3MBTL2/IGFBP5/NR2C2/RSF1/PINX1/SNW1/COMMD7/MED1/PARP14/ZNF599/BACE2/HDAC1/ZNF131/EHMT1/BMP6/CL…	812	0.528302
BP	GO:2001141	regulation of RNA biosynthetic process	3343	-0.675511	-1.34523	1e-10	3.61431e-09	2.92665e-09	10644	tags=50%, list=19%, signal=43%	ARID4B/ZNF18/DUSP22/ZFP1/SETD2/HEYL/SPEN/SAP30/ZBTB11/ZNF658/PPARG/MED19/BAZ2B/TNFRSF11A/CCNA2/SKI/ZBTB21/NR5A2/HEY1/ZNF594/WWC2/BRWD3/EPC2/ZSCAN21/DAP/DEAF1/ZNF227/ZNF236/TRIM29/TRIM21/PHF12/HOXA13/LCOR/ZNF155/RREB1/LRP8/ING5/ZKSCAN4/QRICH1/SMARCA2/SPIN2A/ZNF862/PPARGC1A/FOXK2/STAT5B/PIM2/CRLF3/EXOSC9/ZNF79/ZNF202/PTPN2/HIRA/CAMK1/ATF7IP/H1-5/NCK2/BCL2L12/DOT1L/EDRF1/BIRC5/RPAP2/ZNF397/SERPINF2/…	1684	0.503739
BP	GO:2001233	regulation of apoptotic signaling pathway	352	-0.759451	-1.4929	1e-10	3.61431e-09	2.92665e-09	8158	tags=59%, list=15%, signal=50%	ZMYND11/URI1/EIF2AK3/PIAS4/RB1/BCLAF1/DNM1L/PRKCD/PRELID1/PTGS2/FIGNL1/BAX/BAG5/TMBIM1/CDKN2D/ITGA6/UBQLN1/FAIM/PIH1D1/BOK/STX4/HIF1A/SERINC3/FGB/FEM1B/NACC2/ATF3/TXNDC12/ING2/PHIP/MSX1/RB1CC1/WFS1/MARCHF7/PTPN1/NR4A2/BID/RPL26/PSMD10/BCL2L11/SIAH2/NOC2L/ZC3HC1/PLAUR/CAV1/HMGB2/PPP2R1B/ERP29/AATF/RFFL/PSEN1/NFE2L2/CSNK2A1/BMI1/MEIS3/CFLAR/AR/PINK1/OPA1/SIRT1/PRKRA/BIRC6/CLU/BMPR1B/SYVN1/PLAGL2/CD…	207	0.588068
BP	GO:2001234	negative regulation of apoptotic signaling pathway	222	-0.769763	-1.51494	1e-10	3.61431e-09	2.92665e-09	8239	tags=63%, list=15%, signal=53%	GCLC/ZMYND11/URI1/RB1/PRELID1/PTGS2/FIGNL1/BAX/BAG5/TMBIM1/CDKN2D/ITGA6/FAIM/PIH1D1/BOK/HIF1A/FGB/TXNDC12/ING2/PHIP/RB1CC1/WFS1/MARCHF7/PTPN1/NR4A2/BID/PSMD10/SIAH2/NOC2L/ZC3HC1/PLAUR/HMGB2/AATF/RFFL/PSEN1/NFE2L2/CSNK2A1/BMI1/MEIS3/CFLAR/AR/PINK1/OPA1/SIRT1/BIRC6/CLU/SYVN1/CD44/MDM2/SH3RF1/ARMC10/TMEM161A/CAAP1/STRADB/FGA/PPIA/DNAJA1/TPT1/MCL1/NONO/NOL3/KDM1A/YBX3/RNF34/HERPUD1/LRRK2/YAP1/RELA/RI…	139	0.626126
BP	GO:2001242	regulation of intrinsic apoptotic signaling pathway	162	-0.800329	-1.57721	1e-10	3.61431e-09	2.92665e-09	8143	tags=70%, list=15%, signal=60%	URI1/EIF2AK3/PIAS4/BCLAF1/DNM1L/PTGS2/FIGNL1/BAX/BAG5/CDKN2D/UBQLN1/BOK/HIF1A/SERINC3/NACC2/TXNDC12/ING2/MSX1/WFS1/MARCHF7/PTPN1/BID/RPL26/BCL2L11/NOC2L/PLAUR/CAV1/ERP29/NFE2L2/PINK1/OPA1/SIRT1/PRKRA/CLU/SYVN1/PLAGL2/CD44/MDM2/FBH1/SOD1/ARMC10/SLC9A3R1/TMEM161A/PPIA/SKIL/DNAJA1/TPT1/MCL1/NONO/TP53/NOL3/KDM1A/YBX3/HERPUD1/LRRK2/BECN1/SIAH1/BAD/MAGEA3/RPL11/GSDME/USP47/BCL2L1/TAF9B/NOX1/CYLD/RRM2B/…	113	0.697531
CC	GO:0098803	respiratory chain complex	79	-0.858676	-1.67104	1.04539e-10	3.77086e-09	3.05341e-09	4702	tags=72%, list=9%, signal=66%	UQCRB/NDUFS4/UQCR10/NDUFB9/NDUFAF1/NDUFA9/UQCRC2/NDUFA11/NDUFS7/NDUFS1/UQCRHL/NDUFA5/COX5B/NDUFAB1/COX6A1/NDUFB5/NDUFS8/FOXRED1/NDUFS5/COX7A2L/NDUFC2/SDHA/COA6/NDUFA7/SDHB/NDUFB1/NDUFB6/COX7B/NDUFV2/NDUFB4/COX7A2/NDUFA6/NDUFB10/COX5A/UQCRH/COX6C/NDUFC1/SDHD/NDUFB7/NDUFB2/NDUFA13/NDUFS2/NDUFA4/UQCRFS1/COX7C/NDUFB11/UQCRC1/UQCR11/UQCRQ/COX4I1/CYC1/NDUFA1/NDUFS3/UQCRFS1P1/NDUFA2/COX8A/NDUFV1	57	0.721519
CC	GO:0005775	vacuolar lumen	172	-0.785382	-1.54595	1.08746e-10	3.91485e-09	3.17001e-09	6640	tags=56%, list=12%, signal=50%	NAAA/SMPD1/GYG1/FABP5/SERPINA3/C3/IDS/TPP1/SDC2/GALNS/GCA/CYB5R3/GBA/DNAJC3/GUSB/GDI2/CCT8/MAPK1/CTSA/ASAH1/ANXA2/CTSC/SCARB2/ACTR2/PSMD1/CAP1/LIPA/NPC2/NEU1/FRK/PPT1/GALC/AGA/STK11IP/FAF2/TTR/CHID1/ACTR10/GC/HEXB/ATP13A2/GGH/HEXA/TCN2/FUCA1/CREG1/CTSL/SDC4/SGSH/UNC13D/NHLRC3/FUCA2/IST1/HSP90AA1/PLD3/LYZ/TOLLIP/NAPRT/CCT2/HSPG2/FTL/MAN2B1/GNS/SDCBP/VCAN/LAMP2/DYNC1H1/PRDX6/ACP2/GLA/EPDR1/PYCARD/I…	97	0.563953
BP	GO:0044403	biological process involved in symbiotic interaction	287	-0.743745	-1.46163	1.16583e-10	4.1887e-09	3.39175e-09	7312	tags=46%, list=13%, signal=40%	ANO6/NUP153/ZNF502/GAS6/GSN/PIKFYVE/LGALS1/HAVCR1/SCARB1/SAP30BP/EGFR/TRIM13/SMPD1/THOC6/CAV1/TRIM6/TRIM34/EIF2AK4/NPC1/CCNT1/TRIM31/SNX3/INPP5K/ARL8B/THOC3/WWP1/TAF11/ULK1/THOC5/TPCN1/AGTR1/TSG101/TARDBP/TRIM27/TCP1/TNIP1/EXOC7/PLSCR1/CAV2/SERPINB9/TRIM68/PPID/PPIA/SCARB2/CHMP3/VAPA/NUCKS1/THOC7/CXCL8/TBC1D20/ITGA2/CD55/APOL1/HSPD1/ATG5/CHMP2B/RRP1B/CHMP4B/LRRC19/TRIM26/ZNF639/DYNLT1/ITGA5/VPS4B…	133	0.463415
MF	GO:0003713	transcription coactivator activity	262	-0.744364	-1.46269	1.22461e-10	4.39121e-09	3.55573e-09	10007	tags=69%, list=18%, signal=57%	SNW1/MED1/TOX3/DYRK1B/TRIM25/SRCAP/TRIM14/MED14/MED24/WWTR1/SETD3/TRIP11/TRIM52/KAT6A/TRIM38/MRTFB/SMARCC2/SFR1/ABL1/SMARCC1/UBE2L3/SIN3A/TAF6/TMF1/NCOA2/TDRD3/SMARCB1/FIZ1/EP300/RNF4/NCOA7/MTDH/DAXX/FGF2/MRTFA/HMGB1/NCOA3/GPS2/SS18/MED30/UBE3A/PMF1/SS18L2/SUPT7L/MED4/RNF20/MYSM1/KAT5/ASXL1/KMT2D/NFKBIB/NCOA4/TRIM24/WWC1/TRIM13/THRAP3/ING4/MED17/KAT2A/TCERG1/BIRC2/HMGB2/PRMT2/APBB1/COPS5/SMARCD2/…	181	0.69084
BP	GO:0048646	anatomical structure formation involved in morphogenesis	1156	-0.635898	-1.26312	1.30299e-10	4.66305e-09	3.77585e-09	8798	tags=36%, list=16%, signal=31%	TCTN1/GPNMB/NF2/MIR22/PIM1/OTULIN/MTMR2/SHB/TBPL1/CEACAM1/OSR1/HYAL1/PTK2/GADD45A/ABL1/GABPA/ADIPOR2/CASP9/MTHFR/TMF1/TYMP/NRP2/FHL2/MTHFD1/IL4R/ALDH1A3/ADAM17/NF1/AGGF1/FZD6/NEB/MCAM/HEY2/EP300/TTC21B/ROCK1/SOX8/EIF2AK3/MTDH/CEP290/FGF2/LUZP1/HMGB1/AXIN2/DVL3/PTGS2/THBS3/ITGAX/F3/PRKACA/TBX2/KLF5/ADAMTS15/RALA/PHLDB1/ANGPTL4/PMP22/SIRT6/MECP2/C1GALT1/KRIT1/TJP1/PTPN11/MEF2A/RSPO3/EPHB2/SEC24B/HI…	415	0.358997
BP	GO:0090305	nucleic acid phosphodiester bond hydrolysis	255	-0.74953	-1.47369	1.40095e-10	5.00379e-09	4.05177e-09	10671	tags=70%, list=19%, signal=57%	AGO2/PARN/ST20/DCP1B/DCP1A/EXOSC9/RPP21/POLR3K/TATDN3/PMS2/RBBP8/RAD9A/REXO1/TREX1/RNASEH2A/ERCC1/TUT1/YBEY/TATDN2/APTX/MGME1/DBR1/KRI1/RAD50/RPP30/PAN3/NUDT12/TSEN2/ERI2/ISG20/RCL1/ENDOD1/POLD1/WRN/NOCT/ENPP1/CSTF3/EXD2/BMS1/TATDN1/EXOSC10/RPP38/ZFP36/BAX/NUDT21/UTP20/N4BP1/ERCC4/CPSF2/CPSF7/PDE12/EXOG/RNASET2/MRE11/RNASEL/CNOT2/DIS3L/XPA/RPP40/XRN1/CNOT1/ANGEL1/CNOT6L/MYG1/RNASEK/RPP14/TSNAX/DI…	179	0.701961
CC	GO:0035770	ribonucleoprotein granule	254	-0.749896	-1.47452	1.44014e-10	5.13367e-09	4.15693e-09	9357	tags=63%, list=17%, signal=53%	TDRKH/LARP4B/CNOT3/BTBD1/SMN2/RC3H1/ARC/PAN3/IGF2BP1/TRUB2/PSMC2/RC3H2/SHB/EIF2S1/CASC3/NOCT/FASTKD1/ROCK1/GRB7/ELAVL1/TDRD7/NFKBIZ/ATXN2L/HENMT1/PATL1/PSMC3/LSM2/SAMD4B/ZFP36/FXR2/PRRC2C/FXR1/LARP1/PABPC3/SARNP/PABPC1/G3BP2/ZFP36L1/SMN1/ROCK2/RBM4/PUM2/CNOT2/YBX1/HABP4/XRN1/UBAP2L/CNOT1/RNF135/DDX3Y/DDX6/CAPRIN1/ENDOV/DCP2/RPUSD4/MCRIP1/SNRPB2/IQGAP1/EIF4E2/POLR2D/FASTKD2/ZFAND1/NUFIP2/DHX30/STA…	161	0.633858
MF	GO:0009055	electron transfer activity	114	-0.823382	-1.62302	1.44737e-10	5.14935e-09	4.16963e-09	4598	tags=61%, list=8%, signal=56%	GLRX2/NDUFS4/UQCR10/NDUFB9/NDUFA9/ETFDH/NDUFS7/NDUFS1/CIAPIN1/ASPH/ETFA/NDUFA5/COX5B/ETFB/COX6A1/NDUFB5/P4HA2/NDUFS8/ALDH2/NDUFS5/COX7A2L/NDUFC2/SDHA/PHGDH/FDX1/NDUFA7/SDHB/NDUFB1/COX11/NDUFB6/COX7B/POR/NDUFV2/NDUFB4/AIFM2/COX7A2/CYB5A/DHRS3/IDH3B/NDUFA6/NDUFB10/COX5A/UQCRH/NDUFC1/AKR7A2/SDHD/AKR1A1/ADH5/NDUFB7/NDUFB2/NDUFA13/NDUFS2/CYCS/NDUFA4/UQCRFS1/AKR1B1/UQCRC1/UQCR11/COX4I1/CYBA/CYC1/SURF1/…	69	0.605263
BP	GO:0018205	peptidyl-lysine modification	376	-0.716784	-1.41028	1.5577e-10	5.53105e-09	4.47871e-09	11035	tags=69%, list=20%, signal=56%	SENP1/RNF212/MSL2/DIP2B/GNL3L/KDM6A/PHF19/DNMT1/TWIST1/ATPSCKMT/ATP7A/SETD2/WDR5B/EPC2/ING5/PPARGC1A/SETD1B/METTL18/H1-5/DOT1L/KIAA1586/GTF2B/SNW1/TOPORS/GLYR1/HDAC1/EEF1AKMT3/METTL22/SRCAP/EHMT1/CLOCK/BCOR/BRPF3/NELFA/P3H3/PRKAA2/ZNF451/SETD6/SUV39H1/ARNT/MED24/KMT5A/ASH2L/SETD3/RLF/CTCF/ESCO1/KAT6A/METTL21A/NNMT/ATRX/MUC1/CTH/ARID4A/LIPT1/SUMO3/RIF1/RBBP5/PIAS1/PIAS2/GCSH/SIN3A/KMT5B/SUV39H2/CH…	260	0.691489
BP	GO:0006338	chromatin remodeling	252	-0.749561	-1.47502	1.59689e-10	5.65914e-09	4.58243e-09	10628	tags=66%, list=19%, signal=53%	SETD2/BAZ2B/MIS18A/TSPYL2/H2BC6/SMARCA2/H2BC14/CABIN1/HIRA/H4C1/H1-5/KDM5D/HDAC5/RSF1/HDAC1/SRCAP/H2BC17/MCM2/CHD7/CTCF/ACTR5/BAZ2A/H1-4/KAT6A/PAK1/INO80B/MBD2/ATRX/INO80/SMARCC2/SPTY2D1/SART3/H2BU1/RNF8/MORC2/SMARCC1/NASP/SUV39H2/H2AW/SMARCA5/SMARCB1/H4C9/H3C10/HJURP/DAXX/BAZ1B/RB1/BAZ1A/H3C13/NAP1L5/H2BC3/ANP32B/H2BC18/H2BC15/ACTR8/TSPYL4/DR1/PSME4/MACROH2A2/PIH1D1/VPS72/H2BC21/MYSM1/H2BC12/RUV…	166	0.65873
CC	GO:0005766	primary lysosome	153	-0.798084	-1.57283	1.61648e-10	5.70633e-09	4.62064e-09	7136	tags=64%, list=13%, signal=56%	SNAP23/GLB1/ATP11B/DNAJC5/TOM1/CPNE3/FABP5/SERPINA3/C3/GALNS/PSEN1/NCSTN/GCA/CYB5R3/DNAJC3/GUSB/GDI2/CCT8/MAPK1/CTSA/ANXA2/CTSC/PRCP/ACTR2/PSMD1/CAP1/ARL8A/VAPA/RAP1B/NPC2/RAB3D/FRK/AGA/GLIPR1/STK11IP/LPCAT1/STXBP2/MGST1/FAF2/CPNE1/MAGT1/TTR/ATP6V0C/NDUFC2/ACTR10/HEXB/GGH/HEXA/TMEM179B/CMTM6/FUCA1/ANXA11/CREG1/UNC13D/NHLRC3/FUCA2/IST1/B4GALT1/LYZ/TOLLIP/CEACAM6/NAPRT/BRI3/CCT2/CD63/FTL/STOM/MAN2B…	99	0.647059
CC	GO:0042582	azurophil granule	153	-0.798084	-1.57283	1.61648e-10	5.70633e-09	4.62064e-09	7136	tags=64%, list=13%, signal=56%	SNAP23/GLB1/ATP11B/DNAJC5/TOM1/CPNE3/FABP5/SERPINA3/C3/GALNS/PSEN1/NCSTN/GCA/CYB5R3/DNAJC3/GUSB/GDI2/CCT8/MAPK1/CTSA/ANXA2/CTSC/PRCP/ACTR2/PSMD1/CAP1/ARL8A/VAPA/RAP1B/NPC2/RAB3D/FRK/AGA/GLIPR1/STK11IP/LPCAT1/STXBP2/MGST1/FAF2/CPNE1/MAGT1/TTR/ATP6V0C/NDUFC2/ACTR10/HEXB/GGH/HEXA/TMEM179B/CMTM6/FUCA1/ANXA11/CREG1/UNC13D/NHLRC3/FUCA2/IST1/B4GALT1/LYZ/TOLLIP/CEACAM6/NAPRT/BRI3/CCT2/CD63/FTL/STOM/MAN2B…	99	0.647059
BP	GO:0007249	I-kappaB kinase/NF-kappaB signaling	279	-0.739389	-1.45307	1.79282e-10	6.30435e-09	5.10488e-09	9908	tags=61%, list=18%, signal=50%	HDAC1/TICAM2/TRIM25/TRIM14/TAB3/TAB2/NFKBIL1/TRAF3IP2/TRIM52/TNFSF10/IKBKB/TRIM38/CCDC22/TRIM59/CASP1/CTH/IRAK4/NLRX1/MAP3K14/NR1H4/RELB/ABL1/CC2D1A/GPR89A/LPAR1/LIME1/ROCK1/TNIP2/ZMYND11/REL/PPP5C/MTDH/USP10/TLR6/PER1/TBK1/ECT2/FAIM/NUP62/PPM1N/ROCK2/PPM1B/LGALS1/MALT1/CD40/NR1D1/AKAP13/TRIM13/IKBKG/SIRPA/CASP8/UNC5CL/TRIM6/BIRC2/TRIM34/DDRGK1/HACD3/TANK/SNIP1/UBE2V1/RNF31/CFLAR/PINK1/SIRT1/ATP2…	169	0.605735
BP	GO:0051222	positive regulation of protein transport	303	-0.732974	-1.4408	1.79282e-10	6.30435e-09	5.10488e-09	8117	tags=55%, list=15%, signal=47%	SAR1A/SAE1/NUTF2/CEP290/SREBF2/DNM1L/SH3GLB1/PRKCD/PTGS2/TM7SF3/ANP32B/PRKACA/BAG3/LRRC8A/MYH10/RBM22/ECT2/STX4/HIF1A/ZPR1/CDK5R1/FGB/GAS6/CDH1/CD2AP/UNC13B/CAPN10/EGFR/PDZK1/CDK5/VAMP2/PARD6A/UBR5/GOLPH3L/NPEPPS/APBB1/HSPA1L/AACS/CHP1/SMO/PSEN1/RBP4/UBE2D3/RNF31/NMT1/PINK1/ZFAND1/PRKAA1/MFF/SIRT3/ATP2C1/TMED10/IPO5/AKT2/UBE2J2/MAVS/ACSL4/IER3IP1/TSG101/TARDBP/ZDHHC2/PIK3R2/OR51E2/MDM2/TPR/RAB29/…	167	0.551155
BP	GO:0034249	negative regulation of cellular amide metabolic process	256	-0.748917	-1.47242	1.89079e-10	6.63601e-09	5.37344e-09	9221	tags=54%, list=17%, signal=45%	CNOT3/RC3H1/PAN3/TOB1/TENT4A/TSC1/SHMT1/PLEKHN1/IGF2BP1/RC3H2/EIF2S1/NOCT/DHFR/CAPRIN2/ROCK1/RTN2/ENC1/GRB7/EIF2AK3/PATL1/UNK/SAMD4B/ZFP36/FXR2/FXR1/LARP1/PDE12/PABPC1/ZFP36L1/ROCK2/EIF4EBP1/RBM24/RBM4/HNRNPD/CNOT2/NT5C3B/YBX1/BTG2/XRN1/CNOT1/STAT3/CNOT6L/MLH1/EIF2AK1/DIS3/EIF2AK4/DDX6/CAPRIN1/EXOSC7/DCP2/PAIP2/EIF4E2/POLR2D/SESN2/PRKAA1/RARA/CLU/CALR/METTL14/CNOT7/TARDBP/TUT7/SHMT2/TPR/PUM1/EXOS…	137	0.535156
BP	GO:0044089	positive regulation of cellular component biogenesis	518	-0.68839	-1.35818	1.94957e-10	6.82913e-09	5.52981e-09	10297	tags=53%, list=19%, signal=44%	ATF7IP/CARMIL1/NCK2/SERPINF2/NCK1/ARHGAP35/GSK3B/LIMS1/EPS8L3/BAG4/WASF2/MAP4K4/AKAP9/SRPX2/SNX9/ERCC1/PXN/SLF2/PIP4K2B/RESF1/MED25/FERMT2/ARL3/CROCC/CCN2/OXTR/FCHSD1/CLASP2/EPB41L5/ARAP1/SLAIN1/OCLN/PAK1/WHAMM/CLIP1/PALM/FNIP1/PAN3/MAPK9/TSC1/ATR/RAB7A/HTT/PIK3CA/WRAP73/BBS4/DNM2/ADGRL2/NF2/RALB/PFN2/HIP1R/HYAL1/ADNP/MORC2/WASHC2C/ABL1/APC/PIP4K2C/ABCA3/CDC42EP2/FLRT3/FAM98A/MPHOSPH8/LPAR1/ROCK1…	276	0.532819
BP	GO:0017038	protein import	206	-0.76778	-1.50976	2.02814e-10	7.09068e-09	5.7416e-09	8074	tags=64%, list=15%, signal=54%	NUTF2/TNPO2/ELAVL1/NXT2/IPO13/PRKCD/PTGS2/RAB23/DNLZ/HSPA8/IPO8/BAG3/NUP85/NUP50/HIKESHI/RBM22/ECT2/NUP62/ZPR1/NUP153/PPP3CA/CDH1/PEX1/NUP133/RANBP2/STAT3/TOMM70/NUP107/LONP2/UBR5/APPL2/CHP1/SMO/PEX26/HSPA4/SAMM50/PSEN1/NUP98/TIMM50/TOMM40L/TIMM23/CLU/TSC2/IPO5/MAVS/SUMO1/TARDBP/CSE1L/PIK3R2/TNPO1/TPR/KPNA1/KPNA2/PPP3R1/SMAD3/MAPK1/KPNA6/TOMM40/TIMM17B/TIMM44/KPNA4/NUP58/TP53/RPAIN/NUP54/PIK3R1/T…	131	0.635922
BP	GO:0033157	regulation of intracellular protein transport	228	-0.757277	-1.49001	2.06752e-10	7.21448e-09	5.84185e-09	8149	tags=62%, list=15%, signal=53%	UBE2G2/SAR1A/SAE1/NUTF2/CEP290/SREBF2/SH3GLB1/PRKCD/PTGS2/ANP32B/RAB23/PRKACA/BAG3/UBAC2/PARL/PTPN11/RBM22/ECT2/ERLEC1/NUP62/ZPR1/CDK5R1/LMAN1/GAS6/CDH1/PTPN1/PDZK1/CDK5/DMTN/GCC2/VAMP2/UBR5/NPEPPS/HSPA1L/CHP1/SMO/PSEN1/UBE2D3/RNF31/INPP5K/NMT1/PINK1/ZFAND1/PRKAA1/MFF/IPO5/AKT2/UBE2J2/MAVS/SUMO1/TARDBP/ZDHHC2/PIK3R2/MDM2/TPR/RAB29/KIF5B/SMAD3/MAPK1/HAX1/CIB1/DERL2/CACNB3/HRAS/ITGB1BP1/MAPK8/SORL1…	142	0.622807
CC	GO:1904813	ficolin-1-rich granule lumen	124	-0.820235	-1.61466	2.1196e-10	7.38206e-09	5.97754e-09	5813	tags=65%, list=11%, signal=58%	C1orf35/COTL1/PYGL/XRCC6/LTA4H/GUSB/PGM2/CCT8/MAPK1/PSMB7/ASAH1/PPIA/COMMD9/CAT/IDH1/ACTR2/PPIE/PSMD11/A1BG/PNP/CST3/CANT1/JUP/CAND1/DYNLT1/QPCT/PSMD7/PAFAH1B2/MAPK14/PDAP1/CTSZ/CSNK2B/ACTR10/PSMD14/EEF1A1/KPNB1/COMMD3/HUWE1/HSP90AA1/PSMA5/PSMD13/SERPINA1/DBNL/IMPDH2/YPEL5/GNS/PRDX4/ARPC5/NME2/PSMA2/GSDMD/PSMD3/SRP14/PGAM1/DDX3X/GPI/CSTB/IMPDH1/HSP90AB1/PKM/PSMB1/ALDOC/PFKL/ACLY/EEF2/GSTP1/ALDOA/…	80	0.645161
BP	GO:0007059	chromosome segregation	344	-0.716685	-1.40956	2.26442e-10	7.87134e-09	6.37373e-09	10745	tags=61%, list=20%, signal=49%	FBXW7/RAD18/SYCP2/CDCA2/CEP85/ZWINT/MIS18A/TACC3/TOP3A/RAD21L1/BIRC5/PDS5B/CCNE1/FBXO5/SYCE1L/LATS1/PINX1/DSN1/LCMT1/ABRAXAS2/NIPBL/SLF2/MIS12/NEK2/NDC1/RIOK2/SGO1/KMT5A/CTCF/PHF13/ESCO1/IK/CDC20/GEM/CENPC/SMC4/ATRX/CENPN/SPICE1/SPDL1/INO80/TENT4A/WRAP73/POGZ/CDC16/UBE2C/PSMG2/MCMBP/APC/ANAPC4/MAD2L2/PLK1/AKAP8L/RGS14/DYNC1LI1/TNKS/HJURP/TTL/SMC2/CENPS/BEX4/RB1/AXIN2/CDC27/AURKB/ANAPC7/DSCC1/KIF2…	210	0.610465
BP	GO:0015931	nucleobase-containing compound transport	221	-0.76382	-1.50339	2.3038e-10	7.99295e-09	6.4722e-09	9624	tags=72%, list=17%, signal=59%	CETN3/NDC1/SLC25A36/LRRC8E/SMG7/NUP93/SLC25A51/ARC/ZC3H11B/UPF3A/TSC1/IGF2BP1/SLC35A1/NUP42/NUP35/NUP88/THOC2/EPG5/CASC3/SLC25A23/AKAP8L/NCBP3/SLC25A24/TNKS/BICD2/MAGOH/SLC35D2/NUTF2/NXT2/GLE1/ZFP36/GJB1/IWS1/LRRC8A/NUP85/NUP50/SLC25A32/NRDE2/SARNP/PHAX/NUP62/G3BP2/NUP153/ZFP36L1/SLC35D1/YTHDC1/AAAS/SLBP/YBX1/SLC29A2/NUP43/NUP133/RANBP2/SLC35B4/SLC35A5/SUPT6H/XPOT/NUP107/SEH1L/THOC6/SLC35A2/SLC33…	159	0.719457
BP	GO:2000026	regulation of multicellular organismal development	1365	-0.624165	-1.24015	2.42194e-10	8.38683e-09	6.79114e-09	10747	tags=42%, list=20%, signal=34%	CCSAP/FBXW7/HOOK3/BMPR2/SMAP1/AGO2/ITPKA/COL4A3/FBXW8/ADGRB2/HEYL/SPEN/SPINT1/NIN/PPARG/ANKRD54/SKI/HEY1/PARD3/NUMB/LRP8/BGLAP/NUMBL/STAT5B/DLG5/PTPN2/TXLNG/H4C1/TNFSF12/SS18L1/SP1/FOXC1/PLAAT4/STIM1/ZDHHC21/ACVR1B/FBXO5/SHTN1/FOXJ1/BMPR1A/MTURN/FKBPL/NR2C2/SNW1/MED1/PPP2R3C/ULK2/CSF1/ASPM/FZD3/RRAS/HDAC1/SRPX2/EHMT1/BMP6/MAPK11/BCOR/FOXJ2/DOCK7/NIPBL/INHA/SP100/RAPGEF2/FOXO3/PDCL3/SLC9B2/KIAA031…	569	0.41685
CC	GO:0140534	endoplasmic reticulum protein-containing complex	125	-0.813103	-1.60094	2.5554e-10	8.83215e-09	7.15173e-09	8617	tags=80%, list=16%, signal=68%	SPTLC2/HSD17B12/RINT1/PIGP/HM13/P4HA1/STT3A/SREBF2/DPM2/SPCS3/SPCS2/ZW10/UBXN1/KRTCAP2/PIGK/EMC3/PIGM/SRPRA/PIGT/GET1/DERL1/DAD1/PIGC/CALR/SYVN1/TAPBP/DERL2/NPLOC4/INSIG2/TAP1/AMFR/RPN1/SEL1L/TRAF2/INSIG1/MARCHF6/SEC11A/PIGA/PIGH/EMC8/GET3/AUP1/EMC1/TUSC3/EMC7/ORMDL3/EXT2/SRPRB/CAMLG/B2M/FAF2/DNAJC10/SPTSSA/MAGT1/TAP2/UFD1/STT3B/OST4/MMGT1/EMC2/ORMDL1/OSTC/FKBP1A/SEC11C/SELENOS/PDIA3/SRP9/HSP90B1…	100	0.8
BP	GO:0019318	hexose metabolic process	237	-0.759442	-1.49357	2.65822e-10	9.1701e-09	7.42539e-09	8426	tags=57%, list=15%, signal=48%	NCOA2/OAS1/ENPP1/EP300/CRTC2/PDK1/FUOM/PDK2/DLAT/HMGB1/NISCH/PDK4/GALK2/USP7/PGM1/FOXK1/NLN/ACADM/ATF3/SLC39A14/GLB1/LEPR/PHKG2/PCK1/RANBP2/SLC35B4/PDHA1/POFUT2/CRY1/CPT1A/KAT2A/FABP5/SLC35A2/PGM2L1/LRP5/TIGAR/OGT/RBP4/FAM3C/MTOR/SESN2/INPP5K/ZMPSTE24/SIRT1/MAN2A1/PRKAA1/C1QTNF1/AKT2/PGM2/CHST15/PMM2/ATF4/IGFBP4/TP53/PPP1R3D/POFUT1/MAN2A2/PPP4R3B/KCNJ11/PDHB/BAD/ADPGK/H6PD/ADIPOR1/MST1/MAPK14/GPD…	134	0.565401
BP	GO:0006399	tRNA metabolic process	179	-0.776938	-1.5303	2.77636e-10	9.55951e-09	7.74071e-09	11213	tags=86%, list=20%, signal=69%	ELAC1/SARS2/PRORP/WDR4/GATB/TARS2/AARS2/ZBTB8OS/C9orf64/URM1/EXOSC9/RPP21/POLR3K/TRMT10A/TRMT11/NARS2/GATC/CDK5RAP1/TYW3/DUS4L/PUS7/TRMT2B/ALKBH1/PTCD1/DTWD1/PARS2/RPP30/DARS2/TSEN2/METTL2B/METTL2A/ELP3/WARS2/NSUN3/SEPSECS/FARSB/PUS1/ADAT3/ALKBH8/EXOSC10/TRMT6/LCMT2/PSTK/RPP38/TRNT1/RARS2/TARS3/EARS2/TARBP1/DUS3L/RPP40/TRMT13/NARS1/RPP14/MOCS3/WARS1/TRMU/ELP6/LARS1/CTU1/EXOSC7/TYW5/QTRT1/RPUSD4/T…	154	0.860335
MF	GO:0005525	GTP binding	376	-0.713847	-1.4045	3.0914e-10	1.06241e-08	8.60278e-09	9444	tags=57%, list=17%, signal=48%	SRP54/ARL5A/ARL3/RHOU/GEM/H1-4/GUF1/RP2/RAB5B/URGCP/RAB5A/GCH1/RASD1/RAB36/RAB6A/RAB43/GBP3/RAB7A/DNM2/IFT27/RCC1L/GNAL/RALB/GNL2/LANCL2/EHD4/EFL1/GBP2/RHOBTB3/RABL2A/GTPBP1/BMS1/RAB5C/RAB26/SAR1A/KRAS/DNM1L/TUBE1/RAB23/RAB22A/RALA/RABL3/GPN3/AK4/MFHAS1/GFM2/ARL5B/RAP1BL/AGAP3/GNL3/RND3/GTPBP10/PCK1/RAB9A/TUBB4A/ADSS1/TUBA1C/MFN1/RAB35/RHOG/SEPTIN10/RERG/ARHGAP5/NRAS/DRG1/ARL1/SRPRA/RHEB/RIT1/MTG…	216	0.574468
BP	GO:0050821	protein stabilization	188	-0.772911	-1.52238	3.52459e-10	1.209e-08	9.78975e-09	9074	tags=69%, list=16%, signal=57%	RASSF2/PARVA/TSC1/CCNH/COG3/PIM1/USP36/PFN2/HIP1R/EP300/TNIP2/ZBED3/DVL3/PRKCD/COA8/USP7/DNLZ/BAG5/RABL3/BAG3/MSX1/WFS1/MARCHF7/CDK7/PLPP3/CHP1/UBE2B/TBRG1/SMO/GET1/CREB1/USP33/CRTAP/ZNF207/PINK1/PRKRA/NAA15/CLU/CALR/ZSWIM7/SYVN1/NPM1/SUMO1/USP9X/HSP90AB2P/TCP1/STX12/CDC37L1/SMAD3/CCT8/P3H1/RAB21/TRIM44/GTPBP4/CCT4/SEL1L/CREBL2/TP53/HPS4/PIK3R1/PFN1/VHL/TRIM39/CCT5/HSPD1/RPL5/SUGT1/GLMP/SAV1/PTEN…	129	0.68617
MF	GO:0043565	sequence-specific DNA binding	1672	-0.611648	-1.21531	3.56397e-10	1.21791e-08	9.86191e-09	11056	tags=44%, list=20%, signal=37%	FBXL19/ZNF771/MYCL/ZNF230/MSH2/DHX33/ZNF197/ZKSCAN5/ZNF773/ZNF141/RFX6/SIX4/NKRF/THRB/HOXA7/ZNF76/ARNTL2/TBL1X/KDM6A/DNMT1/TWIST1/ZNF782/MXD1/ZNF264/ZNF235/ZNF17/AGO2/ARID4B/ZNF18/RPA2/ZFP1/HEYL/ZBTB11/ZNF658/PPARG/SKI/ZBTB21/NR5A2/HEY1/ZNF594/ZSCAN21/DEAF1/ZNF227/ZNF236/TSPYL2/HOXA13/ZNF155/RREB1/ZKSCAN4/SMARCA2/PPARGC1A/FOXK2/STAT5B/ZNF79/RPA1/ZNF202/ZNF397/TEAD2/SP1/ZNF225/CCAR1/KDM2A/FOXC1/ZN…	744	0.444976
BP	GO:2001020	regulation of response to DNA damage stimulus	219	-0.754824	-1.48571	3.56397e-10	1.21791e-08	9.86191e-09	10210	tags=71%, list=19%, signal=58%	PARP9/FBXO5/RAD51AP1/SNAI1/SHLD2/ERCC1/CHEK2/SLF2/UBQLN4/ETAA1/PLA2R1/RNF168/KMT5A/XRCC1/UIMC1/RNF169/NPAS2/PARG/MUC1/SHLD3/ELL3/ATR/RIF1/BABAM1/PARP3/RNF8/ERCC8/ABL1/CASP9/KMT5B/MAP3K20/MAD2L2/PARP1/CHEK1/SMCHD1/PIAS4/BCLAF1/NSD2/HMGB1/AXIN2/PRKCD/BRCC3/FIGNL1/FXR2/CDKN2D/FXR1/SIRT6/ERCC4/PAXIP1/WRAP53/DTX3L/NSMCE4A/FEM1B/NACC2/ING2/MSX1/MARCHF7/KLHL15/EGFR/CRY1/BID/RPL26/PSMD10/UBE2V2/RFWD3/UBR…	156	0.712329
BP	GO:0071824	protein-DNA complex subunit organization	238	-0.752469	-1.4796	3.64273e-10	1.24249e-08	1.00609e-08	10787	tags=66%, list=20%, signal=53%	BDP1/H3C3/SETD2/MIS18A/TSPYL2/H2BC6/H2BC14/CABIN1/HIRA/H4C1/ATF7IP/H1-5/GTF2B/RSF1/TAF1B/SRCAP/H2BC17/GMNN/MIS12/HNF1B/MCM2/CTCF/BAZ2A/H1-4/KAT6A/CENPC/TAF1C/ATRX/CENPN/INO80/SMARCC2/SPTY2D1/SART3/POGZ/PIAS1/H2BU1/RNF8/SMARCC1/TAF6/NASP/H2AW/SMARCA5/SMARCB1/H4C9/HEY2/H3C10/HJURP/TBP/RNF4/CENPS/DAXX/POLR1E/RB1/BRF1/HMGB1/H3C13/NAP1L5/H2BC3/ANP32B/H2BC18/H2BC15/TSPYL4/DR1/PSME4/MACROH2A2/PIH1D1/VPS…	157	0.659664
BP	GO:0043254	regulation of protein-containing complex assembly	425	-0.702368	-1.38365	3.76087e-10	1.27799e-08	1.03484e-08	10297	tags=56%, list=19%, signal=46%	ATF7IP/CARMIL1/NCK2/SVIP/PFN4/NCK1/GSK3B/BAG4/LATS1/WASF2/CAMSAP1/PPP1R9A/AKAP9/LCMT1/SNX9/EML2/CAPZB/SLF2/ARFGEF1/MED25/SSH1/FERMT2/ARL3/BBS10/FCHSD1/SLAIN1/OCLN/PAK1/CYRIB/NAPA/WHAMM/CLIP1/FNIP1/MAPK9/ADD3/RAF1/TBCD/ATR/FARP2/RALB/PLEKHG2/PFN2/HIP1R/WASHC2C/ABL1/PARP1/ABCA3/CDC42EP2/EP300/CDC42EP3/HJURP/SAR1A/RNF4/RB1/HMGB1/SH3GLB1/PMEPA1/PRKCD/TOGARAM1/TLR6/RICTOR/MAPRE3/BAX/HSPA8/MECP2/TRIOBP…	238	0.56
BP	GO:0051094	positive regulation of developmental process	1300	-0.626219	-1.24413	3.76087e-10	1.27799e-08	1.03484e-08	10414	tags=43%, list=19%, signal=36%	RREB1/LRP8/NUMBL/C21orf91/PPARGC1A/STAT5B/DLG5/CAMK1/CARMIL1/GPAM/TNFSF12/EHD2/SERPINF2/SS18L1/GPRC5B/SP1/FOXC1/PLAAT4/STIM1/ACVR1B/FBXO5/SHTN1/LIMS1/FOXJ1/BMPR1A/MTURN/SNAI1/NR2C2/HTR2A/SERPINB3/PPP1R9A/SNW1/MED1/PPP2R3C/CSF1/ASPM/FZD3/SHLD2/RRAS/HDAC1/SRPX2/AURKA/BMP6/MAPK11/NIPBL/RAPGEF2/FOXO3/PDCL3/SLC9B2/BCL6/MIR17HG/PAK4/ARNT/NEUROG1/IL4I1/FERMT2/MAP2K1/WWTR1/FBN2/CHD7/CXCR4/ETV5/SETD3/CCN2…	565	0.434615
CC	GO:0005741	mitochondrial outer membrane	205	-0.763934	-1.50242	4.0763e-10	1.38002e-08	1.11746e-08	8496	tags=64%, list=15%, signal=55%	CPT1B/SNN/PPP1R15A/EXD2/ACSL3/AKAP1/RNF185/RAB11FIP5/KRAS/DNM1L/ASS1/MARCHF5/SH3GLB1/ARMC1/BAX/AMBRA1/BOK/SLC44A1/TOMM70/MFN1/FAM210B/BID/CPT1A/BCL2L11/CASP8/ATF2/SLC25A46/QTRT1/TIGAR/SAMM50/MTARC2/BAK1/ARMCX6/MTOR/SYNJ2BP/TOMM40L/PINK1/OPA1/CISD2/HSPA9/MFF/TOMM34/CYB5R3/MAVS/ACSL4/ULK1/PLD6/BPHL/ATP5MC2/FUNDC1/VPS13C/APOOL/QTRT2/SPART/HAX1/MTX3/CHCHD3/VPS13A/VDAC1/PPP1CC/TOMM40/STMP1/MTERF3/MYO1…	132	0.643902
BP	GO:0045732	positive regulation of protein catabolic process	231	-0.751381	-1.47849	4.0763e-10	1.38002e-08	1.11746e-08	9367	tags=63%, list=17%, signal=53%	OSBPL7/VPS11/GSK3A/CDC20/TMTC3/NEDD4/CCDC22/MAPK9/RAB7A/RNFT1/PIAS1/PSMC2/SNX1/PTK2/APC/ZFAND2A/PLK1/GCLC/RNF185/SOCS4/PSMC3/COP1/SIRT6/STX5/SIRT2/UBQLN1/NUB1/DDA1/TIPARP/RNF19A/HSPBP1/PABIR1/FBXL5/SEC22B/PACSIN3/PSMD10/UBE2V2/SOCS5/CAV1/SOX9/DDRGK1/SGSM3/ASB9/RDX/PSEN1/NFE2L2/ARIH1/CSNK2A1/CLU/GGA1/WWP1/FBXO22/AXIN1/GBA/VPS35/SUMO1/UBQLN2/MDM2/C4BPA/PSMC1/CDKN1B/CTSC/RNF14/SORL1/RNF41/DAB2/ANKIB…	146	0.632035
BP	GO:0070482	response to oxygen levels	339	-0.721477	-1.41878	4.47205e-10	1.51119e-08	1.22367e-08	7697	tags=46%, list=14%, signal=40%	STC1/ANGPTL4/MECP2/POLB/AK4/SIRT2/UBQLN1/HIF1A/ZFP36L1/ROCK2/EIF4EBP1/PLOD1/PCK1/NR4A2/CCNB1/EPAS1/MB/CAV1/BIRC2/NPEPPS/EDN1/AGTRAP/SCFD1/ATP6V0D1/PLOD2/GNB1/CREB1/CCDC115/TIGAR/BACH1/NFE2L2/MTOR/CFLAR/PINK1/OPA1/SIRT1/PRKAA1/FAM162A/GATA6/ERO1A/ERCC2/MDM2/FUNDC1/ATP6V1G1/LCN2/NAMPT/SMAD3/EGLN1/ANG/LDHA/TXN2/CACNB3/PICK1/ADSL/ADM/CDKN1B/CASP3/NDRG1/CAT/ANKRD1/EGLN3/BNIP2/TP53/NOL3/SMAD4/CPEB4/CPE…	157	0.463127
BP	GO:0006790	sulfur compound metabolic process	334	-0.721721	-1.4194	4.78865e-10	1.61218e-08	1.30544e-08	9125	tags=53%, list=17%, signal=45%	ENOPH1/ACSF3/MLYCD/MTR/AADAT/CTH/HACD1/MCCC1/GGT7/ELOVL2/BAAT/MMACHC/CHST3/B3GNT3/HYAL1/ACSF2/HSD17B12/MTHFR/GGTLC1/MTHFD1/GSTA1/ENPP1/ACAT1/GSTA2/GCLC/ACSL3/PDK1/MAT2B/SLC35D2/OGDH/BPNT1/ACOT8/PDK2/SLC19A2/DLAT/CHSY1/GSTM4/PDK4/PPCS/NFS1/ELOVL5/ISCA1/BLMH/CSGALNACT1/GLB1/CIAO1/HMGCS1/AMD1/ADI1/PDHA1/GGTLC2/ACSM3/HTD2/MTRR/ISCU/PDHX/NUDT19/PMVK/NDST1/SMS/BTD/MGST2/GSS/MTHFD2L/GCDH/ETHE1/DLD/SULT1…	178	0.532934
BP	GO:0061136	regulation of proteasomal protein catabolic process	187	-0.771394	-1.51991	4.78865e-10	1.61218e-08	1.30544e-08	8516	tags=72%, list=15%, signal=61%	OSBPL7/GSK3A/CDC20/TMTC3/MAPK9/RNFT1/PIAS1/PSMC2/SMARCC1/TMF1/ZFAND2A/PLK1/GCLC/F8A1/F8A2/F8A3/RNF185/SOCS4/PSMC3/USP7/PRKACA/BAG5/COP1/SIRT6/N4BP1/STYX/SIRT2/UBQLN1/NUB1/USP14/WAC/DDA1/RNF19A/RYBP/HSPBP1/UBXN1/MARCHF7/PABIR1/PSMD10/UBE2V2/DESI1/SOCS5/CAV1/DDRGK1/PITHD1/PSEN1/OGT/NFE2L2/USP25/ARIH1/PINK1/CLU/FBXO22/GBA/SUMO1/UBQLN2/GLMN/MDM2/PSME3IP1/PSMF1/PSMC1/NUDT15/RNF14/DAB2/ANKIB1/XPO1/HERP…	135	0.721925
BP	GO:0017148	negative regulation of translation	229	-0.753178	-1.48188	5.18439e-10	1.73897e-08	1.40811e-08	9221	tags=54%, list=17%, signal=45%	CNOT3/RC3H1/PAN3/TOB1/TENT4A/TSC1/SHMT1/PLEKHN1/IGF2BP1/RC3H2/EIF2S1/NOCT/DHFR/CAPRIN2/ROCK1/ENC1/GRB7/EIF2AK3/PATL1/UNK/SAMD4B/ZFP36/FXR2/FXR1/LARP1/PDE12/PABPC1/ZFP36L1/ROCK2/EIF4EBP1/RBM24/RBM4/HNRNPD/CNOT2/NT5C3B/YBX1/BTG2/XRN1/CNOT1/STAT3/CNOT6L/MLH1/EIF2AK1/DIS3/EIF2AK4/DDX6/CAPRIN1/EXOSC7/DCP2/PAIP2/EIF4E2/POLR2D/SESN2/RARA/CALR/METTL14/CNOT7/TARDBP/TUT7/SHMT2/TPR/PUM1/EXOSC3/EXOSC5/MOV10/…	123	0.537118
BP	GO:0071396	cellular response to lipid	569	-0.679465	-1.34214	5.18439e-10	1.73897e-08	1.40811e-08	8726	tags=45%, list=16%, signal=38%	PIM1/NR1H4/LANCL2/RXRA/OSR1/PIAS2/ABL1/ADIPOR2/CASP9/UBE2L3/TMF1/PARP1/NR1H3/EP300/RNF6/TNIP2/URI1/PPP5C/MTDH/DAXX/XRCC5/NR4A3/DNM1L/ASS1/HMGB1/NCOA3/PMEPA1/AXL/PPP1R9B/ZFP36/PDK4/PTK6/CLDN1/STC1/PLSCR3/NR0B1/SPP1/UBE3A/PER1/ADCY3/WNT7B/SAFB2/GRAMD1A/KAT5/ZFP36L1/ROCK2/KMT2D/HNRNPD/RUVBL2/NFKBIB/CNOT2/NCOA4/MALT1/HMGCS1/SCARB1/TRIM24/CD40/NR1D1/PCK1/SAFB/CNOT1/EGFR/CCL2/PDE4B/YES1/CCNB1/TRIM41/AD…	255	0.448155
BP	GO:0043122	regulation of I-kappaB kinase/NF-kappaB signaling	248	-0.745427	-1.46678	5.26354e-10	1.76227e-08	1.42698e-08	9387	tags=60%, list=17%, signal=50%	TRAF3IP2/TRIM52/TNFSF10/IKBKB/TRIM38/CCDC22/TRIM59/CASP1/CTH/IRAK4/NLRX1/MAP3K14/NR1H4/ABL1/CC2D1A/GPR89A/LPAR1/LIME1/TNIP2/ZMYND11/REL/PPP5C/MTDH/USP10/TLR6/PER1/TBK1/ECT2/NUP62/PPM1N/PPM1B/LGALS1/MALT1/CD40/NR1D1/AKAP13/TRIM13/IKBKG/CASP8/UNC5CL/TRIM6/BIRC2/TRIM34/TANK/UBE2V1/RNF31/CFLAR/PINK1/SIRT1/ATP2C1/MAVS/TRAF6/RIPK2/TRIM27/ANKRD17/SHARPIN/S100A13/INAVA/TNIP1/BCL10/ZFAND6/TMEM9B/ZDHHC13/N…	148	0.596774
BP	GO:0065004	protein-DNA complex assembly	198	-0.763541	-1.5014	5.34269e-10	1.78548e-08	1.44577e-08	10457	tags=65%, list=19%, signal=53%	TSPYL2/H2BC6/H2BC14/CABIN1/HIRA/H4C1/ATF7IP/H1-5/GTF2B/RSF1/TAF1B/H2BC17/GMNN/MIS12/HNF1B/MCM2/BAZ2A/H1-4/KAT6A/CENPC/TAF1C/ATRX/CENPN/SPTY2D1/SART3/POGZ/PIAS1/H2BU1/TAF6/NASP/SMARCA5/SMARCB1/H4C9/HEY2/H3C10/HJURP/TBP/RNF4/CENPS/DAXX/POLR1E/RB1/BRF1/HMGB1/H3C13/NAP1L5/H2BC3/ANP32B/H2BC18/H2BC15/TSPYL4/DR1/MACROH2A2/PIH1D1/H2BC21/H2BC12/H2BC10/H2BC13/NAP1L4/H2BC4/THRA/SOX9/HMGB2/H2AX/TAF6L/CREB1/C…	129	0.651515
CC	GO:0030176	integral component of endoplasmic reticulum membrane	160	-0.783009	-1.54211	5.82341e-10	1.94256e-08	1.57297e-08	8372	tags=66%, list=15%, signal=57%	HM13/TRAM2/RTN2/EIF2AK3/HLA-F/SREBF2/DPM3/DPM2/KTN1/ELOVL5/SGMS2/TMCO1/WFS1/SLC35B4/PIGK/SPPL2A/ATF6B/ATF6/EMC3/HACD3/PREB/CANX/PORCN/PIGT/SLC27A2/ERGIC1/RCE1/DERL1/ELOVL4/ZMPSTE24/CALR/SYVN1/RRBP1/SEC62/SLC35B3/TAPT1/DNAJB12/PKD2/TAPBP/DERL2/INSIG2/CCDC47/TMEM33/TAP1/HACD2/AMFR/TEX261/TRAM1/ANKLE2/INSIG1/MARCHF6/TECR/EMC8/AUP1/EMC1/TBL2/EMC7/ZFYVE27/EDEM1/RTN4/CAMLG/B2M/BFAR/TAP2/DOLPP1/BSCL2/SA…	107	0.66875
CC	GO:0031965	nuclear membrane	296	-0.731829	-1.43811	5.97589e-10	1.98977e-08	1.6112e-08	9610	tags=62%, list=17%, signal=51%	NDC1/NRM/TEX2/SYNE2/DNAJC2/NEMP2/PAK1/NUP93/GCH1/DMPK/TENT4A/RIF1/TOR1A/DHX37/NUP42/SPIN1/NUP35/ABL1/CEPT1/MYO6/CASC3/PCM1/TNRC18/TNKS/RNF6/MTDH/NUTF2/ERBIN/PTGS2/GLE1/GCHFR/CTDNEP1/TMC6/NUP85/NUP50/BOK/NUP62/LEMD3/MYOF/QSOX2/NUP153/YEATS4/LYPLA1/AAAS/ZBTB1/TOR1AIP1/PUM2/YBX1/ATP11B/SLC29A2/RB1CC1/TMEM120A/PRICKLE2/NUP133/RANBP2/SPAG4/EGFR/PSEN2/NUP107/TMEM97/SH3BGRL2/ZC3HC1/CLMN/HACD3/TMEM18/NUP…	184	0.621622
BP	GO:0031396	regulation of protein ubiquitination	209	-0.757706	-1.49001	6.60909e-10	2.19659e-08	1.77866e-08	8692	tags=67%, list=16%, signal=56%	SVBP/DCUN1D1/UBE2C/ABL1/UBE2L3/MAD2L2/PLK1/TBC1D7/GCLC/CENPS/DAXX/GPS2/BAG5/N4BP1/UBE3A/UBQLN1/PRMT3/PAXIP1/DTX3L/RNF20/MALT1/HSPBP1/UBXN1/WFS1/MARCHF7/SPOPL/DCUN1D4/CDK5/CRY1/CUL3/PSMD10/SIAH2/CAV1/BIRC2/UBR5/CHP1/DERL1/PSEN1/OGT/LIMK1/SPRTN/MTOR/BMI1/PINK1/XIAP/MTA1/ARRDC3/AXIN1/PHF23/TRAF6/NPM1/RIPK2/ARRB1/TRIP12/GLMN/INAVA/PLAA/BCL10/NDFIP2/UBE2N/PPIA/TRIM44/DCUN1D5/GTPBP4/CTR9/DNAJA1/CDK5RAP…	139	0.665072
BP	GO:0030855	epithelial cell differentiation	630	-0.668089	-1.31997	6.84654e-10	2.27135e-08	1.8392e-08	9445	tags=42%, list=17%, signal=35%	MAP2K1/WWTR1/KLF2/CXCR4/CLIC4/FNDC3A/MCOLN3/EPB41L5/GSK3A/IKBKB/ONECUT2/ATRX/MAFF/PIP5K1A/TFCP2L1/B9D1/ARID4A/EREG/ZDHHC7/NF2/KLF7/BASP1/CEACAM1/OSR1/ABL1/VCL/S1PR3/MYO6/GSTA1/TAF10/HEY2/GSTA2/OPN3/MARVELD2/ROCK1/TMEM231/GLI1/SOX8/FGF2/HSF4/TDRD7/NCOA3/ZFP36/FSTL1/PTK6/UPK1B/CLDN1/KLF5/STC1/NR0B1/CCDC78/TRIOBP/PPHLN1/MACROH2A2/TJP1/KRT10/PIH1D1/SEC24B/HIF1A/WNT7B/SAFB2/GDF7/FEM1B/ZFP36L1/ROCK2/AS…	267	0.42381
MF	GO:0019001	guanyl nucleotide binding	397	-0.701487	-1.37961	7.55889e-10	2.49856e-08	2.02318e-08	9444	tags=55%, list=17%, signal=46%	ARL5A/ARL3/RHOU/GEM/H1-4/GUF1/RP2/RAB5B/URGCP/RAB5A/GCH1/RASD1/RAB36/RAB6A/RAB43/GBP3/RAB7A/DNM2/IFT27/RCC1L/GNAL/RALB/GNL2/LANCL2/EHD4/EFL1/GBP2/RHOBTB3/RABL2A/GTPBP1/DYNC1LI1/BMS1/RAB5C/RAB26/SAR1A/KRAS/DNM1L/TUBE1/RAB23/RAB22A/RALA/RABL3/GPN3/AK4/MFHAS1/GFM2/ARL5B/RAP1BL/AGAP3/GNL3/RND3/GTPBP10/PCK1/RAB9A/TUBB4A/ADSS1/TUBA1C/MFN1/RAB35/RHOG/SEPTIN10/RERG/ARHGAP5/NRAS/DRG1/ARL1/SRPRA/RHEB/RIT1/…	219	0.551637
MF	GO:0032561	guanyl ribonucleotide binding	397	-0.701487	-1.37961	7.55889e-10	2.49856e-08	2.02318e-08	9444	tags=55%, list=17%, signal=46%	ARL5A/ARL3/RHOU/GEM/H1-4/GUF1/RP2/RAB5B/URGCP/RAB5A/GCH1/RASD1/RAB36/RAB6A/RAB43/GBP3/RAB7A/DNM2/IFT27/RCC1L/GNAL/RALB/GNL2/LANCL2/EHD4/EFL1/GBP2/RHOBTB3/RABL2A/GTPBP1/DYNC1LI1/BMS1/RAB5C/RAB26/SAR1A/KRAS/DNM1L/TUBE1/RAB23/RAB22A/RALA/RABL3/GPN3/AK4/MFHAS1/GFM2/ARL5B/RAP1BL/AGAP3/GNL3/RND3/GTPBP10/PCK1/RAB9A/TUBB4A/ADSS1/TUBA1C/MFN1/RAB35/RHOG/SEPTIN10/RERG/ARHGAP5/NRAS/DRG1/ARL1/SRPRA/RHEB/RIT1/…	219	0.551637
BP	GO:0032259	methylation	364	-0.709826	-1.39582	7.63804e-10	2.52014e-08	2.04065e-08	10825	tags=65%, list=20%, signal=53%	KDM6A/PHF19/DNMT1/ASMT/NDUFAF5/ATPSCKMT/SETD2/WDR5B/MIS18A/ASMT/NDUFAF7/SETD1B/METTL18/TRMT10A/ATF7IP/H1-5/DOT1L/TRMT11/PAXBP1/TYW3/TPMT/SNW1/DPH5/LCMT1/EEF1AKMT3/METTL22/EHMT1/BCOR/TRMT2B/NELFA/SETD6/SUV39H1/FDXACB1/KMT5A/ASH2L/SETD3/PRMT7/TDRKH/RLF/CTCF/HNMT/GSK3A/FAM86B2/BAZ2A/FAM86B1/DIMT1/METTL21A/NNMT/CBLL1/MBD2/ATRX/MTR/RAB6A/ARID4A/EMG1/RIF1/PCMT1/PIK3CA/RBBP5/NR1H4/LARP7/METTL2B/METTL2A/…	239	0.656593
BP	GO:0048285	organelle fission	488	-0.691181	-1.36321	8.98827e-10	2.96027e-08	2.39704e-08	11145	tags=59%, list=20%, signal=47%	CHFR/PTTG1/GPR3/RNF212/CTDP1/CDC14B/BTC/XRCC3/WNT4/CCSAP/GDAP1/DHODH/SYCP2/CRYZL2P-SEC16B/CDCA2/CEP85/PPARG/ZWINT/SEC16B/ZSCAN21/TACC3/HOXA13/PPARGC1A/RAD21L1/PDS5B/CCNE1/FBXO5/COX10/RAD51AP1/SYCE1L/PINX1/DSN1/ASPM/RAD51D/LCMT1/ABRAXAS2/AURKA/CHEK2/FOXJ2/NIPBL/SLF2/MIS12/TMCC1/NEK2/MTFR1/NDC1/NEUROG1/RIOK2/SGO1/KMT5A/TDRKH/PHF13/STAT2/CLASP2/IK/CDC20/RAD50/CENPC/PPP2R2D/CYRIB/SMC4/ATRX/MCU/SPICE1…	286	0.586066
BP	GO:0016458	gene silencing	618	-0.66938	-1.32276	9.14735e-10	3.00721e-08	2.43506e-08	8413	tags=18%, list=15%, signal=16%	HDAC1/MIR194-2HG/GIGYF2/RESF1/MIR17HG/SUV39H1/MAP2K1/TDRKH/BAZ2A/CNOT3/NCOR1/MBD2/MIR22/MORC2/SMCHD1/SMARCA5/MIR137HG/MPHOSPH8/H3C10/FAM172A/ZC3H7B/ELAVL1/HMGB1/HENMT1/ZFP36/FXR1/PPHLN1/NRDE2/SIRT2/BAHD1/PABPC1/SRRT/PPP3CA/RBM4/PUM2/CNOT2/CNOT1/STAT3/EGFR/CNOT6L/SETDB2/DDX6/SNIP1/RRP8/EIF4E2/ZMPSTE24/XPO5/SIRT1/PRKRA/SETDB1/CNOT7/TUT7/TARBP2/TPR/PUM1/SND1/SMAD3/MOV10/CNOT8/DHX9/SPOUT1/SMAD2/TP53/…	112	0.18123
BP	GO:0022904	respiratory electron transport chain	102	-0.831195	-1.62869	1.02038e-09	3.34846e-08	2.71137e-08	6897	tags=77%, list=13%, signal=68%	NDUFS6/CCNB1/NDUFA12/BID/ISCU/GPD2/NDUFA8/DLD/PINK1/NDUFB8/NDUFB3/GBA/COQ9/UQCRB/DGUOK/NDUFS4/UQCR10/NDUFB9/NDUFAF1/NDUFA9/ETFDH/NDUFS7/NDUFS1/UQCRHL/NDUFA5/ETFRF1/COX5B/NDUFAB1/GHITM/COX6A1/NDUFB5/NDUFS8/GPD1/NDUFS5/COX7A2L/NDUFC2/TAFAZZIN/SDHA/SLC25A22/CDK1/COA6/MYBBP1A/NDUFA7/SDHB/NDUFB1/NDUFB6/NDUFV2/NDUFB4/AIFM2/COX7A2/NDUFA6/NDUFB10/COX5A/UQCRH/COX6C/NDUFC1/PARK7/SDHD/NDUFB7/NDUFB2/NDUFS2/C…	79	0.77451
MF	GO:0003924	GTPase activity	336	-0.714696	-1.40535	1.02609e-09	3.36114e-08	2.72165e-08	10033	tags=59%, list=18%, signal=48%	GSPT2/RABL2B/RRAS/RAB2B/ARL6/GNB5/RAB11B/RGS2/SRP54/ARL5A/ARL3/RHOU/GEM/GUF1/RAB5B/RAB5A/GCH1/RASD1/RAB36/RAB6A/RAB43/GBP3/RAB7A/DNM2/IFT27/GNAL/RALB/GNL2/EFL1/GBP2/RHOBTB3/RABL2A/RGS14/GTPBP1/BMS1/RAB5C/RAB26/SAR1A/KRAS/DNM1L/TUBE1/RAB23/RAB22A/RALA/RABL3/GPN3/RGS19/GFM2/ARL5B/RAP1BL/AGAP3/RND3/GTPBP10/RAB9A/TUBB4A/ADSS1/TUBA1C/MFN1/RAB35/RHOG/SEPTIN10/RERG/ARHGAP5/NRAS/DRG1/ARL1/RASA1/SRPRA/RHE…	198	0.589286
BP	GO:1903050	regulation of proteolysis involved in cellular protein catabolic process	221	-0.757777	-1.4915	1.05791e-09	3.45913e-08	2.80099e-08	9367	tags=68%, list=17%, signal=57%	OSBPL7/GSK3A/CDC20/TMTC3/CCDC22/MAPK9/RNFT1/PIAS1/PSMC2/PTK2/SMARCC1/TMF1/ZFAND2A/PLK1/GCLC/F8A1/F8A2/F8A3/RNF185/SOCS4/PSMC3/USP7/PRKACA/BAG5/COP1/SIRT6/N4BP1/UBE3A/STYX/SIRT2/UBQLN1/NUB1/USP14/WAC/DDA1/RNF19A/RYBP/HSPBP1/UBXN1/MARCHF7/PABIR1/PSMD10/UBE2V2/DESI1/SOCS5/CAV1/DDRGK1/PITHD1/PSEN1/OGT/NFE2L2/USP25/ARIH1/CSNK2A1/PINK1/CLU/FBXO22/AXIN1/GBA/SUMO1/UBQLN2/GLMN/MDM2/PSME3IP1/PSMF1/PSMC1/NU…	151	0.683258
MF	GO:0140297	DNA-binding transcription factor binding	394	-0.705852	-1.38793	1.10563e-09	3.60869e-08	2.92209e-08	10423	tags=66%, list=19%, signal=54%	LCOR/PPARGC1A/STAT5B/EXOSC9/PTPN2/TXLNG/HIRA/KDM5D/RBBP8/PARP9/SP1/GTF2B/HDAC5/GSK3B/LATS1/SNW1/COMMD7/MED1/HDAC1/GMNN/SETD6/MED14/MED25/ARNT/ARID5A/MED24/BBS10/SETD3/BAZ2A/NCOR1/WIPI1/MAP3K10/BBS4/GTF2H1/TDG/NR1H4/TCF12/ZNF516/MDFIC/JMJD1C/RXRA/PTMA/SIN3A/TAF6/TMF1/MAD2L2/PARP1/NCOA2/MEF2D/FHL2/TAF10/SMARCB1/FIZ1/HEY2/EP300/CRTC2/RNF6/TBP/NCOA7/MTDH/DAXX/NR4A3/RB1/HMGB1/NCOA3/UBA3/TEAD3/LRIF1/C1…	259	0.65736
BP	GO:0051236	establishment of RNA localization	165	-0.779834	-1.53593	1.13745e-09	3.70588e-08	3.00079e-08	9265	tags=75%, list=17%, signal=63%	SMG7/NUP93/ARC/ZC3H11B/UPF3A/TSC1/ATR/IGF2BP1/NUP42/NUP35/NUP88/THOC2/CASC3/AKAP8L/NCBP3/TNKS/BICD2/MAGOH/NUTF2/NXT2/GLE1/ZFP36/IWS1/NUP85/NUP50/NRDE2/SARNP/PHAX/NUP62/G3BP2/NUP153/ZFP36L1/YTHDC1/AAAS/SLBP/YBX1/NUP43/NUP133/RANBP2/SUPT6H/XPOT/NUP107/SEH1L/THOC6/FYTTD1/NUP210/AGFG1/NUP98/POLR2D/QKI/CKAP5/SSB/XPO5/THOC3/ATM/SIDT2/THOC5/NUP205/NPM1/KHDRBS1/SMG1/MAGOHB/TPR/NUP37/AHCTF1/RBM8A/DHX9/DDX…	124	0.751515
BP	GO:0050657	nucleic acid transport	162	-0.779234	-1.53564	1.18517e-09	3.84758e-08	3.11553e-08	9265	tags=75%, list=17%, signal=62%	SMG7/NUP93/ARC/ZC3H11B/UPF3A/TSC1/IGF2BP1/NUP42/NUP35/NUP88/THOC2/CASC3/AKAP8L/NCBP3/TNKS/BICD2/MAGOH/NUTF2/NXT2/GLE1/ZFP36/IWS1/NUP85/NUP50/NRDE2/SARNP/PHAX/NUP62/G3BP2/NUP153/ZFP36L1/YTHDC1/AAAS/SLBP/YBX1/NUP43/NUP133/RANBP2/SUPT6H/XPOT/NUP107/SEH1L/THOC6/FYTTD1/NUP210/AGFG1/NUP98/POLR2D/QKI/CKAP5/SSB/XPO5/THOC3/SIDT2/THOC5/NUP205/NPM1/KHDRBS1/SMG1/MAGOHB/TPR/NUP37/AHCTF1/RBM8A/DHX9/DDX19A/NUP5…	121	0.746914
BP	GO:0050658	RNA transport	162	-0.779234	-1.53564	1.18517e-09	3.84758e-08	3.11553e-08	9265	tags=75%, list=17%, signal=62%	SMG7/NUP93/ARC/ZC3H11B/UPF3A/TSC1/IGF2BP1/NUP42/NUP35/NUP88/THOC2/CASC3/AKAP8L/NCBP3/TNKS/BICD2/MAGOH/NUTF2/NXT2/GLE1/ZFP36/IWS1/NUP85/NUP50/NRDE2/SARNP/PHAX/NUP62/G3BP2/NUP153/ZFP36L1/YTHDC1/AAAS/SLBP/YBX1/NUP43/NUP133/RANBP2/SUPT6H/XPOT/NUP107/SEH1L/THOC6/FYTTD1/NUP210/AGFG1/NUP98/POLR2D/QKI/CKAP5/SSB/XPO5/THOC3/SIDT2/THOC5/NUP205/NPM1/KHDRBS1/SMG1/MAGOHB/TPR/NUP37/AHCTF1/RBM8A/DHX9/DDX19A/NUP5…	121	0.746914
BP	GO:0000302	response to reactive oxygen species	219	-0.749742	-1.4757	1.21699e-09	3.9368e-08	3.18778e-08	8113	tags=55%, list=15%, signal=47%	PPP5C/NR4A3/PDK2/PRKCD/AXL/FOSL1/COA8/UBE3A/PTPN11/ECT2/AREG/HIF1A/ZNF277/STK24/PAWR/AGAP3/TPM1/EGFR/SIRPA/PDGFD/OSER1/MB/EDN1/NFE2L2/BAK1/PLEKHA1/PTPRK/SESN2/KLF4/PINK1/MET/SIRT1/PRKAA1/DUSP1/ADPRS/MDM2/PDE8A/SOD1/LCN2/MAPK1/PKD2/STK26/LDHA/CASP3/NUDT15/ZNF580/CAT/MAPK8/STAT1/GLRX2/NET1/HDAC2/LRRK2/HDAC6/CCS/RELA/HSPD1/BECN1/CAPN2/RIPK1/ERCC6L2/ADAM9/TRPA1/IMPACT/BAD/STK25/KDM6B/MAP1LC3A/CRK/CHU…	120	0.547945
CC	GO:0032993	protein-DNA complex	196	-0.765037	-1.50416	1.21699e-09	3.9368e-08	3.18778e-08	8673	tags=55%, list=16%, signal=47%	H2BU1/H2AC20/POLD1/PARP1/H2AW/H4C9/EP300/MPHOSPH8/GTF2H3/H3C10/TBP/XRCC5/BRF1/DONSON/H3C13/H2BC3/H2BC18/H2BC15/H2AC13/MACROH2A2/H2BC21/H2BC12/H2BC10/H2BC13/H2AC11/H2AC12/H2AC6/MCM4/H2AJ/ATF6B/H2BC4/H2AX/CTC1/NFE2L2/H2AC21/BRF2/NPM1/POLD2/MCM6/XRCC6/H4C5/H2AZ2/H2BC5/NFYB/ZBTB17/H4C15/STN1/TERF2/HP1BP3/PRKDC/MCM5/HHEX/H2BC19P/H4C14/ERCC3/SHPRH/MACROH2A1/TERF1/POT1/H1-3/TERF2IP/SPHK2/JUP/MCM7/H3C2/H…	108	0.55102
BP	GO:0042773	ATP synthesis coupled electron transport	83	-0.844482	-1.65082	1.43816e-09	4.63577e-08	3.75377e-08	6897	tags=81%, list=13%, signal=71%	NDUFS6/CCNB1/NDUFA12/BID/ISCU/NDUFA8/DLD/PINK1/NDUFB8/NDUFB3/COQ9/UQCRB/DGUOK/NDUFS4/UQCR10/NDUFB9/NDUFAF1/NDUFA9/NDUFS7/NDUFS1/UQCRHL/NDUFA5/COX5B/NDUFAB1/GHITM/COX6A1/NDUFB5/NDUFS8/NDUFS5/COX7A2L/NDUFC2/TAFAZZIN/SDHA/CDK1/COA6/NDUFA7/NDUFB1/NDUFB6/NDUFV2/NDUFB4/COX7A2/NDUFA6/NDUFB10/COX5A/UQCRH/COX6C/NDUFC1/PARK7/SDHD/NDUFB7/NDUFB2/NDUFS2/CYCS/NDUFA4/COX7C/CHCHD2/UQCRC1/UQCR11/UQCRQ/COX4I1/CYC1…	67	0.807229
BP	GO:0042775	mitochondrial ATP synthesis coupled electron transport	83	-0.844482	-1.65082	1.43816e-09	4.63577e-08	3.75377e-08	6897	tags=81%, list=13%, signal=71%	NDUFS6/CCNB1/NDUFA12/BID/ISCU/NDUFA8/DLD/PINK1/NDUFB8/NDUFB3/COQ9/UQCRB/DGUOK/NDUFS4/UQCR10/NDUFB9/NDUFAF1/NDUFA9/NDUFS7/NDUFS1/UQCRHL/NDUFA5/COX5B/NDUFAB1/GHITM/COX6A1/NDUFB5/NDUFS8/NDUFS5/COX7A2L/NDUFC2/TAFAZZIN/SDHA/CDK1/COA6/NDUFA7/NDUFB1/NDUFB6/NDUFV2/NDUFB4/COX7A2/NDUFA6/NDUFB10/COX5A/UQCRH/COX6C/NDUFC1/PARK7/SDHD/NDUFB7/NDUFB2/NDUFS2/CYCS/NDUFA4/COX7C/CHCHD2/UQCRC1/UQCR11/UQCRQ/COX4I1/CYC1…	67	0.807229
BP	GO:0030099	myeloid cell differentiation	377	-0.705807	-1.38879	1.48743e-09	4.78609e-08	3.87548e-08	7401	tags=42%, list=13%, signal=37%	HIF1A/PTBP3/HOXB8/AP3B1/MFHAS1/ZFP36L1/KMT2E/CDK6/TET2/PRXL2A/STAT3/SNRK/DMTN/EIF2AK1/FAM210B/MAEA/SMAD5/CASP8/EPAS1/MB/THRA/HOXA5/PIR/PURB/ALAS1/HOXB7/HMGB2/PAFAH1B1/PITHD1/CREB1/PTPN6/CDC73/PSEN1/MTOR/SBNO2/CBFB/SIRT1/HSPA9/JMJD6/TOB2/RARA/LDB1/GBA/THOC5/TRAF6/RPS6/ERCC2/KAT7/H4C5/HAX1/CIB1/TF/KAT8/CASP3/DYRK3/ANXA2/ACIN1/CTR9/H4C15/CDK5RAP3/STAT1/RBFOX2/PIK3R1/DNASE2/PRKDC/CUL4A/NME1/GPR137/VP…	159	0.421751
BP	GO:0016050	vesicle organization	300	-0.726481	-1.42757	1.51924e-09	4.87983e-08	3.95139e-08	9749	tags=66%, list=18%, signal=55%	EPS15/TMCC1/KIF13A/PIP4K2B/SNAP29/STX3/STX6/PHETA1/TGFBRAP1/GBF1/MFSD14A/SNX11/VPS11/USP8/RNF26/CLN3/SEC23B/VPS36/SEC31A/RAB7A/ABCG1/TBPL1/SPG11/TMF1/PICALM/VPS41/PRKCI/ARFGAP3/PPP6C/VPS8/SYT1/STX7/SAR1A/VPS37B/VAMP7/ARFGEF2/BLOC1S6/RAB22A/STX17/PI4K2A/CHMP4C/AP1G1/VAMP7/ALS2/STX5/ANXA8L1/FNBP1L/GOSR1/SEC24B/STX4/AP3B1/ALS2CL/SNAP23/SNX19/PIKFYVE/PIK3C3/CD2AP/SEC24D/UNC13B/ZFYVE16/MIA3/USO1/TRAPP…	199	0.663333
BP	GO:0032200	telomere organization	159	-0.779234	-1.53524	1.64831e-09	5.28506e-08	4.27952e-08	10345	tags=77%, list=19%, signal=62%	RPA1/H4C1/DOT1L/MAPKAPK5/CCNE1/PINX1/RAD51D/YLPM1/ERCC1/SP100/NEK2/TELO2/LTO1/XRCC1/RAD50/ATRX/ATR/RIF1/MAP2K7/RPA3/PARP3/HUS1/WRN/PARP1/H4C9/TNKS/H3C10/XRCC5/EXOSC10/AURKB/USP7/SIRT6/ERCC4/WRAP53/MRE11/NBN/HNRNPD/GNL3/XRN1/MAP3K4/TEP1/CTC1/DCP2/RFC1/DCLRE1A/NAF1/ATM/SMC6/SMG1/TCP1/XRCC6/H4C5/CCT8/MAPK1/SLX1B/SMC5/SLX1A/NAT10/CCT4/H4C15/STN1/TERF2/PRKDC/DKC1/NOP10/NEK7/H4C14/CCT5/TERF1/POT1/TERF2…	122	0.767296
BP	GO:0001775	cell activation	1040	-0.633721	-1.25817	1.71061e-09	5.45595e-08	4.41789e-08	8918	tags=35%, list=16%, signal=30%	TSC1/DGKZ/RIF1/EDN2/PIK3CA/BATF3/PARP3/CXADR/GPNMB/MAPK8IP1/RC3H2/RELB/MICA/RNF8/TLR1/DUSP10/CEACAM1/NKAP/ABL1/TIMP1/LRRC32/VCL/KMT5B/MAD2L2/IL4R/DGKE/ADAM17/HLA-DMA/FZD6/EGR1/NR1H3/METAP1/GCLC/GPR89A/EP300/TNIP2/SKAP2/HLA-F/NR4A3/SLC15A4/NFKBIZ/NSD2/HMGB1/PRKCD/PRELID1/AXL/SNX27/VAMP7/BLOC1S6/GPS2/TLR6/SWAP70/KLF5/BAX/PI4K2A/RABL3/LRRC8A/STXBP3/AP1G1/VAMP7/TBK1/PTPN11/PAXIP1/EPHB2/STX4/AP3B1/MFH…	366	0.351923
BP	GO:0051270	regulation of cellular component movement	1089	-0.630921	-1.25294	1.71061e-09	5.45595e-08	4.41789e-08	8792	tags=35%, list=16%, signal=30%	CD99/APPL1/GPNMB/NF2/MIR22/SVBP/DUSP10/CEACAM1/F10/PFN2/HYAL1/PTK2/GADD45A/ABL1/MACF1/ADIPOR2/ELP3/TIMP1/APC/MTUS1/VCL/NRP2/MOSPD2/ADAM17/NF1/TP53INP1/NEDD9/MCAM/SPAG9/KIF2A/TTC21B/KITLG/ROCK1/GRB7/NR4A3/BEX4/FGF2/DNM1L/CNN2/HMGB1/NISCH/PTGS2/LGMN/ITGAX/SWAP70/F3/CLDN1/TMEM102/STC1/SINHCAF/CFAP20/MYLK/ITGA6/LRCH1/MECP2/IGF1R/KRIT1/TJP1/LIMCH1/EPHB2/FAM110C/GFUS/STX4/HIF1A/CXCL16/BBS2/SEMA4F/AKT3/…	379	0.348026
BP	GO:0052548	regulation of endopeptidase activity	431	-0.693571	-1.36635	1.71061e-09	5.45595e-08	4.41789e-08	8163	tags=44%, list=15%, signal=38%	ROCK1/TNFAIP8/EIF2AK3/SERPINA6/SERPINA4/ITIH5/HMGB1/PRELID1/PTGS2/LGMN/ANP32B/F3/BAX/CDKN2D/PSMB8/DNAJB6/ANXA8L1/NLRP2/TIMP4/PIH1D1/BOK/USP14/ITIH2/ROCK2/GAS6/GSN/MALT1/RPS6KA3/STAT3/CAST/BID/BCL2L11/SIAH2/CASP8/PLAUR/SERPINA3/BIRC2/RPS6KA1/C3/UBE2O/RFFL/UACA/BAK1/CSNK2A1/BCL2L13/KLF4/PPM1F/CFLAR/NCSTN/SIRT1/BIRC6/VIL1/XIAP/SLPI/FAM162A/TMED10/RIPK2/CYFIP2/SERPINE2/ARRB1/CD44/MDM2/SH3RF1/BCL10/SM…	190	0.440835
BP	GO:2000145	regulation of cell motility	1016	-0.63655	-1.26332	1.74258e-09	5.54819e-08	4.49259e-08	8792	tags=35%, list=16%, signal=30%	CD99/APPL1/GPNMB/NF2/MIR22/SVBP/DUSP10/CEACAM1/F10/PFN2/HYAL1/PTK2/GADD45A/ABL1/MACF1/ADIPOR2/ELP3/TIMP1/APC/MTUS1/VCL/NRP2/MOSPD2/ADAM17/NF1/TP53INP1/NEDD9/MCAM/SPAG9/KIF2A/KITLG/ROCK1/GRB7/NR4A3/BEX4/FGF2/DNM1L/CNN2/HMGB1/NISCH/PTGS2/LGMN/ITGAX/SWAP70/F3/CLDN1/TMEM102/STC1/SINHCAF/CFAP20/MYLK/ITGA6/LRCH1/MECP2/IGF1R/KRIT1/TJP1/LIMCH1/EPHB2/FAM110C/GFUS/STX4/HIF1A/CXCL16/BBS2/SEMA4F/AKT3/RNF20/A…	356	0.350394
BP	GO:0001701	in utero embryonic development	366	-0.707753	-1.39196	1.77456e-09	5.62046e-08	4.55111e-08	10245	tags=58%, list=19%, signal=47%	FUT8/RBBP8/FOXC1/ACVR1B/BMPR1A/SNAI1/JAG2/LATS1/MED1/CCM2/BCOR/FOXD3/ALKBH1/NEK2/ARNT/MAP2K1/KLF2/CHD7/TAB1/EPB41L5/CNOT3/MAFF/N4BP2L2/B9D1/EMG1/TCTN1/CERT1/TANC2/SMG9/GABPA/SIN3A/COPS2/NASP/CHEK1/HM13/SMARCB1/FLVCR1/RBBP6/POLG2/CMIP/HEY2/GGNBP2/TMEM231/SOX8/SBDS/CCDC24/STMN3/UNK/FOSL1/SLC39A3/POLB/DNAJB6/ALS2/XAB2/RSPO3/HIF1A/WNT7B/ZPR1/NBN/ZFP36L1/YTHDC1/TBX3/EIF2S2/MSX1/CNOT2/YBX1/KRT19/SEC24D…	212	0.579235
BP	GO:0001817	regulation of cytokine production	769	-0.652066	-1.29119	1.77456e-09	5.62046e-08	4.55111e-08	9166	tags=36%, list=17%, signal=31%	MAP2K3/TWSG1/ERMAP/CYRIB/NMI/RNF26/TGFB2/CASP1/UCN/CD58/EREG/IGF2BP1/NLRX1/APPL1/GPNMB/NR1H4/RELB/TLR1/CEACAM1/ABL1/MAST2/LRRC32/TMF1/S1PR3/BTN3A2/IL4R/OAS1/ADAM17/EGR1/IL1R2/REL/NDRG2/EIF2AK3/NUTF2/HLA-F/NR4A3/ERBIN/HMGB1/PTGS2/AXL/ARFGEF2/ZFP36/TLR6/F3/N4BP1/PER1/TBK1/CADM1/PTPN11/NLRP2/EPHB2/HIF1A/ILRUN/KAT5/ROCK2/SETD4/IL6ST/GAS6/PPM1B/CSK/MALT1/CD2AP/CD40/IFIH1/RNF135/STAT3/PDE4B/TOMM70/SIRP…	279	0.362809
CC	GO:0031227	intrinsic component of endoplasmic reticulum membrane	168	-0.78116	-1.53796	1.77456e-09	5.62046e-08	4.55111e-08	8372	tags=66%, list=15%, signal=56%	HM13/TRAM2/RTN2/EIF2AK3/HLA-F/SREBF2/DPM3/DPM2/KTN1/ELOVL5/GRAMD1A/SGMS2/TMCO1/WFS1/SLC35B4/PIGK/SPPL2A/ATF6B/ATF6/EMC3/HACD3/PREB/ESYT2/CANX/PORCN/PIGT/SLC27A2/ERGIC1/RCE1/DERL1/ELOVL4/ZMPSTE24/CALR/SYVN1/RRBP1/SEC62/SLC35B3/TAPT1/DNAJB12/PKD2/TAPBP/DERL2/INSIG2/PGAP3/CCDC47/TMEM33/TAP1/HACD2/AMFR/TEX261/TRAM1/ANKLE2/INSIG1/MARCHF6/TECR/EMC8/DNAJB2/AUP1/EMC1/TBL2/EMC7/ZFYVE27/EDEM1/RTN4/CAMLG/B2…	111	0.660714
BP	GO:0032870	cellular response to hormone stimulus	582	-0.668983	-1.32096	1.87048e-09	5.90369e-08	4.78045e-08	10584	tags=55%, list=19%, signal=45%	PPARG/CCNA2/STXBP4/NR5A2/HEY1/BGLAP/RPS6KB1/PPARGC1A/STAT5B/PTPN2/KDM5D/NCK1/SP1/STRN3/HDAC5/GSK3B/ACSL1/MYO5A/LATS1/MED1/HDAC1/UCP2/PXN/DENND4C/CLOCK/PRKAA2/PIP4K2B/FOXO3/PTPRA/SRD5A1/PIK3C2A/IDE/ARID5A/NR2C1/VPS11/GSK3A/GJB2/USP8/PAK1/NEDD4/NCOR1/NCOA5/SFR1/PTGER2/PIK3CA/BBS4/SLC2A8/ZDHHC7/GTF2H1/APPL1/LANCL2/CEACAM1/RXRA/PIAS2/PTK2/ADIPOR2/APC/SMARCC1/CASP9/SESN3/UBE2L3/PIP4K2C/TMF1/PRKCI/PARP…	321	0.551546
BP	GO:1901652	response to peptide	500	-0.684259	-1.34971	1.87048e-09	5.90369e-08	4.78045e-08	9648	tags=52%, list=18%, signal=43%	PIP4K2B/FOXO3/PTPRA/SRD5A1/PIK3C2A/IDE/KLF2/CCN2/OXTR/STAT2/TNFSF10/GSK3A/GJB2/PAK1/KLF10/STAT4/NCOA5/EREG/TSC1/PIK3CA/SLC2A8/ZDHHC7/APPL1/CEACAM1/PTK2/SNX6/TIMP1/APC/SMARCC1/SESN3/PIP4K2C/PRKCI/PARP1/ENPP1/EGR1/GCLC/ROCK1/NR4A3/ZBED3/ERBIN/PDK2/ASS1/PRKCD/PTGS2/LGMN/PPP1R9B/CDC5L/PDK4/TLR6/KLF5/QDPR/STXBP3/GRB14/IGF1R/LEPROTL1/PTPN11/TIMP4/NEFL/AREG/CCND3/ZFP36L1/SLC39A14/PHIP/ROCK2/CSK/BTG2/CD4…	259	0.518
CC	GO:0120114	Sm-like protein family complex	109	-0.816003	-1.60892	2.01042e-09	6.33439e-08	5.1292e-08	7398	tags=70%, list=13%, signal=60%	ZMAT2/PRPF40A/SMN1/TXNL4B/GEMIN8/SF3B3/SNRPD1/LUC7L/SNRNP40/SART1/SF3B1/SF3A1/SNRPN/SF3B2/SNRPB2/SF3A2/SLU7/RBMX2/PRPF18/PRPF31/SNRPA/LUC7L2/PHF5A/DDX23/CLNS1A/GEMIN2/EFTUD2/SNRPD3/SNRPF/GEMIN7/GEMIN6/PRPF39/TGS1/LSM1/SNRPC/PRPF4/PRPF8/PRPF6/TXNL4A/LSM3/SF3B6/SNRNP70/SNRPGP15/LUC7L3/SNRPG/SNRPA1/RN7SK/DDX20/HTATSF1/LSM8/AAR2/LSM7/SNRPD2/SNRPE/STRAP/LSM5/SNU13/LSM4/DDX39B/MEPCE/SNRNP200/CD2BP2/RNU…	76	0.697248
BP	GO:0048732	gland development	434	-0.695342	-1.37011	2.03034e-09	6.38609e-08	5.17107e-08	7738	tags=42%, list=14%, signal=37%	CLDN1/TBX2/BAX/NR0B1/QDPR/UBE3A/POLB/AK4/AREG/UMPS/HIF1A/WNT7B/ACADM/GDF7/FEM1B/PBX1/ASXL1/SEMA3A/HNRNPD/ZBTB1/TBX3/CDH1/MSX1/HMGCS1/RB1CC1/PCK1/EGFR/CUL3/CPT1A/ARHGAP5/BCL2L11/ACO2/CAV1/THRA/HOXA5/SOX9/RPS6KA1/ATF2/LRP5/DBP/AACS/ASNS/SMO/CTC1/CREB1/TGFA/PSEN1/CFLAR/ZMPSTE24/AR/MET/MAN2A1/RARA/NPHP3/GATA6/AKT2/GOT2/NKX2-8/SERPINE2/LSR/SOD1/SMAD3/MAPK1/SLC9A3R1/PKD2/HRAS/KDM5B/CPS1/CDKN1B/HOXA3/PL…	183	0.421659
BP	GO:0006986	response to unfolded protein	137	-0.791956	-1.55931	2.06438e-09	6.48193e-08	5.24867e-08	8292	tags=73%, list=15%, signal=62%	PPP1R15A/EP300/EIF2AK3/DAXX/DNAJC4/TM7SF3/BAX/HSPA8/BAG3/ERLEC1/BOK/HSPA4L/ATF3/WFS1/FBXO6/PTPN1/ATF6B/BCL2L11/ATF6/DDRGK1/DNAJB4/COPS5/HSPB8/HSPA1L/HSPA4/DERL1/ERP44/NFE2L2/BAK1/HSPA9/TMED2/UBE2J2/MANF/ERO1A/HSPA2/DNAJC3/ERMP1/DERL2/TMEM33/ATF4/AMFR/DNAJA1/CDK5RAP3/HSPH1/PIK3R1/TRAM1/UBXN4/CREB3L4/HERPUD1/HSPA13/HSPD1/AGR2/ABCB10/MBTPS1/DNAJB2/TBL2/OPTN/EDEM2/EDEM1/PIGBOS1/HERPUD2/FAF2/JKAMP/BFA…	100	0.729927
MF	GO:0003690	double-stranded DNA binding	1665	-0.609202	-1.21048	2.12626e-09	6.66473e-08	5.39669e-08	10681	tags=43%, list=19%, signal=36%	ZNF264/ZNF235/ZNF17/AGO2/ARID4B/ZNF18/ZFP1/HEYL/ZBTB11/ZNF658/PPARG/SKI/NR5A2/HEY1/ZNF594/ZSCAN21/DEAF1/ZNF227/ZNF236/TSPYL2/HOXA13/ZNF155/RREB1/ZKSCAN4/SMARCA2/FOXK2/STAT5B/ZNF79/ZNF202/H1-5/PMS2/ZNF397/RBBP8/TEAD2/SP1/ZNF225/CCAR1/FOXC1/ZNF668/ZNF792/GTF2B/NFE2L3/HDAC5/ZNF559-ZNF177/ZNF484/ZSCAN20/ZNF417/RAD51AP1/TREX1/FOXJ1/HOXA10/SNAI1/NR2C2/MED1/ZNF562/ZNF599/ZNF552/ZNF445/ZNF480/GABPB1/ELF4…	716	0.43003
BP	GO:0030334	regulation of cell migration	958	-0.63822	-1.2658	2.15824e-09	6.75331e-08	5.46842e-08	8792	tags=35%, list=16%, signal=30%	CD99/APPL1/GPNMB/NF2/MIR22/SVBP/DUSP10/CEACAM1/F10/PFN2/HYAL1/PTK2/GADD45A/ABL1/MACF1/ADIPOR2/ELP3/TIMP1/APC/MTUS1/VCL/NRP2/MOSPD2/ADAM17/NF1/TP53INP1/NEDD9/MCAM/SPAG9/KIF2A/KITLG/ROCK1/GRB7/NR4A3/BEX4/FGF2/DNM1L/CNN2/HMGB1/NISCH/PTGS2/LGMN/ITGAX/SWAP70/F3/CLDN1/TMEM102/STC1/SINHCAF/MYLK/ITGA6/LRCH1/MECP2/IGF1R/KRIT1/TJP1/LIMCH1/EPHB2/FAM110C/GFUS/STX4/HIF1A/CXCL16/SEMA4F/AKT3/RNF20/ANO6/STK24/PP…	336	0.350731
BP	GO:0048878	chemical homeostasis	1193	-0.625894	-1.24314	2.25416e-09	7.04133e-08	5.70164e-08	9107	tags=39%, list=17%, signal=34%	MCUR1/BHLHA15/CCDC22/MCU/XPR1/SLC39A8/CLN3/PRKACB/DMPK/NCOA5/C2CD2L/PTGER2/RAF1/RAB7A/EDN2/HTT/PIK3CA/TRPM7/ABCG1/TMTC4/KLF7/CERT1/NR1H4/MT2A/SLC9A8/ADNP/CHERP/ABL1/SLC4A4/ADIPOR2/SLC9C1/POLD1/ADRA1D/SESN3/SIN3A/PICALM/PDZD8/PARP1/ABCA3/S1PR3/OAS1/AKAP11/SLC25A23/SMARCB1/ENPP1/FLVCR1/NR1H3/ATP6V0A1/GCLC/GPR89A/LPAR1/LIME1/CRTC2/GPD1L/NALF2/MICU3/SOAT1/HMOX2/FGF2/RAB11FIP5/NMB/PDK2/SREBF2/SLC39A6/…	470	0.393965
BP	GO:0045936	negative regulation of phosphate metabolic process	438	-0.690912	-1.36164	2.28613e-09	7.12896e-08	5.77259e-08	8772	tags=49%, list=16%, signal=41%	NF2/MAPK8IP1/BOD1L1/DUSP10/CEACAM1/GADD45A/ABL1/SNX6/APC/PIP4K2C/CDA/PARP1/PTPRH/PLK1/NF1/RGS14/ENPP1/PPP1R15A/SPAG9/GGNBP2/GPD1L/ROCK1/URI1/PPP5C/ZBED3/SOCS4/RB1/PMEPA1/PRKCD/TIPRL/PPP1R9B/PTK6/SWAP70/BAX/CDKN2D/DUSP6/SIRT2/PTPN13/EPHB2/NUP62/CDKN1C/MFHAS1/ROCK2/CSK/PTPN1/STAT3/SMCR8/CCNB1/DMTN/LATS2/SIRPA/WARS1/SMPD1/SOCS5/PARD6A/CAV1/PLPP3/SOCS3/LRP6/LRP5/CHP1/UBE2B/CORO1C/PTPN6/TIGAR/PSEN1/DB…	215	0.490868
BP	GO:0045859	regulation of protein kinase activity	627	-0.664581	-1.31318	2.38205e-09	7.41535e-08	6.0045e-08	10745	tags=54%, list=20%, signal=44%	FBXW7/CDKN3/BMPR2/HEG1/CCNYL1/DUSP22/DBF4/TAOK1/CCNO/CEP85/PPARG/ANKRD54/TNFRSF11A/GNAQ/CCNA2/PARP16/MRNIP/TSPYL2/LRP8/PTPN2/CAMK1/NCK2/GPRC5B/CAMKK2/CCNE1/ACSL1/CDK5RAP1/BMPR1A/HTR2A/LATS1/SERPINB3/PPP1R9A/PPP2R3C/CSF1/PRKAR2A/SNX9/STK38/PAK2/IPO7/TAB2/RAPGEF2/RGS2/MARK2/ETAA1/TELO2/FERMT2/MAP2K1/WWTR1/ZGPAT/TNFRSF10A/TAB1/CAB39/CDK12/STRADA/PAK1/MAP2K3/EFNA5/MTCP1/RASSF2/HEXIM2/TGFB2/UCN/MAP3K1…	337	0.53748
BP	GO:0010563	negative regulation of phosphorus metabolic process	439	-0.690049	-1.36028	2.41402e-09	7.50204e-08	6.07469e-08	8772	tags=49%, list=16%, signal=41%	NF2/MAPK8IP1/BOD1L1/DUSP10/CEACAM1/GADD45A/ABL1/SNX6/APC/PIP4K2C/CDA/PARP1/PTPRH/PLK1/NF1/RGS14/ENPP1/PPP1R15A/SPAG9/GGNBP2/GPD1L/ROCK1/URI1/PPP5C/ZBED3/SOCS4/RB1/PMEPA1/PRKCD/TIPRL/PPP1R9B/PTK6/SWAP70/BAX/CDKN2D/DUSP6/SIRT2/PTPN13/EPHB2/NUP62/CDKN1C/MFHAS1/ROCK2/CSK/PTPN1/STAT3/SMCR8/CCNB1/DMTN/LATS2/SIRPA/WARS1/SMPD1/SOCS5/PARD6A/CAV1/PLPP3/SOCS3/LRP6/LRP5/CHP1/UBE2B/CORO1C/PTPN6/TIGAR/PSEN1/DB…	215	0.489749
BP	GO:0006631	fatty acid metabolic process	385	-0.699456	-1.37647	2.73376e-09	8.48117e-08	6.86754e-08	9098	tags=51%, list=17%, signal=42%	ACSF3/MLYCD/PEX13/HACD1/EDN2/ELOVL2/BAAT/PEDS1/CEACAM1/ABHD3/ACAD11/MORC2/ADIPOR2/ACSF2/HSD17B12/CPT1B/ECHDC2/AMACR/MSMO1/GSTA1/ACAT1/NR1H3/CYP4V2/ACSL3/PDK1/AASDH/NR4A3/ACOT8/PDK2/HAO1/PRXL2B/PTGS2/PNPLA8/GSTM4/PDK4/SCP2/THEM4/ELOVL5/ACADM/DEGS1/LYPLA1/PCK1/ACAD9/ACSM3/HTD2/CPT2/CPT1A/LONP2/NAAA/NUDT19/ACOX1/FABP5/CAV1/SOX9/LIPH/APPL2/C3/HACD3/PANK2/EDN1/ABCD3/AACS/GCDH/SLC27A2/BDH2/CYP2U1/DLD/M…	195	0.506494
MF	GO:0015399	primary active transmembrane transporter activity	169	-0.774885	-1.52501	2.76573e-09	8.56575e-08	6.93602e-08	6695	tags=57%, list=12%, signal=50%	SLC26A6/COX6B1/NDUFA12/ABCD3/ATP6V0D1/NDUFA8/ABCG2/ATP6V0E1/NDUFB8/ABCC4/ATP2C1/NDUFB3/ABCB1/ABCC1/ATP6V1G1/CYB561D2/TAPBP/ATP2B1/ATP6V1C1/TAP1/NDUFS4/UQCR10/NDUFB9/NDUFA9/ABCC2/CYBRD1/NDUFS7/ABCB10/NDUFS1/KCNJ11/NDUFA5/LMBRD1/COX5B/ATP6V1D/ATP6V1E1/COX6A1/NDUFB5/ATP6V0C/TAP2/ATP6V1A/ABCB7/NDUFS8/NDUFS5/RALBP1/COX7A2L/NDUFC2/ATP13A2/NDUFA7/ABCB8/SLC26A1/ATP6V1F/NDUFB1/ABCD4/ATP6V1B2/ATP1B3/ATP13A…	96	0.568047
MF	GO:0045182	translation regulator activity	139	-0.790611	-1.55776	2.86451e-09	8.8566e-08	7.17153e-08	8488	tags=76%, list=15%, signal=65%	SHMT1/IGF2BP1/EIF2S1/EIF4E3/EFL1/DHFR/GTPBP1/EIF1AD/MTIF3/EIF2AK3/EIF2A/SAMD4B/FXR2/FXR1/LARP1/PABPC1/EIF4EBP1/EIF2S2/EIF2B5/EIF2AK1/EIF2AK4/COPS5/TSFM/MTRF1L/PAIP2/EIF4E2/DHX29/MTOR/CYFIP1/EIF3J/EIF2B2/AARS1/RARA/MTIF2/PAIP1/SHMT2/HBS1L/EIF4B/EIF2D/EIF4G2/EIF3F/EIF3A/ETF1/ABCF1/EIF3C/EIF3K/CPEB4/CPEB2/GTPBP2/CELF1/GSPT1/EIF5B/EIF4E/EIF3D/EIF4EBP2/EIF3M/EEF1D/EIF2S3B/EIF2S3/EIF3E/GCN1/IREB2/EEF1B…	106	0.76259
BP	GO:0006413	translational initiation	118	-0.806326	-1.58931	2.97242e-09	9.17462e-08	7.42905e-08	8292	tags=77%, list=15%, signal=66%	PPP1R15A/EIF1AD/MTIF3/EIF2AK3/CDC123/EIF2A/GLE1/LARP1/EIF4EBP1/RBM4/EIF2S2/HABP4/EIF2B5/EIF2AK1/EIF2AK4/COPS5/PAIP2/EIF4E2/MTFMT/DHX29/MTOR/POLR2D/EIF3J/EIF2B2/TMED2/MTIF2/PAIP1/NPM1/KHDRBS1/DNAJC3/TPR/EIF4B/EIF2D/CSDE1/EIF4G2/EIF3F/EIF3A/ATF4/EIF3C/EIF3K/ABCE1/EIF5B/EIF4E/EIF3D/EIF4EBP2/EIF3M/IMPACT/EIF2S3B/EIF2S3/UHMK1/YTHDF1/EIF3E/METTL3/YTHDF3/RPS17/EIF3L/EIF3I/NCBP1/EIF3H/FMR1/DENR/EIF1AY/EI…	91	0.771186
CC	GO:0005788	endoplasmic reticulum lumen	313	-0.71929	-1.41462	3.11744e-09	9.60593e-08	7.7783e-08	7581	tags=48%, list=14%, signal=42%	KTN1/TSPAN33/ERLEC1/WNT7B/RCN2/RNASET2/ITIH2/TXNDC12/TOR3A/GAS6/LGALS1/WFS1/SELENOM/MIA3/ERAP1/PDGFD/F5/VCPIP1/PLAUR/C3/ARSJ/EDN1/CANX/ERP29/SLC27A2/VGF/SDC2/CP/SUMF1/ERP44/MEN1/CRTAP/UGGT1/CALU/ARSI/GPX8/CLU/CALR/MANF/TMEM43/ERO1A/DNAJC3/MAPK1/ALG12/P3H1/TF/CERCAM/COL12A1/FGA/ARSL/CTSC/CLN6/TSPAN15/P4HA3/DBI/IGFBP4/SELENOF/MINPP1/CES3/PDGFB/APOL1/PROC/COL5A2/DNAJB11/IGFBP1/MBTPS1/CST3/PRSS23/ADA…	151	0.482428
BP	GO:0009314	response to radiation	453	-0.689007	-1.3582	3.14941e-09	9.67167e-08	7.83153e-08	8905	tags=50%, list=16%, signal=43%	ATR/DNM2/MAP2K7/RHNO1/BABAM1/PIAS1/HUS1/RNF8/EIF2S1/HYAL1/INTS7/ERCC8/RBM4B/GADD45A/TIMP1/POLD1/CASP9/WRN/CPT1B/MAP3K20/PARP1/CHEK1/H2AW/FANCG/INIP/NF1/RGS14/TP53INP1/DYNLRB1/EGR1/EP300/OPN3/DDHD2/XRCC5/KRAS/PRKCD/BRCC3/PTGS2/FIGNL1/AURKB/BAX/SMC1A/CDKN2D/COP1/MECP2/N4BP1/PER1/POLB/ERCC4/DDB2/ECT2/PAXIP1/HIF1A/KAT5/RBM4/RUVBL2/ZBTB1/XPA/HMGCS1/MSH6/CASP7/EGFR/CDK5/TRIM13/MAP3K4/CRY1/RPL26/NOC2L/S…	228	0.503311
CC	GO:0098791	Golgi apparatus subcompartment	382	-0.703849	-1.38464	3.14941e-09	9.67167e-08	7.83153e-08	10298	tags=57%, list=19%, signal=47%	GGA3/SGMS1/GGA2/FUT8/TEPSIN/GPR89B/AKAP9/ST3GAL4/CNST/BACE2/SNX9/CABP7/RIC1/KIF13A/AP1M2/ARFGEF1/STX6/PHETA1/ST3GAL2/PIK3C2A/ARL5A/GBF1/CLBA1/CCDC186/CLASP2/ARAP1/TBC1D23/SLC66A2/PCSK7/WIPI1/CLN3/RAB6A/RAB43/DNM2/AP1S2/COG3/AFTPH/CHST3/B4GALT3/COG4/RHOBTB3/GOLT1A/MYO1B/GPR89A/CCDC91/CHSY1/VAMP7/ARFGEF2/DPY30/DENND5A/DOP1A/PI4K2A/GOLGA5/AP1G1/VAMP7/BOK/GOSR1/STX4/VPS54/ARL5B/GOLGB1/LAP3/CSGALNACT1…	219	0.573298
BP	GO:0006066	alcohol metabolic process	352	-0.706706	-1.38922	3.21336e-09	9.8514e-08	7.97706e-08	9029	tags=53%, list=16%, signal=44%	GCH1/SRD5A3/IPPK/IMPA2/RDH5/ABCG1/ADH1B/NR1H4/MTMR2/RXRA/SPTLC2/SQLE/MSMO1/ALDH1A3/DHFR/SOAT1/FGF2/BPNT1/SREBF2/HAO1/LPCAT3/DPM2/ADH6/QDPR/MECP2/INPP1/NUDT4B/CYP51A1/CYP3A5/IMPA1/HMGCS1/SCARB1/RDH11/LEPR/PCK1/FDFT1/DEGS2/NAAA/PMVK/SMPD1/GOT1/ACO2/PLPP3/GPD2/NPC1/LRP5/SGPP1/DPM1/GDE1/FDXR/EBP/SULT1A1/IDH3G/RBP4/OCRL/INPP5K/CLN8/ADH1C/PRKAA1/IP6K1/CYB5R3/NSDHL/GBA/ARV1/SC5D/PCBD1/DGAT1/SULT1A2/SOD1…	186	0.528409
BP	GO:0001816	cytokine production	782	-0.648914	-1.28525	3.24533e-09	9.91598e-08	8.02936e-08	9166	tags=36%, list=17%, signal=30%	MAP2K3/TWSG1/ERMAP/CYRIB/NMI/RNF26/TGFB2/CASP1/UCN/CD58/EREG/IGF2BP1/NLRX1/APPL1/GPNMB/NR1H4/RELB/TLR1/CEACAM1/ABL1/MAST2/LRRC32/TMF1/S1PR3/BTN3A2/IL4R/OAS1/ADAM17/EGR1/IL1R2/NFAT5/REL/NDRG2/EIF2AK3/NUTF2/HLA-F/NR4A3/ERBIN/HMGB1/PTGS2/AXL/ARFGEF2/ZFP36/TLR6/F3/N4BP1/PER1/TBK1/CADM1/PTPN11/NLRP2/EPHB2/HIF1A/ILRUN/KAT5/ROCK2/SETD4/IL6ST/GAS6/PPM1B/CSK/MALT1/CD2AP/CD40/IFIH1/RNF135/STAT3/PDE4B/TOMM7…	282	0.360614
BP	GO:0070848	response to growth factor	712	-0.658228	-1.30285	3.24533e-09	9.91598e-08	8.02936e-08	11118	tags=50%, list=20%, signal=41%	ACAP2/PTH/FNDC4/COL1A2/ACVR1/CTDSPL2/ATP2B4/COL4A2/TGFB1/WNT4/LRG1/XDH/TWIST1/FRS2/P2RY1/BMPR2/ATP7A/DUSP22/HEYL/SPINT1/PPARG/SLC39A5/CCNA2/SKI/HOXA13/LRP8/BGLAP/RPS6KB1/PPARGC1A/STAT5B/CADM4/FUT8/EXT1/FOXC1/ACVR1B/LIMS1/BMPR1A/BAG4/LATS1/SNW1/MED1/PXN/BMP6/RAPGEF1/STK16/TRIM33/RAPGEF2/GAREM1/FOXO3/ZNF451/PTP4A3/MIR17HG/ARNT/SRD5A1/FERMT2/TGFBRAP1/FBN2/CCN2/MEIS2/USP9Y/TAB1/EPB41L5/USP8/NEDD4/MAP…	358	0.502809
MF	GO:0008270	zinc ion binding	813	-0.646145	-1.28112	3.30959e-09	1.00954e-07	8.17461e-08	10621	tags=51%, list=19%, signal=42%	ACER3/TRIM23/DBF4/BRAP/ZMYM6/PPARG/SKI/NR5A2/TRIM29/AGTPBP1/TOP3A/TRIM21/USP39/POLR3K/S100A3/HERC2/ZNF330/KDM2A/MYCBP2/GTF2B/USP45/LIMS1/L3MBTL2/ZFAND3/NR2C2/UBR1/PTER/PRICKLE3/ZMYM4/MMP15/TCEA2/EHMT1/TRIM33/MSRB2/TRIM14/TAB3/TAB2/TRIM3/AGBL3/MSRB3/ZNF318/SUV39H1/IDE/NR2C1/ZNF331/ZFP37/CPE/ZDHHC20/TRIM52/FNTB/CTCF/UBR3/TNFSF10/ESCO1/MMP17/ZMYM5/KAT6A/RC3H1/NEIL2/SF3A3/TRIM38/ERV3-1-ZNF117/LTN1/CL…	418	0.514145
BP	GO:0030030	cell projection organization	1520	-0.608866	-1.20965	3.37385e-09	1.02741e-07	8.31938e-08	10662	tags=46%, list=19%, signal=38%	ARSB/ITSN2/ITPKA/FHDC1/NEK3/FAM161B/FBXW8/ATP7A/TAOK1/CCNO/CAMSAP2/NIN/CCDC103/FRYL/MYO1A/PARD3/IFT122/NUMB/RREB1/LRP8/NUMBL/IFT88/C21orf91/DLG5/EMP1/CAMK1/CARMIL1/NCK2/EHD2/B3GNT2/EXT1/SS18L1/PPP3CB/NCK1/MYCBP2/ARHGAP35/DZIP1L/SHTN1/GSK3B/NCKIPSD/FOXJ1/EPS8L3/BAG4/WASF2/MAP4K4/CAMSAP1/PPP1R9A/ULK2/RABL2B/FZD3/RAPH1/PRICKLE3/AURKA/IFT81/PTPN9/RAPGEF1/CFAP69/CAPZB/ARL6/DOCK7/PAK2/SLC11A2/RAPGEF2/A…	693	0.455921
BP	GO:0050684	regulation of mRNA processing	137	-0.788696	-1.55289	3.69886e-09	1.1245e-07	9.10554e-08	7804	tags=71%, list=14%, signal=61%	DAZAP1/RBMX/FXR2/IWS1/HSPA8/NUDT21/FXR1/RBM7/SAFB2/SRPK1/CPSF7/RNF20/ZFP36L1/RBM24/RBM4/YTHDC1/SF3B4/SAFB/SLTM/SUPT6H/CCNB1/THRAP3/TRA2A/CCNT1/CDK11A/CDC73/NUP98/QKI/RBM10/JMJD6/NPM1/KHDRBS1/ZC3H14/SON/NELFE/DYRK1A/RBM8A/SRSF4/DHX9/TIA1/CTR9/RBFOX2/RBM23/CELF1/SRSF10/SMU1/SUPT5H/RBM5/RBM39/SRSF9/VIRMA/SAP18/C1QBP/PAPOLA/SNRNP70/ZBTB7A/CDK11B/MBNL1/RBMXL1/RAVER1/NCBP1/FMR1/DHX36/PCBP4/WTAP/CPSF6/R…	97	0.708029
BP	GO:0032388	positive regulation of intracellular transport	202	-0.756777	-1.48793	3.75943e-09	1.13721e-07	9.20844e-08	8117	tags=62%, list=15%, signal=53%	SAR1A/SAE1/NUTF2/CEP290/SREBF2/SH3GLB1/PRKCD/PTGS2/ANP32B/PRKACA/SCP2/BAG3/NRDE2/RBM22/ECT2/ZPR1/CDK5R1/GAS6/CDH1/CAPN10/PDZK1/CDK5/VAMP2/UBR5/NPEPPS/RDX/HSPA1L/CHP1/SMO/PSEN1/UBE2D3/RNF31/NMT1/PINK1/ZFAND1/PRKAA1/MFF/IPO5/AKT2/UBE2J2/MAVS/KHDRBS1/TARDBP/ZDHHC2/PIK3R2/MDM2/TPR/RAB29/KIF5B/SMAD3/MAPK1/CIB1/CACNB3/HRAS/ITGB1BP1/ANXA2/RAB21/DHX9/MAPK8/SORL1/DAB2/HPS4/EHD1/PIK3R1/TBC1D20/ARIH2/MICALL…	125	0.618812
BP	GO:0040008	regulation of growth	654	-0.660518	-1.3053	3.75943e-09	1.13721e-07	9.20844e-08	8726	tags=46%, list=16%, signal=39%	PIM1/MT2A/BASP1/DUSP10/CEACAM1/PARP2/HYAL1/ADNP/ABL1/MACF1/ADIPOR2/RYK/WRN/SIN3A/CDA/MAD2L2/ADAM17/ENPP1/FLVCR1/NEDD9/CAPRIN2/HEY2/SPAG9/RNF6/ATRN/GLI1/URI1/SYT1/TTL/FGF2/SOCS4/RB1/CGRRF1/LGMN/PPP1R9B/PTK6/TBX2/SPP1/CDKN2D/DUSP6/HIF1A/CXCL16/BBS2/SLC23A2/ZPR1/SEMA4F/CDK5R1/VPS54/TCHP/KAT5/YEATS4/ING2/SEMA3A/GAS6/RUVBL2/MSX1/RPS6KA3/WFS1/STAT3/EGFR/KLHL22/WWC1/PABIR1/AFG3L2/CCNB1/CDK5/EBAG9/LATS2/…	302	0.461774
MF	GO:0051020	GTPase binding	291	-0.722323	-1.41907	3.75943e-09	1.13721e-07	9.20844e-08	10719	tags=70%, list=19%, signal=56%	SYTL2/ITPKA/RANBP9/ATP7A/IQGAP2/ANKFY1/PDE6D/GGA3/EVI5/GGA2/BIRC5/STRN3/MYCBP2/MYO5A/RGPD8/PPP1R9A/DENND10/RIC1/DOCK7/PAK2/IPO7/CHML/EXOC4/MICAL1/CCDC186/FMNL2/TRIP11/RABGAP1/AP3M1/MAPKAP1/FGD6/PAK1/GAS8/SYTL5/CYRIB/WHAMM/SYTL1/EXOC2/RAB11FIP3/NOXA1/FMNL1/KIF3B/PICALM/IPO9/RHOBTB3/CDC42EP2/TBC1D7/ARHGAP1/BICD2/ROCK1/NUTF2/TNPO2/RAB11FIP5/MICALL1/DNM1L/IPO13/MARCHF5/DVL3/RUSC2/LSM2/DENND5A/GOLGA5/…	203	0.697595
BP	GO:0022603	regulation of anatomical structure morphogenesis	959	-0.637149	-1.2636	3.82369e-09	1.15281e-07	9.33478e-08	10994	tags=46%, list=20%, signal=38%	MYO10/ATP2B4/DIP2B/COL4A2/TGFB1/RHOD/WNT4/SIX4/LRG1/ANKRD27/SEMA3F/TWIST1/FRS2/CLDN3/DHODH/P2RY1/BMPR2/AGO2/ITSN2/ITPKA/COL4A3/FBXW8/ADGRB2/ZRANB1/ZMYM6/NIN/PPARG/BRWD3/RREB1/LRP8/PPARGC1A/CARMIL1/TNFSF12/SS18L1/MLLT3/SP1/FOXC1/STIM1/ARHGAP35/SHTN1/GSK3B/LIMS1/FOXJ1/BMPR1A/FKBPL/CAMSAP1/PPP1R9A/ULK2/CSF1/FZD3/RRAS/ZMYM4/AURKA/CAPZB/FOXJ2/PAK2/SP100/RAPGEF2/PDCL3/KIAA0319/BCL6/PAK4/MARK2/PTPRM/FER…	446	0.465068
BP	GO:0034250	positive regulation of cellular amide metabolic process	161	-0.774663	-1.52645	3.82369e-09	1.15281e-07	9.33478e-08	9304	tags=72%, list=17%, signal=60%	LARP4B/GSK3A/GUF1/UPF3A/TOB1/UCN/TENT4A/RCC1L/ABCG1/TRUB2/PICALM/PPP1R15A/ELAVL1/CDC123/PYM1/PRKCD/PLD1/FXR2/FXR1/LARP1/LARP6/PABPC1/ROCK2/HNRNPD/HABP4/EIF2B5/METTL5/RPL26/EIF2AK4/RPUSD4/NFE2L2/DHX29/MTOR/POLR2D/FASTKD2/PINK1/CLU/SIRT3/PAIP1/METTL14/NPM1/KHDRBS1/DNAJC3/RPS4X/RPUSD3/MAPK1/MPV17L2/EIF4G2/CASP3/NSUN5/NAT10/DHX9/EIF3C/IFNGR1/YBX3/RHOA/PRKDC/ITGA2/EIF3D/RELA/RPL5/IMPACT/MRPS27/EIF2S3B…	116	0.720497
CC	GO:1905368	peptidase complex	99	-0.82153	-1.60723	4.05291e-09	1.2199e-07	9.87801e-08	7873	tags=80%, list=14%, signal=69%	PSMC3/PSMD12/F3/PSME4/UBE3A/SPCS3/PSMB8/TRRAP/SUPT7L/SPCS2/UBQLN1/USP14/PIGK/AFG3L2/ECPAS/PSMD10/KAT2A/PSMA1/PIGT/TAF6L/PSMD5/TADA1/PSMD8/SUPT20H/UBE3C/PSMF1/PSMB7/PSMC1/PSMD1/PSMD11/SPG7/SEC11A/UCHL5/PSMD9/PSMC4/PSMC6/PSMA4/TXNL1/PSMA6/PSMD7/TADA3/RAD23B/PSMA3/PSMD14/HTRA2/TAF5L/SEC11C/TAF9/ENY2/PSME3/PSMB2/PSMD4/PSME1/PIGS/PSMA5/PSMD13/RAD23A/TADA2B/PSMC5/PSMB3/PSMA2/F7/PSME2/PSMB4/SPCS1/PSMD3/…	79	0.79798
BP	GO:0051604	protein maturation	294	-0.716603	-1.40756	4.08074e-09	1.22624e-07	9.92938e-08	8435	tags=52%, list=15%, signal=44%	PARP1/HM13/ADAM17/FAM111A/EP300/IL1R2/CTSS/DOHH/LPCAT3/LGMN/F3/PRKACA/NAA35/PARL/TSPAN33/SPCS3/SPCS2/IMMP1L/ISCA1/FGB/GSN/PITRM1/PIK3C3/CIAO1/WFS1/CASP7/PSEN2/AFG3L2/CAST/LONP2/CASP8/NAA30/PISD/SDE2/RCE1/PSEN1/OGT/BAK1/ATP23/SPRTN/ZMPSTE24/NCSTN/NAA15/XIAP/APOH/CALR/PLGRKT/TMEM208/GLRX5/RIPK2/CYFIP2/SERPINE2/ERO1A/NAA50/MDM2/SNX12/FKRP/GGT1/CASP3/FGA/TSPAN15/SORL1/CIDEB/NAA60/NOL3/MYRF/PCSK1N/HSC…	153	0.520408
CC	GO:0005667	transcription regulator complex	412	-0.696374	-1.37037	4.6591e-09	1.39313e-07	1.12807e-07	10225	tags=55%, list=19%, signal=45%	RBBP8/TEAD2/AKIRIN2/SP1/GTF2B/GTF2F2/HOXA10/TAF1B/HDAC1/CLOCK/FOXF2/NAA16/TAF1A/MED14/MED25/ARNT/HOXB9/WWTR1/NPAS2/E2F5/NCOR1/NFYC/N4BP2L2/ARID4A/ATF1/CCNH/GTF2H1/E2F3/RELB/TCF12/TBPL1/RXRA/ADNP/TFDP1/SIN3A/TAF6/POLR1G/PARP1/TAF10/GTF2E2/NR1H3/HEY2/CORO2A/EP300/GTF2H3/TBL1XR1/NFAT5/REL/TBP/SOX8/NR4A3/TAF13/RBL2/RB1/PYGO2/BRF1/HMGB1/TEAD3/GTF3C5/GPS2/C1D/MXI1/TBX2/KLF5/GEMIN5/TAF2/DR1/PMF1/TRRAP/M…	226	0.548544
CC	GO:0036464	cytoplasmic ribonucleoprotein granule	236	-0.738093	-1.45102	4.6591e-09	1.39313e-07	1.12807e-07	10524	tags=66%, list=19%, signal=54%	DCP1B/DCP1A/TRIM21/OGFOD1/PMS2/INA/DDX19B/RPL28/GABPB1/TRIM25/CLOCK/GIGYF2/PRKAA2/TDRKH/LARP4B/CNOT3/BTBD1/SMN2/RC3H1/ARC/PAN3/IGF2BP1/PSMC2/RC3H2/SHB/EIF2S1/CASC3/NOCT/ROCK1/GRB7/ELAVL1/TDRD7/NFKBIZ/ATXN2L/HENMT1/PATL1/PSMC3/LSM2/SAMD4B/ZFP36/FXR2/PRRC2C/FXR1/LARP1/PABPC3/SARNP/PABPC1/G3BP2/ZFP36L1/SMN1/ROCK2/RBM4/PUM2/CNOT2/YBX1/HABP4/XRN1/UBAP2L/CNOT1/RNF135/DDX3Y/DDX6/CAPRIN1/ENDOV/DCP2/MCRIP…	156	0.661017
BP	GO:0052547	regulation of peptidase activity	460	-0.691435	-1.36297	4.6591e-09	1.39313e-07	1.12807e-07	8163	tags=44%, list=15%, signal=38%	ROCK1/TNFAIP8/EIF2AK3/SERPINA6/SERPINA4/ITIH5/HMGB1/PRELID1/PTGS2/LGMN/ANP32B/F3/BAX/CDKN2D/PSME4/PSMB8/DNAJB6/ANXA8L1/NLRP2/TIMP4/PIH1D1/BOK/USP14/ITIH2/ROCK2/GAS6/GSN/MALT1/RPS6KA3/UBXN1/STAT3/CAST/BID/BCL2L11/SIAH2/CASP8/PLAUR/SERPINA3/CAV1/BIRC2/RPS6KA1/C3/DDRGK1/UBE2O/TANK/RFFL/UACA/BAK1/CSNK2A1/BCL2L13/KLF4/PPM1F/CFLAR/PINK1/NCSTN/SIRT1/BIRC6/VIL1/XIAP/SLPI/FAM162A/TMED10/RIPK2/CYFIP2/SERPI…	202	0.43913
BP	GO:0040012	regulation of locomotion	1055	-0.631872	-1.25459	5.1732e-09	1.54431e-07	1.25049e-07	8792	tags=35%, list=16%, signal=30%	CD99/APPL1/GPNMB/NF2/MIR22/SVBP/DUSP10/CEACAM1/F10/PFN2/HYAL1/PTK2/GADD45A/ABL1/MACF1/ADIPOR2/ELP3/TIMP1/APC/RYK/MTUS1/VCL/NRP2/MOSPD2/ADAM17/NF1/TP53INP1/NEDD9/MCAM/SPAG9/KIF2A/KITLG/ROCK1/GRB7/NR4A3/BEX4/FGF2/DNM1L/CNN2/HMGB1/NISCH/PTGS2/LGMN/ITGAX/SWAP70/F3/CLDN1/TMEM102/STC1/SINHCAF/CFAP20/MYLK/ITGA6/LRCH1/MECP2/IGF1R/KRIT1/TJP1/LIMCH1/EPHB2/FAM110C/GFUS/STX4/HIF1A/CXCL16/BBS2/SEMA4F/AKT3/RNF…	366	0.346919
BP	GO:0031330	negative regulation of cellular catabolic process	262	-0.727153	-1.42887	5.55877e-09	1.65564e-07	1.34064e-07	9846	tags=61%, list=18%, signal=50%	RIC1/TAF15/TMEM39A/TAB3/TAB2/PDCL3/UBQLN4/TRAF3IP2/HERC1/LARP4B/GSK3A/TOB1/TENT4A/TSC1/IGF2BP1/PIK3CA/FEZ2/MTMR2/USP36/TIMP1/SMARCC1/NOCT/F8A1/F8A2/F8A3/ROCK1/ELAVL1/AXIN2/ZFP36/USP7/BAG5/N4BP1/LARP1/STYX/NRDE2/SIRT2/FOXK1/TIMP4/PHAX/PABPC1/USP14/WAC/RBM24/HNRNPD/TENT5A/YBX1/RYBP/UBXN1/LEPR/MARCHF7/STAT3/KLHL22/SMCR8/THRAP3/SEC22B/KDM4A/DDRGK1/NPC1/SCFD1/TBC1D14/TIGAR/PSEN1/OGT/SECISBP2/USP25/CSN…	160	0.610687
CC	GO:0005793	endoplasmic reticulum-Golgi intermediate compartment	132	-0.793973	-1.56524	5.56433e-09	1.65564e-07	1.34064e-07	8165	tags=70%, list=15%, signal=59%	DDHD2/GORASP1/STK17B/COPG2/HMGB1/MPPE1/STX17/TMED5/SEC23IP/STX5/AREG/GOLGB1/LMAN1/ECPAS/SEC22B/F5/PLPP3/GOSR2/CHP1/ERGIC1/TGFA/CCDC115/ERP44/UGGT1/CLN8/TMED2/TMED10/CALR/GALNT1/PALS1/ASPSCR1/YIF1B/GOLGA2/ERGIC2/TMED7/TAPBP/SLC35C2/TAP1/CTSC/COPB1/LMAN2/MCFD2/SCYL1/TBC1D20/BET1/CD55/TRAPPC2/RAB2A/DICER1/UGGT2/CNIH1/TRAPPC12/MYO18A/TAP2/CTSZ/CNIH4/RGMB/PIEZO1/GNPNAT1/TMED3/VMP1/MGAT1/IST1/ERGIC3/TR…	92	0.69697
CC	GO:0030496	midbody	196	-0.758392	-1.49109	5.94435e-09	1.76582e-07	1.42985e-07	10026	tags=72%, list=18%, signal=59%	LATS1/ASPM/CCDC124/TOPORS/ABRAXAS2/AURKA/ZFYVE26/NEK2/KIF13A/LYRM1/EXOC4/SSH1/MICAL1/ARL3/CLIC4/GEM/USP8/EXOC6/CENPC/EXOC2/DNM2/RAB11FIP3/RALB/RNF8/ALKBH4/KIF3B/PLK1/KATNBL1/TTC23L/VPS37B/SH3GLB1/AURKB/MAPRE3/KIF23/RALA/CHMP4C/TRIOBP/TRAPPC14/PKP4/MYH10/EML4/ECT2/SIRT2/NUP62/PRC1/LAP3/TTLL12/EXOC3/PIK3C3/GNL3/SAFB/CAPG/ENTR1/PDXP/ZFYVE19/CEP126/TBCK/TACC1/RDX/IQGAP1/RAB8A/MPLKIP/CENPV/PKN2/BIRC6/…	141	0.719388
BP	GO:0000209	protein polyubiquitination	236	-0.73669	-1.44826	6.26566e-09	1.85823e-07	1.50468e-07	9806	tags=68%, list=18%, signal=56%	RNF19B/FOXF2/TRIM14/ITCH/TRIM3/UBE2E3/RNF168/TRAF3IP2/PELI3/NEDD4/ANAPC10/RC3H1/TRIM38/NMI/RNF26/UBE2W/SPOP/RC3H2/RNF8/ERCC8/CDC16/UBE2C/UBE2H/UBE2L3/ANAPC4/FBXO38/TNKS/RNF6/UBE2G2/RNF4/PPIL2/RMND5A/MARCHF5/CDC27/GPS2/ANAPC7/UBOX5/UBE2G1/UBE3A/UBE2Q1/DDB2/ANAPC1/DTX3L/RNF20/BLMH/DDA1/RNF19A/ZFP91/UBE4A/MARCHF7/UBE2E1/RNF135/TPP2/FBXW11/UBE2D2/CUL3/FBXO28/UBE2V2/TRIM6/BIRC2/TRIM34/UBR5/UBE2O/NPEPP…	160	0.677966
BP	GO:0051168	nuclear export	154	-0.775093	-1.52841	6.65187e-09	1.96636e-07	1.59224e-07	9494	tags=73%, list=17%, signal=61%	RIOK2/CCHCR1/XPO4/SMG7/STRADA/NUP93/ZC3H11B/TSC1/NUP42/NUP88/THOC2/AKAP8L/NUTF2/RANBP3/GLE1/ANP32B/PRKACA/IWS1/BAG3/XPO6/NUP85/STYX/PTPN11/NRDE2/RBM22/SARNP/PHAX/NUP62/NUP153/YTHDC1/GAS6/MALT1/AKAP13/NUP133/SUPT6H/XPOT/CDK5/NUP107/THOC6/DESI1/FYTTD1/AGFG1/CHP1/LTV1/POLR2D/SSB/XPO5/HSPA9/THOC3/CALR/THOC5/NPM1/KHDRBS1/SMG1/CSE1L/NOP9/WASHC4/MDM2/XPO7/TPR/STRADB/DHX9/DDX19A/XPO1/ABCE1/THOC7/RPS15/HH…	113	0.733766
BP	GO:0098542	defense response to other organism	1064	-0.628161	-1.24738	6.65187e-09	1.96636e-07	1.59224e-07	9105	tags=35%, list=17%, signal=30%	TRIM38/NMI/RNF26/TRIM59/GCH1/CASP1/TYRO3/CD58/RAB43/IRAK4/GBP3/EREG/ISG20/NLRX1/DDX60/MAP3K14/APPL1/IFNAR2/NR1H4/OTULIN/RELB/IFITM3/MICA/TLR1/DUSP10/CEACAM1/PTK2/CALCOCO2/CFI/SIN3A/TMF1/MAP4K2/GBP2/CDC42EP2/IL4R/OAS1/PPP6C/ADAM17/NCBP3/OTUD4/WIPI2/NR1H3/EP300/AKAP1/ZMYND11/REL/HLA-F/XRCC5/ASS1/SLC15A4/HMGB1/PRKCD/PCBP2/AXL/CFHR2/VAMP7/ZYX/PTK6/ITGAX/TLR6/CLDN1/PLEKHM2/LGALS8/N4BP1/STXBP3/AP1G1/VA…	373	0.350564
CC	GO:0000228	nuclear chromosome	227	-0.741115	-1.45831	7.03935e-09	2.0708e-07	1.67681e-07	10430	tags=64%, list=19%, signal=52%	PHF12/EXOSC9/RPA1/H4C1/RAD21L1/BIRC5/NUFIP1/RAD9A/TREX1/SYCE1L/TFPT/PINX1/HDAC1/SRCAP/NEK2/MCM2/SUV39H1/ETAA1/ACTR5/IK/RAD50/INO80B/ATRX/INO80/SETX/ADD3/SFR1/RPA3/HUS1/POLD1/SIN3A/CHEK1/SMCHD1/PLK1/SMARCA5/SMARCB1/H4C9/H3C10/SMC2/BAZ1B/BAZ1A/LRIF1/FIGNL1/ACTR8/SINHCAF/SMC1A/TRRAP/MACROH2A2/ORC5/SMC3/KAT5/ING2/NFRKB/RUVBL2/LRWD1/TRIM24/WAPL/MLH1/MCM4/SIN3B/TOP2A/HORMAD1/YY1/H2AX/ANP32E/SWI5/SMARCE…	145	0.638767
BP	GO:0050776	regulation of immune response	863	-0.639314	-1.26834	7.03935e-09	2.0708e-07	1.67681e-07	9154	tags=38%, list=17%, signal=32%	RC3H1/ERMAP/CYRIB/NMI/RNF26/SHLD3/TGFB2/TYRO3/MAPK9/IRAK4/EREG/DGKZ/RIF1/PIK3CA/MAP2K7/NLRX1/DDX60/MAP2K4/PARP3/APPL1/NR1H4/OTULIN/RC3H2/MICA/TLR1/DUSP10/CEACAM1/PTK2/ABL1/CFI/SIN3A/EPG5/KMT5B/MAD2L2/BTN3A2/IL4R/OAS1/FBXO38/OTUD4/NR1H3/EP300/LIME1/TNIP2/STX7/MAPKAPK3/HLA-F/XRCC5/NR4A3/NPY5R/ERBIN/CTSS/SLC15A4/NFKBIZ/NSD2/HMGB1/PRKCD/PCBP2/VAMP7/GPS2/TLR6/BAX/N4BP1/AP1G1/VAMP7/TBK1/CADM1/PTPN11/SI…	329	0.381228
BP	GO:0140014	mitotic nuclear division	287	-0.726585	-1.4279	7.03935e-09	2.0708e-07	1.67681e-07	10603	tags=64%, list=19%, signal=52%	CDCA2/CEP85/ZWINT/TACC3/HOXA13/RAD21L1/PDS5B/FBXO5/PINX1/DSN1/LCMT1/ABRAXAS2/AURKA/CHEK2/NIPBL/SLF2/MIS12/NEK2/NEUROG1/RIOK2/SGO1/KMT5A/PHF13/CLASP2/IK/CDC20/CENPC/PPP2R2D/SMC4/ATRX/SPICE1/SPDL1/INO80/TENT4A/EREG/WRAP73/POGZ/CDK13/CDC16/UBE2C/PSMG2/APC/KIF3B/ANAPC4/MAD2L2/CHEK1/CUL9/PLK1/AKAP8L/DYNC1LI1/TNKS/KIF2A/SMC2/RB1/CDC27/TOGARAM1/PPP1R9B/AURKB/ANAPC7/DSCC1/KIF23/SMC1A/CHMP4C/EML4/ANAPC1/S…	185	0.644599
BP	GO:0043414	macromolecule methylation	316	-0.712402	-1.40176	7.29766e-09	2.14332e-07	1.73553e-07	10825	tags=68%, list=20%, signal=55%	KDM6A/PHF19/DNMT1/ATPSCKMT/SETD2/WDR5B/MIS18A/NDUFAF7/SETD1B/METTL18/TRMT10A/ATF7IP/H1-5/DOT1L/TRMT11/PAXBP1/TYW3/SNW1/LCMT1/EEF1AKMT3/METTL22/EHMT1/BCOR/TRMT2B/NELFA/SETD6/SUV39H1/FDXACB1/KMT5A/ASH2L/SETD3/PRMT7/TDRKH/RLF/CTCF/GSK3A/BAZ2A/DIMT1/METTL21A/NNMT/CBLL1/MBD2/ATRX/RAB6A/ARID4A/EMG1/RIF1/PCMT1/PIK3CA/RBBP5/NR1H4/LARP7/METTL2B/METTL2A/FBXO11/MTHFR/KMT5B/SUV39H2/PARP1/NSUN3/SMARCB1/FAM98A…	214	0.677215
BP	GO:0070585	protein localization to mitochondrion	125	-0.794623	-1.56455	7.34167e-09	2.15277e-07	1.74318e-07	8658	tags=77%, list=16%, signal=65%	MTERF4/USP36/BCS1L/UBE2L3/TIMM9/SAE1/SREBF2/DNM1L/MARCHF5/SH3GLB1/DNLZ/BAX/RALA/BAG3/PARL/IMMP1L/AP3B1/LMAN1/PITRM1/TOMM70/BID/NPEPPS/HSPA1L/HSPA4/SAMM50/UBE2D3/RNF31/TIMM50/TOMM40L/NMT1/PINK1/PRKAA1/TIMM23/MFF/OXA1L/TOMM34/UBE2J2/TIMM22/HAX1/TOMM40/TIMM17B/MAPK8/TIMM44/DNAJA1/HPS4/MTCH2/LRRK2/ARIH2/MICALL2/HSPD1/PMPCA/FBXO7/CSNK2A2/BNIP3L/ATG13/TIMM17A/AIFM1/PAM16/PDCD5/HTRA2/TIMM21/MFN2/DNAJC19…	96	0.768
BP	GO:0090316	positive regulation of intracellular protein transport	160	-0.770571	-1.51762	7.69283e-09	2.2521e-07	1.82362e-07	8117	tags=66%, list=15%, signal=56%	SAR1A/SAE1/NUTF2/CEP290/SREBF2/SH3GLB1/PRKCD/PTGS2/ANP32B/PRKACA/BAG3/RBM22/ECT2/ZPR1/CDK5R1/GAS6/CDH1/PDZK1/CDK5/VAMP2/UBR5/NPEPPS/HSPA1L/CHP1/SMO/PSEN1/UBE2D3/RNF31/NMT1/PINK1/ZFAND1/PRKAA1/MFF/IPO5/AKT2/UBE2J2/MAVS/TARDBP/ZDHHC2/PIK3R2/MDM2/TPR/RAB29/KIF5B/SMAD3/MAPK1/CIB1/CACNB3/HRAS/ITGB1BP1/MAPK8/SORL1/HPS4/PIK3R1/ARIH2/MICALL2/TM9SF4/CDC42/OAZ2/JUP/C2CD5/EDEM2/EDEM1/CSNK2A2/MIEF1/MAPK14/AT…	105	0.65625
BP	GO:0044772	mitotic cell cycle phase transition	417	-0.690081	-1.35919	7.8143e-09	2.28399e-07	1.84943e-07	10633	tags=59%, list=19%, signal=48%	RPA2/DBF4/TAOK1/CCNO/ZWINT/CCNA2/MRNIP/TACC3/LSM11/RPS6KB1/PIM2/CRLF3/MIIP/RBBP8/CCNE1/ACVR1B/FBXO5/TREX1/LATS1/PINX1/LCMT1/AURKA/CHEK2/GIGYF2/NEUROG1/RIOK2/UIMC1/CLASP2/IK/PPP2R2D/MUC1/SPDL1/INO80/DNM2/CDK17/E2F3/BABAM1/APPL1/GPNMB/PIAS1/HUS1/HYAL1/CKS2/CDC16/UBE2C/PSMG2/TFDP1/RINT1/APC/ANAPC4/SIN3A/NASP/MAD2L2/CHEK1/PLK1/PPP6C/ADAM17/TAF10/CUL5/DYNC1LI1/ECD/RBL2/RB1/KLHL18/ZNF655/CCNG1/DONSON/C…	246	0.589928
CC	GO:0030532	small nuclear ribonucleoprotein complex	98	-0.818538	-1.60124	7.8852e-09	2.30101e-07	1.86322e-07	7398	tags=68%, list=13%, signal=59%	ZMAT2/PRPF40A/TXNL4B/SF3B3/SNRPD1/LUC7L/SNRNP40/SART1/SF3B1/SF3A1/SNRPN/SF3B2/SNRPB2/SF3A2/SLU7/RBMX2/PRPF18/PRPF31/SNRPA/LUC7L2/PHF5A/DDX23/EFTUD2/SNRPD3/SNRPF/PRPF39/TGS1/SNRPC/PRPF4/PRPF8/PRPF6/TXNL4A/LSM3/SF3B6/SNRNP70/SNRPGP15/LUC7L3/SNRPG/SNRPA1/RN7SK/HTATSF1/LSM8/AAR2/LSM7/SNRPD2/SNRPE/LSM5/SNU13/LSM4/DDX39B/MEPCE/SNRNP200/CD2BP2/RNU2-1/LSM10/RNU5E-1/SF3B5/HEXIM1/RNU6ATAC/SNRPB/GEMIN4/RNU5…	67	0.683673
BP	GO:0001666	response to hypoxia	300	-0.71937	-1.41359	7.94346e-09	2.3143e-07	1.87398e-07	8500	tags=49%, list=15%, signal=41%	MTHFR/SUV39H2/ADAM17/NF1/EGR1/EP300/PDK1/HMOX2/DNM1L/PTGS2/STC1/ANGPTL4/MECP2/AK4/SIRT2/UBQLN1/HIF1A/ZFP36L1/ROCK2/EIF4EBP1/PLOD1/PCK1/NR4A2/CCNB1/EPAS1/MB/CAV1/BIRC2/NPEPPS/EDN1/AGTRAP/SCFD1/PLOD2/GNB1/CREB1/TIGAR/BACH1/NFE2L2/MTOR/CFLAR/PINK1/OPA1/SIRT1/PRKAA1/FAM162A/GATA6/ERO1A/ERCC2/MDM2/FUNDC1/SMAD3/EGLN1/ANG/LDHA/TXN2/ADSL/ADM/CDKN1B/CASP3/NDRG1/CAT/ANKRD1/EGLN3/TP53/NOL3/SMAD4/CPEB2/HP1BP…	146	0.486667
CC	GO:0022625	cytosolic large ribosomal subunit	58	-0.872892	-1.67641	8.3651e-09	2.43324e-07	1.97029e-07	4280	tags=81%, list=8%, signal=75%	RPL35/RPL30/RPL32/RPL38/RPL5/RPL37/RPL41/RPL11/RPL15/RPL12/RPL14/RPL23/RPL17/RPL24/RPL19/RPL27/RPL36AL/RPL34/RPL22/RPL6/RPL18/RPL7/RPL21/RPL7A/RPL35A/RPL9/RPL23A/RPL4/RPL36/RPL3/RPL36A/RPL27A/RPL18A/RPL37A/RPL10A/RPL29/RPL13A/RPL10/RPLP0P6/RPL39/UBA52/RPLP0/RPL8/RPL13/RPLP1/RPLP2/RPL31	47	0.810345
CC	GO:0015935	small ribosomal subunit	71	-0.858295	-1.66202	8.52686e-09	2.47633e-07	2.00518e-07	6339	tags=85%, list=12%, signal=75%	MRPS11/MRPS22/DHX29/RPS24/NPM1/RPS4X/RPS6/MRPL42/MRPS36/RPS4Y1/MRPS35/RPS15/RPS26/RPS2/MRPS7/MRPS27/MRPS18C/MRPS18B/MRPS31/MRPS6/MRPS33/DAP3/MRPS14/RPS17/RPS23/RPS11/MRPS15/MRPS17/MRPS10/RPS15A/RPS10/RPS25/MRPS18A/RPS7/MRPS24/RPS27L/RPS28/RACK1/RPS8/RPS20/RPS3/RPS27/MRPS34/RPS14/RPS3A/MRPS12/RPS13/RPSA/RPS27A/MRPS16/RPS18/RPS29/UBA52/RPS19/RPS9/RPS5/RPS12/MRPS26/RPS16/RPS21	60	0.84507
BP	GO:0036293	response to decreased oxygen levels	315	-0.716287	-1.40921	8.84757e-09	2.56537e-07	2.07728e-07	8500	tags=49%, list=15%, signal=41%	MTHFR/SUV39H2/ADAM17/NF1/EGR1/EP300/PDK1/HMOX2/DNM1L/PTGS2/STC1/ANGPTL4/MECP2/AK4/SIRT2/UBQLN1/HIF1A/ZFP36L1/ROCK2/EIF4EBP1/PLOD1/PCK1/NR4A2/CCNB1/EPAS1/MB/CAV1/BIRC2/NPEPPS/EDN1/AGTRAP/SCFD1/PLOD2/GNB1/CREB1/TIGAR/BACH1/NFE2L2/MTOR/CFLAR/PINK1/OPA1/SIRT1/PRKAA1/FAM162A/GATA6/ERO1A/ERCC2/MDM2/FUNDC1/LCN2/NAMPT/SMAD3/EGLN1/ANG/LDHA/TXN2/CACNB3/PICK1/ADSL/ADM/CDKN1B/CASP3/NDRG1/CAT/ANKRD1/EGLN3/BNI…	153	0.485714
BP	GO:0046390	ribose phosphate biosynthetic process	186	-0.759244	-1.4965	9.49337e-09	2.74824e-07	2.22536e-07	8280	tags=61%, list=15%, signal=52%	ACSF3/MLYCD/HACD1/ELOVL2/SLC25A13/HSD17B12/PARP1/ACAT1/ACSL3/PDK1/PRPS2/PDK2/AK1/DLAT/PDK4/PPCS/ADCY3/AK4/ELOVL5/PPCDC/UMPS/PAICS/PRPS1/AK2/ADSS1/STAT3/PDHA1/HTD2/PDHX/DMAC2L/ADCY6/PANK2/GCDH/DLD/ATP5PB/CTPS1/GMPS/ATP5F1C/ELOVL4/PINK1/RFK/DNAJC30/ACSL4/HPRT1/PYGL/ATP5F1D/AK3/SLC35B3/ATP5MC2/CMPK1/ATIC/ADSL/HACD2/PFAS/DGUOK/UCK2/NME1/TECR/PPAT/ATP5MC1/PDHB/PPT1/SPHK2/ATP5PD/PANK3/PAPSS1/NME6/ATP6V…	115	0.61828
MF	GO:0019843	rRNA binding	68	-0.857538	-1.66078	9.82873e-09	2.8408e-07	2.30031e-07	6573	tags=87%, list=12%, signal=76%	UTP25/MRPS11/RPUSD4/PPAN/PTCD3/FASTKD2/NPM1/RPS4X/MDM2/ANG/RPS4Y1/BRIX1/GTF3A/MRPL16/DDX21/RPF1/ERAL1/MRPS7/RPL5/MRPS27/MRPS18C/RPF2/RPL37/MRPS6/RPL11/TACO1/RPS11/RPL12/RPL23/NOL12/MRPS17/UTP23/FASTKD5/RPL19/MRPS18A/RPL9/RPL23A/NGRN/MRPL20/MRPL18/RPS3/IMP4/RPS14/CAVIN1/RPS13/MRPL11/RRS1/RPLP0P6/IMP3/RPS18/EEF2/RPLP0/RPS9/RPS5/RPL8/NOP53/DDX28/TST/CIRBP	59	0.867647
CC	GO:0031461	cullin-RING ubiquitin ligase complex	172	-0.764866	-1.50557	1.001e-08	2.8886e-07	2.33901e-07	9288	tags=69%, list=17%, signal=57%	CDC20/DCAF17/ANAPC10/KLHDC10/KCTD10/APPBP2/SPOP/ERCC8/CKS2/CDC16/UBE2C/ANAPC4/ZSWIM6/CUL9/FBXO38/CUL5/FBXW4/KLHL8/TMEM183A/ELOC/ENC1/GAN/CDC27/ANAPC7/KCTD2/COP1/DDB2/ANAPC1/FEM1B/CUL2/DDA1/FBXO17/DMAC2/FBXO6/SPOPL/KLHL22/FBXL5/FBXW11/CKS1B/KLHL12/CUL3/DCAF10/TMEM183BP/FBXL14/FBXL3/FBXO45/ZSWIM8/DCAF8/GLMN/CDC26/FBH1/CRBN/FBXL4/CDKN1B/KLHL7/FBXO25/DCAF6/TNFAIP1/DCAF13/SKP1/KLHL24/CUL1/CUL4A/PDCD6/…	118	0.686047
MF	GO:0051082	unfolded protein binding	121	-0.794959	-1.5654	1.03302e-08	2.97629e-07	2.41002e-07	7770	tags=68%, list=14%, signal=58%	ERO1B/HSPA8/DNAJB6/ERLEC1/LMAN1/RUVBL2/TTC1/AFG3L2/DNAJA2/NUDCD3/NAP1L4/DNAJB4/CANX/HSPA1L/CCDC115/UGGT1/HSPA9/CLU/PET100/CALR/DNAJA3/SYVN1/NPM1/HSP90AB2P/HSPA2/PFDN4/TCP1/CDC37L1/CCT8/ST13/TAPBP/PPIA/CCT4/DNAJA1/SPG7/NDUFAF1/SRSF10/HSPA13/CCT5/HSPD1/DNAJB11/PFDN6/DNAJB2/CLPX/UGGT2/SCAP/HSPA14/PFDN5/VBP1/PFDN2/TRAP1/HTRA2/NUDC/NUDCD2/HSPE1/CCT6A/HSP90B1/PPIB/HSP90AA1/DNAJB1/CCT2/PDRG1/GRPEL1/PTGE…	82	0.677686
BP	GO:0045597	positive regulation of cell differentiation	852	-0.641351	-1.27233	1.05266e-08	3.02808e-07	2.45195e-07	10704	tags=46%, list=19%, signal=37%	BMPR2/SMAP1/ITPKA/FBXW8/HEYL/SPEN/SPINT1/NIN/PPARG/ANKRD54/NUMB/RREB1/LRP8/NUMBL/STAT5B/CAMK1/CARMIL1/SERPINF2/SS18L1/GPRC5B/FOXC1/PLAAT4/ACVR1B/FBXO5/SHTN1/LIMS1/FOXJ1/BMPR1A/MTURN/SNAI1/HTR2A/SERPINB3/SNW1/MED1/PPP2R3C/CSF1/ASPM/FZD3/RRAS/HDAC1/AURKA/BMP6/MAPK11/RAPGEF2/FOXO3/SLC9B2/BCL6/ARNT/NEUROG1/IL4I1/FERMT2/MAP2K1/WWTR1/FBN2/CXCR4/ETV5/SETD3/CCN2/PAK1/KLF10/TGFB2/CTH/MAPK9/ELL3/DNM2/TRAK1…	390	0.457746
BP	GO:0009260	ribonucleotide biosynthetic process	178	-0.758757	-1.49448	1.06558e-08	3.06039e-07	2.47812e-07	9098	tags=61%, list=17%, signal=51%	ACSF3/MLYCD/HACD1/ELOVL2/SLC25A13/HSD17B12/PARP1/ACAT1/ACSL3/PDK1/PDK2/AK1/DLAT/PDK4/PPCS/ADCY3/AK4/ELOVL5/PPCDC/UMPS/PAICS/AK2/ADSS1/STAT3/PDHA1/HTD2/PDHX/DMAC2L/ADCY6/PANK2/GCDH/DLD/ATP5PB/CTPS1/GMPS/ATP5F1C/ELOVL4/PINK1/RFK/DNAJC30/ACSL4/HPRT1/ATP5F1D/AK3/SLC35B3/ATP5MC2/CMPK1/ATIC/ADSL/HACD2/PFAS/DGUOK/UCK2/NME1/TECR/PPAT/ATP5MC1/PDHB/PPT1/SPHK2/ATP5PD/PANK3/PAPSS1/NME6/ATP6V0C/ATP6V1A/GART/A…	110	0.617978
BP	GO:0007167	enzyme linked receptor protein signaling pathway	956	-0.634049	-1.25737	1.0785e-08	3.0926e-07	2.5042e-07	10378	tags=45%, list=19%, signal=37%	RPS6KB1/STAT5B/PTPN2/DOK1/CADM4/TNK2/NCK2/FUT8/EXT1/NCK1/FOXC1/ACVR1B/PTPN3/GSK3B/BMPR1A/RNF115/IGFBP5/LATS1/SNW1/CSF1/CCN3/PXN/BMP6/RAPGEF1/TRIM33/GIGYF2/PAK2/INHA/PDZD3/RAPGEF2/GAREM1/PIP4K2B/KIAA0319/PTPRA/ZNF451/PTP4A3/MIR17HG/ARNT/NEU3/PIK3C2A/IDE/RHBDF2/FERMT2/TGFBRAP1/WWTR1/FBN2/COL4A5/CCN2/ZGPAT/USP9Y/TAB1/GSK3A/PAK1/NEDD4/NUP93/ONECUT2/EFNA5/TWSG1/RASSF2/ZNF8/TGFB2/TYRO3/SETX/TOB1/NCOA5/…	427	0.446653
BP	GO:0120036	plasma membrane bounded cell projection organization	1476	-0.608627	-1.20956	1.22057e-08	3.49449e-07	2.82962e-07	10662	tags=46%, list=19%, signal=38%	ARSB/ITSN2/ITPKA/FHDC1/NEK3/FAM161B/FBXW8/ATP7A/TAOK1/CCNO/CAMSAP2/NIN/CCDC103/FRYL/MYO1A/PARD3/IFT122/NUMB/RREB1/LRP8/NUMBL/IFT88/C21orf91/DLG5/EMP1/CAMK1/CARMIL1/NCK2/EHD2/B3GNT2/EXT1/SS18L1/PPP3CB/NCK1/MYCBP2/ARHGAP35/DZIP1L/SHTN1/GSK3B/NCKIPSD/FOXJ1/EPS8L3/BAG4/WASF2/MAP4K4/CAMSAP1/PPP1R9A/ULK2/RABL2B/FZD3/RAPH1/AURKA/IFT81/PTPN9/RAPGEF1/CFAP69/CAPZB/ARL6/DOCK7/PAK2/SLC11A2/RAPGEF2/ALKBH1/TPG…	674	0.45664
BP	GO:0009615	response to virus	365	-0.699049	-1.37463	1.23349e-08	3.52592e-07	2.85507e-07	9461	tags=50%, list=17%, signal=41%	POLR3A/GBF1/CXCR4/TRAF3IP2/TRIM52/STAT2/IKBKB/NMI/HYAL3/XPR1/RNF26/GBP3/BATF3/ISG20/NLRX1/DDX60/MAP3K14/IFNAR2/IFITM3/MICA/HYAL1/SIN3A/OAS1/NCBP3/AKAP1/ZMYND11/URI1/PCBP2/FOSL1/ITGAX/BAX/LGALS8/TBK1/HIF1A/DTX3L/PDE12/ZDHHC1/SERINC3/ILRUN/RNASEL/PPM1B/PUM2/CDK6/CD40/MST1R/SAP30BP/HTRA1/IFIH1/RNF135/ZC3HAV1/TOMM70/IKBKG/SMPD1/POLR3E/TRIM6/BIRC2/TRIM34/EIF2AK4/ATF2/USP15/SLFN11/IFNAR1/ZMPSTE24/PRKRA…	181	0.49589
CC	GO:0000781	chromosome, telomeric region	162	-0.76685	-1.51124	1.2464e-08	3.55724e-07	2.88044e-07	10345	tags=75%, list=19%, signal=61%	RPA1/H4C1/DOT1L/RAD51AP1/PINX1/RAD51D/ERCC1/CHEK2/SP100/MCM2/TELO2/CBX1/XRCC1/RAD50/TOX4/ATRX/SETX/ATR/RIF1/RNF8/POLD1/WRN/THOC2/PARP1/CHEK1/SMCHD1/H4C9/TNKS/XRCC5/LRIF1/DPY30/H2BC3/SIRT6/ERCC4/MACROH2A2/ORC5/SIRT2/NLRP2/WRAP53/NSMCE4A/MRE11/NBN/LRWD1/MCM4/THOC6/TEP1/H2AX/CTC1/CDC73/CBX5/MEN1/SSB/THOC3/ATM/THOC5/SMC6/MCM6/XRCC6/H4C5/ORC4/SMC5/PPP1CC/TP53BP1/NAT10/H4C15/STN1/TERF2/KDM1A/ORC2/THOC7…	121	0.746914
BP	GO:0048699	generation of neurons	1512	-0.608747	-1.2096	1.28515e-08	3.66208e-07	2.96533e-07	10713	tags=44%, list=19%, signal=36%	HOOK3/GBA2/BMPR2/ARSB/ITSN2/ITPKA/NEK3/FBXW8/ATP7A/HEYL/SPEN/TAOK1/CAMSAP2/SPINT1/NIN/SKI/HEY1/EML1/AGTPBP1/FRYL/PARD3/NUMB/LRP8/NUMBL/IFT88/C21orf91/DLG5/DAGLB/CAMK1/NCK2/B3GNT2/EXT1/SS18L1/GPRC5B/PPP3CB/NCK1/MYCBP2/ARHGAP35/SHTN1/GSK3B/NCKIPSD/CDK5RAP1/BMPR1A/JAG2/MAP4K4/CAMSAP1/PPP1R9A/SNW1/MED1/ULK2/ASPM/TOPORS/FZD3/RAPH1/HDAC1/BCHE/AURKA/PTPN9/IGSF10/BMP6/RAPGEF1/GIGYF2/DOCK7/PAK2/NIPBL/SLC1…	661	0.437169
BP	GO:0044282	small molecule catabolic process	375	-0.695369	-1.36792	1.31098e-08	3.72984e-07	3.0202e-07	9098	tags=50%, list=17%, signal=42%	ACSF3/MLYCD/PEX13/SRD5A3/AADAT/IMPA2/SHMT1/MCCC1/SDSL/ALDH4A1/MTMR2/ABHD3/ACAD11/GCSH/CPT1B/MCCC2/GCAT/ECHDC2/AMACR/CDA/MTHFS/NQO2/ACAT1/HOGA1/BPNT1/ACOT8/HAO1/SLC25A44/ENOSF1/SCP2/QDPR/FOXK1/INPP1/CARNMT1/ACADM/IMPA1/BLMH/GLB1/ALDH6A1/SCARB1/PCK1/MTRR/PDXP/CPT2/CPT1A/NUDT5/LONP2/NUDT19/ASRGL1/ACOX1/GOT1/CYP26B1/KYAT3/GPD2/LRP5/ABCD3/GCDH/SLC27A2/BDH2/DERA/TIGAR/SULT1A1/OCRL/MTOR/SESN2/INPP5K/IDN…	187	0.498667
BP	GO:0043484	regulation of RNA splicing	147	-0.7748	-1.52723	1.33694e-08	3.79776e-07	3.07519e-07	8049	tags=68%, list=15%, signal=58%	CLK1/FAM172A/DAZAP1/RBMX/FXR2/HSPA8/FXR1/RBM22/PTBP3/RBM7/SRPK1/ZPR1/RBM24/RBM4/YTHDC1/SF3B4/RBM12B/HABP4/THRAP3/AHNAK/TRA2A/RBM12/NUP98/FUS/QKI/RBM10/JMJD6/NPM1/KHDRBS1/HNRNPH2/SON/DYRK1A/RBM8A/SRSF4/TIA1/RBFOX2/PIK3R1/RBM23/RPS26/CELF1/SRSF10/SMU1/ZNF326/RRP1B/AKAP17A/RBM5/RBM39/SRSF9/SAP18/FAM50A/C1QBP/SNRNP70/SLC38A2/ZBTB7A/SRSF1/MBNL1/HNRNPH3/RBMXL1/RAVER1/NCBP1/HNRNPLL/FMR1/CLK2/GRSF1/PCBP4…	101	0.687075
BP	GO:0009165	nucleotide biosynthetic process	250	-0.727759	-1.43243	1.4927e-08	4.23358e-07	3.4281e-07	9146	tags=56%, list=17%, signal=47%	NNMT/ACSF3/MLYCD/NUDT12/HACD1/ELOVL2/SLC25A13/TBPL1/HSD17B12/PARP1/MTHFD1/ACAT1/ACSL3/PDK1/PRPS2/PDK2/AK1/DLAT/PDK4/PPCS/ADCY3/AK4/ELOVL5/PPCDC/UMPS/NMRK1/PAICS/PRPS1/AK2/ADSS1/STAT3/PDHA1/HTD2/PDHX/DMAC2L/ADCY6/PANK2/MTHFD2L/GCDH/RRM1/DLD/NADSYN1/ATP5PB/CTPS1/GMPS/DCK/ATP5F1C/ELOVL4/PINK1/RFK/DNAJC30/ACSL4/HPRT1/ATP5F1D/FCSK/AK3/SLC35B3/ATP5MC2/NAMPT/CMPK1/MAPK1/ATIC/ADSL/HACD2/QPRT/ME1/PFAS/NAD…	141	0.564
BP	GO:0007006	mitochondrial membrane organization	116	-0.799575	-1.57571	1.57688e-08	4.46537e-07	3.61578e-07	7826	tags=72%, list=14%, signal=62%	HEBP2/THEM4/TMEM102/BAX/LETM1/BOK/AP3B1/ZNF205/TMEM11/STAT3/TOMM70/AFG3L2/MFN1/BID/BCL2L11/ATF2/HSPA4/SAMM50/BAK1/SLC25A4/TIMM50/CLN8/NMT1/PINK1/OPA1/HSPA9/OXA1L/TIMM22/APOOL/MTX3/CHCHD3/MAPK8/TP53/NOL3/SPG7/CHCHD10/MTX1/BAD/MICOS10/IMMT/TMEM14A/DYNLT1/RTL10/BCL2L1/GHITM/BNIP3L/APOO/NAIF1/BLOC1S2/PDCD5/TAFAZZIN/MFN2/MTX2/BCL2L2/ACAA2/CALM3/TIMM10/VDAC2/COX18/HSP90AA1/TOMM22/MAIP1/TIMM8A/PMAIP1/AT…	83	0.715517
BP	GO:0051345	positive regulation of hydrolase activity	586	-0.661039	-1.30522	1.59654e-08	4.514e-07	3.65516e-07	8646	tags=41%, list=16%, signal=35%	GM2A/PFN2/HIP1R/CASP9/WRN/PICALM/NF1/RGS14/TBC1D7/PPP1R15A/NEDD9/NR1H3/LPAR1/SNX18/EIF2AK3/FGF2/HMGB1/DVL3/PRKCD/PRELID1/LGMN/ANP32B/F3/BAX/SGSM2/ITGA6/PSME4/PKP4/ALS2/ECT2/MTSS2/NLRP2/BOK/ROCK2/TBC1D8/TOR1AIP1/GSN/MALT1/BCR/CD40/TPM1/STAT3/EGFR/CCL2/USP6NL/TBC1D9/RAB3GAP1/RAP1GDS1/RHOG/BID/TCEA1/BCL2L11/CASP8/TBC1D10B/ARL1/CAV1/DDRGK1/LARS1/RASA1/TBC1D25/HMGB2/SGSM3/TANK/TBCK/TBC1D14/CORO1C/UACA…	238	0.406143
BP	GO:0016055	Wnt signaling pathway	438	-0.682256	-1.34458	1.64846e-08	4.64634e-07	3.76233e-07	8747	tags=46%, list=16%, signal=39%	SPIN1/OTULIN/MDFIC/ABL1/MACF1/APC/RYK/MAD2L2/SDHAF2/FZD6/EGR1/FBXW4/CAPRIN2/TNKS/CXXC4/TBL1XR1/TMEM170B/TTC21B/GLI1/NDRG2/USP34/PIAS4/SCYL2/ZBED3/FGF2/PYGO2/AXIN2/DVL3/CTDNEP1/FRAT2/UBAC2/RSPO3/LRP4/WNT7B/PPM1N/LRRFIP2/FRAT1/RUVBL2/PPM1B/PRICKLE2/CHD8/EGFR/ZNRF3/NR4A2/FBXW11/LATS2/KLHL12/CUL3/SIAH2/CAV1/PLPP3/SOX9/AMOTL1/UBR5/LRP6/LRP5/PORCN/UBE2B/SNX3/CSNK1G3/GRK6/MESD/CDC73/PSEN1/CSNK2A1/BRD7/L…	203	0.46347
BP	GO:0043434	response to peptide hormone	411	-0.686031	-1.34979	1.64846e-08	4.64634e-07	3.76233e-07	10404	tags=55%, list=19%, signal=45%	BGLAP/RPS6KB1/STAT5B/PTPN2/NCK1/SP1/HDAC5/GSK3B/IGFBP5/MYO5A/UCP2/PXN/DENND4C/PIP4K2B/PTPRA/SRD5A1/PIK3C2A/IDE/CCN2/OXTR/STAT2/TNFSF10/GSK3A/GJB2/PAK1/STAT4/NCOA5/EREG/TSC1/PIK3CA/SLC2A8/ZDHHC7/APPL1/CEACAM1/PTK2/TIMP1/APC/SMARCC1/SESN3/PIP4K2C/PRKCI/PARP1/ENPP1/EGR1/GCLC/ROCK1/NR4A3/ZBED3/PDK2/ASS1/PRKCD/PTGS2/CDC5L/PDK4/QDPR/STXBP3/GRB14/IGF1R/LEPROTL1/PTPN11/TIMP4/NEFL/AREG/CCND3/ZFP36L1/SLC39…	228	0.554745
BP	GO:0072655	establishment of protein localization to mitochondrion	120	-0.795321	-1.56659	1.65673e-08	4.66244e-07	3.77536e-07	8658	tags=78%, list=16%, signal=65%	MTERF4/USP36/BCS1L/UBE2L3/TIMM9/SAE1/SREBF2/SH3GLB1/DNLZ/BAX/RALA/BAG3/PARL/IMMP1L/AP3B1/LMAN1/PITRM1/TOMM70/BID/NPEPPS/HSPA1L/HSPA4/SAMM50/UBE2D3/RNF31/TIMM50/TOMM40L/NMT1/PINK1/PRKAA1/TIMM23/MFF/OXA1L/TOMM34/UBE2J2/TIMM22/HAX1/TOMM40/TIMM17B/MAPK8/TIMM44/DNAJA1/HPS4/LRRK2/ARIH2/MICALL2/HSPD1/PMPCA/FBXO7/CSNK2A2/BNIP3L/ATG13/TIMM17A/AIFM1/PAM16/PDCD5/HTRA2/TIMM21/MFN2/DNAJC19/CALM3/PMPCB/TIMM10/…	93	0.775
BP	GO:0007017	microtubule-based process	871	-0.639474	-1.26889	1.70037e-08	4.7705e-07	3.86286e-07	11062	tags=51%, list=20%, signal=42%	IFT46/CDK2/HOOK2/MAPRE2/CCDC88B/ATP2B4/CDC14B/CEP76/XRCC3/DNAH1/HAUS5/MAFIP/LCA5/KIF1B/KIF3C/CCSAP/HOOK3/GBA2/AP3M2/RANBP9/SETD2/RAB6C/TAOK1/CAMSAP2/NIN/CEP85/CCDC103/TACC3/EML1/AGTPBP1/MAP7D3/TUBGCP5/PARD3/IFT122/IFT88/PATJ/FBXO5/GSK3B/FOXJ1/MEMO1/CLIP2/CAMSAP1/ATXN7/PPP2R3C/AKAP9/RABL2B/ASPM/KIAA0753/ABRAXAS2/AURKA/MPDZ/IFT81/EML2/CFAP69/CHEK2/ARHGAP21/DOCK7/TUBGCP4/TBCEL/NEK2/KIF13A/PRKAA2/TPG…	447	0.513203
BP	GO:0071363	cellular response to growth factor stimulus	681	-0.655947	-1.29735	1.70037e-08	4.7705e-07	3.86286e-07	10636	tags=48%, list=19%, signal=39%	ATP7A/DUSP22/HEYL/SPINT1/PPARG/SLC39A5/CCNA2/SKI/HOXA13/LRP8/BGLAP/RPS6KB1/PPARGC1A/STAT5B/CADM4/FUT8/EXT1/FOXC1/ACVR1B/LIMS1/BMPR1A/BAG4/LATS1/SNW1/MED1/PXN/BMP6/RAPGEF1/STK16/TRIM33/RAPGEF2/GAREM1/FOXO3/ZNF451/PTP4A3/MIR17HG/ARNT/SRD5A1/FERMT2/TGFBRAP1/FBN2/CCN2/USP9Y/TAB1/EPB41L5/USP8/NEDD4/MAP2K3/ONECUT2/TWSG1/ZNF8/TGFB2/SETX/TOB1/RAF1/PIK3CA/DNM2/PTPN12/APPL1/HYAL1/CASK/PTK2/ABL1/EHD4/SNX6/P…	328	0.481645
BP	GO:0035239	tube morphogenesis	900	-0.633733	-1.25746	1.72633e-08	4.83586e-07	3.91579e-07	9033	tags=36%, list=16%, signal=30%	TGFB2/PARVA/PRKACB/CELSR1/EREG/TSC1/PIK3CA/BBS4/TCTN1/GPNMB/MIR22/OTULIN/SHB/CEACAM1/OSR1/HYAL1/PTK2/GADD45A/ABL1/ADIPOR2/MTHFR/WARS2/TYMP/NRP2/MTHFD1/NF1/AGGF1/EFEMP2/FZD6/MCAM/HEY2/ROCK1/GLI1/SOX8/EIF2AK3/MTDH/CEP290/FGF2/KRAS/LUZP1/HMGB1/DVL3/PTGS2/ITGAX/F3/PRKACA/TBX2/KLF5/BAX/RALA/MYLK/ANGPTL4/SIRT6/MECP2/C1GALT1/KRIT1/TJP1/PAXIP1/RSPO3/AREG/EPHB2/SEC24B/HIF1A/WNT7B/AKT3/GDF7/PBX1/S100A1/ZFP…	322	0.357778
BP	GO:0006323	DNA packaging	196	-0.752668	-1.47984	1.80421e-08	5.04624e-07	4.08614e-07	10457	tags=62%, list=19%, signal=50%	TSPYL2/H2BC6/H2BC14/CABIN1/HIRA/H4C1/H1-5/RSF1/H2BC17/MCM2/SUV39H1/KMT5A/CTCF/PHF13/BAZ2A/H1-4/KAT6A/SMC4/ATRX/TENT4A/SPTY2D1/SART3/H2BU1/RNF8/NASP/PLK1/AKAP8L/SMARCA5/H4C9/H3C10/HJURP/SMC2/DAXX/HMGB1/H3C13/NAP1L5/H2BC3/ANP32B/H2BC18/H2BC15/TSPYL4/PSME4/MACROH2A2/SIRT2/SRPK1/H2BC21/H2BC12/H2BC10/H2BC13/CCNB1/WAPL/NAP1L4/NOC2L/H2BC4/SOX9/TOP2A/HMGB2/H2AX/RRP8/CENPV/SIRT1/SET/NPM1/H4C5/NAP1L3/SMC5/…	121	0.617347
MF	GO:0016616	oxidoreductase activity, acting on the CH-OH group of donors, NAD or NADP as acceptor	122	-0.791263	-1.55855	1.86732e-08	5.21474e-07	4.22258e-07	6254	tags=52%, list=11%, signal=46%	BDH2/IDH3G/ADH1C/ABCC4/NSDHL/CTBP2/ADH4/HADH/AKR1E2/LDHA/IDH3A/ME1/IDH1/DHRS13/HSD17B8/HIBADH/AKR1B10/HADHA/KDSR/PTGR1/HPGD/H6PD/DHRS4/HSD17B11/HSD17B4/IDH2/GPD1/PHGDH/CBR4/HADHB/HMGCR/DCXR/GCLM/DHRS3/IDH3B/AKR1C3/IMPDH2/HSD17B10/LDHD/RDH10/AKR7A2/AKR1A1/ADH5/AKR1C2/RDH14/CBR1/AKR1C1/G6PD/MDH1/ALDH3A1/MDH2/GRHPR/IMPDH1/AKR1B1/SPR/AKR1B15/AKR1C4/PGD/LDHB/CTBP1/UGDH/HSD3B7/FASN	63	0.516393
BP	GO:0000165	MAPK cascade	768	-0.643769	-1.27489	1.88209e-08	5.24792e-07	4.24944e-07	9244	tags=46%, list=17%, signal=38%	SERPINF2/EDA2R/CAMKK2/MAPKAPK5/PTPN3/MTURN/HTR2A/MAP4K4/SERPINB3/CCM2/RRAS/MBP/FKTN/MAPK11/STK38/PAK2/ITCH/RAPGEF2/GAREM1/MAP4K3/PAK4/RGS2/FERMT2/MAP2K1/CCN2/OXTR/TAB1/IKBKB/PAK1/NCOR1/MAP2K3/KLHDC10/RASSF2/TGFB2/SETX/MAPK9/MAP3K10/IRAK4/RAF1/MAP2K7/MAP2K4/MAP3K14/GPNMB/NF2/RELL2/MAPK8IP1/MDFIC/DUSP10/CEACAM1/GADD45A/ABL1/ADRA1D/RYK/MAP4K2/MAP3K20/NF1/RGS14/NQO2/SPAG9/LPAR1/MBIP/KITLG/ROCK1/ZMYND…	351	0.457031
BP	GO:0051493	regulation of cytoskeleton organization	521	-0.671214	-1.32452	1.90805e-08	5.31215e-07	4.30146e-07	10287	tags=53%, list=19%, signal=43%	CARMIL1/NCK2/PATJ/SERPINF2/PFN4/NCK1/MYCBP2/ARHGAP35/GSK3B/BAG4/LATS1/WASF2/CAMSAP1/ATXN7/PPP1R9A/AKAP9/SNX9/MPDZ/EML2/PXN/CAPZB/PAK2/PRKAA2/ARFGEF1/MARK2/SSH1/FERMT2/ARL3/CLIC4/CCN2/FCHSD1/CLASP2/ARAP1/SLAIN1/OCLN/PAK1/EFNA5/CYRIB/WHAMM/CLIP1/CLN3/CELSR1/ADD3/TSC1/TBCD/PIK3CA/PARP3/NF2/PLEKHG2/CKAP2/PFN2/HIP1R/WASHC2C/PTK2/ABL1/APC/RHOBTB3/CDC42EP2/PLK1/NEB/KATNBL1/LPAR1/BICD2/ROCK1/CDC42EP3/ARH…	276	0.52975
BP	GO:0051701	biological process involved in interaction with host	202	-0.747907	-1.47049	1.98593e-08	5.51209e-07	4.46335e-07	7312	tags=50%, list=13%, signal=43%	ANO6/NUP153/ZNF502/GAS6/GSN/PIKFYVE/LGALS1/HAVCR1/SCARB1/EGFR/TRIM13/SMPD1/THOC6/CAV1/TRIM6/TRIM34/NPC1/TRIM31/SNX3/ARL8B/THOC3/WWP1/ULK1/THOC5/TPCN1/AGTR1/TSG101/TRIM27/TCP1/TNIP1/EXOC7/PLSCR1/CAV2/SERPINB9/TRIM68/PPID/PPIA/SCARB2/CHMP3/VAPA/THOC7/CXCL8/ITGA2/CD55/ATG5/CHMP2B/CHMP4B/TRIM26/ZNF639/DYNLT1/ITGA5/VPS4B/TRIM5/BCL2L1/DAG1/TRIM35/F11R/THOC1/CDK1/NECTIN2/ITGAV/CTSL/TFRC/NRP1/FUCA2/IST1/…	100	0.49505
BP	GO:1901990	regulation of mitotic cell cycle phase transition	292	-0.717541	-1.41003	1.98593e-08	5.51209e-07	4.46335e-07	9064	tags=52%, list=16%, signal=44%	MUC1/SPDL1/INO80/BABAM1/APPL1/GPNMB/HUS1/HYAL1/CDC16/UBE2C/PSMG2/TFDP1/RINT1/APC/ANAPC4/SIN3A/MAD2L2/CHEK1/PLK1/ADAM17/DYNC1LI1/ECD/RBL2/RB1/KLHL18/ZNF655/DONSON/CDC27/BRCC3/PPP1R9B/AURKB/ANAPC7/CHMP4C/MECP2/NAE1/SIRT2/MRE11/NACC2/WAC/PBX1/CCND3/NBN/ZFP36L1/KMT2E/ZW10/EGFR/KLHL22/CCL2/PABIR1/CCNB1/CUL3/BID/RPL26/TPRA1/ZFYVE19/RFWD3/APPL2/SDE2/PRMT2/RDX/CTC1/SLFN11/PTPN6/ZNF830/CDC73/BRD7/KLF4/ZNF…	152	0.520548
BP	GO:0009611	response to wounding	548	-0.668945	-1.32091	2.01189e-08	5.57563e-07	4.5148e-07	9033	tags=43%, list=16%, signal=36%	TGFB2/MTR/TYRO3/EREG/RAF1/DGKZ/PIK3CA/TOR1A/MAP2K4/CEACAM1/F10/JMJD1C/CASK/PTK2/MACF1/ADIPOR2/TIMP1/VCL/DGKE/ADAM17/FLRT3/NF1/FZD6/DHFR/METAP1/MCAM/GLI1/FGF2/CNN2/MRTFA/HMGB1/PRKCD/AXL/ZFP36/BLOC1S6/F3/CLDN1/BAX/SPP1/MYLK/STXBP3/NEFL/EPHB2/HIF1A/CHL1/AP3B1/ANO6/FGB/MYOF/STK24/ZFP36L1/PPP3CA/HPS5/LMAN1/IL6ST/GAS6/LGALS1/SCARB1/CD40/TPM1/F2RL2/MIA3/EGFR/CDK5/DMTN/PROCR/F5/DST/SMPD1/PLAUR/CAV1/PLPP3…	235	0.428832
BP	GO:0045727	positive regulation of translation	135	-0.783435	-1.54223	2.03989e-08	5.64461e-07	4.57066e-07	8992	tags=73%, list=16%, signal=62%	UPF3A/TOB1/UCN/TENT4A/RCC1L/TRUB2/PPP1R15A/ELAVL1/CDC123/PYM1/PLD1/FXR2/FXR1/LARP1/LARP6/PABPC1/HNRNPD/HABP4/EIF2B5/METTL5/RPL26/EIF2AK4/RPUSD4/DHX29/MTOR/POLR2D/FASTKD2/PINK1/PAIP1/METTL14/NPM1/KHDRBS1/DNAJC3/RPS4X/RPUSD3/MAPK1/MPV17L2/EIF4G2/NSUN5/NAT10/DHX9/EIF3C/YBX3/RHOA/PRKDC/ITGA2/EIF3D/RPL5/IMPACT/MRPS27/EIF2S3B/EIF2S3/UHMK1/YTHDF1/EIF3E/METTL3/C1QBP/YTHDF3/USP16/RMND1/TRMT10C/POLDIP3/FMR…	99	0.733333
BP	GO:1901615	organic hydroxy compound metabolic process	535	-0.669097	-1.32109	2.08977e-08	5.77385e-07	4.67531e-07	9033	tags=47%, list=16%, signal=39%	TGFB2/GCH1/SRD5A3/IPPK/IMPA2/RDH5/ABCG1/APPL1/BAAT/ADH1B/NR1H4/MTMR2/ERG28/RXRA/SPTLC2/SQLE/AMACR/MSMO1/ALDH1A3/DHFR/CYP4V2/OPN3/SOAT1/PIAS4/FGF2/BPNT1/ACOT8/SREBF2/HAO1/LPCAT3/LGMN/DPM2/SCP2/ADH6/QDPR/MECP2/INPP1/HIF1A/NUDT4B/CYP51A1/CYP3A5/IMPA1/HMGCS1/SCARB1/RDH11/LEPR/NR1D1/ATP8B1/PCK1/OSBPL9/FDFT1/NR4A2/DEGS2/PDXP/NAAA/PMVK/SMPD1/GOT1/EPAS1/CYP26B1/ACO2/PLPP3/GPD2/NPC1/PANK2/LRP5/ABCD3/SGPP1…	249	0.465421
CC	GO:0000313	organellar ribosome	84	-0.838336	-1.64	2.11085e-08	5.81444e-07	4.70818e-07	7512	tags=89%, list=14%, signal=77%	MRPS5/MRPL9/MRPL35/MRPL37/MRPS2/MRPS9/MRPS11/MRPL23/MRPL46/MTG2/MRPS22/MRPL4/MRPL49/MRPL45/MRPL17/MRPL42/MRPS36/MRPL47/MPV17L2/MRPL24/MRPL52/MRPS35/MRPL22/MRPL3/MRPL16/MRPS7/MRPS27/MRPS18C/MRPS18B/MRPL44/MRPS31/MRPL13/MRPS6/MRPS33/DAP3/MRPS30/MRPS14/MRPL58/MRPS15/MRPL39/MTG1/MRPL30/NDUFA7/MRPL50/MRPS17/MRPL21/MRPS10/MRPL54/MRPL34/MRPL19/MRPL33/MRPL10/MRPS18A/MRPL14/MRPL43/MRPL53/MRPL15/MRPS24/MRP…	75	0.892857
CC	GO:0005761	mitochondrial ribosome	84	-0.838336	-1.64	2.11085e-08	5.81444e-07	4.70818e-07	7512	tags=89%, list=14%, signal=77%	MRPS5/MRPL9/MRPL35/MRPL37/MRPS2/MRPS9/MRPS11/MRPL23/MRPL46/MTG2/MRPS22/MRPL4/MRPL49/MRPL45/MRPL17/MRPL42/MRPS36/MRPL47/MPV17L2/MRPL24/MRPL52/MRPS35/MRPL22/MRPL3/MRPL16/MRPS7/MRPS27/MRPS18C/MRPS18B/MRPL44/MRPS31/MRPL13/MRPS6/MRPS33/DAP3/MRPS30/MRPS14/MRPL58/MRPS15/MRPL39/MTG1/MRPL30/NDUFA7/MRPL50/MRPS17/MRPL21/MRPS10/MRPL54/MRPL34/MRPL19/MRPL33/MRPL10/MRPS18A/MRPL14/MRPL43/MRPL53/MRPL15/MRPS24/MRP…	75	0.892857
BP	GO:0031668	cellular response to extracellular stimulus	243	-0.731763	-1.44	2.16764e-08	5.96184e-07	4.82754e-07	10007	tags=59%, list=18%, signal=49%	SNW1/MED1/CD68/UCP2/NDOR1/KICS2/PRKAA2/FOXO3/SRD5A1/MN1/KLF10/BHLHA15/XPR1/FNIP1/WIPI1/NUAK1/TSC1/RALB/PIM1/NR1H4/EIF2S1/ADNP/WRN/SESN3/VPS41/WIPI2/TNKS/WDR45B/EIF2AK3/PDK2/SREBF2/DNM1L/SH3GLB1/AXL/FOSL1/PPP1R9B/PDK4/HSPA8/MTMR3/PIK3R4/ATF3/STK24/GABARAPL1/GAS6/PIK3C3/TRIM24/PCK1/SZT2/WDR45/NR4A2/SLC39A4/SEH1L/LARS1/EIF2AK4/ASNS/RRP8/NFE2L2/USP33/MTOR/SESN2/SIRT1/MAP1LC3B/PRKAA1/DCTPP1/SIPA1/GBA/…	144	0.592593
BP	GO:0090501	RNA phosphodiester bond hydrolysis	147	-0.772563	-1.52282	2.21956e-08	6.09542e-07	4.9357e-07	9450	tags=71%, list=17%, signal=59%	DBR1/KRI1/RPP30/PAN3/NUDT12/TSEN2/ERI2/ISG20/RCL1/NOCT/CSTF3/EXD2/BMS1/EXOSC10/RPP38/NUDT21/UTP20/N4BP1/CPSF2/CPSF7/PDE12/EXOG/RNASET2/RNASEL/CNOT2/DIS3L/RPP40/XRN1/CNOT1/ANGEL1/CNOT6L/RNASEK/RPP14/TSNAX/DIS3/EXOSC7/NOB1/ENDOV/DCP2/NUDT16/CPSF3/FIP1L1/EXOSC4/RNASEH1/CNOT7/POLR2I/XRN2/NOP9/ANGEL2/EXOSC3/RRP36/EXOSC5/SND1/MOV10/ELAC2/ANG/ISG20L2/CNOT8/NOP14/TSR1/PCF11/POP4/TRIR/LACTB2/TOE1/PNPT1/PP…	104	0.707483
BP	GO:2001243	negative regulation of intrinsic apoptotic signaling pathway	97	-0.814607	-1.59389	2.37068e-08	6.50059e-07	5.26378e-07	7855	tags=71%, list=14%, signal=61%	PTGS2/FIGNL1/BAG5/CDKN2D/HIF1A/TXNDC12/ING2/WFS1/MARCHF7/PTPN1/BID/NOC2L/PLAUR/NFE2L2/PINK1/OPA1/SIRT1/CLU/SYVN1/CD44/MDM2/ARMC10/TMEM161A/PPIA/DNAJA1/TPT1/MCL1/NONO/NOL3/KDM1A/YBX3/HERPUD1/LRRK2/MAGEA3/USP47/BCL2L1/TAF9B/RRM2B/TRAP1/HTRA2/BCL2L2/TAF9/SELENOS/VDAC2/SOD2/IVNS1ABP/PARK7/CREB3/TRIAP1/BDKRB2/NDUFA13/DDX3X/TRIM32/SRC/PTTG1IP/AKT1/HYOU1/CCAR2/XBP1/GRINA/HSPB1/MAPK7/ENO1/TMBIM6/NDUFS3/P…	69	0.71134
BP	GO:0019725	cellular homeostasis	916	-0.63248	-1.25465	2.37532e-08	6.50351e-07	5.26615e-07	9107	tags=40%, list=17%, signal=34%	MCUR1/CCDC22/MCU/XPR1/SLC39A8/TYRO3/CLN3/DMPK/C2CD2L/PTGER2/RAF1/RAB7A/EDN2/HTT/PIK3CA/TRPM7/ABCG1/TMTC4/KLF7/NR1H4/MT2A/SLC9A8/UBE2C/CHERP/ABL1/SLC4A4/SLC9C1/ADRA1D/SIN3A/PDZD8/DEDD2/S1PR3/SLC25A23/SMARCB1/ENPP1/FLVCR1/ATP6V0A1/GCLC/GPR89A/LPAR1/LIME1/NALF2/MICU3/FGF2/RAB11FIP5/NMB/SLC39A6/HMGB1/NCS1/COX19/MCOLN1/SWAP70/PRKACA/BAX/STC1/BAG3/ZBTB20/LRRC8A/UBE3A/LETM1/STXBP3/PACS2/IGF1R/KRIT1/GPR1…	367	0.400655
BP	GO:0198738	cell-cell signaling by wnt	440	-0.68117	-1.34255	2.40128e-08	6.5647e-07	5.3157e-07	8747	tags=46%, list=16%, signal=39%	SPIN1/OTULIN/MDFIC/ABL1/MACF1/APC/RYK/MAD2L2/SDHAF2/FZD6/EGR1/FBXW4/CAPRIN2/TNKS/CXXC4/TBL1XR1/TMEM170B/TTC21B/GLI1/NDRG2/USP34/PIAS4/SCYL2/ZBED3/FGF2/PYGO2/AXIN2/DVL3/CTDNEP1/FRAT2/UBAC2/RSPO3/LRP4/WNT7B/PPM1N/LRRFIP2/FRAT1/RUVBL2/PPM1B/PRICKLE2/CHD8/EGFR/ZNRF3/NR4A2/FBXW11/LATS2/KLHL12/CUL3/SIAH2/CAV1/PLPP3/SOX9/AMOTL1/UBR5/LRP6/LRP5/PORCN/UBE2B/SNX3/CSNK1G3/GRK6/MESD/CDC73/PSEN1/CSNK2A1/BRD7/L…	203	0.461364
BP	GO:0009451	RNA modification	167	-0.761474	-1.49852	2.42724e-08	6.62571e-07	5.36509e-07	10300	tags=74%, list=19%, signal=61%	TRMT10A/TRMT11/A1CF/CDK5RAP1/BAG4/TYW3/DUS4L/PUS7/TRMT2B/PUS7L/ALKBH1/FDXACB1/DTWD1/DIMT1/CBLL1/EMG1/TRUB2/LARP7/METTL2B/RBM47/METTL2A/ELP3/ALKBH3/NSUN3/PUS1/METTL15P1/METTL15/ALKBH8/TRMT6/LCMT2/HENMT1/TRMT2A/TFB1M/TARBP1/DUS3L/TSR3/CMTR1/TRMT13/MRM1/METTL5/MOCS3/TRMU/ELP6/CTU1/TYW5/QTRT1/RPUSD4/TRIT1/TRMO/MTFMT/NUDT16/OSGEPL1/DPH3/NOP2/SSB/JMJD6/AARS1/NAF1/THUMPD1/NSUN5P2/METTL14/FBL/ELP2/RPUSD3…	124	0.742515
BP	GO:0042542	response to hydrogen peroxide	143	-0.782237	-1.54079	2.4532e-08	6.68653e-07	5.41435e-07	8113	tags=62%, list=15%, signal=53%	PPP5C/NR4A3/PRKCD/AXL/FOSL1/UBE3A/PTPN11/ECT2/AREG/ZNF277/STK24/PAWR/SIRPA/PDGFD/OSER1/MB/NFE2L2/BAK1/PLEKHA1/KLF4/PINK1/MET/SIRT1/PRKAA1/DUSP1/MDM2/PDE8A/SOD1/LCN2/STK26/LDHA/CASP3/ZNF580/CAT/STAT1/GLRX2/NET1/HDAC2/LRRK2/HDAC6/RELA/HSPD1/BECN1/CAPN2/RIPK1/ADAM9/TRPA1/IMPACT/BAD/STK25/KDM6B/MAP1LC3A/CRK/AIFM1/TRAP1/CDK1/PDCD10/PPP2CB/TXN/SOD2/HSF1/CBX8/ANXA1/PARK7/PCNA/RACK1/HMOX1/TXNIP/RPS3/PYCR…	89	0.622378
BP	GO:0016311	dephosphorylation	417	-0.68409	-1.34739	2.53108e-08	6.88847e-07	5.57786e-07	10240	tags=56%, list=19%, signal=46%	RPAP2/PPP3CB/NCK1/PPTC7/PTPN3/GSK3B/BAG4/PPP2R3C/PPP1R2B/DNAJC6/PPP2R3B/RPRD1B/PTPN9/PTPN4/APTX/CTTNBP2NL/PTPRA/PTP4A3/PTPRM/SSH1/PIP4P2/SMG7/IKBKB/PPP1R12A/PPP2R2D/ENOPH1/MTMR6/TGFB2/CAMK2G/NUAK1/IMPA2/TSC1/HTT/PPP6R3/PTPN12/RPRD1A/BOD1L1/MTMR2/DUSP10/SDHAF2/PTPRH/MTMR14/NOCT/PPP6C/RCAN1/PPP1R15A/ROCK1/PDP2/URI1/PPP5C/BPNT1/PRKCD/DUSP11/TIPRL/PPP1R9B/ACP6/SWAP70/PLPPR2/CTDNEP1/DUSP6/STYX/MTMR3/P…	233	0.558753
BP	GO:0051241	negative regulation of multicellular organismal process	1083	-0.62369	-1.23839	2.63492e-08	7.14967e-07	5.78936e-07	8799	tags=33%, list=16%, signal=28%	PARP3/GPNMB/RAB11FIP3/KLF7/MIR22/NR1H4/RC3H2/RELB/SVBP/MTMR2/DUSP10/CEACAM1/OSR1/PFN2/GADD45A/TIMP1/RYK/LRRC32/MAD2L2/SDHAF2/IL4R/OAS1/PCM1/ADAM17/NF1/ENPP1/NR1H3/HEY2/IL1R2/RNF6/ROCK1/REL/SOX8/NDRG2/EIF2AK3/NUTF2/HLA-F/FGF2/ERBIN/RAB11FIP5/GORASP1/RB1/HMGB1/CHSY1/PRKCD/PCTP/PTGS2/AXL/LGMN/ZFP36/TLR6/STC1/TFE3/SPP1/PIAS3/MECP2/N4BP1/TRAK2/KRIT1/PTPN11/SIRT2/EPHB2/LRP4/HIF1A/BBS2/SEMA4F/CDK5R1/CYP…	359	0.331487
BP	GO:1901293	nucleoside phosphate biosynthetic process	252	-0.72644	-1.42953	2.63492e-08	7.14967e-07	5.78936e-07	9146	tags=56%, list=17%, signal=47%	NNMT/ACSF3/MLYCD/NUDT12/HACD1/ELOVL2/SLC25A13/TBPL1/HSD17B12/PARP1/MTHFD1/ACAT1/ACSL3/PDK1/PRPS2/PDK2/AK1/DLAT/PDK4/PPCS/ADCY3/AK4/ELOVL5/PPCDC/UMPS/NMRK1/PAICS/PRPS1/AK2/ADSS1/STAT3/PDHA1/HTD2/PDHX/DMAC2L/ADCY6/PANK2/MTHFD2L/GCDH/RRM1/DLD/NADSYN1/ATP5PB/CTPS1/GMPS/DCK/ATP5F1C/ELOVL4/PINK1/RFK/DNAJC30/ACSL4/HPRT1/ATP5F1D/FCSK/AK3/SLC35B3/ATP5MC2/NAMPT/CMPK1/MAPK1/ATIC/ADSL/HACD2/QPRT/ME1/PFAS/NAD…	141	0.559524
BP	GO:0000280	nuclear division	439	-0.680475	-1.34141	2.68709e-08	7.28038e-07	5.8952e-07	11145	tags=56%, list=20%, signal=45%	CHFR/PTTG1/GPR3/RNF212/CTDP1/CDC14B/BTC/XRCC3/WNT4/CCSAP/SYCP2/CDCA2/CEP85/ZWINT/ZSCAN21/TACC3/HOXA13/RAD21L1/PDS5B/CCNE1/FBXO5/RAD51AP1/SYCE1L/PINX1/DSN1/ASPM/RAD51D/LCMT1/ABRAXAS2/AURKA/CHEK2/FOXJ2/NIPBL/SLF2/MIS12/NEK2/NDC1/NEUROG1/RIOK2/SGO1/KMT5A/TDRKH/PHF13/CLASP2/IK/CDC20/RAD50/CENPC/PPP2R2D/SMC4/ATRX/SPICE1/SPDL1/INO80/TENT4A/EREG/WRAP73/SLC2A8/POGZ/UBR2/CKS2/CDK13/CDC16/UBE2C/PSMG2/APC/K…	247	0.562642
BP	GO:0002684	positive regulation of immune system process	873	-0.635587	-1.26119	2.84362e-08	7.68157e-07	6.22006e-07	9244	tags=36%, list=17%, signal=30%	IKBKB/PAK1/CD99/RC3H1/ERMAP/CYRIB/KLF10/NMI/MCU/SHLD3/TGFB2/EREG/DGKZ/RIF1/EDN2/PIK3CA/DDX60/CD99/APPL1/RC3H2/DUSP10/CEACAM1/NKAP/PTK2/ABL1/CFI/SIN3A/KMT5B/MAD2L2/MOSPD2/BTN3A2/IL4R/FBXO38/ADAM17/HLA-DMA/EP300/LIME1/KITLG/TNIP2/STX7/HLA-F/XRCC5/NR4A3/RB1/DNM1L/SLC15A4/NFKBIZ/NSD2/HMGB1/PRKCD/AXL/LGMN/VAMP7/BLOC1S6/GPS2/TLR6/SWAP70/TMEM102/BAX/AP1G1/VAMP7/TBK1/CADM1/PTPN11/PAXIP1/EPHB2/STX4/AP3B1/…	314	0.359679
BP	GO:0019216	regulation of lipid metabolic process	328	-0.705196	-1.38767	2.84362e-08	7.68157e-07	6.22006e-07	9048	tags=46%, list=16%, signal=38%	MLYCD/FMC1/LACTB/DGKZ/BBS4/ABCG1/NR1H4/MTMR2/CEACAM1/PTK2/PIP4K2C/ABCA3/EGR1/NR1H3/ACSL3/PDK1/NR4A3/FGF2/PDK2/PRKCD/PTGS2/LPCAT3/PDK4/GPS2/NR0B1/CTDNEP1/ZBTB20/AMBRA1/MTMR3/PIK3R4/ELOVL5/PRMT3/SCARB1/NR1D1/PCK1/CPT1A/LONP2/FABP5/SERPINA3/CAV1/THRA/SOX9/APPL2/C3/PANK2/CHP1/CREB1/NR1D2/MTOR/ZMPSTE24/SIRT1/PRKAA1/SIRT3/AKT2/ABHD5/AGTR1/ARV1/MTMR4/SOD1/INSIG2/ADM/ASAH1/MTMR1/IDH1/HNF4A/SORL1/CREBL2/N…	150	0.457317
BP	GO:0019646	aerobic electron transport chain	75	-0.841407	-1.63315	2.89274e-08	7.80268e-07	6.31814e-07	6264	tags=75%, list=11%, signal=66%	NDUFA8/DLD/PINK1/NDUFB8/NDUFB3/COQ9/UQCRB/NDUFS4/UQCR10/NDUFB9/NDUFAF1/NDUFA9/NDUFS7/NDUFS1/UQCRHL/NDUFA5/COX5B/NDUFAB1/COX6A1/NDUFB5/NDUFS8/NDUFS5/COX7A2L/NDUFC2/SDHA/NDUFA7/NDUFB1/NDUFB6/NDUFV2/NDUFB4/COX7A2/NDUFA6/NDUFB10/COX5A/UQCRH/COX6C/NDUFC1/PARK7/SDHD/NDUFB7/NDUFB2/NDUFS2/CYCS/NDUFA4/COX7C/UQCRC1/UQCR11/UQCRQ/COX4I1/CYC1/NDUFA1/NDUFS3/NDUFA2/UQCC3/COX8A/NDUFV1	56	0.746667
BP	GO:0033044	regulation of chromosome organization	187	-0.749744	-1.47726	3.00014e-08	8.08038e-07	6.543e-07	11145	tags=76%, list=20%, signal=61%	CHFR/PTTG1/LIG4/XRCC3/GNL3L/DNMT1/PARN/ZWINT/TACC3/ATF7IP/MAPKAPK5/FBXO5/PINX1/LCMT1/YLPM1/ERCC1/SLF2/NEK2/RESF1/MCM2/RIOK2/XRCC1/CTCF/IK/RAD50/ATRX/SPDL1/ATR/MAP2K7/MORC2/CDC16/UBE2C/PSMG2/APC/ANAPC4/MAD2L2/PARP1/PLK1/DYNC1LI1/TNKS/MPHOSPH8/RNF4/XRCC5/EXOSC10/RB1/AXIN2/CDC27/AURKB/USP7/ANAPC7/SIRT6/PPHLN1/ERCC4/ANAPC1/MRE11/NBN/HNRNPD/ZW10/GNL3/XRN1/KLHL22/CCNB1/WAPL/MAP3K4/CUL3/SETDB2/TOP2A/CTC…	143	0.764706
MF	GO:0060090	molecular adaptor activity	368	-0.694933	-1.36731	3.05232e-08	8.20874e-07	6.64694e-07	9808	tags=57%, list=18%, signal=48%	UBXN8/DCAF12/GNB5/BNIP1/PDZD3/AP1M2/NDC1/SNAP29/STX3/GNB4/STX6/LINC01783/TELO2/SYNE2/MAP2K1/VPS11/RAD50/KLHDC10/ARRDC4/NAPA/IPPK/APPBP2/BBS4/AP1S2/MAPK8IP1/ERG28/HIP1R/PSMG2/DEDD2/FLRT3/RGS14/OTUD4/SPAG9/BICD2/STX7/LAMTOR3/VAMP7/FRS3/STX17/HSPA8/AP1G1/GRB14/VAMP7/PTPN11/STX5/ANAPC1/NEFL/GOSR1/STX4/NUP62/COX15/FEM1B/SRRT/G3BP2/USE1/NUP153/GAS6/RUVBL2/SNAP23/GATAD2A/RB1CC1/AKAP13/SPAG4/CNOT1/STAT3/…	212	0.576087
MF	GO:0008092	cytoskeletal protein binding	987	-0.626576	-1.24303	3.10449e-08	8.33673e-07	6.75057e-07	10759	tags=51%, list=20%, signal=42%	KIF1B/KIF3C/CCSAP/PALLD/HOOK3/FHDC1/SETD2/ANXA6/KLHL20/TAOK1/CAMSAP2/NIN/PPARG/COBLL1/DCP1A/EML1/PHACTR2/AGTPBP1/IQGAP2/MAP7D3/MYO1A/TUBGCP5/NKD2/LRP8/IFT88/PPARGC1A/DLG5/BIRC5/STRBP/PFN4/STIM1/SHTN1/PTPN3/GSK3B/NCKIPSD/EPS8L3/CLIP2/PIP/MYO5A/WASF2/MAP4K4/CAMSAP1/PPP1R9A/RAD51D/ABRAXAS2/IFT81/EML2/CACNA1D/PXN/PTPN4/CSRP2/CAPZB/MSRB2/BCL7B/TUBGCP4/TBCEL/CTNNAL1/TOR1B/KIF13A/RAB11B/TPGS1/CEP350/WIP…	503	0.509625
BP	GO:0009100	glycoprotein metabolic process	383	-0.68816	-1.35382	3.20884e-08	8.60424e-07	6.96719e-07	10765	tags=56%, list=20%, signal=45%	AQP11/GALNT12/CSGALNACT2/CHST7/BMPR2/AGO2/ATP7A/DPY19L4/GALNT2/GFPT2/ALG9/B3GNT2/FUT8/EXT1/B3GALT4/DSEL/TREX1/ST3GAL4/BACE2/FKTN/B3GALNT2/ALG11/ARFGEF1/SLC51B/GXYLT1/ST3GAL2/C1GALT1C1L/TRIP11/TMTC3/ALG3/B3GNT9/POGLUT2/SLC39A8/SRD5A3/TRAK1/COG3/TMTC4/CHST3/B3GNT3/EOGT/HYAL1/B4GALT3/PGM3/HS2ST1/FAM20B/ALG5/RNF185/SOAT1/MANBA/STT3A/GORASP1/ACOT8/CHSY1/DPM3/MAN1A2/DPM2/ALG8/EXTL2/C1GALT1/TRAK2/HIF1A/…	214	0.558747
MF	GO:0004518	nuclease activity	204	-0.740639	-1.45662	3.26102e-08	8.73126e-07	7.07004e-07	10349	tags=65%, list=19%, signal=53%	EXOSC9/RPP21/TATDN3/PMS2/RBBP8/RAD9A/REXO1/TREX1/RNASEH2A/ERCC1/YBEY/TATDN2/APTX/ALKBH1/MGME1/DBR1/XRCC1/RAD50/RPP30/NEIL2/PAN3/NUDT12/TSEN2/ERI2/MBD4/ISG20/RCL1/ENDOD1/POLD1/WRN/NOCT/ENPP1/EXD2/TATDN1/EXOSC10/RPP38/N4BP1/POLB/ERCC4/PDE12/EXOG/RNASET2/MRE11/RNASEL/CNOT2/DIS3L/RPP40/XRN1/CNOT1/ANGEL1/CNOT6L/MYG1/RNASEK/RPP14/TSNAX/DIS3/OGG1/EXOSC7/REXO4/NOB1/ENDOV/DCP2/NUDT16/CPSF3/DCLRE1A/EXOSC4/…	133	0.651961
BP	GO:0140053	mitochondrial gene expression	108	-0.800001	-1.57654	3.49064e-08	9.33233e-07	7.55675e-07	9176	tags=84%, list=17%, signal=70%	DARS2/MRPL2/RCC1L/TRUB2/MTERF4/WARS2/MRPS28/FASTKD1/NSUN3/PUS1/MTIF3/MRPS21/TFB1M/TRNT1/RARS2/GFM2/MRPS2/EARS2/MRPS11/MRPL23/TSFM/MTRF1L/MTG2/RPUSD4/TRIT1/PTCD3/FASTKD2/PRKAA1/MTERF1/MTIF2/RPUSD3/TRMT61B/SHMT2/YARS2/MRPL47/ELAC2/MPV17L2/MRPL52/MRPS35/SUPV3L1/CHCHD10/TFAM/MRPL16/PNPT1/MRPS7/MTERF2/MRPS27/MRPS18B/MRPL44/LRPPRC/TEFM/MRPS6/TACO1/C1QBP/MRPS14/QRSL1/TRMT5/GARS1/MRPL58/IARS2/MRPS15/RMND…	91	0.842593
MF	GO:0016614	oxidoreductase activity, acting on CH-OH group of donors	134	-0.779282	-1.53495	3.52541e-08	9.41146e-07	7.62082e-07	6471	tags=51%, list=12%, signal=45%	GPD2/D2HGDH/BDH2/IDH3G/ADH1C/ABCC4/NSDHL/CTBP2/ADH4/HADH/AKR1E2/LDHA/IDH3A/ME1/IDH1/DHRS13/HSD17B8/HIBADH/AKR1B10/HADHA/KDSR/ALDH3A2/CYP4F3/PTGR1/HPGD/H6PD/DHRS4/HSD17B11/HSD17B4/IDH2/GPD1/PHGDH/CBR4/HADHB/HMGCR/DCXR/GCLM/DHRS3/IDH3B/AKR1C3/IMPDH2/HSD17B10/LDHD/RDH10/AKR7A2/VKORC1/AKR1A1/ADH5/AKR1C2/RDH14/CBR1/AKR1C1/G6PD/MDH1/ALDH3A1/MDH2/GRHPR/IMPDH1/AKR1B1/SPR/AKR1B15/AKR1C4/PGD/LDHB/CTBP1/UGD…	68	0.507463
BP	GO:0009895	negative regulation of catabolic process	319	-0.706364	-1.38961	3.57407e-08	9.51341e-07	7.70337e-07	9760	tags=57%, list=18%, signal=47%	TAF15/TMEM39A/TAB3/TAB2/PDCL3/UBQLN4/TRAF3IP2/HERC1/LARP4B/GSK3A/NCOR1/TOB1/FMC1/TENT4A/TSC1/IGF2BP1/PIK3CA/ZDHHC7/FEZ2/MTMR2/USP36/TIMP1/SMARCC1/MAD2L2/NOCT/F8A1/F8A2/F8A3/ROCK1/ELAVL1/AXIN2/ZFP36/USP7/BAG5/N4BP1/LARP1/STYX/NRDE2/SIRT2/FOXK1/TIMP4/PHAX/PABPC1/CYP51A1/USP14/WAC/RBM24/HNRNPD/TENT5A/YBX1/RYBP/UBXN1/LEPR/MARCHF7/STAT3/EGFR/KLHL22/SMCR8/SF3B3/THRAP3/SEC22B/KDM4A/DDRGK1/NPC1/SCFD1/TBC…	183	0.573668
CC	GO:0061695	transferase complex, transferring phosphorus-containing groups	238	-0.730693	-1.43678	3.57407e-08	9.51341e-07	7.70337e-07	10320	tags=68%, list=19%, signal=55%	SOCS2/ACVR1/CDK2/PIK3C2B/REV3L/POLR1F/POLR2J3/CCNO/CCNA2/POLR3K/RPAP2/CCNE1/GTF2B/GTF2F2/ACVR1B/PRKAR2A/RPRD1B/PRKAB2/PRKAB1/VAC14/PIK3C2A/POLR3A/CAB39/CDK12/IKBKB/POLR3GL/PIK3CA/CCNH/GTF2H1/RPRD1A/TBPL1/CKS2/CDK13/POLD1/TAF6/POLR1G/POLR2A/MAD2L2/MYO6/TAF10/GTF2E2/POLG2/GTF2H3/PRPS2/TBP/TAF13/POLR1E/SOCS4/CCNG1/PHKB/TAF2/CDKN2D/IGF1R/PIK3R4/TRRAP/CDK5R1/CCND3/GTF2H2C/CDK6/PIK3C3/PRPS1/RB1CC1/PHKG…	161	0.676471
BP	GO:0009141	nucleoside triphosphate metabolic process	108	-0.799731	-1.57601	3.59562e-08	9.55678e-07	7.7385e-07	6064	tags=58%, list=11%, signal=52%	ATP5PB/CTPS1/NUDT16/ATP5F1C/RHOQ/PINK1/OPA1/DNAJC30/DCTPP1/ATP5F1D/AK3/ATP5MC2/CMPK1/NUDT15/DGUOK/UCK2/RHOA/ENTPD4/LRRK2/NME1/ITPA/ATP5MC1/SPHK2/ATP5PD/NME6/RRM2B/ATP6V0C/GNAI3/ATP6V1A/ATP5PF/SMPDL3A/TAFAZZIN/NUDT2/FLCN/DTYMK/VPS9D1/ATP5MG/ATP5MF/NME4/IMPDH2/UCKL1/CAD/NME2/NME2P1/ATP5ME/ATP5PO/ATP5F1A/ATP5F1E/GUK1/IMPDH1/STOML2/RAN/ATP5F1B/ENO1/ALDOA/TMSB4X/DUT/VCP/ATP5MC3/UCK1/UQCC3/ANTKMT/NME3	63	0.583333
BP	GO:0061061	muscle structure development	625	-0.652984	-1.29039	3.73059e-08	9.90105e-07	8.01727e-07	9091	tags=41%, list=17%, signal=35%	BHLHA15/MAFF/HLF/TGFB2/MRTFB/DMPK/CTH/EREG/TSC1/MAP2K4/CXADR/PIAS1/MIR22/TCF12/BASP1/PARP2/FOXN2/COPS2/KMT5B/MEF2D/FHL2/IL4R/EFEMP2/NEB/RCAN1/EGR1/HEY2/SPAG9/EP300/SOX8/KRAS/RB1/IFRD1/ASS1/MRTFA/GTF3C5/TBX2/KLF5/ADAMTS15/MYLK/EID2B/FXR1/LRRC8A/SIRT6/MECP2/SIRT2/MEF2A/FOXK1/NLN/ACADM/MYOF/ATF3/ZFP36L1/PPP3CA/RBM24/RBM4/TBX3/LGALS1/MSX1/YBX1/BTG2/KRT19/XKR8/TPM1/AKAP13/ACTA1/CASP7/SUPT6H/AFG3L2/CCN…	257	0.4112
BP	GO:0006333	chromatin assembly or disassembly	174	-0.759394	-1.49533	4.04365e-08	1.07007e-06	8.66473e-07	10457	tags=64%, list=19%, signal=52%	TSPYL2/H2BC6/H2BC14/CABIN1/HIRA/H4C1/H1-5/RSF1/H2BC17/MCM2/SUV39H1/CTCF/BAZ2A/H1-4/KAT6A/ATRX/SMARCC2/SPTY2D1/SART3/H2BU1/SMARCC1/NASP/SUV39H2/H2AW/SMARCA5/SMARCB1/H4C9/H3C10/HJURP/DAXX/BAZ1B/HMGB1/H3C13/NAP1L5/H2BC3/ANP32B/H2BC18/H2BC15/TSPYL4/MACROH2A2/SIRT2/H2BC21/H2BC12/H2BC10/H2BC13/NAP1L4/NOC2L/H2BC4/SOX9/HMGB2/H2AX/SMARCD2/RRP8/SMARCE1/SUPT16H/CENPV/SIRT1/SET/NPM1/H4C5/NAP1L3/H2BC5/H4C15/N…	111	0.637931
MF	GO:0061629	RNA polymerase II-specific DNA-binding transcription factor binding	299	-0.704587	-1.38496	4.04365e-08	1.07007e-06	8.66473e-07	10423	tags=67%, list=19%, signal=55%	LCOR/PPARGC1A/STAT5B/EXOSC9/PTPN2/HIRA/KDM5D/RBBP8/PARP9/SP1/GTF2B/HDAC5/GSK3B/LATS1/SNW1/COMMD7/MED1/HDAC1/SETD6/MED14/MED25/ARNT/ARID5A/MED24/BBS10/SETD3/BAZ2A/NCOR1/WIPI1/BBS4/GTF2H1/NR1H4/MDFIC/JMJD1C/RXRA/SIN3A/TAF6/TMF1/MAD2L2/PARP1/NCOA2/TAF10/SMARCB1/FIZ1/HEY2/EP300/RNF6/TBP/NCOA7/MTDH/DAXX/NR4A3/RB1/NCOA3/UBA3/TEAD3/LRIF1/C1D/NR0B1/MED30/MEF2A/MED4/BBS1/HIF1A/BBS2/DTX3L/GABARAPL1/ASXL1/T…	201	0.672241
CC	GO:0042470	melanosome	109	-0.799532	-1.57645	4.17301e-08	1.10109e-06	8.91598e-07	6967	tags=62%, list=13%, signal=55%	RAB9A/CAPG/DNAJC5/RAB35/SEC22B/CANX/ERP29/TPP1/CALU/NCSTN/RAB27B/TMED10/RAB29/SND1/TMEM33/ANXA2/GNA13/RPN1/CCT4/MFSD12/HPS4/CLTC/RAC1/RAB1A/SLC1A4/RAB2A/PDCD6IP/YWHAE/GGH/AHCY/ATP6V1B2/ATP1B3/ANXA11/PDIA3/HSP90B1/TFRC/FLOT1/PPIB/HSP90AA1/YWHAZ/PDIA4/CD63/SYPL1/STOM/NAP1L1/PDIA6/SDCBP/YWHAB/ANXA2P2/RAB32/HSP90AB1/BSG/LAMP1/RAN/SLC2A1/SLC3A2/PRDX1/ITGB1/CTSB/HSPA5/ABCB6/GANAB/CNP/P4HB/SLC1A5/FASN/A…	68	0.623853
CC	GO:0048770	pigment granule	109	-0.799532	-1.57645	4.17301e-08	1.10109e-06	8.91598e-07	6967	tags=62%, list=13%, signal=55%	RAB9A/CAPG/DNAJC5/RAB35/SEC22B/CANX/ERP29/TPP1/CALU/NCSTN/RAB27B/TMED10/RAB29/SND1/TMEM33/ANXA2/GNA13/RPN1/CCT4/MFSD12/HPS4/CLTC/RAC1/RAB1A/SLC1A4/RAB2A/PDCD6IP/YWHAE/GGH/AHCY/ATP6V1B2/ATP1B3/ANXA11/PDIA3/HSP90B1/TFRC/FLOT1/PPIB/HSP90AA1/YWHAZ/PDIA4/CD63/SYPL1/STOM/NAP1L1/PDIA6/SDCBP/YWHAB/ANXA2P2/RAB32/HSP90AB1/BSG/LAMP1/RAN/SLC2A1/SLC3A2/PRDX1/ITGB1/CTSB/HSPA5/ABCB6/GANAB/CNP/P4HB/SLC1A5/FASN/A…	68	0.623853
BP	GO:0031497	chromatin assembly	148	-0.771193	-1.51987	4.20017e-08	1.10665e-06	8.96101e-07	10567	tags=66%, list=19%, signal=54%	MIS18A/TSPYL2/H2BC6/H2BC14/CABIN1/HIRA/H4C1/H1-5/RSF1/H2BC17/MCM2/SUV39H1/CTCF/BAZ2A/H1-4/KAT6A/ATRX/SPTY2D1/SART3/H2BU1/NASP/SMARCA5/H4C9/H3C10/HJURP/DAXX/HMGB1/H3C13/NAP1L5/H2BC3/ANP32B/H2BC18/H2BC15/TSPYL4/MACROH2A2/SIRT2/H2BC21/H2BC12/H2BC10/H2BC13/NAP1L4/NOC2L/H2BC4/SOX9/HMGB2/H2AX/RRP8/CENPV/SIRT1/SET/NPM1/H4C5/NAP1L3/H2BC5/H4C15/NAA60/TP53/HP1BP3/BRD2/DNAJC9/RBBP4/H2BC19P/H4C14/SHPRH/MACRO…	98	0.662162
BP	GO:0043488	regulation of mRNA stability	158	-0.763581	-1.50435	4.25235e-08	1.11878e-06	9.05919e-07	9387	tags=68%, list=17%, signal=56%	TRAF3IP2/LARP4B/CNOT3/RC3H1/PAN3/TOB1/TENT4A/PLEKHN1/IGF2BP1/RC3H2/NOCT/FASTKD1/ROCK1/ELAVL1/AXIN2/PATL1/PRKCD/SAMD4B/ZFP36/FXR2/FXR1/LARP1/PDE12/PABPC1/RNASEL/ZFP36L1/ROCK2/RBM24/HNRNPD/PUM2/TENT5A/CNOT2/NT5C3B/YBX1/BTG2/CNOT1/CNOT6L/MLH1/THRAP3/DIS3/EXOSC7/DCP2/FUS/MTOR/POLR2D/FASTKD2/RBM10/PAIP1/METTL14/NPM1/CNOT7/TARDBP/ZC3H14/TUT7/ANGEL2/PUM1/EXOSC3/EXOSC5/MOV10/CNOT8/DHX9/TRAF2/YBX3/CELF1/P…	107	0.677215
BP	GO:0032101	regulation of response to external stimulus	933	-0.62981	-1.24943	4.30452e-08	1.13087e-06	9.1571e-07	9604	tags=39%, list=17%, signal=33%	KIAA0319/BCL6/STX3/NFKBIL1/SETD6/SNX4/RHBDF2/MAP2K1/CXCR4/TRAF3IP2/STAT2/CLASP2/IKBKB/PAK1/MN1/CYRIB/NMI/MCU/RNF26/CASP1/TYRO3/UCN/EREG/EDN2/BBS4/NLRX1/DDX60/APPL1/MIR22/NR1H4/OTULIN/MICA/DUSP10/CEACAM1/CASK/PTK2/NUCB2/RYK/MTUS1/SIN3A/MOSPD2/OAS1/ADAM17/NR1H3/EP300/HLA-F/XRCC5/NPY5R/FGF2/RB1/DNM1L/SLC15A4/NFKBIZ/HMGB1/PRKCD/PCBP2/PTGS2/LPCAT3/LGMN/VAMP7/ZYX/ZFP36/GPS2/RICTOR/SWAP70/F3/TMEM102/SPP…	367	0.393355
CC	GO:0005770	late endosome	280	-0.718055	-1.41136	4.3567e-08	1.14128e-06	9.24138e-07	9891	tags=62%, list=18%, signal=51%	TICAM2/DENND10/CD68/OSBPL11/SLC11A2/RAPGEF2/VAC14/IFITM2/CDIP1/ABCA5/MAP2K1/CXCR4/PIP4P2/MCOLN3/VPS11/CLN3/VPS36/RAB7A/HTT/IFITM3/VPS41/ABCA3/HLA-DMA/ANKRD13D/STX7/LAMTOR3/VPS37B/MICALL1/CTSS/LGMN/VAMP7/PLD1/MCOLN1/RAB22A/HSPA8/CHMP4C/VAMP7/PIK3R4/VPS16/MON1B/SLC39A14/ANKRD13A/PIKFYVE/PIK3C3/RAB9A/OSBPL9/EGFR/SPPL2A/ECPAS/RMC1/KIDINS220/VIPAS39/YIPF2/HGS/NPC1/MMD/GOSR2/VPS33B/DERL1/IFNAR1/CHMP6/R…	174	0.621429
BP	GO:0051347	positive regulation of transferase activity	547	-0.662374	-1.30793	4.3567e-08	1.14128e-06	9.24138e-07	10229	tags=50%, list=19%, signal=41%	GPRC5B/MAPKAPK5/PLAAT4/ACSL1/CDK5RAP1/BMPR1A/PARM1/HTR2A/PPP1R9A/PPP2R3C/CSF1/TOPORS/SNX9/PAK2/TAB2/RAPGEF2/NEK2/VAC14/MARK2/ETAA1/TELO2/FERMT2/MAP2K1/TNFRSF10A/TAB1/CAB39/GSK3A/CDC20/RAD50/STRADA/PAK1/MAP2K3/EFNA5/ARRDC4/MTCP1/RASSF2/TGFB2/TYRO3/UCN/MAP3K10/EREG/DGKZ/PIK3CA/MAP2K7/RALB/DCUN1D1/ADNP/CKS2/UBE2C/PTK2/ABL1/RFC2/RYK/UBE2L3/MAP4K2/PLK1/ADAM17/POLG2/NEDD9/EGR1/TNKS/KITLG/DAXX/XRCC5/FGF…	272	0.497258
BP	GO:0033108	mitochondrial respiratory chain complex assembly	88	-0.822869	-1.60706	4.36558e-08	1.14196e-06	9.2469e-07	7876	tags=82%, list=14%, signal=70%	NDUFA3/COA8/COX19/C12orf73/SMIM20/SDHAF4/DMAC2/ACAD9/NDUFA12/NDUFA8/SAMM50/NDUFAF3/NDUFB8/PET100/OXA1L/NDUFB3/TMEM126B/TTC19/NDUFS4/NDUFB9/NDUFAF1/NDUFA9/TFAM/NDUFA11/NDUFS7/NDUFS1/NDUFA5/TACO1/NDUFAF4/NDUFAB1/NDUFB5/NDUFS8/AIFM1/FOXRED1/NDUFS5/COX16/NDUFC2/TAFAZZIN/UQCC2/COX17/TIMM21/COX20/FASTKD3/NDUFB1/COA5/NDUFB6/COX14/NDUFB4/COX18/COA4/TMEM126A/NDUFA6/NDUFB10/SCO1/NDUFC1/NDUFB7/PET117/COA3/N…	72	0.818182
BP	GO:0008285	negative regulation of cell population proliferation	753	-0.643416	-1.27383	4.40887e-08	1.14998e-06	9.3118e-07	9696	tags=41%, list=18%, signal=34%	ITCH/ZNF503/P3H3/RAPGEF2/IFT52/BCL6/MIR17HG/PTPRM/MED25/NPR3/IL4I1/MAP2K1/CTCF/PAK1/MN1/GAS8/IFT80/RC3H1/TWSG1/KLF10/NMI/TGFB2/TOB1/EREG/RAF1/TSC1/E2F3/GPNMB/NF2/MIR22/DUSP10/CEACAM1/CASK/CHERP/TFDP1/APC/LRRC32/NF1/SMARCB1/EFEMP2/TP53INP1/CGREF1/GGNBP2/NDRG2/SKAP2/FGF2/RB1/AXIN2/CGRRF1/PTGS2/FOSL1/NUDT6/BAX/UTP20/CDKN2D/PMP22/TES/KRIT1/SIRT2/NUP62/CDKN1C/NACC2/PAWR/ING2/PPP2R5C/CSK/TBX3/CDK6/THAP…	308	0.409031
BP	GO:0045321	leukocyte activation	903	-0.631818	-1.25337	4.40887e-08	1.14998e-06	9.3118e-07	9154	tags=35%, list=17%, signal=29%	RC3H1/TWSG1/CYRIB/NMI/SHLD3/FNIP1/TYRO3/TSC1/RIF1/EDN2/PIK3CA/BATF3/PARP3/CXADR/GPNMB/MAPK8IP1/RC3H2/RELB/MICA/RNF8/TLR1/DUSP10/CEACAM1/NKAP/ABL1/LRRC32/KMT5B/MAD2L2/IL4R/ADAM17/HLA-DMA/EGR1/NR1H3/GPR89A/EP300/TNIP2/SKAP2/HLA-F/NR4A3/SLC15A4/NFKBIZ/NSD2/HMGB1/PRKCD/PRELID1/AXL/SNX27/VAMP7/BLOC1S6/GPS2/TLR6/SWAP70/BAX/PI4K2A/RABL3/LRRC8A/STXBP3/AP1G1/VAMP7/TBK1/PTPN11/PAXIP1/EPHB2/STX4/AP3B1/MFHAS…	315	0.348837
CC	GO:0044815	DNA packaging complex	114	-0.792993	-1.56312	4.43101e-08	1.15409e-06	9.34514e-07	8673	tags=58%, list=16%, signal=49%	H2BU1/H2AC20/H2AW/H4C9/MPHOSPH8/H3C10/SMC2/H3C13/H2BC3/H2BC18/H2BC15/H2AC13/MACROH2A2/H2BC21/H2BC12/H2BC10/H2BC13/H2AC11/H2AC12/H2AC6/H2AJ/H2BC4/H2AX/H2AC21/H4C5/H2AZ2/H2BC5/NCAPG/H4C15/HP1BP3/H2BC19P/H4C14/SHPRH/MACROH2A1/H1-3/SPHK2/H3C2/NCAPD2/H3C14/H3C15/NCAPH2/H3C6/H4C12/H4C4/H4C11/H3C12/H2AC17/H3C1/H4C3/H2AC4/H3-3A/H1-2/H2BC11/H3-3B/H3C7/H2AC18/H2AC19/H2AC15/H4C8/H4-16/H3C11/H2AZ1/H1-10/H1-0…	66	0.578947
BP	GO:0043123	positive regulation of I-kappaB kinase/NF-kappaB signaling	186	-0.752541	-1.48328	4.46105e-08	1.1586e-06	9.38162e-07	9891	tags=65%, list=18%, signal=54%	TICAM2/TRIM25/TRIM14/TAB3/TAB2/TRAF3IP2/TRIM52/TNFSF10/IKBKB/TRIM38/CCDC22/CASP1/CTH/IRAK4/MAP3K14/ABL1/CC2D1A/GPR89A/LPAR1/TNIP2/REL/PPP5C/MTDH/TLR6/TBK1/ECT2/NUP62/LGALS1/MALT1/CD40/AKAP13/TRIM13/IKBKG/CASP8/UNC5CL/TRIM6/BIRC2/TRIM34/UBE2V1/RNF31/CFLAR/PINK1/ATP2C1/MAVS/TRAF6/RIPK2/TRIM27/ANKRD17/SHARPIN/S100A13/INAVA/BCL10/TMEM9B/ZDHHC13/NDFIP2/TRIM68/MIER1/NEK6/UBE2N/CXXC5/VAPA/ZDHHC17/TRAF2/…	121	0.650538
BP	GO:0070997	neuron death	359	-0.692601	-1.36179	4.46105e-08	1.1586e-06	9.38162e-07	9033	tags=52%, list=16%, signal=44%	TGFB2/TYRO3/CLN3/UCN/TSC1/PIK3CA/MAP2K4/TMTC4/GPNMB/EIF2S1/PARP2/ADNP/ABL1/SNX6/CASP9/PICALM/PRKCI/PARP1/NF1/NQO2/EGR1/GCLC/REL/PPP5C/NCOA7/DAXX/HLA-F/NR4A3/KRAS/RB1/AXL/LGMN/ARMCX5-GPRASP2/TLR6/BAX/BAG5/MECP2/POLB/TBK1/NAE1/NEFL/BOK/HIF1A/SLC23A2/ZPR1/CDK5R1/EN2/TP53BP2/BTG2/WFS1/CASP7/STAT3/CCL2/DNAJC5/NR4A2/CDK5/IKBKG/BID/UBE2V2/BCL2L11/CASP8/VSTM2L/RASA1/ATF2/TFAP2A/PIGT/CHP1/CREB1/TIGAR/PSEN…	188	0.523677
BP	GO:0035194	post-transcriptional gene silencing by RNA	531	-0.66201	-1.30703	4.7741e-08	1.23637e-06	1.00114e-06	8024	tags=11%, list=15%, signal=10%	ZC3H7B/ELAVL1/HENMT1/ZFP36/FXR1/NRDE2/SRRT/PPP3CA/RBM4/PUM2/CNOT1/STAT3/EGFR/DDX6/SNIP1/EIF4E2/ZMPSTE24/XPO5/PRKRA/CNOT7/TUT7/TARBP2/PUM1/SMAD3/MOV10/CNOT8/DHX9/SPOUT1/SMAD2/TP53/TIAL1/CELF1/LIMD1/RIPK1/MIRLET7BHG/MIR611/DICER1/METTL3/NEAT1/DGCR8/FMR1/BCDIN3D/MAP2K2/BMP4/HNRNPA2B1/ADAR/CLP1/RMRP/DDX3X/EIF6/DDX5/ZC3H12A/MIR22HG/RAN/MIR23AHG/EIF4G1/AJUBA/MIR671/RNA45SN2/MIR636	60	0.112994
BP	GO:0043487	regulation of RNA stability	170	-0.760392	-1.49631	4.7741e-08	1.23637e-06	1.00114e-06	9387	tags=67%, list=17%, signal=56%	TRAF3IP2/LARP4B/CNOT3/RC3H1/PAN3/TOB1/TENT4A/PLEKHN1/IGF2BP1/RC3H2/NOCT/FASTKD1/ROCK1/ELAVL1/AXIN2/PATL1/PRKCD/SAMD4B/ZFP36/FXR2/FXR1/LARP1/PHAX/PDE12/PABPC1/RNASEL/ZFP36L1/ROCK2/RBM24/HNRNPD/PUM2/TENT5A/CNOT2/NT5C3B/YBX1/BTG2/CNOT1/CNOT6L/MLH1/THRAP3/DIS3/EXOSC7/DCP2/FUS/MTOR/POLR2D/FASTKD2/RBM10/NAF1/DDX49/PAIP1/METTL14/NPM1/CNOT7/TARDBP/ZC3H14/TUT7/ANGEL2/PUM1/EXOSC3/EXOSC5/MOV10/CNOT8/TENT2/D…	114	0.670588
BP	GO:0045786	negative regulation of cell cycle	379	-0.687815	-1.35316	4.87845e-08	1.2616e-06	1.02156e-06	10179	tags=57%, list=18%, signal=47%	RAD9A/FOXC1/FBXO5/TREX1/PTPN3/CDK5RAP1/LATS1/PINX1/FZD3/LCMT1/CLOCK/CHEK2/GIGYF2/GMNN/ATRIP/INHA/IPO7/NEK2/BCL6/ETAA1/UIMC1/IK/ATRX/HEXIM2/MUC1/SPDL1/PRKACB/ATR/RHNO1/BABAM1/GPNMB/HUS1/INTS7/MDC1/PSMG2/ABL1/RINT1/APC/TAF6/MAP3K20/MAD2L2/CHEK1/PLK1/DYNC1LI1/TNKS/THAP5/RBL2/RB1/ZNF655/DONSON/BRCC3/PTGS2/TIPRL/NUDT6/CDC5L/AURKB/CDKN2D/CHMP4C/PTPN11/NAE1/CDKN1C/MRE11/FEM1B/NACC2/WAC/NBN/ZFP36L1/TP53B…	217	0.572559
MF	GO:0090079	translation regulator activity, nucleic acid binding	107	-0.800366	-1.57544	5.02295e-08	1.29712e-06	1.05033e-06	8644	tags=78%, list=16%, signal=66%	EIF2S1/EIF4E3/EFL1/DHFR/GTPBP1/EIF1AD/MTIF3/EIF2A/LARP1/PABPC1/EIF2S2/EIF2B5/COPS5/TSFM/MTRF1L/PAIP2/EIF4E2/DHX29/EIF3J/EIF2B2/RARA/MTIF2/PAIP1/SHMT2/HBS1L/EIF4B/EIF2D/EIF4G2/EIF3F/EIF3A/ETF1/ABCF1/EIF3C/EIF3K/CPEB4/CPEB2/GTPBP2/CELF1/GSPT1/EIF5B/EIF4E/EIF3D/EIF3M/EEF1D/EIF2S3B/EIF2S3/EIF3E/GCN1/EEF1B2/EIF3L/MRPL58/EIF3I/GFM1/DHFRP1/EIF3H/DENR/EIF5A2/EIF1AY/EIF3CL/EIF2B4/EIF3G/MCTS1/EEF1A1/PURA/E…	83	0.775701
MF	GO:0061659	ubiquitin-like protein ligase activity	315	-0.708245	-1.39339	5.03498e-08	1.29838e-06	1.05135e-06	10463	tags=62%, list=19%, signal=51%	UBE2K/TRIM21/RMND5B/HERC2/KIAA1586/MYCBP2/RNF217/RNF115/UBR1/MED1/TOPORS/TRIM25/RNF19B/TRIM14/ITCH/TRIM3/RNF170/ZNF451/MED24/TRAF3IP2/TRIM52/UBR3/VPS11/PELI3/NEDD4/RC3H1/CBLL1/TRIM38/LTN1/RNF26/TRIM59/NEURL2/RNFT1/PIAS1/RC3H2/NEURL4/UBR2/UBR7/RNF8/PIAS2/UBE2C/NEURL3/NFX1/RBBP6/RNF6/RNF185/PPIL2/PIAS4/RMND5A/MARCHF5/MED30/UBOX5/PIAS3/COP1/UBE3A/DTX3L/TRIM4/RNF19A/RNF38/FBXO17/TRIM24/UBE4A/FBXO6/RA…	196	0.622222
MF	GO:0003730	mRNA 3'-UTR binding	176	-0.750206	-1.47812	5.19151e-08	1.33496e-06	1.08097e-06	8016	tags=34%, list=15%, signal=29%	ELAVL1/RSL1D1/ZFP36/DAZAP1/FXR2/GEMIN5/NUDT21/FXR1/LARP1/PABPC3/RNF20/PABPC1/ZFP36L1/RBM24/RBM4/HNRNPD/PUM2/SECISBP2/FUS/EXOSC4/TARDBP/ANGEL2/PUM1/TIA1/ILF3/TP53/CPEB4/YBX3/CPEB2/TIAL1/CELF1/CCT5/RPL5/RPL41/MEX3D/SERBP1/HNRNPR/FMR1/DHX36/EXOSC8/UTP23/PCBP4/HNRNPC/CARHSP1/RPS7/HNRNPA2B1/PABPC4/CRYZ/LARP4/RNPS1/HNRNPU/RNF40/DDX5/ZC3H12A/KHSRP/CPSF1/HNRNPA0/ZFP36L2/CIRBP	59	0.335227
BP	GO:0010821	regulation of mitochondrion organization	144	-0.773637	-1.52377	5.19151e-08	1.33496e-06	1.08097e-06	9324	tags=72%, list=17%, signal=60%	STAT2/TNFSF10/GSK3A/CYRIB/MCU/HTT/USP36/HIP1R/GCLC/EP300/DDHD2/SREBF2/DNM1L/MARCHF5/PRELID1/TMEM102/BAX/PLSCR3/RALA/PARL/BOK/HIF1A/ZNF205/BID/PSMD10/BCL2L11/PLAUR/PISD/TIGAR/BAK1/VPS13D/SLC25A4/NMT1/PINK1/OPA1/CLU/TSC2/MFF/FAM162A/PLD6/VPS35/VPS13C/HAX1/VDAC1/MYO19/MAPK8/WDR35/CIDEB/TP53/NOL3/CHCHD10/LRRK2/HDAC6/GOLPH3/BAD/TMEM14A/FBXO7/CSNK2A2/BCL2L1/GHITM/MIEF1/PGAM5/BNIP3L/ZDHHC6/ARRB2/MLLT11/…	103	0.715278
BP	GO:0016197	endosomal transport	229	-0.731625	-1.43947	5.40072e-08	1.3868e-06	1.12294e-06	11023	tags=72%, list=20%, signal=58%	TRAPPC10/ATP9A/GRIPAP1/ANKRD27/TMEM50B/ITSN2/WASHC2A/RAB6C/ANKFY1/VPS26A/GGA3/EVI5/EHD2/SNX9/DENND10/HEATR5B/RIC1/EPS15/TMCC1/RAB11B/TBC1D10A/STX6/PHETA1/SNX4/GBF1/TBC1D23/SLC66A2/CCDC22/RAB6A/VPS36/RAB7A/RAB11FIP3/SNX1/WASHC2C/EHD4/SNX6/PICALM/EPG5/RHOBTB3/ARHGAP1/HEATR5A/SPAG9/SNX18/MICALL1/DNM1L/SNX27/DPY30/USP7/DENND5A/SGSM2/CHMP4C/LEPROTL1/ALS2/STX5/ANXA8L1/GOSR1/AP3B1/VPS16/VPS54/PIKFYVE/RA…	166	0.724891
BP	GO:0042326	negative regulation of phosphorylation	382	-0.687356	-1.35219	5.61045e-08	1.43862e-06	1.1649e-06	8772	tags=49%, list=16%, signal=41%	NF2/MAPK8IP1/DUSP10/CEACAM1/GADD45A/ABL1/SNX6/APC/PIP4K2C/PTPRH/PLK1/NF1/RGS14/ENPP1/SPAG9/GGNBP2/GPD1L/ROCK1/PPP5C/ZBED3/SOCS4/RB1/PMEPA1/PRKCD/PTK6/BAX/CDKN2D/DUSP6/SIRT2/PTPN13/EPHB2/NUP62/CDKN1C/CSK/PTPN1/STAT3/SMCR8/CCNB1/DMTN/LATS2/SIRPA/WARS1/SMPD1/SOCS5/PARD6A/CAV1/PLPP3/SOCS3/LRP6/LRP5/CHP1/UBE2B/CORO1C/PTPN6/TIGAR/PSEN1/DBNDD1/MEN1/BAK1/PAQR3/MTOR/INPP5K/PPM1F/SIRT1/PDE4D/CHMP6/TSC2/TME…	186	0.486911
BP	GO:0000226	microtubule cytoskeleton organization	608	-0.656019	-1.29643	5.71532e-08	1.46344e-06	1.18501e-06	11055	tags=53%, list=20%, signal=43%	CDK2/HOOK2/MAPRE2/CCDC88B/CDC14B/CEP76/XRCC3/DNAH1/HAUS5/CCSAP/HOOK3/GBA2/RANBP9/SETD2/RAB6C/TAOK1/CAMSAP2/NIN/CEP85/CCDC103/TACC3/EML1/MAP7D3/TUBGCP5/PARD3/PATJ/FBXO5/GSK3B/FOXJ1/CLIP2/CAMSAP1/ATXN7/PPP2R3C/AKAP9/ASPM/KIAA0753/ABRAXAS2/AURKA/MPDZ/EML2/CFAP69/CHEK2/DOCK7/TUBGCP4/TBCEL/NEK2/PRKAA2/TPGS1/CEP350/CETN3/MARK2/SGO1/ARL3/CROCC/CNTROB/CLASP2/CDC20/HAUS6/SLAIN1/OCLN/PAK1/GAS8/PPP1R12A/NCO…	324	0.532895
BP	GO:0022414	reproductive process	1494	-0.605194	-1.20284	5.92505e-08	1.51501e-06	1.22676e-06	10191	tags=40%, list=19%, signal=33%	CCNE1/CYLC2/A1CF/FOXC1/ACVR1B/FBXO5/RAD51AP1/FOXJ1/BMPR1A/HOXA10/SNAI1/JAG2/IGFBP5/SYCE1L/MCM8/NR2C2/MED1/CSF1/ASPM/RAD51D/AURKA/IFT81/ERCC1/UCP2/BMP6/CLOCK/CFAP69/UBXN8/CBX2/FOXJ2/NIPBL/FOXF2/TUBGCP4/INHA/ZSCAN2/ALKBH1/NEK2/LHFPL2/FOXO3/TPGS1/SLC9B2/NDC1/TXNRD3/BCL6/ZNF318/UTP14C/RGS2/ARNT/NEUROG1/SRD5A1/RAI14/PANX1/SGO1/MAP2K1/MFSD14A/CHD7/ETV5/CLIC4/PRMT7/FNDC3A/OXTR/TDRKH/USP9Y/TNFSF10/CDC20/…	595	0.39826
BP	GO:0045861	negative regulation of proteolysis	350	-0.69178	-1.36007	6.23964e-08	1.59321e-06	1.29009e-06	8279	tags=45%, list=15%, signal=38%	NR1H3/F8A1/F8A2/F8A3/IL1R2/ROCK1/TNFAIP8/SERPINA6/SERPINA4/ITIH5/PTGS2/USP7/BAG5/CDKN2D/N4BP1/STYX/DNAJB6/ANXA8L1/TIMP4/PIH1D1/USP14/WAC/ITIH2/GAS6/RYBP/RPS6KA3/UBXN1/MARCHF7/CDK5/CAST/SIAH2/PLAUR/SERPINA3/BIRC2/RPS6KA1/C3/DDRGK1/UBE2O/RFFL/PSEN1/OGT/USP25/CSNK2A1/CLN8/KLF4/BIRC6/TM4SF20/VIL1/XIAP/SLPI/TMED10/SERPINE2/CD44/MDM2/SH3RF1/PSME3IP1/SNX12/LXN/SERPINB9/PSMF1/CAAP1/ANXA2/TFPI/SORL1/ANXA8…	157	0.448571
CC	GO:0030135	coated vesicle	296	-0.708334	-1.39194	6.44937e-08	1.64445e-06	1.33158e-06	10636	tags=64%, list=19%, signal=52%	ATP7A/CRYZL2P-SEC16B/LMAN2L/SEC16B/NUMB/ABCB4/TNK2/GGA2/TEPSIN/REEP6/SYNRG/SNX9/TICAM2/HEATR5B/FCHO2/BNIP1/AP1M2/KIAA0319/STX6/PHETA1/PIK3C2A/CLBA1/VPS11/RAB5A/GPR107/WIPI1/SEC23B/EREG/SEC31A/SLC2A8/DNM2/AP1S2/AFTPH/NECAP2/HIP1R/PICALM/VPS41/MYO6/DDHD2/SYT1/SAR1A/SNX18/HLA-F/SCYL2/NECAP1/COPG2/SREBF2/VAMP7/STX17/HSPA8/AP1G1/TMED5/VAMP7/KDELR3/GOPC/SEC23IP/STX5/AREG/SEC24B/RGS19/AP3B1/VPS16/USE1/L…	191	0.64527
BP	GO:0006006	glucose metabolic process	196	-0.74514	-1.46504	6.55424e-08	1.66885e-06	1.35133e-06	8426	tags=55%, list=15%, signal=46%	NCOA2/OAS1/ENPP1/EP300/CRTC2/PDK1/PDK2/DLAT/HMGB1/NISCH/PDK4/USP7/PGM1/FOXK1/NLN/ACADM/ATF3/SLC39A14/LEPR/PHKG2/PCK1/RANBP2/SLC35B4/PDHA1/CRY1/CPT1A/KAT2A/FABP5/PGM2L1/LRP5/TIGAR/OGT/RBP4/FAM3C/MTOR/SESN2/INPP5K/ZMPSTE24/SIRT1/PRKAA1/C1QTNF1/AKT2/PGM2/ATF4/IGFBP4/TP53/PPP1R3D/PPP4R3B/KCNJ11/PDHB/BAD/ADPGK/H6PD/ADIPOR1/MST1/MAPK14/GPD1/PFKM/WDR5/CLK2/KBTBD2/KHK/DGKQ/COX11/SELENOS/FAM3A/USF1/DCXR/P…	107	0.545918
BP	GO:0030182	neuron differentiation	1362	-0.609673	-1.21136	6.76397e-08	1.71985e-06	1.39263e-06	10662	tags=44%, list=19%, signal=36%	ARSB/ITSN2/ITPKA/NEK3/FBXW8/ATP7A/HEYL/TAOK1/CAMSAP2/NIN/HEY1/AGTPBP1/FRYL/PARD3/NUMB/LRP8/NUMBL/IFT88/C21orf91/DLG5/CAMK1/NCK2/B3GNT2/EXT1/SS18L1/GPRC5B/PPP3CB/NCK1/MYCBP2/ARHGAP35/SHTN1/GSK3B/NCKIPSD/CDK5RAP1/JAG2/MAP4K4/CAMSAP1/PPP1R9A/MED1/ULK2/ASPM/TOPORS/FZD3/RAPH1/HDAC1/AURKA/PTPN9/BMP6/RAPGEF1/GIGYF2/DOCK7/PAK2/SLC11A2/RAPGEF2/ALKBH1/FOXO3/ARFGEF1/KIAA0319/BCL6/STX3/RGS2/MARK2/PTPRM/NEURO…	596	0.437592
BP	GO:0009411	response to UV	148	-0.7674	-1.5124	7.49803e-08	1.90117e-06	1.53946e-06	9312	tags=69%, list=17%, signal=57%	ACTR5/NEDD4/HYAL3/INO80/ATR/MAP2K7/RHNO1/HUS1/EIF2S1/HYAL1/ERCC8/TIMP1/POLD1/CASP9/WRN/PARP1/CHEK1/H2AW/TP53INP1/EP300/OPN3/PRKCD/PTGS2/AURKB/BAX/CDKN2D/N4BP1/ERCC4/DDB2/RUVBL2/ZBTB1/XPA/MSH6/CASP7/EGFR/MAP3K4/RPL26/NOC2L/SMPD1/REV1/EIF2AK4/SDE2/YY1/UBE2B/UBE2A/MEN1/BAK1/PTPRK/SPRTN/SIRT1/PRKAA1/NPM1/ERCC2/MDM2/TMEM161A/XPC/USP1/PPID/ATF4/CASP3/CAT/RO60/MAPK8/TP53/KDM1A/PIK3R1/GTF2H2/ERCC3/RELA/I…	102	0.689189
MF	GO:0016741	transferase activity, transferring one-carbon groups	225	-0.727644	-1.43138	7.49803e-08	1.90117e-06	1.53946e-06	11337	tags=71%, list=21%, signal=57%	METTL16/EEF1AKMT2/ASMTL/PRDM11/SUZ12/BMT2/SETD9/WDR4/DNMT1/ASMT/NDUFAF5/ATPSCKMT/SETD2/ASMT/NDUFAF7/SETD1B/METTL18/TRMT10A/DOT1L/TRMT11/TYW3/TPMT/DPH5/LCMT1/EEF1AKMT3/METTL22/EHMT1/TRMT2B/SETD6/SUV39H1/FDXACB1/KMT5A/ASH2L/SETD3/PRMT7/HNMT/FAM86B2/FAM86B1/DIMT1/GATM/METTL21A/NNMT/MTR/EMG1/SHMT1/PCMT1/RBBP5/METTL2B/METTL2A/FBXO11/GCSH/KMT5B/SUV39H2/NSUN3/FAM98A/METTL15P1/METTL15/ALKBH8/LCMT2/NSD2/H…	162	0.72
[truncated: 17,463 more rows]
